# Supplementary material for: Fluorescence tracking of inter- and intramolecular motion in zwitterionic aggregate
Source: Natl Sci Rev. 2025 Apr 1;12(6):nwaf113. doi: 10.1093/nsr/nwaf113 (PMC12051867; doi:10.1093/nsr/nwaf113)
Supplement: nwaf113_Supplemental_Files [file nwaf113_supplemental_files.zip]

Archive with 4 entries (4 files):
- Supplementary information-revised.pdf
- TPE-0N4S.cif
- TPE-2N2S-#U03b2.cif
- TPE-4N0S.cif
