# Supplementary material for: Fluorescence tracking of inter- and intramolecular motion in zwitterionic aggregate
Source: Natl Sci Rev. 2025 Apr 1;12(6):nwaf113. doi: 10.1093/nsr/nwaf113 (PMC12051867; doi:10.1093/nsr/nwaf113)
Supplement: nwaf113_Supplemental_Files [file nwaf113_supplemental_files.zip › TPE-0N4S.cif]

data_4s_0m_sq_sq
_audit_creation_date               2024-03-19
_audit_creation_method
;
Olex2 1.3
(compiled 2020.11.12 svn.r5f609507 for OlexSys, GUI svn.r6408)
;
_shelx_SHELXL_version_number       '2014/7'
_audit_contact_author_address      ?
_audit_contact_author_email        ?
_audit_contact_author_name         ''
_audit_contact_author_phone        ?
_publ_contact_author_id_orcid      ?
_publ_section_references
;
Dolomanov, O.V., Bourhis, L.J., Gildea, R.J, Howard, J.A.K. & Puschmann, H.
 (2009), J. Appl. Cryst. 42, 339-341.

Sheldrick, G.M. (2015). Acta Cryst. C71, 3-8.
;
_chemical_name_common              ?
_chemical_name_systematic          ?
_chemical_formula_moiety           '1.5(C26 H20 O12 S4), 0.667(H12 O6)'
_chemical_formula_sum              'C39 H32 O22 S6'
_chemical_formula_weight           1045.00
_chemical_melting_point            ?
loop_
  _atom_type_symbol
  _atom_type_description
  _atom_type_scat_dispersion_real
  _atom_type_scat_dispersion_imag
  _atom_type_scat_source
 'C' 'C' 0.0181 0.0091 'International Tables Vol C Tables 4.2.6.8 and 6.1.1.4'
 'H' 'H' 0.0000 0.0000 'International Tables Vol C Tables 4.2.6.8 and 6.1.1.4'
 'O' 'O' 0.0492 0.0322 'International Tables Vol C Tables 4.2.6.8 and 6.1.1.4'
 'S' 'S' 0.3331 0.5567 'International Tables Vol C Tables 4.2.6.8 and 6.1.1.4'

_shelx_space_group_comment
;
The symmetry employed for this shelxl refinement is uniquely defined
by the following loop, which should always be used as a source of
symmetry information in preference to the above space-group names.
They are only intended as comments.
;
_space_group_crystal_system        'cubic'
_space_group_IT_number             201
_space_group_name_H-M_alt          'P n -3'
_space_group_name_Hall             '-P 2ab 2bc 3'
loop_
  _space_group_symop_operation_xyz
 'x, y, z'
 '-x+1/2, -y+1/2, z'
 '-x+1/2, y, -z+1/2'
 'x, -y+1/2, -z+1/2'
 'z, x, y'
 'z, -x+1/2, -y+1/2'
 '-z+1/2, -x+1/2, y'
 '-z+1/2, x, -y+1/2'
 'y, z, x'
 '-y+1/2, z, -x+1/2'
 'y, -z+1/2, -x+1/2'
 '-y+1/2, -z+1/2, x'
 '-x, -y, -z'
 'x-1/2, y-1/2, -z'
 'x-1/2, -y, z-1/2'
 '-x, y-1/2, z-1/2'
 '-z, -x, -y'
 '-z, x-1/2, y-1/2'
 'z-1/2, x-1/2, -y'
 'z-1/2, -x, y-1/2'
 '-y, -z, -x'
 'y-1/2, -z, x-1/2'
 '-y, z-1/2, x-1/2'
 'y-1/2, z-1/2, -x'

_cell_length_a                     18.7785(2)
_cell_length_b                     18.7785(2)
_cell_length_c                     18.7785(2)
_cell_angle_alpha                  90
_cell_angle_beta                   90
_cell_angle_gamma                  90
_cell_volume                       6621.9(2)
_cell_formula_units_Z              4
_cell_measurement_reflns_used      4364
_cell_measurement_temperature      100.0
_cell_measurement_theta_max        45.418
_cell_measurement_theta_min        3.329
_shelx_estimated_absorpt_T_max     0.760
_shelx_estimated_absorpt_T_min     0.728
_exptl_absorpt_coefficient_mu      2.418
_exptl_absorpt_correction_T_max    0.7524
_exptl_absorpt_correction_T_min    0.3730
_exptl_absorpt_correction_type     multi-scan
_exptl_absorpt_process_details
;
SADABS-2016/2 (Bruker,2016/2) was used for absorption correction.
wR2(int) was 0.0983 before and 0.0686 after correction.
The Ratio of minimum to maximum transmission is 0.4957.
The \l/2 correction factor is Not present.
;
_exptl_absorpt_special_details     ?
_exptl_crystal_colour              'clear light colourless'
_exptl_crystal_colour_lustre       clear
_exptl_crystal_colour_modifier     light
_exptl_crystal_colour_primary      colourless
_exptl_crystal_density_diffrn      1.048
_exptl_crystal_density_meas        ?
_exptl_crystal_density_method      ?
_exptl_crystal_description         block
_exptl_crystal_F_000               2152
_exptl_crystal_size_max            0.14
_exptl_crystal_size_mid            0.13
_exptl_crystal_size_min            0.12
_exptl_transmission_factor_max     ?
_exptl_transmission_factor_min     ?
_diffrn_reflns_av_R_equivalents    0.1064
_diffrn_reflns_av_unetI/netI       0.0374
_diffrn_reflns_Laue_measured_fraction_full  0.981
_diffrn_reflns_Laue_measured_fraction_max  0.981
_diffrn_reflns_limit_h_max         14
_diffrn_reflns_limit_h_min         -18
_diffrn_reflns_limit_k_max         21
_diffrn_reflns_limit_k_min         -21
_diffrn_reflns_limit_l_max         21
_diffrn_reflns_limit_l_min         -16
_diffrn_reflns_number              17729
_diffrn_reflns_point_group_measured_fraction_full  0.981
_diffrn_reflns_point_group_measured_fraction_max  0.981
_diffrn_reflns_theta_full          63.470
_diffrn_reflns_theta_max           63.470
_diffrn_reflns_theta_min           3.328
_diffrn_ambient_temperature        100.0
_diffrn_detector_area_resol_mean   ?
_diffrn_measured_fraction_theta_full  0.981
_diffrn_measured_fraction_theta_max  0.981
_diffrn_measurement_device_type    'CCD area detector'
_diffrn_measurement_method         'phi and omega scans'
_diffrn_radiation_monochromator    graphite
_diffrn_radiation_type             CuK\a
_diffrn_radiation_wavelength       1.54178
_diffrn_source                     ?
_diffrn_source_current             1.2
_diffrn_source_power               0.06
_diffrn_source_voltage             50.0
_reflns_Friedel_coverage           0.000
_reflns_Friedel_fraction_full      .
_reflns_Friedel_fraction_max       .
_reflns_number_gt                  836
_reflns_number_total               1794
_reflns_special_details
;
 Reflections were merged by SHELXL according to the crystal
 class for the calculation of statistics and refinement.
 
 Structure factors included contributions from the .fab file.
 
 _reflns_Friedel_fraction is defined as the number of unique
 Friedel pairs measured divided by the number that would be
 possible theoretically, ignoring centric projections and
 systematic absences.
;
_reflns_threshold_expression       'I > 2\s(I)'
_computing_cell_refinement         'SAINT V8.40A (Bruker, 2019)'
_computing_data_collection         ?
_computing_data_reduction          'SAINT V8.40A (Bruker, 2019)'
_computing_molecular_graphics      'Olex2 1.3 (Dolomanov et al., 2009)'
_computing_publication_material    'Olex2 1.3 (Dolomanov et al., 2009)'
_computing_structure_refinement    'SHELXL 2014/7 (Sheldrick, 2015)'
_computing_structure_solution      ?
_refine_diff_density_max           0.580
_refine_diff_density_min           -0.453
_refine_diff_density_rms           0.081
_refine_ls_extinction_coef         .
_refine_ls_extinction_method       none
_refine_ls_goodness_of_fit_ref     1.078
_refine_ls_hydrogen_treatment      constr
_refine_ls_matrix_type             full
_refine_ls_number_parameters       110
_refine_ls_number_reflns           1794
_refine_ls_number_restraints       54
_refine_ls_R_factor_all            0.1482
_refine_ls_R_factor_gt             0.1070
_refine_ls_restrained_S_all        1.075
_refine_ls_shift/su_max            0.000
_refine_ls_shift/su_mean           0.000
_refine_ls_structure_factor_coef   Fsqd
_refine_ls_weighting_details      
 'w=1/[\s^2^(Fo^2^)+(0.2000P)^2^] where P=(Fo^2^+2Fc^2^)/3'
_refine_ls_weighting_scheme        calc
_refine_ls_wR_factor_gt            0.2756
_refine_ls_wR_factor_ref           0.3366
_refine_special_details            ?
_olex2_refinement_description
;
1. Fixed Uiso
 At 1.2 times of:
  All C(H) groups
 At 1.5 times of:
  All O(H) groups, All O(H,H) groups
2. Restrained distances
 S1-O2 \\sim S1-O3 \\sim S1-O1
 with sigma of 0.02
 O1-O2 \\sim O1-O3 \\sim O2-O3
 with sigma of 0.02
3. Rigid bond restraints
 All non-hydrogen atoms
 with sigma for 1-2 distances of 0.01 and sigma for 1-3 distances of 0.01
4. Rigid body (RIGU) restrains
 O3, O1, S1, O2
 with sigma for 1-2 distances of 0.004 and sigma for 1-3 distances of 0.004
 S1
 with sigma for 1-2 distances of 0.004 and sigma for 1-3 distances of 0.004
 S1, C6
 with sigma for 1-2 distances of 0.01 and sigma for 1-3 distances of 0.02
5. Others
 Fixed Sof: H4A(0.16667) H4B(0.16667) O5(0.5) H5A(0.5) H5B(0.5)
6.a Riding coordinates:
 O4(H4A,H4B)
6.b Free rotating group:
 O5(H5A,H5B)
6.c Aromatic/amide H refined with riding coordinates:
 C2(H2A), C1(H1), C4(H4), C5(H5)
6.d Tetrahedral OH refined with riding coordinates:
 O2(H2)
;
_atom_sites_solution_hydrogens     mixed
_atom_sites_solution_primary       ?
_atom_sites_solution_secondary     ?
loop_
  _atom_site_label
  _atom_site_type_symbol
  _atom_site_fract_x
  _atom_site_fract_y
  _atom_site_fract_z
  _atom_site_U_iso_or_equiv
  _atom_site_adp_type
  _atom_site_occupancy
  _atom_site_site_symmetry_order
  _atom_site_calc_flag
  _atom_site_refinement_flags_posn
  _atom_site_refinement_flags_adp
  _atom_site_refinement_flags_occupancy
  _atom_site_disorder_assembly
  _atom_site_disorder_group
 S1 S 0.51362(10) 0.74005(10) 0.46895(11) 0.1483(9) Uani 1 1 d D U . . .
 O4 O 0.5000 0.5000 0.5000 0.0613(12) Uani 1 6 d S T P . .
 H4A H 0.5349 0.5201 0.4772 0.092 Uiso 0.1667 1 d R U P . .
 H4B H 0.5197 0.4648 0.5227 0.092 Uiso 0.1667 1 d R U P . .
 O3 O 0.5663(2) 0.6947(3) 0.4349(3) 0.1582(17) Uani 1 1 d D U . . .
 O1 O 0.4885(3) 0.7096(3) 0.5348(2) 0.1474(15) Uani 1 1 d D U . . .
 O2 O 0.5396(3) 0.8114(3) 0.4780(3) 0.180(2) Uani 1 1 d D U . . .
 H2 H 0.5600 0.8247 0.4405 0.271 Uiso 1 1 calc R U . . .
 C6 C 0.4393(3) 0.7439(3) 0.4138(3) 0.1303(17) Uani 1 1 d . U . . .
 C2 C 0.3715(4) 0.6989(3) 0.3143(3) 0.1350(18) Uani 1 1 d . U . . .
 H2A H 0.3673 0.6674 0.2750 0.162 Uiso 1 1 calc R U . . .
 C1 C 0.4308(4) 0.6969(3) 0.3565(4) 0.1382(19) Uani 1 1 d . U . . .
 H1 H 0.4671 0.6630 0.3467 0.166 Uiso 1 1 calc R U . . .
 C3 C 0.3173(4) 0.7473(3) 0.3294(3) 0.1369(19) Uani 1 1 d . U . . .
 C4 C 0.3243(4) 0.7931(4) 0.3870(3) 0.143(2) Uani 1 1 d . U . . .
 H4 H 0.2867 0.8248 0.3986 0.171 Uiso 1 1 calc R U . . .
 C5 C 0.3854(4) 0.7929(4) 0.4275(3) 0.1395(19) Uani 1 1 d . U . . .
 H5 H 0.3908 0.8264 0.4651 0.167 Uiso 1 1 calc R U . . .
 C7 C 0.2500 0.7500 0.2849(4) 0.137(3) Uani 1 2 d S TU P . .
 O5 O 0.4416(2) 0.5355(3) 0.4259(2) 0.0761(13) Uani 0.5 1 d G . P A -1
 H5A H 0.4017 0.5575 0.4341 0.114 Uiso 0.5 1 d G U P A -1
 H5B H 0.4354 0.5153 0.3847 0.114 Uiso 0.5 1 d G U P A -1

loop_
  _atom_site_aniso_label
  _atom_site_aniso_U_11
  _atom_site_aniso_U_22
  _atom_site_aniso_U_33
  _atom_site_aniso_U_23
  _atom_site_aniso_U_13
  _atom_site_aniso_U_12
 S1 0.1526(15) 0.1318(14) 0.1604(16) 0.0127(10) -0.0054(10) 0.0010(9)
 O4 0.0613(12) 0.0613(12) 0.0613(12) 0.0080(13) 0.0080(13) 0.0080(13)
 O3 0.150(3) 0.144(3) 0.180(4) 0.026(3) 0.014(3) 0.003(2)
 O1 0.170(4) 0.142(3) 0.130(3) 0.006(2) -0.020(2) 0.006(3)
 O2 0.182(4) 0.139(3) 0.221(5) 0.013(3) -0.017(4) -0.017(3)
 C6 0.153(4) 0.126(4) 0.112(3) 0.007(3) 0.006(3) 0.009(3)
 C2 0.162(5) 0.128(4) 0.115(4) 0.002(3) 0.010(3) 0.012(4)
 C1 0.156(5) 0.126(4) 0.133(4) 0.015(3) 0.009(3) 0.015(3)
 C3 0.171(5) 0.130(4) 0.110(4) -0.005(3) 0.001(3) 0.010(4)
 C4 0.171(5) 0.149(5) 0.108(4) -0.005(3) -0.003(3) 0.028(4)
 C5 0.163(5) 0.143(5) 0.112(4) -0.002(3) 0.003(3) 0.015(4)
 C7 0.173(6) 0.131(6) 0.107(4) 0.000 0.000 0.024(5)
 O5 0.068(3) 0.081(3) 0.079(3) 0.014(2) 0.000(2) 0.005(2)

_geom_special_details
;
 All esds (except the esd in the dihedral angle between two l.s. planes)
 are estimated using the full covariance matrix.  The cell esds are taken
 into account individually in the estimation of esds in distances, angles
 and torsion angles; correlations between esds in cell parameters are only
 used when they are defined by crystal symmetry.  An approximate (isotropic)
 treatment of cell esds is used for estimating esds involving l.s. planes.
;
loop_
  _geom_bond_atom_site_label_1
  _geom_bond_atom_site_label_2
  _geom_bond_distance
  _geom_bond_site_symmetry_2
  _geom_bond_publ_flag
 S1 O3 1.454(5) . ?
 S1 O1 1.441(5) . ?
 S1 O2 1.436(5) . ?
 S1 C6 1.741(6) . ?
 O4 H4A 0.8698 . ?
 O4 H4B 0.8703 . ?
 O2 H2 0.8400 . ?
 C6 C1 1.401(9) . ?
 C6 C5 1.392(9) . ?
 C2 H2A 0.9500 . ?
 C2 C1 1.366(9) . ?
 C2 C3 1.395(9) . ?
 C1 H1 0.9500 . ?
 C3 C4 1.388(9) . ?
 C3 C7 1.515(9) . ?
 C4 H4 0.9500 . ?
 C4 C5 1.376(9) . ?
 C5 H5 0.9500 . ?
 C7 C3 1.515(9) 2_565 ?
 C7 C7 1.312(17) 3 ?
 O5 H5A 0.8702 . ?
 O5 H5B 0.8699 . ?

loop_
  _geom_angle_atom_site_label_1
  _geom_angle_atom_site_label_2
  _geom_angle_atom_site_label_3
  _geom_angle
  _geom_angle_site_symmetry_1
  _geom_angle_site_symmetry_3
  _geom_angle_publ_flag
 O3 S1 C6 108.0(3) . . ?
 O1 S1 O3 111.6(3) . . ?
 O1 S1 C6 105.4(3) . . ?
 O2 S1 O3 111.5(3) . . ?
 O2 S1 O1 112.3(3) . . ?
 O2 S1 C6 107.7(3) . . ?
 H4A O4 H4B 104.5 . . ?
 S1 O2 H2 109.5 . . ?
 C1 C6 S1 121.5(5) . . ?
 C5 C6 S1 120.0(5) . . ?
 C5 C6 C1 118.5(6) . . ?
 C1 C2 H2A 120.2 . . ?
 C1 C2 C3 119.7(6) . . ?
 C3 C2 H2A 120.2 . . ?
 C6 C1 H1 119.3 . . ?
 C2 C1 C6 121.3(6) . . ?
 C2 C1 H1 119.3 . . ?
 C2 C3 C7 121.3(6) . . ?
 C4 C3 C2 119.5(7) . . ?
 C4 C3 C7 119.2(6) . . ?
 C3 C4 H4 119.7 . . ?
 C5 C4 C3 120.6(6) . . ?
 C5 C4 H4 119.7 . . ?
 C6 C5 H5 119.9 . . ?
 C4 C5 C6 120.3(6) . . ?
 C4 C5 H5 119.9 . . ?
 C3 C7 C3 113.2(7) 2_565 . ?
 C7 C7 C3 123.4(3) 3 . ?
 C7 C7 C3 123.4(3) 3 2_565 ?
 H5A O5 H5B 104.4 . . ?

loop_
  _geom_torsion_atom_site_label_1
  _geom_torsion_atom_site_label_2
  _geom_torsion_atom_site_label_3
  _geom_torsion_atom_site_label_4
  _geom_torsion
  _geom_torsion_site_symmetry_1
  _geom_torsion_site_symmetry_2
  _geom_torsion_site_symmetry_3
  _geom_torsion_site_symmetry_4
  _geom_torsion_publ_flag
 S1 C6 C1 C2 178.3(5) . . . . ?
 S1 C6 C5 C4 -175.7(5) . . . . ?
 O3 S1 C6 C1 12.8(6) . . . . ?
 O3 S1 C6 C5 -169.3(5) . . . . ?
 O1 S1 C6 C1 -106.5(5) . . . . ?
 O1 S1 C6 C5 71.3(6) . . . . ?
 O2 S1 C6 C1 133.4(6) . . . . ?
 O2 S1 C6 C5 -48.8(6) . . . . ?
 C2 C3 C4 C5 2.6(10) . . . . ?
 C2 C3 C7 C3 133.2(7) . . . 2_565 ?
 C2 C3 C7 C7 -46.8(7) . . . 3 ?
 C1 C6 C5 C4 2.2(9) . . . . ?
 C1 C2 C3 C4 0.1(10) . . . . ?
 C1 C2 C3 C7 -178.6(6) . . . . ?
 C3 C2 C1 C6 -1.6(10) . . . . ?
 C3 C4 C5 C6 -3.7(10) . . . . ?
 C4 C3 C7 C3 -45.5(5) . . . 2_565 ?
 C4 C3 C7 C7 134.5(5) . . . 3 ?
 C5 C6 C1 C2 0.4(10) . . . . ?
 C7 C3 C4 C5 -178.7(6) . . . . ?

_shelx_res_file
;
    4s_0m_sq_sq.res created by SHELXL-2014/7

TITL 4s_0m_a.res in Pn-3
REM Old TITL 4S_0m in Pn-3
REM SHELXT solution in Pn-3
REM R1 0.252, Rweak 0.017, Alpha 0.032, Orientation as input
REM Formula found by SHELXT: C39 N3 O25 S6
CELL 1.54178 18.7785 18.7785 18.7785 90 90 90
ZERR 4 0.0002 0.0002 0.0002 0 0 0
LATT 1
SYMM 0.5-X,0.5-Y,+Z
SYMM 0.5-X,+Y,0.5-Z
SYMM +X,0.5-Y,0.5-Z
SYMM +Z,+X,+Y
SYMM +Z,0.5-X,0.5-Y
SYMM 0.5-Z,0.5-X,+Y
SYMM 0.5-Z,+X,0.5-Y
SYMM +Y,+Z,+X
SYMM 0.5-Y,+Z,0.5-X
SYMM +Y,0.5-Z,0.5-X
SYMM 0.5-Y,0.5-Z,+X
SFAC C H O S
UNIT 156 128 88 24
EQIV $1 1-Y,1-Z,1-X
EQIV $2 1-X,1-Y,1-Z
RIGU O3 O1 S1 O2
RIGU S1
SADI S1 O2 S1 O3 S1 O1
SADI O1 O2 O1 O3 O2 O3
DELU
RIGU 0.01 0.02 S1 C6

L.S. 40 0 30
PLAN  6
SIZE 0.12 0.13 0.14
TEMP -173.15
CONF
FREE O5 H4a_$1
FREE O5 H4b_$2
MORE -1
BOND $H
ABIN
fmap 2 53
acta
OMIT 0 0 2
OMIT 1 0 7
OMIT 4 1 8
OMIT 4 1 5
OMIT 1 2 4
OMIT 2 2 8
OMIT 5 2 9
OMIT 6 2 10
OMIT 2 2 4
OMIT 1 2 7
OMIT 4 1 6
OMIT 1 1 3
OMIT 0 8 10
OMIT 5 2 6
OMIT 2 6 11
OMIT 5 1 7
OMIT 2 1 12
OMIT 1 6 6
OMIT 1 3 3
OMIT 1 1 9
OMIT 0 2 2
OMIT 2 1 8
OMIT 4 4 5
OMIT 1 11 15
OMIT 3 4 5
OMIT 2 1 5
OMIT 3 2 7
OMIT 4 5 6
OMIT 5 3 6
OMIT 1 7 7
OMIT 3 3 6
REM <olex2.extras>
REM <HklSrc "%.\\4s_0m_sq_sq.hkl">
REM </olex2.extras>

WGHT    0.200000
FVAR       0.20583
S1    4    0.513621    0.740051    0.468954    11.00000    0.15263    0.13176 =
         0.16043    0.01267   -0.00539    0.00096
O4    3    0.500000    0.500000    0.500000    10.16667    0.06133    0.06133 =
         0.06133    0.00800    0.00800    0.00800
AFIX   3
H4A   2    0.534920    0.520140    0.477190    10.16667   -1.50000
H4B   2    0.519750    0.464760    0.522720    10.16667   -1.50000
AFIX   0

O3    3    0.566349    0.694714    0.434864    11.00000    0.15027    0.14433 =
         0.18011    0.02568    0.01437    0.00272
O1    3    0.488525    0.709608    0.534798    11.00000    0.16971    0.14193 =
         0.13047    0.00571   -0.02003    0.00552
O2    3    0.539612    0.811372    0.477993    11.00000    0.18199    0.13877 =
         0.22054    0.01323   -0.01687   -0.01715
AFIX  83
H2    2    0.560021    0.824671    0.440475    11.00000   -1.50000
AFIX   0
C6    1    0.439263    0.743901    0.413754    11.00000    0.15326    0.12601 =
         0.11170    0.00737    0.00550    0.00934
C2    1    0.371531    0.698880    0.314317    11.00000    0.16244    0.12790 =
         0.11453    0.00181    0.01027    0.01162
AFIX  43
H2A   2    0.367275    0.667385    0.274956    11.00000   -1.20000
AFIX   0
C1    1    0.430819    0.696916    0.356451    11.00000    0.15581    0.12551 =
         0.13316    0.01504    0.00916    0.01483
AFIX  43
H1    2    0.467051    0.662989    0.346678    11.00000   -1.20000
AFIX   0
C3    1    0.317290    0.747335    0.329356    11.00000    0.17098    0.12956 =
         0.11023   -0.00454    0.00084    0.01015
C4    1    0.324342    0.793061    0.386982    11.00000    0.17136    0.14892 =
         0.10769   -0.00489   -0.00274    0.02788
AFIX  43
H4    2    0.286669    0.824781    0.398552    11.00000   -1.20000
AFIX   0
C5    1    0.385404    0.792894    0.427536    11.00000    0.16289    0.14323 =
         0.11238   -0.00193    0.00347    0.01522
AFIX  43
H5    2    0.390798    0.826363    0.465087    11.00000   -1.20000
AFIX   0
C7    1    0.250000    0.750000    0.284924    10.50000    0.17309    0.13064 =
         0.10679    0.00000    0.00000    0.02437

PART -1
AFIX   6
O5    3    0.441569    0.535458    0.425940    10.50000    0.06842    0.08126 =
         0.07863    0.01352    0.00029    0.00506
H5A   2    0.401651    0.557522    0.434132    10.50000   -1.50000
H5B   2    0.435381    0.515327    0.384682    10.50000   -1.50000
AFIX   0
HKLF 4

REM  4s_0m_a.res in Pn-3
REM R1 =  0.1070 for     836 Fo > 4sig(Fo)  and  0.1482 for all    1794 data
REM    110 parameters refined using     54 restraints

END

WGHT      0.2000      0.0000

REM Highest difference peak  0.580,  deepest hole -0.453,  1-sigma level  0.081
Q1    1   0.5083  0.7231  0.2950  11.00000  0.05    0.23
Q2    1   0.4679  0.6850  0.6040  11.00000  0.05    0.17
Q3    1   0.4003  0.5083  0.3388  11.00000  0.05    0.17
Q4    1   0.3034  0.6454  0.3256  11.00000  0.05    0.15
Q5    1   0.2994  0.6557  0.3033  11.00000  0.05    0.15
Q6    1   0.3817  0.7500  0.2500  10.50000  0.05    0.15
;
_shelx_res_checksum                43697
_shelx_hkl_file
;
  -1   0   0    0.00    0.20
   1   0   0   -0.20    0.10
  -2   0   0  472.45   35.00
   2   0   0  497.15   35.20
  -3   0   0   -0.20    0.70
   3   0   0   -0.20    0.40
  -4   0   0 8910.91  585.94
   4   0   0 7843.02  587.64
  -5   0   0    1.60    1.20
  -6   0   0   50.99    6.60
  -7   0   0    0.00    1.70
  -8   0   0  466.15   39.30
  -8   0   0  376.56   34.00
  -9   0   0   -1.10    2.70
  -9   0   0    7.10    4.50
 -10   0   0    7.30    4.10
 -10   0   0    1.00    4.90
 -11   0   0   -2.30    6.60
 -12   0   0   -1.40   14.30
 -11   1   0    2.70    7.10
 -11   1   0    1.80    6.80
 -10   1   0   -5.40    4.70
  -9   1   0    2.40    4.00
  -9   1   0    0.90    3.30
  -8   1   0    1.40    2.70
   7  -1   0   -0.10    2.10
  -7   1   0   -1.50    2.00
   6  -1   0   -0.30    0.90
   6  -1   0    0.10    0.20
   5  -1   0  101.19    7.40
   4  -1   0    1.20    1.10
  -4   1   0   -1.00    0.90
   3  -1   0  721.13   53.99
  -3   1   0  759.92   53.59
   2  -1   0    0.00    0.40
  -2   1   0   -0.30    0.60
   1  -1   0   81.19    6.30
  -1   1   0   78.39    6.30
   0  -1   0    0.00    0.10
   0   1   0    0.30    0.20
  -1  -1   0   95.59    7.50
   1   1   0   93.69    7.50
  -2  -1   0    0.00    0.50
  -3  -1   0  750.32   58.09
  -3  -1   0  867.91   60.49
  -4  -1   0   -0.80    0.90
  -5  -1   0  142.59   13.20
  -5  -1   0  149.09   13.80
  -6  -1   0   -0.30    1.40
  -6  -1   0   -0.60    1.20
  -7  -1   0    0.70    2.50
  -8  -1   0   -1.20    4.00
  -8  -1   0    1.50    2.70
  -9  -1   0    6.30    6.60
  -9  -1   0    2.90    4.00
 -10  -1   0   -1.50    4.20
 -10  -1   0    4.10    3.40
 -11  -1   0   10.50    7.70
 -12  -1   0   -8.70   21.30
 -11   2   0   -2.30    6.40
 -11   2   0    5.50   10.60
 -10   2   0   29.40    9.10
 -10   2   0   26.70    7.60
  -9   2   0    5.10    3.80
   8  -2   0   67.39    5.00
   8  -2   0   66.69    4.80
   8  -2   0   62.19    9.90
  -8   2   0   65.69    9.20
  -8   2   0   69.19    4.90
   7  -2   0   -1.30    1.20
   7  -2   0   -0.20    0.20
  -7   2   0    1.70    2.00
   6  -2   0  113.89   11.90
   6  -2   0  109.99    8.10
  -6   2   0  123.49   11.80
   5  -2   0   -0.50    0.90
  -5   2   0    3.50    1.90
   3  -2   0   -0.40    0.50
  -3   2   0    0.40    0.70
   2  -2   0   62.39    5.70
  -2   2   0   60.79    5.70
   1  -2   0    0.20    0.30
  -1   2   0   -0.40    0.30
   0  -2   0  522.05   37.60
   0   2   0  531.35   37.70
  -1  -2   0    0.60    0.50
   1   2   0   -0.30    0.40
  -2  -2   0   72.69    6.70
   2   2   0   68.09    6.60
  -3  -2   0    0.50    0.90
  -4  -2   0  786.62   56.59
  -4  -2   0  735.43   55.79
  -5  -2   0   -0.10    1.30
  -5  -2   0    0.30    1.20
  -6  -2   0  167.48   16.00
  -6  -2   0  124.79   14.00
  -7  -2   0    0.70    2.40
  -7  -2   0    1.70    2.90
  -8  -2   0   58.79   10.00
  -8  -2   0   70.19    9.30
  -9  -2   0   -1.50    3.00
 -10  -2   0   45.40    9.80
 -10  -2   0   46.80   10.80
 -11  -2   0   -4.30    8.70
 -10   3   0    3.80    5.50
   9  -3   0  129.49   17.30
   9  -3   0  176.68   11.80
  -9   3   0  154.18   17.20
  -9   3   0  172.78   11.60
   8  -3   0    4.00    2.10
   8  -3   0   -0.50    0.30
   8  -3   0   -0.10    0.30
  -8   3   0   -2.40    2.20
   7  -3   0  289.07   20.60
  -7   3   0  299.37   25.30
   6  -3   0   -0.20    0.20
   6  -3   0   -1.70    1.30
   5  -3   0 1702.73  120.29
   5  -3   0 1500.95  115.99
  -5   3   0 1802.92  119.89
   4  -3   0    1.60    1.30
   4  -3   0    0.00    0.20
  -4   3   0   -0.60    0.90
   3  -3   0 1116.39   79.69
  -3   3   0 1097.59   79.49
  -2   3   0    0.50    0.70
   1  -3   0  191.88   14.90
  -1   3   0  191.88   14.90
   0  -3   0   -0.10    0.50
   0   3   0   -0.30    0.50
  -1  -3   0  196.48   15.60
   1   3   0  204.18   15.60
  -2  -3   0   -0.80    0.70
   2   3   0   -0.70    0.80
  -3  -3   0 1252.07   89.09
   3   3   0 1219.38   88.79
  -4  -3   0    3.20    1.90
  -5  -3   0 1821.62  132.39
  -5  -3   0 1868.11  133.29
  -6  -3   0    0.10    2.20
  -6  -3   0    3.30    2.20
  -7  -3   0  326.67   27.10
  -7  -3   0  294.07   27.40
  -8  -3   0    1.60    3.80
  -8  -3   0    1.10    2.70
  -9  -3   0  170.18   17.80
  -9  -3   0  147.19   18.70
 -10  -3   0   -6.60    5.20
 -10  -3   0   16.60    7.50
 -11  -3   0    4.20   11.90
  11  -4   0    0.40    0.70
 -11   4   0   -0.90    0.40
  10  -4   0    4.40    0.90
 -10   4   0    3.10    0.60
   9  -4   0   -1.50    4.80
   9  -4   0   -0.30    0.30
   9  -4   0    0.30    0.50
  -9   4   0   -0.10    0.30
  -9   4   0    1.00    3.30
   8  -4   0  165.18   11.30
   8  -4   0  138.29   17.00
   8  -4   0  161.38   11.40
  -8   4   0  158.78   11.30
  -8   4   0  160.98   16.90
   7  -4   0    0.10    0.30
  -7   4   0    0.60    1.80
   6  -4   0  142.19   15.90
   6  -4   0  169.98   11.80
  -6   4   0  187.78   16.40
   5  -4   0    2.20    1.90
  -5   4   0    0.50    1.50
   4  -4   0 3457.45  253.77
  -4   4   0 3730.53  253.77
   3  -4   0    1.10    1.20
  -3   4   0    0.70    0.80
   2  -4   0 2969.30  205.58
  -2   4   0 2865.61  205.38
   1  -4   0    0.20    0.90
  -1   4   0    0.00    0.70
   0  -4   0 9999.00  695.03
   0   4   0 9915.51  695.03
  -1  -4   0   -0.80    0.70
   1   4   0   -0.20    0.70
  -2  -4   0 3123.69  216.88
   2   4   0 3030.00  216.68
  -3  -4   0   -0.30    1.20
   3   4   0    1.60    1.50
  -4  -4   0 3326.57  254.57
   4   4   0 3876.01  254.67
  -5  -4   0    0.40    2.10
  -5  -4   0    1.10    1.50
  -6  -4   0  163.38   17.10
  -6  -4   0  183.78   17.00
  -7  -4   0    5.20    3.00
  -7  -4   0    3.60    2.80
  -8  -4   0  186.68   19.70
  -8  -4   0  170.58   18.80
  -9  -4   0    6.60    7.20
  -9  -4   0    5.60    5.40
 -10  -4   0   -3.00    8.30
 -10  -4   0   -1.60    6.30
  12  -5   0    0.00    0.80
 -12   5   0   -0.50    0.40
  11  -5   0   24.30    2.60
 -11   5   0   23.10    2.00
  10  -5   0    0.10    0.60
 -10   5   0   -0.40    0.30
   9  -5   0   48.70    3.60
   9  -5   0   53.49   10.50
   9  -5   0   45.40    3.70
  -9   5   0   46.50    3.50
   8  -5   0   -0.20    0.40
   8  -5   0    0.60    0.40
  -8   5   0   -0.30    0.30
  -8   5   0   -3.60    2.90
   7  -5   0  214.48   22.50
   7  -5   0  246.68   17.10
   7  -5   0  250.97   17.00
  -7   5   0  243.38   22.60
  -7   5   0  241.78   17.00
   6  -5   0    0.80    2.00
  -6   5   0    1.30    1.90
   5  -5   0  457.35   40.50
   5  -5   0  517.55   36.20
  -5   5   0  579.64   41.00
   4  -5   0   -0.10    1.50
   4  -5   0    0.00    0.20
  -4   5   0   -0.70    1.80
   3  -5   0   79.79    6.00
   3  -5   0   81.39    8.70
  -3   5   0   94.29    9.00
   2  -5   0   -0.40    1.00
   2  -5   0   -0.10    0.20
  -2   5   0   -0.60    0.70
   1  -5   0 1398.76   92.59
   1  -5   0 1135.59   89.89
  -1   5   0 1340.57   92.39
   0  -5   0   -0.10    0.90
   0   5   0   -0.20    0.90
  -1  -5   0 1388.76  100.09
   1   5   0 1408.86  100.09
  -2  -5   0   -0.30    1.20
   2   5   0   -0.80    1.00
  -3  -5   0   88.09    9.60
   3   5   0   97.59    9.80
  -4  -5   0   -1.80    1.70
   4   5   0   -0.40    1.20
  -5  -5   0  461.45   37.30
  -6  -5   0   -2.00    2.50
  -6  -5   0    0.60    2.30
  -7  -5   0  268.17   23.70
  -7  -5   0  228.58   23.40
  -8  -5   0   -0.60    4.40
  -8  -5   0    0.70    3.60
  -9  -5   0   31.80   11.30
 -10  -5   0   39.80   20.30
  12  -6   0    4.40    1.10
 -12   6   0    4.20    0.80
  11  -6   0   -0.10    0.80
 -11   6   0    0.20    0.50
  10  -6   0    4.70    0.90
  10  -6   0    5.70    0.80
 -10   6   0    5.30    0.80
   9  -6   0   -0.50    0.40
   9  -6   0   -0.20    0.40
  -9   6   0    0.30    0.40
   8  -6   0   17.70    1.60
   8  -6   0   18.20    1.60
   8  -6   0   13.30    5.40
  -8   6   0   15.70    1.40
   7  -6   0   -4.80    3.60
   7  -6   0    0.10    0.30
   7  -6   0    0.30    0.80
  -7   6   0    0.00    0.30
  -7   6   0    3.20    3.10
   6  -6   0   59.59    4.30
   6  -6   0   48.10    8.20
  -6   6   0   56.09    8.80
  -6   6   0   58.29    4.20
   5  -6   0   -1.50    1.70
  -5   6   0    0.40    2.00
   4  -6   0   -1.40    2.00
  -4   6   0    1.00    2.40
   3  -6   0    0.40    0.30
   3  -6   0    0.80    1.70
  -3   6   0    2.20    2.00
   2  -6   0    7.60    2.50
   2  -6   0    7.50    0.70
  -2   6   0    5.50    2.10
   1  -6   0    0.20    0.20
   1  -6   0   -0.10    1.30
  -1   6   0   -0.20    1.00
   0  -6   0   57.19    8.70
   0  -6   0   47.40    3.60
   0   6   0   55.69    6.20
  -1  -6   0    0.80    1.60
   1   6   0    0.30    1.20
  -2  -6   0    5.40    2.60
   2   6   0    8.70    3.20
  -3  -6   0   -1.70    1.30
   3   6   0    1.60    1.70
  -4  -6   0    2.90    2.60
   4   6   0    1.30    2.40
  -5  -6   0    2.50    2.30
  -6  -6   0   54.89    8.90
  -6  -6   0   63.29    9.60
  -7  -6   0   16.80    7.30
  -8  -6   0   11.60    7.30
  -8  -6   0   22.30    7.40
  -9  -6   0   11.20    7.60
  13  -7   0   18.10    2.10
 -13   7   0   17.90    1.70
  12  -7   0    0.30    0.80
 -12   7   0    0.40    0.50
  11  -7   0    1.90    0.90
 -11   7   0    1.10    0.60
  10  -7   0   -0.10    0.50
  10  -7   0   -0.60    0.50
 -10   7   0    0.20    0.40
   9  -7   0  169.18   12.10
   9  -7   0  167.78   12.10
  -9   7   0  168.18   12.00
   8  -7   0    0.40    0.50
   8  -7   0   -0.40    0.30
  -8   7   0    0.10    0.40
   7  -7   0   18.70    1.70
   7  -7   0   20.00    1.70
  -7   7   0   18.10    1.60
   6  -7   0    0.00    0.40
   6  -7   0    2.70    3.20
   6  -7   0    1.30    0.30
  -6   7   0   -3.20    3.00
   5  -7   0  253.27   25.90
   5  -7   0  326.37   21.30
   5  -7   0  296.87   21.30
  -5   7   0  323.57   27.10
   4  -7   0    1.20    0.60
   4  -7   0   -1.70    2.00
   4  -7   0    0.00    0.30
  -4   7   0    1.10    2.10
   3  -7   0    1.60    0.40
   3  -7   0   -2.80    1.70
  -3   7   0    2.80    2.10
   2  -7   0    1.50    1.70
   2  -7   0   -0.10    0.20
  -2   7   0   -2.10    1.40
   1  -7   0  151.98   10.50
   1  -7   0  134.79   13.60
  -1   7   0  156.58   13.80
   0  -7   0   -0.50    0.20
   0  -7   0   -0.90    1.30
   0   7   0    1.80    1.60
  -1  -7   0  147.89   10.60
  -1  -7   0  134.79   13.70
   1   7   0  172.28   14.40
  -2  -7   0    0.40    1.40
  -3  -7   0   -3.10    2.00
   3   7   0   -0.20    2.10
  -4  -7   0    0.60    2.50
   4   7   0    0.80    2.30
  -5  -7   0  240.48   22.40
  -6  -7   0    2.00    3.50
  -7  -7   0   17.40    7.20
  13  -8   0    0.10    0.80
 -13   8   0   -0.10    0.50
  12  -8   0    2.50    1.00
 -12   8   0    2.10    0.70
  11  -8   0   -0.10    0.70
 -11   8   0   -0.10    0.50
  10  -8   0   32.70    2.80
  10  -8   0   33.10    2.70
 -10   8   0   30.40    2.60
   9  -8   0   -0.10    0.50
   9  -8   0    0.20    1.10
  -9   8   0    0.30    0.40
   8  -8   0   77.49    5.70
   8  -8   0   76.19    5.80
  -8   8   0   76.19    5.60
   7  -8   0    0.20    0.40
   7  -8   0    0.30    0.50
  -7   8   0    0.00    0.40
   6  -8   0  463.05   33.00
   6  -8   0  477.45   33.10
   5  -8   0   -2.20    3.10
   5  -8   0   -0.30    0.40
   5  -8   0   -0.20    0.30
   4  -8   0  337.57   28.90
   4  -8   0  428.46   28.10
   4  -8   0  432.56   34.10
  -4   8   0  405.16   33.20
   3  -8   0    2.10    2.70
   3  -8   0   -0.30    0.30
   3  -8   0   -0.20    0.50
  -3   8   0   -3.40    2.00
   2  -8   0   45.50    3.20
   2  -8   0   45.10    3.40
  -2   8   0   33.40    6.40
  -1   8   0    1.30    2.30
   0  -8   0  402.86   28.50
   0   8   0  411.86   32.60
   1   8   0    1.00    2.10
  -2  -8   0   43.30    3.00
   2   8   0   30.80    6.50
  -3  -8   0   -2.10    2.40
   3   8   0   -2.40    2.30
  -4  -8   0  411.26   35.20
   4   8   0  430.06   35.20
  -5  -8   0   -0.40    3.40
  -6  -8   0  423.36   37.70
  -7  -8   0    0.50    6.30
  13  -9   0    0.40    0.80
 -13   9   0   -0.20    0.60
  12  -9   0    0.20    0.90
 -12   9   0    0.00    0.50
  11  -9   0   37.60    3.40
 -11   9   0   40.00    3.20
  10  -9   0    0.30    0.60
  10  -9   0   -0.30    0.60
 -10   9   0    0.40    0.50
   9  -9   0    5.40    1.00
   9  -9   0    8.40    1.30
  -9   9   0    7.40    1.10
   8  -9   0    0.20    0.50
   8  -9   0   -0.80    0.70
  -8   9   0   -0.40    0.40
   7  -9   0    4.20    0.80
   7  -9   0    6.30    1.00
  -7   9   0    5.10    0.90
   6  -9   0   -0.50    0.50
   6  -9   0   -0.10    0.40
   5  -9   0   95.09    7.00
   5  -9   0   96.69    7.10
   4  -9   0   -0.60    0.50
   4  -9   0   -0.40    0.30
   3  -9   0   44.10    3.30
   3  -9   0   42.10    3.40
   2  -9   0   -0.10    0.40
   2  -9   0   -3.50    2.60
  -2   9   0    2.50    2.60
   1  -9   0    0.50    0.50
   1  -9   0    1.20    0.40
  -1   9   0   -3.00    2.30
   0  -9   0   -0.40    0.20
   0  -9   0   -0.20    0.40
  -1  -9   0    1.10    0.30
   1   9   0   -1.60    2.70
  -2  -9   0   -0.20    0.20
  -2  -9   0   -1.30    3.20
   2   9   0    2.40    3.10
  -3  -9   0   36.50    2.70
  -6  -9   0    6.00    6.90
 -14  10   0    3.00    0.80
  13 -10   0   -0.20    0.70
 -13  10   0    0.10    0.60
  12 -10   0   -0.30    0.90
 -12  10   0    0.20    0.60
  11 -10   0   -0.10    0.70
 -11  10   0    0.00    0.50
  10 -10   0    1.70    0.80
 -10  10   0    1.90    0.70
   9 -10   0   -0.80    0.60
   9 -10   0    0.00    0.50
  -9  10   0   -0.10    0.50
   8 -10   0    9.30    1.30
   8 -10   0   10.00    1.40
  -8  10   0    9.20    1.10
   7 -10   0    0.00    0.50
   7 -10   0    0.00    0.60
  -7  10   0    0.60    0.40
   6 -10   0   30.60    2.60
   6 -10   0   28.50    2.50
   5 -10   0    0.60    0.60
   5 -10   0   -0.30    0.40
   4 -10   0    2.40    0.80
   4 -10   0    1.90    0.60
   3 -10   0   -0.20    0.50
   3 -10   0    0.20    0.40
   2 -10   0  124.79    9.20
   2 -10   0  128.19    9.10
   1 -10   0    0.20    0.30
   1 -10   0   -0.80    0.40
   0 -10   0    5.40    1.00
   0 -10   0    4.80    0.70
  -1 -10   0   -0.40    0.20
  -2 -10   0  112.89    8.00
  -3 -10   0    0.60    0.30
  14 -11   0    0.30    0.60
 -14  11   0   -0.70    0.50
  13 -11   0    3.30    0.90
 -13  11   0    3.30    0.80
  12 -11   0   -0.10    0.80
 -12  11   0   -0.10    0.60
  11 -11   0    3.90    1.10
 -11  11   0    4.80    0.90
  10 -11   0   -0.70    0.70
 -10  11   0   -0.10    0.50
   9 -11   0   56.89    4.30
   9 -11   0   45.10    4.30
  -9  11   0   55.89    4.10
   8 -11   0    0.40    0.60
   8 -11   0   -1.10    0.60
  -8  11   0   -0.20    0.50
   7 -11   0    2.20    0.70
   7 -11   0    2.10    0.80
  -7  11   0    2.40    0.70
   6 -11   0    0.30    0.60
   6 -11   0   -0.30    0.70
   5 -11   0    2.20    0.80
   5 -11   0    2.90    0.70
   4 -11   0    1.80    1.40
   3 -11   0   22.90    2.20
   3 -11   0   22.30    2.00
   2 -11   0   -0.40    0.50
   2 -11   0   -0.30    0.30
   1 -11   0   19.40    1.70
   1 -11   0   19.50    1.90
   0 -11   0   -0.30    0.50
   0 -11   0    0.20    0.30
  -1 -11   0   18.50    1.90
  -2 -11   0    0.80    0.30
  -3 -11   0   17.80    1.50
 -14  12   0    0.00    1.00
  13 -12   0    0.40    0.70
 -13  12   0    0.20    0.60
  12 -12   0    0.60    0.80
 -12  12   0    1.50    0.70
  11 -12   0    0.20    0.70
 -11  12   0    0.30    0.60
  10 -12   0    1.10    1.00
 -10  12   0    1.00    0.60
   9 -12   0   -0.50    0.60
  -9  12   0    0.30    0.50
   8 -12   0   14.40    2.00
   8 -12   0   20.50    2.00
  -8  12   0   16.30    1.70
   7 -12   0   -0.40    0.70
   7 -12   0    0.50    0.70
  -7  12   0    0.00    0.50
   6 -12   0   56.99    4.30
   6 -12   0   50.59    4.40
   5 -12   0   -0.20    0.50
   5 -12   0    0.40    0.70
   4 -12   0   64.69    5.00
   4 -12   0   65.49    5.20
   3 -12   0    0.40    0.40
   3 -12   0    0.50    0.70
   2 -12   0   37.20    3.30
   2 -12   0   37.80    3.00
   1 -12   0   -0.80    0.30
   1 -12   0   -0.40    0.50
   0 -12   0    0.00    0.40
   0 -12   0   -0.40    0.60
  -1 -12   0    0.60    0.60
  -2 -12   0   35.40    3.10
 -14  13   0   -0.70    0.40
  13 -13   0    0.20    0.70
 -13  13   0    0.00    0.70
  12 -13   0    0.10    0.80
 -12  13   0    0.30    0.60
  11 -13   0    8.60    1.50
 -11  13   0   11.20    1.40
  10 -13   0    0.20    0.70
 -10  13   0    0.00    0.60
   9 -13   0    0.90    0.70
  -9  13   0    1.10    0.60
   8 -13   0   -0.70    0.70
   8 -13   0   -0.40    0.80
  -8  13   0   -0.80    0.90
   7 -13   0    2.50    1.00
   7 -13   0   -0.40    0.80
  -7  13   0    1.50    0.70
   6 -13   0    0.10    0.80
   6 -13   0    1.20    0.70
   5 -13   0   25.40    2.70
   5 -13   0   25.20    2.40
   4 -13   0    0.30    0.60
   4 -13   0    0.00    0.80
   3 -13   0    1.00    0.90
   3 -13   0    1.80    0.70
   2 -13   0    0.00    0.80
   2 -13   0   -0.10    0.50
   1 -13   0   14.30    1.80
   1 -13   0   11.80    1.40
   0 -13   0    0.20    0.70
   0 -13   0   -0.70    0.40
  -1 -13   0   13.80    1.80
  -1 -13   0   12.50    1.30
  -2 -13   0    0.50    0.90
  -2 -13   0    0.40    0.40
  -3 -13   0    0.30    0.70
  13 -14   0   -0.10    0.60
 -13  14   0   -0.40    0.50
  12 -14   0    0.30    0.60
 -12  14   0    0.00    0.90
  11 -14   0   -0.20    0.60
 -11  14   0    0.00    0.50
  10 -14   0    0.90    0.70
 -10  14   0    1.60    0.70
   9 -14   0   -0.20    0.60
  -9  14   0   -0.40    0.50
   8 -14   0    0.50    0.70
  -8  14   0    0.40    0.60
   7 -14   0    0.50    0.70
  -7  14   0    0.20    0.60
   6 -14   0   11.70    1.60
   6 -14   0    8.50    1.60
   5 -14   0   -0.20    0.70
   5 -14   0    0.00    0.70
   4 -14   0    6.40    1.50
   4 -14   0   10.90    1.40
   3 -14   0   -0.20    0.90
   3 -14   0    0.50    0.60
   2 -14   0   30.70    3.10
   2 -14   0   30.30    2.70
   1 -14   0   -0.10    0.80
   1 -14   0    0.00    0.50
   0 -14   0    8.90    1.50
   0 -14   0    6.30    1.00
  -1 -14   0    1.40    0.50
  -1 -14   0   -0.30    0.80
  -2 -14   0   28.30    2.90
  -3 -14   0   -1.10    0.70
  -4 -14   0    9.90    1.70
  13 -15   0    1.40    0.70
 -13  15   0    2.00    0.80
  12 -15   0   -0.40    0.60
 -12  15   0   -0.50    0.60
  11 -15   0    0.70    0.80
 -11  15   0    0.20    0.50
  10 -15   0   -0.30    0.50
 -10  15   0    0.50    0.60
   9 -15   0    2.90    0.90
  -9  15   0    4.30    0.90
   8 -15   0    0.10    0.70
  -8  15   0   -0.50    0.40
   7 -15   0    2.00    1.00
  -7  15   0    2.90    0.80
   6 -15   0    0.10    0.70
   5 -15   0   10.30    1.70
   4 -15   0   -0.40    0.70
   4 -15   0   -1.00    0.60
   3 -15   0   14.40    1.70
   3 -15   0   10.30    2.20
   2 -15   0   -1.10    1.10
   2 -15   0    1.10    0.70
   1 -15   0    5.00    1.50
   1 -15   0    6.40    1.00
   0 -15   0    0.20    1.10
  -1 -15   0    6.10    1.80
  -2 -15   0   -0.90    1.70
  -3 -15   0   14.50    2.10
  -4 -15   0    0.70    1.00
  -5 -15   0   13.90    2.00
  -6 -15   0   -0.10    0.80
 -13  16   0    0.50    0.60
  12 -16   0    0.50    0.60
 -12  16   0    0.00    0.60
  11 -16   0    0.70    0.50
 -11  16   0    0.50    0.60
  10 -16   0    0.70    0.50
 -10  16   0    1.10    0.60
   9 -16   0    0.30    0.60
  -9  16   0    0.80    0.60
   8 -16   0    1.10    0.70
  -8  16   0    3.20    0.90
   7 -16   0   -0.10    0.60
  -7  16   0    0.00    0.50
   6 -16   0    2.10    0.90
  -6  16   0    3.10    0.80
   5 -16   0    0.20    0.80
   4 -16   0   -0.40    0.70
   3 -16   0    0.50    0.90
   2 -16   0   27.90    3.10
   1 -16   0    0.00    1.00
   0 -16   0   35.90    3.70
  -1 -16   0    0.00    1.10
  -2 -16   0   34.50    3.50
  -3 -16   0   -0.40    0.90
  -4 -16   0    0.50    1.00
  -5 -16   0    0.30    0.90
  -6 -16   0    3.80    1.20
  -7 -16   0    0.30    0.90
  -8 -16   0    3.70    1.30
  -9 -16   0   -0.30    0.90
 -10 -16   0    1.20    1.00
 -11 -16   0    0.20    0.90
 -12 -16   0   -0.10    0.80
 -13 -16   0    0.40    0.80
 -14 -16   0    0.10    0.70
  12 -17   0   -0.60    0.60
 -12  17   0   -0.20    0.40
  11 -17   0    0.10    0.60
 -11  17   0    1.00    0.50
  10 -17   0    0.20    0.60
 -10  17   0    0.10    0.50
   9 -17   0    0.00    0.40
  -9  17   0    0.00    0.50
   8 -17   0   -0.10    0.50
  -8  17   0    0.20    0.50
   7 -17   0    0.70    0.70
  -7  17   0    0.70    0.60
   6 -17   0    0.60    0.60
  -6  17   0    0.50    0.60
   5 -17   0    0.50    0.70
   4 -17   0    0.20    0.70
   3 -17   0    0.40    0.80
   2 -17   0   -0.20    0.80
   1 -17   0    1.20    0.90
   0 -17   0    0.30    1.00
  -1 -17   0    0.10    0.90
  -2 -17   0    0.00    0.80
  -3 -17   0    0.50    0.80
  -4 -17   0   -0.50    0.90
  -5 -17   0   -0.30    0.90
  -6 -17   0   -0.10    1.00
  -7 -17   0    1.90    0.90
  -8 -17   0    0.30    1.10
  -9 -17   0   -0.90    0.80
 -10 -17   0    0.00    0.80
 -11 -17   0    0.90    0.90
 -12 -17   0   -0.20    0.70
 -13 -17   0   -0.70    0.60
 -12  18   0    0.80    0.50
  11 -18   0   -0.80    0.90
 -11  18   0    0.60    0.50
  10 -18   0    0.20    0.40
   9 -18   0    0.10    0.40
  -9  18   0    0.00    0.50
   8 -18   0    0.40    0.50
  -8  18   0    0.80    0.50
   7 -18   0    0.20    0.40
  -7  18   0   -0.20    0.40
   6 -18   0    0.20    0.50
  -6  18   0    0.30    0.50
   5 -18   0    0.10    0.70
  -5  18   0    0.10    0.50
   4 -18   0    0.10    0.60
   3 -18   0    0.00    0.60
   2 -18   0    0.20    0.60
   1 -18   0    0.20    0.60
   0 -18   0    2.30    0.90
  -1 -18   0    0.40    0.80
  -2 -18   0    1.10    0.90
  -3 -18   0    1.80    0.90
  -4 -18   0   -0.20    0.80
  -5 -18   0    0.10    1.00
  -6 -18   0   -0.50    0.60
  -7 -18   0   -1.00    0.70
  -8 -18   0    0.10    0.90
  -9 -18   0    0.50    0.70
 -10 -18   0    1.30    0.90
 -11 -18   0    0.40    0.90
 -12 -18   0   -0.30    0.80
 -10  19   0   -0.10    0.40
   9 -19   0   -0.20    0.50
  -9  19   0    0.00    0.30
   8 -19   0   -0.60    0.40
  -8  19   0   -0.40    0.50
   7 -19   0    0.10    0.50
  -7  19   0    0.30    0.40
   6 -19   0    0.00    0.40
  -6  19   0    0.10    0.40
   5 -19   0    0.60    0.60
  -5  19   0    0.40    0.50
   4 -19   0   -0.50    0.40
  -4  19   0   -0.50    0.40
   3 -19   0    0.20    0.60
   2 -19   0   -0.50    0.40
   1 -19   0    0.00    0.40
   0 -19   0    0.40    0.60
  -1 -19   0   -0.50    0.60
  -2 -19   0    0.40    0.60
  -3 -19   0   -0.10    0.80
  -4 -19   0    0.70    0.80
  -5 -19   0    1.00    0.80
  -6 -19   0   -0.10    0.80
  -7 -19   0    1.20    0.90
  -8 -19   0    0.30    0.80
  -9 -19   0   -0.70    0.60
 -10 -19   0   -0.50    0.70
   8 -20   0   -0.10    0.70
  -8  20   0   -0.30    0.30
   7 -20   0   -0.40    0.50
  -7  20   0    0.20    0.30
  -6  20   0    1.90    0.70
   5 -20   0    0.20    0.70
  -5  20   0   -0.20    0.40
   4 -20   0   -0.10    0.40
  -4  20   0   -0.60    0.40
   3 -20   0    0.00    0.50
  -3  20   0    0.00    0.40
   2 -20   0    0.20    0.60
   1 -20   0   -0.20    0.40
   0 -20   0    0.50    0.40
  -1 -20   0   -0.10    0.30
  -2 -20   0    0.20    0.60
  -3 -20   0    0.10    0.50
  -4 -20   0   -0.10    0.40
  -5 -20   0   -0.30    0.60
  -6 -20   0   -0.20    0.70
  -7 -20   0    0.40    0.80
  -8 -20   0    0.30    0.60
   5 -21   0   -0.20    0.50
  -5  21   0    0.20    0.30
   4 -21   0    0.70    0.40
  -4  21   0   -0.50    0.30
   3 -21   0    0.20    0.40
  -3  21   0    0.20    0.30
   2 -21   0    0.00    0.40
  -2  21   0    0.00    0.40
   1 -21   0    0.20    0.40
   0 -21   0   -0.50    0.40
  -1 -21   0   -0.10    0.30
  -2 -21   0    0.10    0.40
  -3 -21   0    0.50    0.40
  -4 -21   0   -0.20    0.40
  -5 -21   0    0.30    0.40
  -5 -21   1    0.20    0.40
  -4 -21   1   -0.40    0.40
  -3 -21   1   -0.10    0.40
  -2 -21   1   -0.20    0.40
  -1 -21   1    0.60    0.50
   0 -21   1   -0.30    0.40
   1 -21   1   -0.20    0.40
  -2  21  -1    0.20    0.50
   2 -21   1   -0.90    0.40
  -3  21  -1    0.30    0.30
   3 -21   1    0.10    0.40
  -4  21  -1   -0.10    0.30
   4 -21   1   -0.20    0.50
  -5  21  -1    0.00    0.30
  -8 -20   1    0.60    0.60
  -7 -20   1   -0.40    0.60
  -6 -20   1    0.40    0.70
  -5 -20   1   -0.10    0.70
  -4 -20   1    0.50    0.50
  -3 -20   1   -0.40    0.40
  -2 -20   1   -0.10    0.30
  -1 -20   1    0.20    0.40
   0 -20   1    0.50    0.50
   1 -20   1    0.10    0.50
   2 -20   1   -0.30    0.50
  -3  20  -1    0.10    0.40
   3 -20   1    0.30    0.50
  -4  20  -1   -0.40    0.40
   4 -20   1    0.70    0.80
  -5  20  -1   -0.80    0.30
   5 -20   1    0.10    0.40
  -6  20  -1    0.20    0.40
   6 -20   1    0.30    0.40
  -7  20  -1    0.40    0.30
   7 -20   1   -0.20    0.70
  -8  20  -1    0.30    0.30
 -10 -19   1    0.60    0.60
  -9 -19   1   -0.40    0.70
  -8 -19   1    0.20    0.70
  -7 -19   1    0.30    0.70
  -6 -19   1    0.10    0.70
  -5 -19   1    1.00    0.80
  -4 -19   1    0.90    0.80
  -3 -19   1    0.00    0.70
  -2 -19   1   -0.40    0.40
  -1 -19   1   -0.10    0.50
   0 -19   1    0.70    0.60
   1 -19   1   -0.20    0.40
   2 -19   1   -0.50    0.30
   3 -19   1    0.30    0.50
  -4  19  -1    0.30    0.50
   4 -19   1    0.10    0.40
  -5  19  -1   -0.40    0.40
   5 -19   1    0.10    0.50
  -6  19  -1   -0.10    0.40
   6 -19   1    0.20    0.50
  -7  19  -1    0.00    0.40
   7 -19   1   -0.10    0.60
  -8  19  -1    1.00    0.40
   8 -19   1    0.40    0.50
  -9  19  -1   -0.20    0.30
 -10  19  -1   -0.30    0.40
 -12 -18   1    0.10    0.60
 -11 -18   1   -0.20    0.80
 -10 -18   1    0.80    0.90
  -9 -18   1    0.70    0.80
  -8 -18   1    0.60    0.90
  -7 -18   1    0.60    0.90
  -6 -18   1    0.50    0.70
  -5 -18   1    0.60    0.90
  -4 -18   1   -0.30    0.70
  -3 -18   1    0.00    0.70
  -2 -18   1   -0.30    0.80
  -1 -18   1    1.30    0.90
   0 -18   1    0.40    0.80
   1 -18   1    0.30    0.70
   2 -18   1    0.80    0.60
   3 -18   1   -0.10    0.60
   4 -18   1    0.70    0.80
  -5  18  -1   -0.20    0.60
   5 -18   1    0.20    0.80
  -6  18  -1    0.20    0.40
   6 -18   1    0.10    0.40
  -7  18  -1    0.90    0.50
   7 -18   1    0.50    0.50
  -8  18  -1   -0.30    0.40
   8 -18   1   -0.40    0.50
  -9  18  -1   -0.20    0.40
   9 -18   1    0.20    0.60
 -10  18  -1    0.30    0.40
  10 -18   1   -0.30    0.60
 -11  18  -1   -0.10    0.50
 -12  18  -1   -0.70    0.50
 -13 -17   1   -0.20    0.70
 -12 -17   1    0.10    0.70
 -11 -17   1    1.90    1.10
 -10 -17   1    0.50    0.90
  -9 -17   1   -0.40    0.70
  -8 -17   1   -0.30    0.80
  -7 -17   1    3.70    1.10
  -6 -17   1    0.00    0.90
  -5 -17   1    1.00    1.00
  -4 -17   1   -0.10    0.80
  -3 -17   1    2.00    1.10
  -2 -17   1    0.90    1.00
  -1 -17   1    1.80    1.10
   0 -17   1    0.80    0.90
   1 -17   1    1.90    0.90
   2 -17   1    1.40    0.90
   3 -17   1    1.00    0.80
   4 -17   1   -0.10    0.60
  -5  17  -1    0.20    0.50
   5 -17   1    0.90    0.70
  -6  17  -1   -0.30    0.50
   6 -17   1   -0.50    0.50
  -7  17  -1    1.00    0.60
   7 -17   1    0.70    0.60
  -8  17  -1    0.20    0.50
   8 -17   1    0.60    0.60
  -9  17  -1    0.30    0.50
   9 -17   1   -0.10    0.60
 -10  17  -1    0.70    0.50
  10 -17   1    0.30    0.60
 -11  17  -1    1.80    0.60
  11 -17   1    0.10    0.60
 -12  17  -1   -0.20    0.40
 -13  17  -1   -0.30    0.40
 -14 -16   1   -0.50    0.70
 -13 -16   1    0.10    0.80
  -9 -16   1    1.10    1.00
  -8 -16   1    0.30    0.90
  -7 -16   1    0.50    1.00
  -6 -16   1    2.20    1.10
  -5 -16   1    0.50    0.90
  -4 -16   1    0.50    1.00
  -3 -16   1    0.20    0.90
  -2 -16   1    0.30    1.00
  -1 -16   1    0.40    1.00
   0 -16   1    0.40    1.10
   1 -16   1   -0.40    1.00
   1 -16   1    1.60    0.80
   2 -16   1    0.90    0.80
   2 -16   1    0.10    0.90
   3 -16   1    1.00    0.90
   3 -16   1    1.30    0.90
   4 -16   1    0.50    0.80
   4 -16   1    0.00    0.80
   5 -16   1    0.20    0.70
  -6  16  -1    0.40    0.70
   6 -16   1    1.40    0.80
  -7  16  -1    0.40    0.50
   7 -16   1   -0.20    0.60
  -8  16  -1    0.90    0.70
   8 -16   1    0.30    0.60
  -9  16  -1    1.10    0.60
   9 -16   1    0.50    0.60
 -10  16  -1    1.00    0.60
  10 -16   1    0.30    0.50
 -11  16  -1    0.00    0.40
  11 -16   1    0.10    0.50
 -12  16  -1   -0.20    0.60
  12 -16   1   -0.20    0.70
 -13  16  -1    0.00    0.60
  -5 -15   1    1.10    0.90
  -4 -15   1    0.90    1.10
  -3 -15   1   -0.20    0.90
  -1 -15   1    0.50    0.90
  -1 -15   1   -0.60    0.50
   0 -15   1   19.80    1.90
   0 -15   1   18.10    2.50
   1 -15   1    0.40    0.90
   1 -15   1    0.40    0.60
   2 -15   1    2.00    0.70
   2 -15   1    1.50    0.90
   3 -15   1    1.30    1.50
   3 -15   1   -1.20    0.60
   4 -15   1    1.60    1.10
   4 -15   1    1.90    0.90
   5 -15   1    0.20    0.80
   5 -15   1    0.70    0.70
  -6  15  -1    0.40    0.70
   6 -15   1   -0.40    0.60
   6 -15   1   -0.60    0.70
  -7  15  -1    2.00    0.70
   7 -15   1    0.60    0.70
  -8  15  -1    0.00    0.50
   8 -15   1    0.10    0.60
  -9  15  -1    0.60    0.50
   9 -15   1   -0.20    0.50
 -10  15  -1    0.70    0.60
  10 -15   1    0.10    0.50
 -11  15  -1    0.70    0.70
  11 -15   1   -0.10    0.50
 -12  15  -1   -0.50    0.50
  12 -15   1    0.60    0.60
 -13  15  -1    0.70    0.60
  -4 -14   1   -0.40    0.90
  -3 -14   1    1.80    1.00
  -2 -14   1    0.00    0.50
  -2 -14   1    1.10    0.80
  -1 -14   1    0.50    0.80
   0 -14   1   -0.30    0.60
   0 -14   1    1.50    0.70
   1 -14   1    0.70    0.90
   1 -14   1    0.80    0.50
   2 -14   1    0.40    0.80
   2 -14   1   -0.60    0.50
   3 -14   1    1.50    0.70
   3 -14   1    1.20    0.90
   4 -14   1   -0.20    0.60
   4 -14   1    0.10    0.80
   5 -14   1    4.30    1.10
   5 -14   1    4.10    1.10
   6 -14   1    0.70    0.80
   6 -14   1    0.30    0.80
  -7  14  -1    0.30    0.60
   7 -14   1   -0.30    0.80
   7 -14   1    0.00    0.80
  -8  14  -1    1.30    0.70
   8 -14   1    1.00    0.70
   8 -14   1    3.30    1.00
  -9  14  -1   -0.50    0.50
   9 -14   1    0.00    0.70
 -10  14  -1    1.20    0.70
  10 -14   1    0.50    0.70
 -11  14  -1    0.20    0.50
  11 -14   1    0.30    0.60
 -12  14  -1    2.30    1.00
  12 -14   1    2.50    1.10
 -13  14  -1   -0.10    0.50
  13 -14   1   -0.70    0.50
 -14  14  -1    0.30    0.50
  -2 -13   1    0.20    0.40
  -2 -13   1    1.40    0.90
  -1 -13   1   43.70    3.60
  -1 -13   1   38.40    3.20
   0 -13   1    0.30    0.70
   0 -13   1    1.50    0.50
   1 -13   1   42.70    3.40
   1 -13   1   44.50    3.80
   2 -13   1   -0.10    0.80
   2 -13   1    0.60    0.50
   3 -13   1   44.10    3.80
   3 -13   1   50.79    4.10
   4 -13   1   -0.20    0.60
   4 -13   1    0.70    0.80
   5 -13   1   12.90    1.80
   5 -13   1   16.40    1.70
   6 -13   1   -0.70    0.60
   6 -13   1   -1.20    0.60
  -7  13  -1   42.80    3.40
   7 -13   1   34.50    3.50
   7 -13   1   45.80    3.60
  -8  13  -1    0.00    0.60
   8 -13   1    0.10    0.70
   8 -13   1    0.90    0.80
  -9  13  -1    0.30    0.60
   9 -13   1    0.70    0.80
   9 -13   1    0.90    0.70
 -10  13  -1   -0.40    0.50
  10 -13   1   -0.50    0.70
 -11  13  -1    5.40    1.00
  11 -13   1    2.90    0.80
 -12  13  -1    0.10    0.60
  12 -13   1   -0.60    0.60
 -13  13  -1    0.70    0.60
  13 -13   1   -0.20    0.70
 -14  13  -1    0.10    0.50
  -2 -12   1   -0.40    0.30
  -1 -12   1    3.10    0.90
  -1 -12   1    4.60    0.70
   0 -12   1    0.00    0.60
   0 -12   1   -0.70    0.30
   1 -12   1    4.80    0.90
   1 -12   1    4.60    0.70
   2 -12   1   -1.30    0.60
   2 -12   1   -0.10    0.40
   3 -12   1    2.10    0.80
   3 -12   1    1.00    0.50
   4 -12   1   31.10    2.70
   4 -12   1   25.20    2.40
   5 -12   1    0.00    0.60
   5 -12   1   -0.20    0.50
   6 -12   1   -0.10    0.50
   6 -12   1    0.00    0.60
  -7  12  -1    2.00    0.80
   7 -12   1    2.30    0.80
   7 -12   1    1.30    0.70
  -8  12  -1    2.70    0.90
   8 -12   1    0.70    0.70
   8 -12   1    1.40    0.80
  -9  12  -1    4.80    1.00
   9 -12   1    6.20    1.20
   9 -12   1    2.80    0.90
 -10  12  -1    3.60    0.90
  10 -12   1    1.20    0.90
  10 -12   1    7.60    1.30
 -11  12  -1    0.10    0.50
  11 -12   1   -0.50    0.60
 -12  12  -1    0.70    0.70
  12 -12   1   -0.50    0.60
 -13  12  -1    0.30    0.60
  13 -12   1   -0.30    0.60
 -14  12  -1    0.20    0.90
  -4 -11   1   13.70    2.10
  -3 -11   1   -0.10    0.30
  -1 -11   1   28.40    2.20
  -1 -11   1   28.70    2.50
   0 -11   1    0.70    0.40
   0 -11   1    1.00    0.60
   1 -11   1   28.50    2.30
   1 -11   1   26.60    2.40
   2 -11   1    0.60    0.60
   2 -11   1    0.40    0.40
   3 -11   1    0.20    0.40
   3 -11   1    0.80    0.60
   4 -11   1   15.80    1.80
   4 -11   1   15.80    1.60
   5 -11   1   12.40    1.40
   5 -11   1   11.80    1.70
   6 -11   1   18.70    2.00
   6 -11   1   19.50    3.30
  -7  11  -1   13.10    1.40
   7 -11   1   13.40    1.50
  -8  11  -1    8.40    1.10
   8 -11   1    8.00    1.20
   8 -11   1    5.30    1.10
  -9  11  -1    1.10    0.70
   9 -11   1    0.80    0.80
   9 -11   1   -0.10    0.70
 -10  11  -1    2.90    0.80
  10 -11   1    3.70    1.00
  10 -11   1    2.00    0.90
 -11  11  -1    0.30    0.60
  11 -11   1    0.30    1.10
 -12  11  -1    0.00    0.60
  12 -11   1    0.40    0.80
 -13  11  -1   -0.60    0.50
  13 -11   1   -0.40    0.70
 -14  11  -1    0.10    0.60
  -4 -10   1   27.80    2.10
  -3 -10   1   24.00    1.90
  -2 -10   1   12.10    1.10
  -1 -10   1    5.00    0.70
   0 -10   1    0.30    0.50
   1 -10   1    6.30    0.80
   1 -10   1    5.60    0.90
   2 -10   1   13.70    1.20
   2 -10   1   12.40    1.40
   3 -10   1   25.20    2.10
   3 -10   1   26.10    2.30
   4 -10   1   35.20    2.90
   4 -10   1   32.50    2.70
   5 -10   1   12.50    1.30
   5 -10   1   11.60    1.50
   6 -10   1   18.40    1.70
   6 -10   1   18.20    1.90
  -7  10  -1    7.20    1.00
   7 -10   1    5.40    0.90
   7 -10   1    6.50    1.70
  -8  10  -1   15.80    1.60
   8 -10   1   17.10    1.70
   8 -10   1   14.00    1.70
  -9  10  -1    0.80    0.60
   9 -10   1    1.40    0.70
   9 -10   1    0.30    0.60
 -10  10  -1    4.10    0.90
  10 -10   1    5.70    1.10
  10 -10   1    4.50    1.00
 -11  10  -1    0.30    0.60
  11 -10   1    0.80    0.80
  11 -10   1    0.70    0.80
 -12  10  -1   26.70    2.30
  12 -10   1   20.60    2.80
 -13  10  -1   -0.50    0.60
  13 -10   1   -0.30    0.80
 -14  10  -1    0.20    0.60
  -4  -9   1   92.89    6.60
  -3  -9   1  245.08   23.20
  -3  -9   1  244.58   17.20
   2   9  -1   88.59   11.70
  -2  -9   1   96.99    6.80
  -2  -9   1   95.39   11.90
   1   9  -1    0.80    3.20
  -1  -9   1    5.90    0.70
  -1  -9   1    7.80    4.20
   0   9  -1   -2.40    2.90
   0  -9   1    2.50    0.50
   0  -9   1    4.90    3.40
  -1   9  -1    1.80    2.90
   1  -9   1    5.80    3.20
   1  -9   1    5.90    0.70
   1  -9   1    6.90    0.90
  -2   9  -1   69.49   10.80
   2  -9   1   94.19    6.30
   2  -9   1   79.09    6.40
   2  -9   1   84.39   11.70
   3  -9   1  239.98   24.60
   3  -9   1  282.97   18.90
   3  -9   1  264.47   18.70
   4  -9   1  110.59    7.80
   4  -9   1  102.39    7.70
   5  -9   1   44.00    3.50
   5  -9   1   42.10    3.30
   6  -9   1   17.10    1.60
   6  -9   1   18.00    1.80
  -7   9  -1  168.08   12.80
   7  -9   1  190.18   12.80
   7  -9   1  174.08   12.70
  -8   9  -1   11.90    1.20
   8  -9   1   11.10    1.30
   8  -9   1   10.50    1.40
  -9   9  -1   32.80    2.70
   9  -9   1   31.40    2.80
   9  -9   1   34.20    2.90
 -10   9  -1    1.30    0.60
  10  -9   1   -0.40    0.60
  10  -9   1    1.10    0.60
 -11   9  -1    7.20    1.10
  11  -9   1    5.70    1.20
  11  -9   1    7.00    1.20
 -12   9  -1    0.10    0.60
  12  -9   1   -0.60    0.80
 -13   9  -1    3.50    0.80
  13  -9   1    2.60    1.10
 -14   9  -1    0.00    0.50
  -7  -8   1   -3.40    6.50
   5   8  -1   19.00    6.70
  -5  -8   1   17.00    5.40
   4   8  -1    8.10    3.60
  -4  -8   1    3.50    0.50
  -4  -8   1    3.10    3.80
   3   8  -1   32.30    6.60
  -3  -8   1   20.90    5.50
  -3  -8   1   33.30    2.30
   2   8  -1   -0.20    2.30
  -2  -8   1    7.50    3.30
  -2  -8   1    3.80    0.50
   1   8  -1   53.69    7.60
  -1  -8   1   49.90    3.60
  -1  -8   1   40.90    6.90
   0   8  -1   -0.70    1.90
   0  -8   1   -0.20    0.20
   0  -8   1   -0.50    2.00
  -1   8  -1   54.09    7.60
   1  -8   1   43.10    7.40
   1  -8   1   52.69    3.70
   1  -8   1   50.69    3.90
  -2   8  -1    4.50    2.60
   2  -8   1   -0.40    2.30
   2  -8   1    5.10    0.80
   2  -8   1    4.40    0.60
  -3   8  -1   26.10    6.10
   3  -8   1   28.40    6.30
   3  -8   1   37.10    2.70
  -4   8  -1   12.00    4.90
   4  -8   1    4.00    0.60
   4  -8   1    2.70    3.00
   4  -8   1    3.20    0.80
  -5   8  -1   12.80    6.50
   5  -8   1   18.80    1.80
   5  -8   1   13.80    4.50
   5  -8   1   17.10    1.50
   6  -8   1   -0.20    0.50
   6  -8   1    0.60    0.40
  -7   8  -1    6.70    0.90
   7  -8   1    5.40    0.80
   7  -8   1    6.00    1.10
  -8   8  -1    6.60    0.90
   8  -8   1    6.60    1.00
   8  -8   1    4.40    0.80
  -9   8  -1    0.10    0.40
   9  -8   1    0.00    0.60
   9  -8   1   -0.10    0.50
 -10   8  -1    2.70    0.70
  10  -8   1    1.60    0.80
  10  -8   1    1.90    0.70
 -11   8  -1   21.60    1.90
  11  -8   1   17.30    2.00
  11  -8   1   21.40    2.10
 -12   8  -1    5.10    0.90
  12  -8   1    5.30    1.20
  13  -8   1    0.40    0.80
  -8  -7   1   12.20    6.30
  -7  -7   1   19.90    7.70
  -7  -7   1   34.90    8.30
  -6  -7   1   10.70    4.70
   5   7  -1    5.50    4.40
   4   7  -1  297.37   24.10
  -4  -7   1  224.88   23.10
   3   7  -1  102.89   10.80
  -3  -7   1   79.39    6.10
  -3  -7   1   81.59   10.40
   2   7  -1   11.70    3.70
  -2  -7   1    6.90    3.00
  -2  -7   1    9.20    0.80
   1   7  -1  343.67   26.20
  -1  -7   1  308.67   22.00
  -1  -7   1  283.07   25.80
   0  -7   1   -1.50    1.70
   0  -7   1    1.00    0.30
  -1   7  -1  359.56   27.10
   1  -7   1  293.87   26.60
   1  -7   1  324.07   22.80
  -2   7  -1    7.20    2.60
   2  -7   1    5.80    3.20
   2  -7   1    9.80    0.90
  -3   7  -1   94.69   10.30
   3  -7   1   81.09   10.30
   3  -7   1   94.79    6.60
  -4   7  -1  286.67   23.70
   4  -7   1  231.98   22.90
   4  -7   1  260.77   18.30
  -5   7  -1    6.70    4.50
   5  -7   1    1.20    0.50
   5  -7   1   -0.30    2.50
   5  -7   1    0.30    0.30
  -6   7  -1   10.20    4.60
  -6   7  -1    5.50    0.70
   6  -7   1    7.30    0.80
   6  -7   1    6.20    4.00
   6  -7   1    6.60    0.90
  -7   7  -1   19.60    1.60
   7  -7   1   12.80    5.70
   7  -7   1   20.60    1.70
   7  -7   1   19.00    1.80
  -8   7  -1    1.40    0.50
   8  -7   1    1.90    0.60
   8  -7   1    0.40    0.40
  -9   7  -1   21.80    1.90
   9  -7   1   21.60    1.90
   9  -7   1   22.10    2.00
 -10   7  -1   -0.60    0.40
  10  -7   1    0.70    0.50
  10  -7   1    0.40    0.60
 -11   7  -1    0.10    0.50
  11  -7   1    0.00    0.60
  11  -7   1    0.60    0.60
 -12   7  -1    1.60    0.60
  12  -7   1    0.50    0.80
 -13   7  -1    0.20    0.60
  -9  -6   1    9.80    8.40
  -8  -6   1   -1.80    5.40
  -8  -6   1    3.30    5.90
  -7  -6   1   10.80    5.30
  -7  -6   1   10.00    5.10
  -6  -6   1   21.30    5.30
   5   6  -1   11.20    4.10
  -5  -6   1    0.40    2.80
   4   6  -1   98.19   10.40
  -4  -6   1   71.19    9.80
   3   6  -1  129.59   12.70
  -3  -6   1  112.99   12.40
   2   6  -1   53.29    6.80
  -2  -6   1   48.60    6.90
  -1  -6   1    1.10    2.90
   0   6  -1   -0.10    1.20
   0  -6   1    0.20    0.20
  -1   6  -1   -1.50    1.30
   1  -6   1    1.50    2.00
   1  -6   1   -0.20    0.20
  -2   6  -1   60.39    6.60
   2  -6   1   48.10    3.70
   2  -6   1   47.60    6.80
  -3   6  -1  130.49   12.50
   3  -6   1  123.99    8.70
   3  -6   1  112.79   12.30
  -4   6  -1   90.09    9.80
   4  -6   1   68.19    9.30
   4  -6   1   84.39    5.90
  -5   6  -1    8.50    3.60
   5  -6   1    5.90    2.90
  -6   6  -1   24.70    1.90
  -6   6  -1   20.80    5.10
   6  -6   1   21.50    6.10
  -7   6  -1    4.40    3.80
  -7   6  -1    8.40    0.80
   7  -6   1    8.40    1.00
   7  -6   1    6.90    0.90
   7  -6   1    4.70    3.80
  -8   6  -1    6.40    0.80
  -8   6  -1   -2.30    7.50
   8  -6   1    4.90    0.70
   8  -6   1    5.70    0.90
   8  -6   1   16.00    6.50
  -9   6  -1    2.20    0.50
   9  -6   1    2.50    0.70
   9  -6   1    1.00    0.50
 -10   6  -1   23.40    2.80
  10  -6   1   25.70    2.20
  10  -6   1   26.10    2.30
 -11   6  -1    3.70    0.70
  11  -6   1    4.30    1.00
  11  -6   1    3.10    0.80
 -12   6  -1    8.80    1.10
  12  -6   1    9.20    1.40
 -13   6  -1   10.20    1.20
 -10  -5   1   10.90   10.60
  -9  -5   1   60.89   14.60
  -9  -5   1   72.89   16.40
  -8  -5   1   -4.90    4.70
  -8  -5   1    7.30    4.40
  -7  -5   1    4.00    3.00
  -7  -5   1    0.30    3.50
  -6  -5   1   21.00    6.70
   5   5  -1   52.69    7.40
  -5  -5   1   46.20    7.80
   4   5  -1    9.40    3.50
  -4  -5   1   16.60    5.00
   3   5  -1  241.88   21.30
  -3  -5   1  204.78   19.20
   2   5  -1  881.81   62.19
  -2  -5   1  798.42   62.09
   1   5  -1  115.29   10.60
  -1  -5   1  100.89   10.30
   0   5  -1  161.48   13.50
   0  -5   1  144.59   13.40
  -1   5  -1  102.49    9.60
   1  -5   1   98.59    9.60
   1  -5   1   89.49    6.70
  -2   5  -1  808.82   55.39
   2  -5   1  770.12   55.59
   2  -5   1  665.03   51.99
   3  -5   1  205.58   14.10
   3  -5   1  192.78   17.50
  -4   5  -1   14.10    3.80
   4  -5   1   12.50    1.10
   4  -5   1   14.20    4.90
  -5   5  -1   38.60    6.80
   5  -5   1   46.70    6.90
   5  -5   1   41.50    3.10
  -6   5  -1   20.70    1.80
  -6   5  -1   24.20    5.40
   6  -5   1   26.40    5.60
   6  -5   1   24.60    1.80
  -7   5  -1    1.00    0.40
  -7   5  -1    5.50    4.70
   7  -5   1    1.10    0.40
   7  -5   1    1.80    3.00
   7  -5   1    2.00    1.30
  -8   5  -1    0.60    0.40
  -8   5  -1   -5.10    3.70
   8  -5   1    0.40    0.30
   8  -5   1    0.00    6.10
   8  -5   1    0.10    0.40
  -9   5  -1   59.79    4.30
  -9   5  -1   41.70   11.30
   9  -5   1   59.99    4.40
   9  -5   1   58.19    4.30
   9  -5   1   53.79   11.50
 -10   5  -1    1.30    0.50
  10  -5   1    1.60    0.60
  10  -5   1    2.20    0.70
 -11   5  -1    1.10    0.50
  11  -5   1    0.50    0.70
  11  -5   1   -0.10    0.50
 -12   5  -1    2.00    0.70
 -10  -4   1   -5.00    8.50
  -9  -4   1  114.39   16.90
  -9  -4   1  114.19   15.70
  -8  -4   1    7.50    5.60
  -8  -4   1    5.20    4.10
  -7  -4   1    3.00    3.10
  -7  -4   1    4.00    3.20
  -6  -4   1    6.40    2.70
  -6  -4   1    8.10    3.20
  -5  -4   1    1.70    2.30
   4   4  -1  168.48   15.30
  -4  -4   1  161.38   15.70
   3   4  -1   88.59    9.00
  -3  -4   1   79.69    9.00
   2   4  -1    3.60    1.80
  -2  -4   1    3.10    1.60
   1   4  -1 1102.09   81.99
  -1  -4   1 1179.78   82.39
   0   4  -1   -0.20    0.80
   0  -4   1   -0.30    0.70
  -1   4  -1 1069.49   79.49
   1  -4   1 1145.99   79.89
  -2   4  -1    2.30    1.30
   2  -4   1    1.00    1.60
   2  -4   1    1.60    0.30
  -3   4  -1   82.09    8.00
   3  -4   1   73.29    8.00
   3  -4   1   68.09    5.20
  -4   4  -1  153.28   13.30
   4  -4   1  134.49    9.80
   4  -4   1  134.89   13.20
  -5   4  -1    1.10    1.80
   5  -4   1    0.60    0.20
   5  -4   1    2.70    1.80
   6  -4   1    8.40    3.90
   6  -4   1    9.80    0.90
  -7   4  -1    0.10    2.60
  -7   4  -1    1.00    0.30
   7  -4   1    0.20    2.40
   7  -4   1    1.10    0.40
  -8   4  -1    6.90    0.80
  -8   4  -1    7.80    3.50
   8  -4   1    6.40    1.00
   8  -4   1    8.40    0.80
   8  -4   1   11.40    4.50
  -9   4  -1  101.49   14.40
  -9   4  -1  114.99    8.10
   9  -4   1  114.59    8.10
   9  -4   1  105.89   15.40
   9  -4   1  117.29    8.20
  10  -4   1   12.10    9.60
 -11   4  -1   18.60    2.00
 -11  -3   1    7.40    9.70
 -11  -3   1   46.40   14.10
 -10  -3   1    1.60    5.40
 -10  -3   1  -12.10    7.90
  -9  -3   1   26.30    7.70
  -9  -3   1   27.80    8.90
  -8  -3   1    5.80    3.50
  -8  -3   1    3.00    4.00
  -7  -3   1   65.89    9.30
  -6  -3   1   11.40    3.30
  -6  -3   1   17.80    6.10
  -5  -3   1   26.20    5.30
   4   3  -1  104.79   10.40
  -4  -3   1   99.09   10.60
   3   3  -1   20.50    3.40
  -3  -3   1   17.40    3.40
   2   3  -1    6.30    1.80
  -2  -3   1    7.80    2.50
   1   3  -1   48.70    5.40
  -1  -3   1   58.09    5.80
   0   3  -1  787.42   57.19
   0  -3   1  798.22   57.19
  -1   3  -1   50.29    5.30
   1  -3   1   51.19    5.40
  -2   3  -1    6.80    1.90
   2  -3   1   11.20    2.70
  -3   3  -1   17.50    3.10
   3  -3   1   12.60    2.80
   4  -3   1   74.29    5.40
   4  -3   1   78.99    8.30
  -5   3  -1   31.60    4.70
   5  -3   1   23.10    1.80
   5  -3   1   19.70    4.30
  -6   3  -1   17.50    4.50
   6  -3   1   12.00    1.00
   6  -3   1    8.30    3.00
  -7   3  -1   53.99    8.10
   7  -3   1   46.40    8.40
   7  -3   1   57.99    4.00
  -8   3  -1    2.20    3.00
  -8   3  -1    0.90    0.40
   8  -3   1    3.60    2.60
   8  -3   1    0.10    1.00
   8  -3   1    0.30    0.30
  -9   3  -1   27.20    2.20
  -9   3  -1   30.80    7.50
   9  -3   1   26.50    3.30
   9  -3   1   24.40    7.10
   9  -3   1   28.80    2.20
 -10   3  -1   -3.80    6.00
 -10   3  -1    1.10    0.40
  10  -3   1    1.20    0.40
  10  -3   1    1.20    0.60
  10  -3   1    2.10    4.70
 -11  -2   1    5.20    6.90
 -11  -2   1  -12.20   10.70
 -10  -2   1   18.80    7.80
 -10  -2   1   28.90    9.80
  -9  -2   1   12.60    6.70
  -9  -2   1    7.50    5.70
  -8  -2   1   36.40   13.30
  -8  -2   1   32.50    7.90
  -7  -2   1   27.90    6.00
  -7  -2   1   39.20    8.70
  -6  -2   1  198.88   19.70
  -6  -2   1  229.18   19.60
  -5  -2   1    6.00    2.60
  -5  -2   1    2.80    1.80
  -4  -2   1   68.49    7.80
   3   2  -1 1263.27   87.59
  -3  -2   1 1167.98   87.59
   2   2  -1  111.19    9.30
  -2  -2   1   91.69   11.20
   1   2  -1   12.70    2.10
  -1  -2   1   13.50    2.20
   0   2  -1    0.40    0.50
   0  -2   1    0.50    0.60
  -1   2  -1   13.70    2.10
   1  -2   1   12.90    2.10
  -2   2  -1   96.89    8.50
  -3   2  -1 1092.09   74.29
   3  -2   1  969.10   74.19
  -4   2  -1   63.29    6.80
   4  -2   1   59.29    6.90
  -5   2  -1    0.30    1.10
   5  -2   1   -0.10    1.10
  -6   2  -1  204.88   17.10
   6  -2   1  182.58   13.10
   6  -2   1  174.38   17.30
  -7   2  -1   23.50    5.10
   7  -2   1   24.50    1.90
   7  -2   1   29.80    8.00
  -8   2  -1   29.90    2.20
  -8   2  -1   22.30    5.40
   8  -2   1   22.50    6.50
   8  -2   1   29.20    2.20
  -9   2  -1    4.60    0.70
  -9   2  -1    5.30    3.90
   9  -2   1    2.70    3.50
   9  -2   1    5.00    0.60
 -10   2  -1   47.60    9.90
 -11   2  -1   15.60    9.10
 -11  -1   1   22.10    9.40
 -11  -1   1   15.30   10.80
 -10  -1   1    5.40    6.60
 -10  -1   1    6.50    6.30
  -9  -1   1   11.70    4.00
  -9  -1   1    8.70    5.30
  -8  -1   1   53.69    8.10
  -8  -1   1   40.10    8.70
  -7  -1   1  336.67   29.70
  -7  -1   1  337.97   28.50
  -6  -1   1    2.70    2.20
  -6  -1   1    1.60    1.70
  -5  -1   1  108.89   10.70
  -4  -1   1 1065.29   79.29
  -4  -1   1 1130.79   80.19
   3   1  -1   60.09    6.10
  -3  -1   1   53.89    6.20
   2   1  -1   16.40    2.50
  -2  -1   1   17.70    2.70
   1   1  -1  942.81   68.39
  -1  -1   1  986.80   68.49
   0   1  -1   81.09    6.70
   0  -1   1   83.59    6.70
   1  -1   1  930.51   65.99
  -2   1  -1   12.70    2.00
   2  -1   1   14.30    2.10
  -3   1  -1   48.30    5.10
   3  -1   1   47.80    5.30
  -4   1  -1  989.20   71.09
   4  -1   1  977.60   71.49
  -5   1  -1   91.99    9.00
   5  -1   1   83.09    9.20
  -6   1  -1   -1.00    2.20
   6  -1   1   -0.10    0.10
  -7   1  -1  319.67   25.60
   7  -1   1  289.27   26.10
   7  -1   1  285.67   20.80
  -8   1  -1   46.50    7.80
  -8   1  -1   49.80    3.70
   8  -1   1   58.59    8.80
   8  -1   1   48.70    3.60
  -9   1  -1   13.40    5.20
 -10   1  -1   -1.60    4.40
 -11   1  -1   23.50    7.90
 -11   1  -1   14.30    8.60
 -11   0   1    7.90    6.10
 -11   0   1   12.50    7.40
 -10   0   1   -0.10    4.70
  -9   0   1   -5.80    3.70
  -9   0   1   -1.50    3.60
  -8   0   1   -3.00    2.00
  -7   0   1  136.39   14.60
  -6   0   1    0.70    1.80
  -6   0   1    1.10    1.60
  -5   0   1 1119.59   86.49
  -5   0   1 1218.48   85.09
  -4   0   1    0.20    1.00
  -4   0   1    0.30    0.80
  -3   0   1  178.48   14.70
  -3   0   1  186.78   15.20
  -2   0   1    0.10    0.50
  -1   0   1   96.19    7.60
   0   0   1   -0.10    0.10
   1   0   1   79.79    6.30
  -2   0  -1    0.00    0.50
   2   0   1   -0.10    0.40
  -3   0  -1  163.68   12.90
   3   0   1  153.28   13.00
  -4   0  -1    0.20    1.00
   4   0   1    0.10    0.80
  -5   0  -1 1233.58   82.29
   5   0   1 1029.00   82.29
  -6   0  -1   -1.00    1.50
   6   0   1    1.10    1.20
  -7   0  -1  135.39   13.40
   7   0   1  128.79    9.20
   7   0   1  129.99   14.00
  -8   0  -1    2.20    2.40
 -10   0  -1    3.30    5.50
 -11   0  -1    3.60    8.40
 -11   0  -1    5.90   10.10
 -12   0  -1   -4.00   20.10
 -11   1   1   12.90    7.20
 -11   1   1   21.80    8.70
 -10   1   1    9.80    6.40
 -10   1   1    3.50    3.80
  -9   1   1    1.70    4.50
  -9   1   1    9.00    4.80
   8  -1  -1   49.00    3.70
  -8   1   1   54.49    7.90
  -8   1   1   40.20    7.40
  -7   1   1  278.07   24.60
  -6   1   1    0.10    1.60
  -5   1   1   99.39    9.80
   4  -1  -1  974.30   73.29
  -4   1   1 1050.09   73.19
   3  -1  -1   57.59    5.70
  -3   1   1   53.99    5.50
   2  -1  -1   11.50    2.10
  -2   1   1   11.80    1.80
   1  -1  -1  829.22   58.79
  -1   1   1  840.72   58.89
  -1  -1  -1  835.52   59.79
   1   1   1  864.41   59.89
   2   1   1   13.40    2.00
  -3  -1  -1   53.99    5.20
   3   1   1   43.90    5.00
  -4  -1  -1 1032.70   69.19
   4   1   1  875.31   69.19
  -5  -1  -1   96.69   10.40
   5   1   1   79.59    9.00
  -6  -1  -1    2.30    1.40
  -7  -1  -1  459.55   38.90
  -8  -1  -1   43.80    7.10
  -8  -1  -1   51.89    7.70
  -9  -1  -1    8.40    3.80
  -9  -1  -1    0.30    2.80
 -10  -1  -1   -1.90    3.70
 -10  -1  -1   -1.20    5.10
 -11  -1  -1   21.00    9.20
 -11  -1  -1    3.80    5.90
 -11   2   1    4.10    6.70
  10  -2  -1   33.70    2.60
 -10   2   1   16.90    9.20
 -10   2   1   25.00    5.80
   9  -2  -1    6.10    1.00
  -9   2   1   -0.30    3.10
  -9   2   1    4.60    3.60
   8  -2  -1   31.60    2.60
  -8   2   1   32.00    6.10
  -7   2   1   24.80    5.10
   6  -2  -1  179.38   17.40
  -6   2   1  208.08   18.90
   5  -2  -1    2.70    1.60
   5  -2  -1    2.00    0.30
  -5   2   1    2.30    1.50
   4  -2  -1   61.09    6.40
   4  -2  -1   49.20    3.90
  -4   2   1   60.59    6.20
   3  -2  -1 1150.28   79.99
  -3   2   1 1084.99   79.79
   2  -2  -1   94.89    7.80
  -2   2   1   91.29    7.70
   1  -2  -1   13.20    1.60
  -1   2   1   13.50    1.60
   0  -2  -1    0.00    0.20
   0   2   1    0.30    0.30
  -1  -2  -1   15.40    1.90
  -2  -2  -1  115.29    9.00
  -2  -2  -1   94.89    8.50
  -3  -2  -1 1282.17   91.69
  -4  -2  -1   63.19    6.80
  -4  -2  -1   65.59    7.20
  -5  -2  -1    3.00    1.80
  -5  -2  -1    3.60    1.90
  -6  -2  -1  183.48   17.90
  -6  -2  -1  207.08   18.30
  -7  -2  -1   31.50    5.90
  -8  -2  -1   22.40    5.90
  -8  -2  -1   25.10    6.50
  -9  -2  -1    1.00    4.50
  -9  -2  -1    8.30    5.20
 -10  -2  -1   30.00    8.90
 -10  -2  -1   22.10    6.60
 -11  -2  -1   -8.00    5.60
 -11  -2  -1    4.30    7.00
  11  -3  -1   57.69    4.50
  10  -3  -1    0.50    0.70
 -10   3   1    1.60    0.40
   9  -3  -1   29.70    2.50
  -9   3   1   31.90    7.80
  -8   3   1    2.10    3.00
   7  -3  -1   54.89    8.30
   7  -3  -1   57.39    4.20
  -7   3   1   62.49    8.00
   6  -3  -1   11.90    1.00
   6  -3  -1    7.10    2.50
  -6   3   1   14.10    3.60
   5  -3  -1   21.40    4.10
   5  -3  -1   21.80    1.70
  -5   3   1   28.70    4.80
   4  -3  -1   74.59    6.00
   4  -3  -1   89.79    8.70
  -4   3   1   96.39    8.60
   3  -3  -1   16.10    2.80
  -3   3   1   17.10    2.70
   2  -3  -1    7.90    1.60
  -2   3   1    7.20    1.60
   1  -3  -1   51.59    4.70
  -1   3   1   57.59    4.90
   0  -3  -1  816.02   59.19
   0   3   1  861.71   59.29
  -1  -3  -1   56.69    5.20
   1   3   1   61.19    5.30
  -2  -3  -1    6.80    1.80
   2   3   1    8.50    1.80
  -3  -3  -1   14.60    2.60
  -3  -3  -1   18.30    3.10
  -4  -3  -1  108.29   10.50
  -5  -3  -1   24.80    4.60
  -5  -3  -1   25.80    4.40
  -6  -3  -1   12.10    4.30
  -6  -3  -1    9.90    3.10
  -7  -3  -1   56.69    8.30
  -7  -3  -1   62.29    8.40
  -8  -3  -1    2.50    2.70
  -8  -3  -1   -1.10    2.40
  -9  -3  -1   30.30    8.20
  -9  -3  -1   27.70    6.60
 -10  -3  -1   -3.10    5.10
  11  -4  -1   24.30    3.60
 -11   4   1   22.40    1.90
  10  -4  -1    0.60    0.70
 -10   4   1   -0.40    0.30
   9  -4  -1  116.09    8.20
  -9   4   1   86.19   13.70
  -9   4   1  119.59    8.10
   8  -4  -1    4.80    2.40
   8  -4  -1    7.00    1.00
  -8   4   1    7.30    0.70
  -8   4   1    6.90    4.70
   7  -4  -1   -0.10    2.00
   7  -4  -1    1.10    0.50
  -7   4   1   -1.70    2.30
   6  -4  -1   10.20    0.90
   6  -4  -1    5.60    2.60
  -6   4   1   14.10    3.90
   5  -4  -1    0.20    1.50
   5  -4  -1    1.00    0.30
  -5   4   1    0.20    1.50
   4  -4  -1  153.78   13.40
   4  -4  -1  135.39   10.20
  -4   4   1  153.18   13.90
   3  -4  -1   92.69    8.20
   3  -4  -1   69.59    5.70
  -3   4   1   89.19    8.10
   2  -4  -1    1.70    1.10
  -2   4   1    0.40    0.90
   1  -4  -1 1130.19   80.59
  -1   4   1 1142.49   80.59
   0  -4  -1    1.10    0.70
  -1  -4  -1 1148.89   83.79
   1   4   1 1212.38   83.89
  -2  -4  -1    2.10    1.20
   2   4   1    2.20    1.50
  -3  -4  -1   94.09    9.10
  -4  -4  -1  159.48   14.60
  -4  -4  -1  164.58   14.40
  -5  -4  -1    1.10    1.70
  -6  -4  -1    9.40    3.70
  -6  -4  -1   10.40    3.70
  -7  -4  -1   -1.00    2.20
  -7  -4  -1    3.50    3.00
  -8  -4  -1    9.60    4.50
  -8  -4  -1   10.80    4.30
  -9  -4  -1  111.59   14.90
  -9  -4  -1  127.99   16.10
 -10  -4  -1   -8.80    6.50
  12  -5  -1    1.20    1.00
  11  -5  -1   -0.80    0.70
 -11   5   1    0.80    0.50
  10  -5  -1    1.30    0.70
 -10   5   1    1.30    0.40
   9  -5  -1   57.99    4.50
  -9   5   1   60.59    4.40
   8  -5  -1   -3.50    2.40
   8  -5  -1   -0.20    0.30
   8  -5  -1    0.30    0.50
  -8   5   1    2.50    3.40
  -8   5   1    1.60    1.00
   7  -5  -1    1.40    0.40
   7  -5  -1    0.80    0.50
  -7   5   1    1.30    0.40
  -7   5   1    4.50    3.30
   6  -5  -1   27.10    5.20
   6  -5  -1   25.30    2.20
  -6   5   1   22.10    5.00
   5  -5  -1   44.20    3.10
   5  -5  -1   41.00    6.50
  -5   5   1   37.90    6.00
   4  -5  -1   14.20    3.60
   4  -5  -1   14.20    1.20
  -4   5   1   15.20    3.40
   3  -5  -1  226.48   17.50
   3  -5  -1  276.77   20.60
  -3   5   1  252.47   20.10
   2  -5  -1  729.93   56.49
   2  -5  -1  854.11   58.89
  -2   5   1  853.11   59.19
   1  -5  -1  118.29   10.00
  -1   5   1  112.79    9.90
   0  -5  -1  165.08   13.30
   0   5   1  167.48   13.50
  -1  -5  -1  112.09   10.00
   1   5   1  123.89   10.30
  -2  -5  -1  860.81   63.49
   2   5   1  891.81   64.29
  -3  -5  -1  260.77   21.50
   3   5   1  267.37   21.40
  -4  -5  -1   11.40    3.20
  -4  -5  -1   16.20    4.30
  -5  -5  -1   42.50    6.40
  -5  -5  -1   36.70    6.40
  -6  -5  -1   26.40    6.10
  -7  -5  -1   -2.10    2.60
  -7  -5  -1   -2.40    2.90
  -8  -5  -1   -2.10    3.70
  -9  -5  -1   -1.80    4.70
  13  -6  -1   12.20    1.90
  12  -6  -1   10.00    1.60
 -12   6   1    8.70    1.10
  11  -6  -1    3.00    1.00
 -11   6   1    4.70    0.80
  10  -6  -1   27.10    2.90
 -10   6   1   28.20    2.30
   9  -6  -1    1.60    0.60
  -9   6   1    1.70    0.50
   8  -6  -1    7.30    0.90
   8  -6  -1    5.70    1.00
  -8   6   1    5.80    0.70
   7  -6  -1    6.70    0.90
   7  -6  -1    7.30    1.00
   7  -6  -1    1.60    3.00
  -7   6   1    8.80    0.80
  -7   6   1   -0.40    3.70
   6  -6  -1   25.80    2.10
   6  -6  -1   20.20    5.50
  -6   6   1   25.90    8.20
  -6   6   1   25.00    1.90
   5  -6  -1    9.30    3.20
   5  -6  -1    9.10    1.10
   5  -6  -1    7.20    0.90
  -5   6   1    7.40    3.00
   4  -6  -1   87.69    6.10
   4  -6  -1   76.49    9.30
  -4   6   1   88.69    9.50
   3  -6  -1  133.89    9.80
   3  -6  -1  147.19   13.00
  -3   6   1  136.79   12.60
   2  -6  -1   54.59    6.10
   2  -6  -1   52.29    3.80
  -2   6   1   52.29    6.00
   1  -6  -1    1.40    1.30
   1  -6  -1    0.00    0.20
  -1   6   1   -0.40    1.10
   0  -6  -1    1.50    1.50
   0   6   1    1.00    1.50
  -1  -6  -1    0.10    1.20
   1   6   1    1.20    1.20
  -2  -6  -1   55.49    6.60
   2   6   1   60.29    6.70
  -3  -6  -1  149.59   13.80
   3   6   1  154.08   13.90
  -4  -6  -1   60.89    7.80
  -5  -6  -1    6.50    3.70
  -5  -6  -1    0.50    2.00
  -6  -6  -1   12.20    4.30
  -6  -6  -1   23.00    5.40
  -7  -6  -1    9.30    4.40
  -8  -6  -1   10.30    6.00
  -9  -6  -1   14.20    8.50
  13  -7  -1   -0.40    1.00
  12  -7  -1    2.70    1.20
 -12   7   1    1.60    0.60
  11  -7  -1    0.10    0.80
 -11   7   1    0.30    0.40
  10  -7  -1   -0.30    0.60
 -10   7   1    0.40    0.60
   9  -7  -1   21.00    2.00
  -9   7   1   21.20    1.80
   8  -7  -1    1.50    0.60
   8  -7  -1    1.10    0.50
  -8   7   1    0.90    0.40
   7  -7  -1   21.70    1.80
   7  -7  -1   20.90    1.90
  -7   7   1   20.90    1.70
   6  -7  -1   -0.30    3.40
  -6   7   1    0.50    3.30
   5  -7  -1    6.10    3.40
   5  -7  -1    0.10    0.50
   5  -7  -1    0.40    0.40
  -5   7   1   -3.00    2.40
   4  -7  -1  306.57   21.70
   4  -7  -1  303.67   21.80
  -4   7   1  318.47   25.80
   3  -7  -1  103.39    7.40
  -3   7   1  103.59   10.40
   2  -7  -1   11.80    3.00
   2  -7  -1   11.40    1.00
  -2   7   1   11.30    3.20
   1  -7  -1  349.07   25.20
   1  -7  -1  373.46   28.20
  -1   7   1  359.06   28.00
   0  -7  -1    0.60    0.30
   0  -7  -1    1.40    1.50
   0   7   1    0.50    1.20
  -1  -7  -1  326.17   24.60
  -1  -7  -1  357.76   27.50
   1   7   1  374.96   27.80
  -2  -7  -1    7.50    2.70
   2   7   1   11.50    3.10
  -3  -7  -1   39.40    7.80
  -4  -7  -1   98.99   13.30
  -5  -7  -1    0.70    2.40
  -5  -7  -1   -0.20    2.50
  -6  -7  -1   10.80    3.90
  -6  -7  -1    9.20    3.90
  -7  -7  -1   13.50    6.20
  -8  -7  -1   -9.10    5.60
  13  -8  -1   -0.20    1.30
 -13   8   1    0.70    0.60
  12  -8  -1    5.30    1.40
 -12   8   1    4.10    0.80
  11  -8  -1   21.10    2.20
 -11   8   1   17.00    1.70
  10  -8  -1    1.70    0.70
 -10   8   1    2.00    0.60
   9  -8  -1   -1.20    0.50
  -9   8   1    0.30    0.70
   8  -8  -1    5.90    1.10
   8  -8  -1    4.40    0.80
  -8   8   1    6.00    0.90
   7  -8  -1    5.90    1.10
   7  -8  -1    5.90    0.90
  -7   8   1    5.10    0.80
   6  -8  -1   -0.20    0.50
   6  -8  -1   -0.10    0.40
   5  -8  -1   13.90    4.90
   5  -8  -1   18.20    1.70
   5  -8  -1   16.50    1.50
   4  -8  -1    4.90    0.90
   4  -8  -1    4.40    0.70
  -4   8   1    4.40    3.10
   3  -8  -1   33.10    3.40
   3  -8  -1   35.60    2.70
  -3   8   1   40.10    6.10
   2  -8  -1    5.80    0.80
   2  -8  -1    5.00    0.60
  -2   8   1    3.80    2.90
   1  -8  -1   50.29    4.00
   1  -8  -1   54.69    3.90
  -1   8   1   56.99    6.80
   0   8   1    1.20    1.90
  -1  -8  -1   53.39    4.00
   1   8   1   57.39    7.00
  -2  -8  -1    4.20    0.60
   2   8   1    9.20    4.90
   3   8   1   37.10    6.30
  -5  -8  -1   14.40    4.80
  -5  -8  -1    7.20    4.70
  -6  -8  -1   -7.10    5.10
  -7  -8  -1   15.20    6.60
  14  -9  -1    0.20    0.80
  13  -9  -1    2.80    1.20
 -13   9   1    2.40    0.70
  12  -9  -1    0.50    1.00
 -12   9   1    0.00    0.60
  11  -9  -1    5.50    1.20
 -11   9   1    5.40    0.90
  10  -9  -1    0.70    0.80
 -10   9   1   -0.50    0.40
   9  -9  -1   32.40    3.00
  -9   9   1   35.20    2.80
   8  -9  -1   11.60    1.60
   8  -9  -1   13.40    1.50
  -8   9   1   13.30    1.90
   7  -9  -1  189.08   13.20
   7  -9  -1  180.98   13.30
  -7   9   1  183.48   13.10
   6  -9  -1   19.60    1.80
   6  -9  -1   18.50    1.90
   5  -9  -1   46.70    3.80
   5  -9  -1   47.00    3.60
   4  -9  -1  111.79    8.10
   4  -9  -1  112.49    8.30
   3  -9  -1  288.07   20.10
   3  -9  -1  279.47   20.20
   3  -9  -1  286.17   26.80
   2  -9  -1   98.89    7.20
   2  -9  -1   95.39   10.70
  -2   9   1   96.89   14.70
   1  -9  -1    5.60    3.10
   1  -9  -1    6.80    1.00
   1  -9  -1    7.40    0.80
  -1   9   1   10.70    3.60
   0  -9  -1    1.30    0.50
   0  -9  -1    1.10    0.30
   0  -9  -1    2.40    2.70
   0   9   1    2.20    2.30
  -1  -9  -1    7.50    0.80
  -1  -9  -1    7.20    3.00
   1   9   1    9.90    3.60
  -2  -9  -1   90.09   10.30
  -2  -9  -1   96.49    6.70
   2   9   1   94.69   15.00
  -3  -9  -1  266.47   25.60
  -5  -9  -1   42.30    9.30
  -6  -9  -1   15.60    7.20
  14 -10  -1   -0.60    0.70
  13 -10  -1    1.30    1.10
 -13  10   1    0.00    0.50
  12 -10  -1   25.70    2.80
 -12  10   1   26.20    2.40
  11 -10  -1    0.10    0.80
 -11  10   1    0.50    0.60
  10 -10  -1    5.20    1.10
 -10  10   1    3.70    0.80
   9 -10  -1    0.50    0.70
  -9  10   1    0.50    0.50
   8 -10  -1   16.90    1.90
   8 -10  -1   15.10    1.70
  -8  10   1   14.90    1.50
   7 -10  -1    7.30    1.20
   7 -10  -1    7.10    1.00
  -7  10   1    6.70    0.90
   6 -10  -1   17.40    2.30
   6 -10  -1   20.80    1.90
   5 -10  -1   12.20    1.60
   5 -10  -1   13.70    1.40
   4 -10  -1   34.80    2.80
   4 -10  -1   33.80    3.00
   3 -10  -1   24.40    2.40
   3 -10  -1   28.90    2.20
   2 -10  -1   14.60    1.60
   2 -10  -1   15.30    1.40
   1 -10  -1    5.20    0.90
   0 -10  -1    0.40    0.30
   0 -10  -1    0.10    0.50
  -1 -10  -1    4.60    0.80
  -1 -10  -1    4.70    0.60
  -2 -10  -1   12.90    1.10
  -3 -10  -1   21.10    1.80
  -5 -10  -1   13.80    7.60
  14 -11  -1   -0.50    0.60
  13 -11  -1   -0.10    1.00
 -13  11   1   -0.40    0.60
  12 -11  -1    1.30    1.00
 -12  11   1    0.20    0.60
  11 -11  -1    1.50    1.00
 -11  11   1    1.40    0.70
  10 -11  -1    3.40    1.00
 -10  11   1    2.70    0.80
   9 -11  -1    1.10    0.80
  -9  11   1    1.80    0.60
   8 -11  -1    6.70    1.40
  -8  11   1    7.50    1.10
   7 -11  -1   12.80    1.70
   7 -11  -1   13.60    1.60
  -7  11   1   11.50    1.30
   6 -11  -1   18.70    2.00
   6 -11  -1   16.80    2.20
   5 -11  -1   12.00    1.50
   5 -11  -1   14.60    1.70
   4 -11  -1   17.20    2.00
   4 -11  -1   17.10    1.70
   3 -11  -1    0.10    1.00
   3 -11  -1    0.30    0.40
   2 -11  -1    0.80    0.70
   2 -11  -1    0.10    0.40
   1 -11  -1   27.10    2.50
   1 -11  -1   29.60    2.30
   0 -11  -1    0.70    0.70
   0 -11  -1    2.10    0.40
  -1 -11  -1   27.70    2.50
  -1 -11  -1   27.70    2.20
  -2 -11  -1    0.70    0.30
  14 -12  -1    1.00    0.80
  13 -12  -1   -0.70    0.80
 -13  12   1    1.40    0.60
  12 -12  -1    1.10    0.80
 -12  12   1    1.50    0.70
  11 -12  -1    0.00    0.70
 -11  12   1   -0.60    0.50
  10 -12  -1    3.50    1.10
 -10  12   1    3.90    0.90
   9 -12  -1    3.60    1.00
  -9  12   1    5.20    0.90
   8 -12  -1    0.90    0.90
  -8  12   1    1.90    0.70
   7 -12  -1    2.40    1.00
   7 -12  -1    2.60    0.90
  -7  12   1    1.50    0.70
   6 -12  -1   -0.30    0.60
   6 -12  -1    0.60    0.80
   5 -12  -1    0.40    0.80
   5 -12  -1   -0.80    0.50
   4 -12  -1   28.70    2.50
   4 -12  -1   29.70    2.80
   3 -12  -1    1.80    0.60
   3 -12  -1    1.80    1.00
   2 -12  -1    0.30    0.40
   2 -12  -1   -1.00    0.60
   1 -12  -1    5.30    0.80
   1 -12  -1    4.50    1.00
   0 -12  -1   -0.10    0.70
   0 -12  -1   -0.10    0.40
  -1 -12  -1    4.30    1.00
  -1 -12  -1    5.30    0.70
  -2 -12  -1   -0.10    0.60
  14 -13  -1    0.00    0.40
  13 -13  -1   -0.20    0.70
 -13  13   1    0.00    0.70
  12 -13  -1    0.10    0.70
 -12  13   1   -0.40    0.60
  11 -13  -1    2.60    0.90
 -11  13   1    6.60    1.10
  10 -13  -1   -0.20    0.60
 -10  13   1   -0.50    0.50
   9 -13  -1    0.40    0.80
  -9  13   1    1.00    0.60
   8 -13  -1   -0.20    0.90
  -8  13   1    0.10    0.80
   7 -13  -1   36.80    3.50
  -7  13   1   35.60    3.10
   6 -13  -1    0.80    1.00
   5 -13  -1   17.50    2.20
   5 -13  -1   17.70    1.90
   4 -13  -1   -1.10    0.60
   4 -13  -1    1.30    0.90
   3 -13  -1   47.30    5.00
   3 -13  -1   49.40    4.20
   2 -13  -1   -0.20    0.80
   2 -13  -1   -0.10    0.50
   1 -13  -1   41.30    3.70
   1 -13  -1   43.20    3.40
   0 -13  -1    1.00    0.50
   0 -13  -1    1.50    0.80
  -1 -13  -1   40.00    3.50
  -2 -13  -1    0.40    0.80
  -3 -13  -1   47.60    4.00
  13 -14  -1    0.00    0.50
 -13  14   1   -0.90    0.50
  12 -14  -1    0.30    0.70
 -12  14   1    2.30    1.00
  11 -14  -1    0.70    0.70
 -11  14   1    0.30    0.50
  10 -14  -1    1.90    0.80
 -10  14   1    1.70    0.80
   9 -14  -1    0.30    0.70
  -9  14   1    0.30    0.60
   8 -14  -1    1.40    0.90
  -8  14   1    1.40    0.70
   7 -14  -1   -0.10    0.70
  -7  14   1   -0.40    0.50
   6 -14  -1   -0.20    1.10
   5 -14  -1    4.00    1.20
   4 -14  -1   -0.60    0.80
   3 -14  -1    1.60    1.00
   2 -14  -1    1.70    1.10
   1 -14  -1    0.20    0.80
   0 -14  -1    0.00    0.80
  -1 -14  -1   -0.40    0.60
  -2 -14  -1    0.40    0.90
  -3 -14  -1    1.30    0.90
  -4 -14  -1    0.00    0.80
  -5 -14  -1    2.40    1.10
  13 -15  -1   -0.50    0.60
 -13  15   1   -0.50    0.60
  12 -15  -1   -0.10    0.50
 -12  15   1   -0.10    0.50
  11 -15  -1   -0.50    0.40
 -11  15   1    0.20    0.40
  10 -15  -1   -0.50    0.50
 -10  15   1   -0.20    0.50
   9 -15  -1    0.90    0.70
  -9  15   1    0.50    0.60
   8 -15  -1   -0.30    0.60
  -8  15   1    0.00    0.50
   7 -15  -1   -0.20    0.70
  -7  15   1   -0.10    0.50
   6 -15  -1   -0.60    0.70
   5 -15  -1    2.00    1.00
   4 -15  -1    1.20    1.00
   3 -15  -1    0.90    1.10
   2 -15  -1    0.40    1.30
   1 -15  -1   -0.50    1.50
   0 -15  -1   19.40    3.00
  -2 -15  -1    2.10    1.20
  -3 -15  -1    0.90    1.00
  -4 -15  -1    2.00    1.00
  -5 -15  -1    2.00    1.10
  -6 -15  -1   -0.40    0.90
  -7 -15  -1   -0.40    0.80
 -15 -15  -1    0.50    0.70
  13 -16  -1   -0.10    0.60
 -13  16   1    0.90    0.50
  12 -16  -1    0.20    0.70
 -12  16   1   -0.30    0.50
  11 -16  -1    0.20    0.60
 -11  16   1    0.50    0.60
  10 -16  -1    0.60    0.60
 -10  16   1    1.30    0.60
   9 -16  -1   -0.10    0.50
  -9  16   1    0.60    0.60
   8 -16  -1   -0.30    0.60
  -8  16   1    1.10    0.60
   7 -16  -1    0.30    0.70
  -7  16   1    0.10    0.50
   6 -16  -1    0.90    0.80
  -6  16   1    0.70    0.60
   5 -16  -1    0.20    0.80
   4 -16  -1    0.30    0.80
   3 -16  -1    1.50    1.10
   2 -16  -1    0.80    1.10
   1 -16  -1    0.20    1.20
   0 -16  -1   -0.10    1.20
  -1 -16  -1   -0.50    1.20
  -2 -16  -1    0.20    1.10
  -3 -16  -1    2.10    1.10
  -4 -16  -1    0.40    0.90
  -5 -16  -1    0.50    1.00
  -6 -16  -1    2.30    1.20
  -7 -16  -1    0.20    0.90
  -8 -16  -1    1.10    1.00
  -9 -16  -1    0.70    0.90
 -10 -16  -1    0.80    1.10
 -11 -16  -1    0.00    0.90
 -12 -16  -1    0.30    0.90
 -13 -16  -1    0.60    0.80
 -14 -16  -1    0.30    0.70
  12 -17  -1   -0.40    0.60
 -12  17   1    0.40    0.50
  11 -17  -1    0.80    0.60
 -11  17   1    2.00    0.90
  10 -17  -1    0.10    0.60
 -10  17   1   -0.10    0.40
   9 -17  -1    0.20    0.50
  -9  17   1    0.60    0.50
   8 -17  -1    0.00    0.50
  -8  17   1   -0.20    0.40
   7 -17  -1    0.90    0.60
  -7  17   1    0.70    0.60
   6 -17  -1   -0.30    0.60
  -6  17   1   -0.40    0.50
   5 -17  -1    0.00    0.70
   4 -17  -1    1.20    0.80
   3 -17  -1    0.50    0.90
   2 -17  -1    1.50    1.10
   1 -17  -1    2.40    1.20
   0 -17  -1   -0.20    1.00
  -1 -17  -1    3.30    1.30
  -2 -17  -1    1.60    1.20
  -3 -17  -1    2.30    1.10
  -4 -17  -1    0.00    0.90
  -5 -17  -1    1.20    1.00
  -6 -17  -1    0.00    0.90
  -7 -17  -1    1.90    1.20
  -8 -17  -1   -0.10    1.10
  -9 -17  -1    0.80    1.00
 -10 -17  -1    0.60    0.90
 -11 -17  -1    1.50    1.00
 -12 -17  -1    0.30    0.90
 -13 -17  -1    0.20    0.70
  11 -18  -1    0.00    0.50
 -11  18   1   -0.40    0.50
  10 -18  -1   -0.40    0.50
 -10  18   1    1.30    0.60
   9 -18  -1    0.00    0.40
  -9  18   1   -0.40    0.40
   8 -18  -1    0.20    0.50
  -8  18   1   -0.40    0.50
   7 -18  -1   -0.10    0.50
  -7  18   1    0.20    0.50
   6 -18  -1   -0.50    0.40
  -6  18   1   -0.30    0.40
   5 -18  -1   -0.10    0.70
  -5  18   1    0.20    0.60
   4 -18  -1   -0.40    0.50
   3 -18  -1    0.60    0.70
   2 -18  -1   -0.10    0.60
   1 -18  -1    1.00    0.80
   0 -18  -1   -0.10    0.80
  -1 -18  -1    1.20    1.00
  -2 -18  -1   -0.30    0.90
  -3 -18  -1    0.60    0.90
  -4 -18  -1    0.60    0.90
  -6 -18  -1    0.30    0.80
  -7 -18  -1    0.60    0.80
  -8 -18  -1    0.60    0.80
  -9 -18  -1   -0.30    0.80
 -10 -18  -1    0.00    0.80
 -11 -18  -1    0.20    1.00
 -12 -18  -1    0.40    0.70
  10 -19  -1    0.00    0.60
 -10  19   1   -1.40    0.50
   9 -19  -1    0.30    0.50
  -9  19   1   -0.30    0.40
   8 -19  -1    0.30    0.50
  -8  19   1   -0.10    0.50
   7 -19  -1   -0.30    0.50
  -7  19   1   -0.30    0.40
   6 -19  -1   -0.20    0.50
  -6  19   1   -0.10    0.40
   5 -19  -1    0.20    0.30
  -5  19   1    0.00    0.40
   4 -19  -1    0.40    0.60
  -4  19   1    0.30    0.40
   3 -19  -1   -0.40    0.50
   2 -19  -1    0.40    0.50
   1 -19  -1    0.20    0.70
   0 -19  -1    1.10    0.80
  -1 -19  -1    0.60    0.80
  -2 -19  -1   -0.30    0.60
  -3 -19  -1   -0.10    0.80
  -4 -19  -1    0.50    0.90
  -5 -19  -1    0.60    0.80
  -6 -19  -1    0.50    0.80
  -7 -19  -1    0.00    0.90
  -8 -19  -1    0.00    0.80
  -9 -19  -1    0.20    0.80
 -10 -19  -1    0.40    0.80
   8 -20  -1   -0.20    0.70
  -8  20   1    0.00    0.40
   7 -20  -1   -0.40    0.40
  -7  20   1    0.30    0.40
   6 -20  -1    0.00    0.40
  -6  20   1   -0.10    0.30
   5 -20  -1    0.20    0.50
  -5  20   1    0.10    0.50
   4 -20  -1   -0.10    0.40
  -4  20   1    0.50    0.50
   3 -20  -1   -0.10    0.40
  -3  20   1   -0.10    0.40
   2 -20  -1   -0.10    0.30
   1 -20  -1    0.20    0.50
   0 -20  -1    0.30    0.50
  -1 -20  -1    0.50    0.60
  -2 -20  -1    0.10    0.50
  -3 -20  -1    0.00    0.50
  -4 -20  -1    0.10    0.50
  -5 -20  -1   -0.40    0.60
  -6 -20  -1    0.30    0.80
  -7 -20  -1    0.50    0.90
   5 -21  -1    0.20    0.40
  -5  21   1    0.60    0.40
   4 -21  -1   -0.10    0.40
  -4  21   1   -0.40    0.30
   3 -21  -1    0.00    0.40
  -3  21   1    0.20    0.30
   2 -21  -1    0.30    0.40
  -2  21   1    0.00    0.30
   1 -21  -1    0.40    0.50
   0 -21  -1    0.60    0.50
  -1 -21  -1    0.10    0.40
  -2 -21  -1   -0.20    0.40
  -3 -21  -1    0.10    0.40
  -4 -21  -1    0.10    0.40
  -5 -21  -1    0.40    0.50
  -5 -21   2    0.00    0.40
  -4 -21   2   -0.20    0.40
  -3 -21   2    0.50    0.50
  -2 -21   2   -0.30    0.30
  -1 -21   2   -0.10    0.30
   0 -21   2    0.30    0.40
  -1  21  -2    0.10    0.40
   1 -21   2    1.20    0.50
  -2  21  -2    0.00    0.40
   2 -21   2    0.00    0.50
  -3  21  -2    0.00    0.30
   3 -21   2   -0.40    0.50
  -4  21  -2    0.20    0.30
  -5  21  -2    0.30    0.30
  -8 -20   2   -0.10    0.60
  -7 -20   2    0.30    0.60
  -6 -20   2    0.10    0.60
  -5 -20   2    0.10    0.60
  -4 -20   2    0.00    0.40
  -3 -20   2    0.50    0.50
  -2 -20   2    0.50    0.60
  -1 -20   2    0.70    0.60
   0 -20   2   -0.50    0.50
   1 -20   2   -0.90    0.40
   2 -20   2    0.50    0.50
  -3  20  -2    0.30    0.40
   3 -20   2    0.20    0.70
  -4  20  -2   -0.20    0.50
   4 -20   2    0.10    0.50
  -5  20  -2   -0.30    0.30
   5 -20   2    0.70    0.50
  -6  20  -2    1.00    0.60
   6 -20   2   -0.40    1.10
  -7  20  -2   -0.20    0.30
  -8  20  -2   -0.40    0.30
 -10 -19   2    0.40    0.70
  -9 -19   2    0.10    0.90
  -8 -19   2    0.20    0.70
  -7 -19   2   -0.60    0.60
  -6 -19   2    0.10    0.70
  -5 -19   2    0.30    0.70
  -4 -19   2   -1.00    0.60
  -3 -19   2    0.60    0.70
  -2 -19   2    0.30    0.60
  -1 -19   2    0.20    0.50
   0 -19   2   -0.20    0.30
   1 -19   2   -0.30    0.40
   2 -19   2    0.00    0.40
   3 -19   2    0.40    0.50
  -4  19  -2    0.00    0.40
   4 -19   2    0.40    0.60
  -5  19  -2    0.60    0.50
   5 -19   2    0.30    0.60
  -6  19  -2    0.00    0.40
   6 -19   2    0.60    0.60
  -7  19  -2    0.30    0.40
   7 -19   2   -0.10    0.50
  -8  19  -2   -0.10    0.40
  -9  19  -2    0.00    0.30
 -10  19  -2    0.60    0.40
 -12 -18   2   -0.30    0.60
 -11 -18   2    1.00    0.80
 -10 -18   2    0.50    0.70
  -9 -18   2   -0.20    0.80
  -8 -18   2   -0.50    0.60
  -7 -18   2    0.30    0.70
  -6 -18   2    1.40    0.80
  -5 -18   2    0.00    0.80
  -4 -18   2    1.10    0.90
  -3 -18   2    0.40    0.80
  -2 -18   2    0.40    0.80
  -1 -18   2   -0.90    0.80
   0 -18   2    0.30    0.60
   1 -18   2    0.20    0.60
   2 -18   2    0.30    0.50
   3 -18   2    0.40    0.50
   4 -18   2    0.70    0.70
  -5  18  -2    0.00    0.60
   5 -18   2   -0.20    0.40
  -6  18  -2   -0.30    0.50
   6 -18   2    0.70    0.60
  -7  18  -2    0.30    0.50
   7 -18   2    0.30    0.60
  -8  18  -2   -0.40    0.40
   8 -18   2   -0.20    0.50
  -9  18  -2   -0.10    0.40
 -10  18  -2    0.00    0.40
 -11  18  -2    0.80    0.50
 -12  18  -2   -0.40    0.40
 -13 -17   2   -0.10    0.50
 -12 -17   2   -0.50    0.60
 -11 -17   2    0.50    0.80
 -10 -17   2   -0.30    0.70
  -9 -17   2    1.00    0.90
  -8 -17   2   -0.50    0.70
  -7 -17   2    0.50    0.90
  -6 -17   2    0.60    0.70
  -5 -17   2    3.70    1.00
  -4 -17   2    1.40    0.90
  -3 -17   2    1.90    0.90
  -2 -17   2    0.20    0.80
  -1 -17   2    0.80    0.90
   0 -17   2    0.60    0.80
   1 -17   2    1.20    0.80
   2 -17   2    0.10    0.80
   2 -17   2    1.20    1.00
   3 -17   2    1.80    0.80
   3 -17   2    4.60    1.10
   4 -17   2    1.60    0.80
   4 -17   2    1.60    0.90
  -5  17  -2    0.80    0.70
   5 -17   2    0.50    0.70
  -6  17  -2    0.30    0.60
   6 -17   2    0.20    0.50
  -7  17  -2    0.10    0.60
   7 -17   2    0.40    0.50
  -8  17  -2    0.60    0.50
   8 -17   2    0.00    0.50
  -9  17  -2    0.40    0.60
   9 -17   2    0.60    0.60
 -10  17  -2    0.30    0.50
  10 -17   2    0.90    1.60
 -11  17  -2   -0.70    0.50
 -12  17  -2    0.70    0.60
 -13  17  -2    0.10    0.40
 -14 -16   2   -0.20    0.70
  -8 -16   2    0.60    0.90
  -7 -16   2    0.20    0.80
  -6 -16   2    3.70    1.20
  -5 -16   2    3.00    1.10
  -4 -16   2    0.50    0.80
  -3 -16   2    0.20    0.80
  -2 -16   2   20.90    2.50
  -1 -16   2   -0.40    1.20
  -1 -16   2    1.20    1.10
   0 -16   2    4.10    1.40
   0 -16   2    3.30    0.90
   1 -16   2    1.60    0.80
   1 -16   2    1.70    1.20
   2 -16   2   29.50    2.70
   3 -16   2    0.20    0.90
   3 -16   2    2.20    0.90
   4 -16   2    1.30    1.00
   4 -16   2    0.00    0.70
   5 -16   2    1.70    0.80
   5 -16   2    1.90    1.00
  -6  16  -2    2.60    0.80
   6 -16   2    6.20    1.30
  -7  16  -2   -0.90    0.50
   7 -16   2    0.10    0.60
   7 -16   2   -0.20    0.80
  -8  16  -2   -0.10    0.50
   8 -16   2    0.00    0.50
  -9  16  -2   -0.80    0.40
   9 -16   2   -0.60    0.80
 -10  16  -2    1.00    0.60
  10 -16   2    0.50    0.40
 -11  16  -2   -0.40    0.30
  11 -16   2   -0.20    0.80
 -12  16  -2    0.30    0.50
 -13  16  -2    0.20    0.60
  -5 -15   2   -0.20    0.80
  -4 -15   2    1.90    0.90
  -3 -15   2    2.70    1.10
  -2 -15   2    2.30    1.10
  -1 -15   2    3.50    1.20
  -1 -15   2    4.60    0.80
   0 -15   2   -0.10    0.80
   0 -15   2    0.50    0.60
   1 -15   2    2.00    1.10
   1 -15   2    4.80    0.90
   2 -15   2    0.90    1.00
   2 -15   2    2.90    0.90
   3 -15   2    1.60    0.80
   3 -15   2   -0.30    1.10
   4 -15   2    3.30    1.00
   4 -15   2    2.20    0.90
   5 -15   2   -0.50    0.60
   5 -15   2   -0.10    0.60
  -6  15  -2   -0.20    0.60
   6 -15   2    1.30    0.80
   6 -15   2    1.00    0.80
  -7  15  -2    0.70    0.70
   7 -15   2    1.10    1.30
   7 -15   2    0.60    0.70
  -8  15  -2   -0.40    0.50
   8 -15   2   -0.30    0.50
   8 -15   2    0.90    0.90
  -9  15  -2   -0.80    0.40
   9 -15   2    0.30    0.60
 -10  15  -2   -0.20    0.50
  10 -15   2    0.00    0.50
 -11  15  -2    0.40    0.60
  11 -15   2   -0.10    0.50
 -12  15  -2    0.60    0.60
  12 -15   2    0.40    0.80
 -13  15  -2   -0.50    0.40
 -14  15  -2   -0.20    0.60
  -3 -14   2    2.50    1.00
  -2 -14   2    0.20    0.80
  -2 -14   2   -0.20    0.50
  -1 -14   2    0.30    0.70
  -1 -14   2    0.50    0.60
   0 -14   2    1.30    0.80
   0 -14   2    1.00    0.50
   1 -14   2    0.20    0.50
   1 -14   2    0.40    0.80
   2 -14   2   -0.10    0.50
   2 -14   2   -0.80    0.70
   3 -14   2    2.80    0.80
   3 -14   2    2.10    1.00
   4 -14   2    2.90    1.00
   4 -14   2    4.00    0.90
   5 -14   2    0.40    0.80
   5 -14   2    0.90    0.80
   6 -14   2   10.00    1.40
   6 -14   2    5.10    1.20
  -7  14  -2    1.60    0.80
   7 -14   2   -0.70    0.80
   7 -14   2    1.90    0.90
  -8  14  -2    0.00    0.70
   8 -14   2    0.80    0.80
   8 -14   2    0.40    0.70
  -9  14  -2    0.40    0.60
   9 -14   2   -0.60    0.60
   9 -14   2    0.40    0.90
 -10  14  -2    2.50    0.80
  10 -14   2    1.70    0.80
 -11  14  -2    0.10    0.50
  11 -14   2   -0.40    0.40
 -12  14  -2   -0.20    0.70
  12 -14   2    0.00    0.70
 -13  14  -2   -0.70    0.50
 -14  14  -2    0.50    0.50
  -3 -13   2    0.60    0.40
  -2 -13   2    3.10    0.60
  -2 -13   2    2.20    1.00
  -1 -13   2    0.60    0.80
  -1 -13   2   -0.30    0.40
   0 -13   2    0.30    0.60
   0 -13   2    0.00    0.40
   1 -13   2    0.00    0.50
   1 -13   2    0.30    0.70
   2 -13   2    1.90    1.00
   2 -13   2    3.40    1.00
   3 -13   2    1.50    0.80
   3 -13   2    2.00    0.70
   4 -13   2   16.20    2.10
   4 -13   2   23.20    2.00
   5 -13   2    1.10    0.70
   5 -13   2   -0.20    0.60
   6 -13   2    1.40    0.80
   6 -13   2    1.70    0.80
  -7  13  -2   37.70    3.10
   7 -13   2   30.20    3.20
   7 -13   2   44.00    3.30
  -8  13  -2    3.20    0.90
   8 -13   2    2.80    0.90
   8 -13   2    3.20    1.00
  -9  13  -2    5.40    1.10
   9 -13   2    7.10    1.30
 -10  13  -2    1.20    0.80
  10 -13   2    2.40    1.60
  10 -13   2    0.30    0.70
 -11  13  -2   23.50    2.30
 -12  13  -2   -0.70    0.60
  12 -13   2    0.60    0.80
 -13  13  -2    0.40    0.70
 -14  13  -2   -0.70    0.40
  -3 -12   2    4.90    0.70
  -2 -12   2   32.40    2.50
  -1 -12   2    1.50    0.70
  -1 -12   2    0.00    0.40
   0 -12   2   16.40    1.80
   0 -12   2   16.90    1.50
   1 -12   2    1.70    0.60
   1 -12   2    1.70    0.80
   2 -12   2   34.20    2.90
   2 -12   2   37.10    3.10
   3 -12   2    6.30    1.10
   3 -12   2    3.80    0.70
   4 -12   2    0.40    1.00
   4 -12   2    1.40    0.80
   5 -12   2    8.80    1.20
   5 -12   2    8.30    1.40
   6 -12   2   29.40    2.50
   6 -12   2   24.20    2.50
  -7  12  -2    1.40    0.70
   7 -12   2    1.60    0.80
   7 -12   2    0.60    0.70
  -8  12  -2    1.20    0.70
   8 -12   2    0.60    0.70
   8 -12   2    1.70    0.80
   9 -12   2    3.20    0.90
   9 -12   2    1.40    0.80
 -10  12  -2    7.40    1.20
  10 -12   2    7.50    1.30
  10 -12   2    4.30    1.40
 -11  12  -2    0.80    0.70
  11 -12   2    0.30    0.70
  11 -12   2    2.00    1.20
 -12  12  -2    2.80    0.80
  12 -12   2    1.40    0.70
 -13  12  -2    0.00    0.50
 -14  12  -2    0.20    0.70
  -4 -11   2    1.00    0.40
  -2 -11   2    0.70    0.30
  -1 -11   2    1.00    0.40
   0 -11   2    0.20    0.40
   1 -11   2    0.40    0.50
   1 -11   2    0.10    0.40
   2 -11   2    0.20    0.50
   2 -11   2    1.10    0.50
   3 -11   2   22.00    2.10
   3 -11   2   20.40    1.80
   4 -11   2    0.30    0.40
   4 -11   2    1.00    0.70
   5 -11   2    1.00    0.60
   5 -11   2    0.90    0.70
   6 -11   2    3.40    0.80
   6 -11   2    5.30    1.10
  -7  11  -2   35.00    2.70
   7 -11   2   33.40    2.70
   7 -11   2   26.70    2.70
  -8  11  -2    0.40    0.50
   8 -11   2   -0.30    0.50
   8 -11   2   -0.20    0.60
  -9  11  -2   -0.40    0.60
   9 -11   2   -0.40    0.60
   9 -11   2    0.80    0.70
 -10  11  -2    0.10    0.60
  10 -11   2    0.80    0.80
  10 -11   2   -0.70    0.60
 -11  11  -2   17.10    2.00
  11 -11   2   23.50    2.30
 -12  11  -2    1.80    0.80
  12 -11   2    0.50    0.70
 -13  11  -2    6.80    1.10
  13 -11   2    4.30    1.00
 -14  11  -2    0.30    0.50
  -5 -10   2    3.20    0.50
  -4 -10   2    8.40    0.80
  -3 -10   2   46.50    3.40
  -2 -10   2    0.70    0.30
   0 -10   2   60.49    4.30
   0 -10   2   56.99    4.50
   1 -10   2   34.60    2.80
   1 -10   2   33.50    2.60
   2 -10   2   -0.20    0.40
   2 -10   2    0.10    0.40
   3 -10   2   51.39    3.90
   3 -10   2   48.00    3.70
   4 -10   2    9.40    1.20
   4 -10   2    8.70    1.00
   5 -10   2    5.90    1.10
   5 -10   2    3.60    0.70
   6 -10   2    0.30    0.40
   6 -10   2    0.30    0.60
  -7  10  -2    2.70    0.70
   7 -10   2    4.80    1.00
   7 -10   2    3.20    1.00
  -8  10  -2    9.30    1.10
   8 -10   2    7.10    1.00
   8 -10   2    5.90    1.10
  -9  10  -2    0.10    0.50
   9 -10   2    0.20    0.60
   9 -10   2   -0.70    0.50
 -10  10  -2    0.20    0.60
  10 -10   2    0.50    0.70
  10 -10   2    0.50    0.60
 -11  10  -2    1.70    0.70
  11 -10   2    2.30    0.90
  11 -10   2    2.40    1.00
 -12  10  -2    5.20    1.10
 -13  10  -2    0.80    0.60
 -14  10  -2    0.70    0.60
  -5  -9   2   11.50    1.00
  -4  -9   2   14.80    1.20
  -3  -9   2    1.90    4.30
   2   9  -2    1.90    4.10
  -2  -9   2    4.50    0.60
  -2  -9   2    9.40    4.10
   1   9  -2    4.40    3.40
  -1  -9   2    5.30    0.70
  -1  -9   2    3.90    3.40
   0   9  -2    2.10    3.00
   0  -9   2   -0.20    0.30
   0  -9   2   -2.00    2.60
  -1   9  -2    7.20    4.10
   1  -9   2   10.60    5.00
  -2   9  -2    2.90    4.00
   2  -9   2    3.70    0.60
   2  -9   2    8.10    4.10
   2  -9   2    4.60    1.60
   3  -9   2    5.50    4.20
   3  -9   2   10.80    1.30
   3  -9   2   11.70    1.10
   4  -9   2   17.60    1.60
   4  -9   2   14.80    1.40
   5  -9   2   11.70    1.20
   5  -9   2   11.00    1.30
   6  -9   2    1.00    0.50
   6  -9   2    2.30    0.70
  -7   9  -2   88.69    6.50
   7  -9   2   88.59    6.60
   7  -9   2   90.99    6.70
  -8   9  -2    2.50    0.70
   8  -9   2    4.10    0.90
   8  -9   2    2.70    0.70
  -9   9  -2   30.20    2.40
   9  -9   2   31.00    2.50
   9  -9   2   24.20    2.50
 -10   9  -2    3.60    0.80
  10  -9   2    3.10    0.80
  10  -9   2    3.10    0.90
 -11   9  -2   89.29    6.40
  11  -9   2   97.69    6.60
  11  -9   2   71.89    6.50
 -12   9  -2    7.40    1.80
  12  -9   2    5.90    1.20
  12  -9   2    5.00    1.20
 -13   9  -2    9.00    1.30
 -14   9  -2    0.30    0.60
  -6  -8   2   36.60    2.70
   5   8  -2   -3.40    4.10
  -5  -8   2    1.90    0.70
  -5  -8   2   -3.10    3.80
   4   8  -2   53.09    8.80
  -4  -8   2   29.70    9.60
  -4  -8   2   48.90    3.40
   3   8  -2   71.99   11.30
  -3  -8   2   62.89    4.50
  -3  -8   2   55.39    8.90
   2   8  -2    8.60    3.90
  -2  -8   2    9.40    3.70
  -2  -8   2    8.00    0.80
   1   8  -2   42.10    7.30
  -1  -8   2   32.70    2.50
  -1  -8   2   31.90    6.10
   0   8  -2   81.19    9.90
   0  -8   2   60.79    9.30
   0  -8   2   81.59    5.50
  -1   8  -2   39.00    6.60
   1  -8   2   33.70    2.60
  -2   8  -2    4.60    3.40
   2  -8   2    7.50    0.80
   2  -8   2   11.20    4.00
   3  -8   2   40.20    7.80
   3  -8   2   50.29    4.30
   3  -8   2   63.79    4.30
   4  -8   2   56.19    4.10
   4  -8   2   57.49   10.10
   4  -8   2   50.29    4.00
   5  -8   2    1.20    0.50
   5  -8   2    1.50    0.40
   6  -8   2   43.00    3.40
   6  -8   2   45.60    3.50
  -7   8  -2    1.70    0.60
   7  -8   2    1.00    0.60
   7  -8   2    1.60    0.50
  -8   8  -2  173.08   13.10
   8  -8   2  178.38   12.90
   8  -8   2  189.78   13.00
  -9   8  -2    4.70    0.80
   9  -8   2    3.20    0.70
   9  -8   2    4.30    0.90
 -10   8  -2   23.00    1.90
  10  -8   2   22.50    2.00
  10  -8   2   16.10    1.90
 -11   8  -2    4.80    0.90
  11  -8   2    3.30    0.90
  11  -8   2    1.80    0.80
 -12   8  -2   60.39    4.30
  12  -8   2   53.49    4.40
  12  -8   2   49.50    4.40
 -13   8  -2    0.40    0.60
 -14   8  -2    4.10    0.90
  -8  -7   2    5.60    6.80
  -7  -7   2   85.79   13.90
  -7  -7   2   65.09    4.80
   6   7  -2   10.00    4.80
  -6  -7   2    7.50    0.70
  -6  -7   2   11.70   12.20
   5   7  -2  146.69   15.30
  -5  -7   2  124.49   15.00
  -5  -7   2  119.19    8.90
   4   7  -2  174.38   16.90
  -4  -7   2  146.69   17.10
  -4  -7   2  161.48   11.30
   3   7  -2  248.78   21.50
  -3  -7   2  233.28   16.30
  -3  -7   2  206.28   21.30
   2   7  -2   32.60    6.20
  -2  -7   2   29.20    2.10
  -2  -7   2   20.80    5.50
   1   7  -2   34.30    5.90
  -1  -7   2   27.00    2.10
   0   7  -2    0.30    1.90
   0  -7   2    2.50    1.60
   0  -7   2   -0.10    0.20
  -1   7  -2   27.90    5.60
   1  -7   2   22.20    5.70
   1  -7   2   27.80    2.10
  -2   7  -2   32.30    6.00
   2  -7   2   26.40    6.30
   2  -7   2   31.80    2.40
  -3   7  -2  244.88   20.50
   3  -7   2  230.18   15.40
   3  -7   2  178.68   19.70
  -4   7  -2  173.28   16.30
   4  -7   2  140.39   15.90
  -5   7  -2  117.09   13.40
   5  -7   2   95.69   12.90
  -6   7  -2   15.10    5.50
  -6   7  -2    8.70    0.90
   6  -7   2   21.50    7.60
   6  -7   2    8.90    0.90
   6  -7   2    7.10    1.00
  -7   7  -2   72.69    5.30
   7  -7   2   81.19   13.20
   7  -7   2   69.39    5.30
  -8   7  -2   36.20    2.90
   8  -7   2   36.90    2.90
   8  -7   2   38.10    3.00
  -9   7  -2    5.90    0.90
   9  -7   2    6.30    1.00
   9  -7   2    4.50    0.90
 -10   7  -2    2.40    0.60
  10  -7   2    1.60    0.70
  10  -7   2    1.90    0.60
 -11   7  -2    2.30    0.70
  11  -7   2    2.80    0.80
  11  -7   2    3.00    0.80
 -12   7  -2    1.60    0.70
  12  -7   2    1.90    0.80
  12  -7   2    0.50    0.60
 -13   7  -2   22.10    2.10
  -9  -6   2   -7.40    7.90
  -8  -6   2   35.70   10.70
  -8  -6   2   19.60    1.50
  -7  -6   2   19.70    6.30
  -7  -6   2   24.90    1.80
   6   6  -2   65.99    9.00
  -6  -6   2   50.99    3.90
  -6  -6   2   63.39    9.80
   5   6  -2   29.40    6.80
  -5  -6   2   39.50    8.70
  -5  -6   2   23.80    1.90
   4   6  -2   73.69    8.80
  -4  -6   2   57.29    8.40
  -4  -6   2   52.39    4.00
   3   6  -2  137.69   13.10
  -3  -6   2  112.49    8.50
  -3  -6   2  121.79   13.20
   2   6  -2  467.45   33.40
  -2  -6   2  390.96   28.40
  -2  -6   2  368.16   33.50
   1   6  -2  234.08   18.30
  -1  -6   2  176.68   17.90
  -1  -6   2  189.58   13.90
   0   6  -2  145.69   13.00
   0  -6   2  116.29   12.50
   0  -6   2  123.49    9.00
  -1   6  -2  218.58   18.00
   1  -6   2  194.68   13.80
   1  -6   2  177.88   17.90
  -2   6  -2  430.66   32.00
   2  -6   2  347.17   31.80
   2  -6   2  402.96   27.60
  -3   6  -2  130.39   12.60
   3  -6   2  121.19    8.50
   3  -6   2  107.69   12.40
  -4   6  -2   52.89    7.50
   4  -6   2   44.80    7.70
   4  -6   2   56.09    3.90
  -5   6  -2   25.90    5.90
   5  -6   2   17.30    4.40
  -6   6  -2   58.49    9.10
  -6   6  -2   54.09    4.00
   6  -6   2   54.19    9.30
   6  -6   2   51.59    4.10
  -7   6  -2   26.40    2.00
  -7   6  -2   15.60    6.40
   7  -6   2   24.60    2.10
   7  -6   2   27.20    2.10
  -8   6  -2   24.10    1.90
  -8   6  -2   19.10    5.90
   8  -6   2   24.60    2.00
   8  -6   2   20.90    2.50
   8  -6   2   29.90    9.30
  -9   6  -2    6.40    0.90
   9  -6   2    6.60    1.00
   9  -6   2    9.00    1.20
 -10   6  -2    7.30    1.00
  10  -6   2    7.10    1.10
  10  -6   2    5.60    0.90
 -11   6  -2   13.30    1.30
  11  -6   2   11.80    2.00
  11  -6   2   11.70    1.80
 -12   6  -2    8.50    1.10
  12  -6   2    6.50    1.10
 -13   6  -2    7.70    1.10
 -10  -5   2    4.20   11.70
  -9  -5   2    7.70    5.80
  -9  -5   2    4.10    7.60
  -8  -5   2   33.40   10.60
  -8  -5   2   16.50    5.70
  -7  -5   2  172.88   17.50
  -7  -5   2  131.89   10.00
  -7  -5   2  141.89   17.60
   6   5  -2   14.60    4.70
  -6  -5   2    8.10    4.30
  -6  -5   2   12.60    1.00
  -5  -5   2   -1.60    2.80
  -4  -5   2  503.25   40.60
   3   5  -2  244.68   20.60
  -3  -5   2  225.88   20.80
   2   5  -2    1.00    1.50
  -2  -5   2    1.30    1.80
   1   5  -2    4.20    2.10
  -1  -5   2    2.30    0.30
  -1  -5   2    1.00    1.60
   0   5  -2   -0.20    1.50
   0  -5   2    0.20    0.20
   0  -5   2    0.20    1.10
  -1   5  -2    0.80    1.40
   1  -5   2    2.60    0.40
   1  -5   2    2.00    1.70
  -2   5  -2    1.20    1.20
   2  -5   2    0.90    0.30
   2  -5   2    1.10    1.20
  -3   5  -2  241.68   19.70
   3  -5   2  230.08   19.90
   3  -5   2  207.18   15.70
  -4   5  -2  553.14   39.70
   4  -5   2  462.05   39.40
   4  -5   2  488.05   34.90
  -5   5  -2    1.80    2.30
   5  -5   2    1.50    2.00
  -6   5  -2   16.00    5.00
  -6   5  -2   15.40    1.20
   6  -5   2   13.80    1.20
   6  -5   2    7.90    3.60
  -7   5  -2  154.38   10.70
  -7   5  -2  152.38   16.40
   7  -5   2  155.68   10.80
   7  -5   2  134.79   16.60
  -8   5  -2   25.60    7.80
  -8   5  -2   22.80    1.90
   8  -5   2   26.60    2.10
   8  -5   2   15.50    5.00
   8  -5   2   25.20    2.00
  -9   5  -2    6.50    0.80
  -9   5  -2    8.60    6.00
   9  -5   2    6.20    0.90
   9  -5   2    6.60    1.00
   9  -5   2    7.10    5.40
 -10   5  -2    6.90    0.90
  10  -5   2    6.70    1.00
  10  -5   2    8.10    1.00
 -11   5  -2   40.00    3.20
  11  -5   2   40.70    3.30
  11  -5   2   44.30    3.40
 -12   5  -2    9.80    1.20
 -10  -4   2   71.59   15.20
 -10  -4   2   80.99   16.80
  -9  -4   2   22.60   13.70
  -9  -4   2   45.80   12.20
  -8  -4   2   40.60   10.00
  -8  -4   2   62.29   10.50
  -7  -4   2    5.00    2.80
  -7  -4   2   -2.20    3.30
  -6  -4   2    2.20    2.80
   5   4  -2  394.36   33.00
  -5  -4   2  419.26   36.50
   4   4  -2  140.79   13.30
  -4  -4   2  130.19   13.60
   3   4  -2 1148.89   84.29
  -3  -4   2 1162.08   84.99
   2   4  -2   23.10    4.30
  -2  -4   2   30.80    4.70
   1   4  -2   62.49    6.90
  -1  -4   2   58.79    7.00
   0   4  -2  757.42   55.69
  -1   4  -2   61.39    6.60
   1  -4   2   62.39    6.70
   1  -4   2   54.49    4.20
   2  -4   2   31.20    4.40
   2  -4   2   23.30    1.80
   3  -4   2 1081.99   79.39
  -4   4  -2  127.59   11.50
   4  -4   2  111.69    7.90
   4  -4   2   97.59   11.30
  -5   4  -2  328.37   26.00
   5  -4   2  298.67   21.50
   5  -4   2  295.97   26.20
  -6   4  -2    1.00    2.30
   6  -4   2    0.10    0.20
  -7   4  -2   -2.00    3.10
  -7   4  -2    0.60    0.30
   7  -4   2    0.20    0.30
   7  -4   2    2.00    3.10
  -8   4  -2   45.00    3.30
  -8   4  -2   44.10    8.50
   8  -4   2   44.50    3.30
   8  -4   2   44.00    9.40
  -9   4  -2   41.50    3.20
   9  -4   2   41.40    3.50
   9  -4   2   43.80    3.20
 -10   4  -2   78.39    5.90
  10  -4   2   85.39    6.30
  10  -4   2   69.59   15.00
  10  -4   2   82.79    5.90
 -11   4  -2    5.00    0.70
  11  -4   2    4.00    0.70
 -11  -3   2    2.20   10.00
 -11  -3   2    3.60    8.20
 -10  -3   2    1.40    7.00
 -10  -3   2    3.30    6.00
  -9  -3   2   82.49   12.90
  -9  -3   2   67.59   13.90
  -8  -3   2    9.30    4.70
  -7  -3   2    1.00    4.10
  -7  -3   2    2.00    2.80
  -6  -3   2  246.38   23.30
   5   3  -2  272.27   22.30
  -5  -3   2  193.38   20.40
   4   3  -2   42.60    7.10
  -4  -3   2   37.40    6.10
   3   3  -2  331.67   26.70
  -3  -3   2  346.07   27.40
   2   3  -2    5.80    2.50
  -2  -3   2    2.80    1.60
   1   3  -2 1109.59   79.09
  -1  -3   2 1086.99   79.39
   0   3  -2    0.80    0.90
   0  -3   2    0.10    0.70
  -1   3  -2 1124.29   77.59
   1  -3   2 1030.00   77.59
  -2   3  -2    6.50    2.30
   2  -3   2    5.10    2.00
  -3   3  -2  312.67   23.40
   3  -3   2  306.87   23.70
   3  -3   2  259.57   20.30
  -4   3  -2   25.70    4.40
   4  -3   2   26.50    2.00
   4  -3   2   27.50    4.60
   5  -3   2  155.78   10.80
   5  -3   2  149.69   14.90
  -6   3  -2  235.88   20.00
   6  -3   2  206.88   15.30
   6  -3   2  216.78   20.40
  -7   3  -2   -1.10    2.10
  -7   3  -2    1.00    0.40
   7  -3   2    6.70    3.20
   7  -3   2    0.30    0.30
  -8   3  -2    0.40    0.40
   8  -3   2    0.00    0.20
  -9   3  -2   79.59    5.70
  -9   3  -2   65.09   11.40
   9  -3   2   81.19    5.80
   9  -3   2   66.69   12.30
   9  -3   2   84.29    5.70
 -10   3  -2   17.00   10.80
  10  -3   2    0.20    4.80
 -11   3  -2    5.80    1.00
  11  -3   2    4.90    0.70
  11  -3   2   15.40    8.90
 -11  -2   2    8.40   13.50
 -11  -2   2   -1.60   12.40
 -10  -2   2   11.60    6.20
  -9  -2   2    5.10    4.70
  -8  -2   2    8.90    6.90
  -8  -2   2   10.50    4.60
  -7  -2   2   29.20    6.70
  -7  -2   2   33.00    6.60
  -6  -2   2  439.46   37.70
  -6  -2   2  474.85   37.10
  -5  -2   2    5.10    3.20
   4   2  -2   29.60    4.70
  -4  -2   2   29.40    5.10
   3   2  -2    5.10    2.10
  -3  -2   2    4.90    1.90
   2   2  -2 5918.21  402.46
  -2  -2   2 5571.94  402.66
   1   2  -2   91.99    9.10
  -1  -2   2   87.09    8.30
   0   2  -2   54.99    6.30
   0  -2   2   53.39    5.50
  -1   2  -2   92.39    8.60
   1  -2   2   89.69    8.30
  -3   2  -2    4.30    1.70
   3  -2   2    6.20    2.10
  -4   2  -2   26.10    4.20
   4  -2   2   23.70    1.80
   4  -2   2   25.10    4.00
  -5   2  -2    2.20    1.60
   5  -2   2    1.00    0.20
   5  -2   2   -0.50    0.90
  -6   2  -2  413.16   31.30
   6  -2   2  361.16   26.70
   6  -2   2  375.96   31.60
  -7   2  -2   26.20    2.80
  -7   2  -2   36.80    6.00
   7  -2   2   28.50    2.20
   7  -2   2   27.40    7.80
  -8   2  -2    6.40    0.80
  -8   2  -2    7.30    4.80
   8  -2   2    6.10    0.70
   8  -2   2    3.40    2.70
  -9   2  -2    1.70    4.70
   9  -2   2   -3.80    3.00
 -10   2  -2    2.70    5.20
  10  -2   2    1.50    0.40
  10  -2   2    0.90    6.10
 -11   2  -2    1.70    7.80
 -11  -1   2   -0.70    6.80
 -11  -1   2    1.90   10.20
 -10  -1   2    1.40    8.60
 -10  -1   2    7.00    6.00
  -9  -1   2   91.09   11.80
  -9  -1   2   85.69   13.20
  -8  -1   2    4.40    3.90
  -8  -1   2    4.40    5.20
  -7  -1   2    6.50    3.00
  -7  -1   2   11.00    3.80
  -6  -1   2   64.29    9.60
  -6  -1   2   54.79    7.60
  -5  -1   2  797.02   60.79
  -5  -1   2  809.02   59.99
   4   1  -2    0.50    1.40
  -4  -1   2    3.10    1.80
   3   1  -2    8.10    2.50
  -3  -1   2    7.60    2.40
   2   1  -2   98.69    8.80
  -2  -1   2   98.99    9.00
   1   1  -2   13.60    2.10
  -1  -1   2   14.00    2.20
   0   1  -2   -0.40    0.50
   0  -1   2    0.00    0.50
  -1   1  -2   14.00    2.10
   1  -1   2   14.90    2.20
  -2   1  -2   92.89    8.00
   2  -1   2   83.59    7.90
  -3   1  -2    6.30    1.90
   3  -1   2    3.70    1.50
  -4   1  -2    2.90    1.60
   4  -1   2    1.50    1.50
  -5   1  -2  738.63   52.59
   5  -1   2  669.03   52.99
  -6   1  -2   51.19    6.40
   6  -1   2   43.40    3.30
   6  -1   2   46.80    6.90
  -7   1  -2   10.40    3.10
   7  -1   2   14.70    4.40
   7  -1   2   10.40    0.90
  -8   1  -2    5.00    3.00
  -8   1  -2    4.00    0.60
   8  -1   2    3.60    0.50
  -9   1  -2  113.09   14.10
   9  -1   2   88.29    6.20
   9  -1   2   61.49   11.50
 -10   1  -2    7.70    5.70
  10  -1   2   10.10    5.60
 -11   1  -2    7.20    8.40
 -11   0   2    5.60    9.40
 -11   0   2   -0.90   10.30
 -10   0   2   97.59   14.60
 -10   0   2   97.09   15.70
  -9   0   2   -2.00    3.70
  -9   0   2    2.00    3.70
  -8   0   2   38.10    7.60
  -8   0   2   46.70    7.70
  -7   0   2   -0.40    1.90
  -7   0   2    2.90    2.10
  -6   0   2   10.20    3.40
  -5   0   2    1.20    1.70
  -5   0   2    0.10    1.10
  -4   0   2 2803.82  195.58
  -4   0   2 2725.73  196.18
  -3   0   2   -0.40    0.60
   2   0  -2   60.69    6.00
  -2   0   2   66.39    6.30
  -1   0   2    0.40    0.50
   0   0  -2  437.26   34.60
   0   0   2  519.25   34.50
   1   0   2   -0.10    0.40
  -2   0  -2   55.69    5.20
   2   0   2   49.60    5.10
  -3   0  -2   -0.20    0.60
   3   0   2   -0.70    0.60
  -4   0  -2 2515.75  167.88
   4   0   2 2225.28  168.08
  -5   0  -2    1.20    1.20
   5   0   2   -0.60    1.20
  -6   0  -2    4.60    2.50
   6   0   2    6.90    2.80
  -7   0  -2    1.40    2.30
   7   0   2   -2.20    1.90
   7   0   2   -0.30    0.10
  -8   0  -2   36.60    6.50
   8   0   2   40.20    2.90
   8   0   2   44.00    8.10
  -9   0  -2   -1.10    2.50
 -10   0  -2   90.29   12.80
 -11   0  -2   11.90    7.90
 -11   1   2   -1.40   14.60
 -10   1   2   13.40    7.20
 -10   1   2    4.10    7.70
   9  -1  -2   98.19    6.90
  -9   1   2  114.29   17.10
  -9   1   2   70.99   12.40
   8  -1  -2    4.90    0.90
  -8   1   2    1.10    3.80
  -8   1   2    4.00    4.20
  -7   1   2    8.00    2.70
  -7   1   2    3.40    2.20
  -6   1   2   52.39    7.40
  -6   1   2   52.39    7.10
  -4   1   2    3.60    1.70
  -4   1   2    1.70    1.40
  -3   1   2    4.50    1.70
  -3   1   2    6.50    2.00
  -2   1   2   92.49    8.30
  -2   1   2  109.39    8.80
   1  -1  -2   17.60    2.00
  -1   1   2   18.70    2.10
   0  -1  -2    0.50    0.30
   0   1   2   -0.10    0.30
  -1  -1  -2   15.50    1.80
   1   1   2   14.00    1.70
  -2  -1  -2   90.19    7.40
   2   1   2   86.89    7.60
   3   1   2    6.60    2.00
  -4  -1  -2    2.30    1.50
   4   1   2    1.90    1.20
  -5  -1  -2  740.73   52.19
   5   1   2  657.53   52.49
  -6  -1  -2   56.89    6.70
   6   1   2   42.20    6.60
  -7  -1  -2   13.60    4.90
   7   1   2    8.40    4.10
  -8  -1  -2    0.60    2.50
  -9  -1  -2   75.79   10.70
  -9  -1  -2   66.39   10.10
 -10  -1  -2    4.40    4.80
 -10  -1  -2   15.10    5.80
 -11  -1  -2    1.10    7.20
 -11  -1  -2   -5.80    7.00
 -10   2   2    5.20    5.80
 -10   2   2    2.80    4.60
   9  -2  -2    5.40    1.10
  -9   2   2    8.00    5.10
  -9   2   2    3.10    3.30
   8  -2  -2    7.90    1.30
  -8   2   2    5.20    3.50
  -8   2   2    6.00    3.20
   7  -2  -2   27.00    3.40
  -7   2   2   31.10    5.80
  -7   2   2   27.50    5.30
  -6   2   2  440.46   35.50
  -6   2   2  443.16   34.90
  -5   2   2    1.80    1.20
  -4   2   2   33.80    4.40
  -3   2   2    4.30    1.40
  -2   2   2 5812.22  417.26
  -2   2   2 6138.99  417.56
  -1   2   2  102.49    8.70
  -1   2   2  102.39    7.80
  -1  -2  -2   91.29    7.00
  -2  -2  -2 5593.24  380.56
   2   2   2 5301.07  380.56
  -3  -2  -2    3.20    1.20
   3   2   2    4.20    1.60
   4   2   2   24.20    3.80
  -5  -2  -2    2.00    1.50
  -6  -2  -2  423.16   33.60
  -7  -2  -2   38.70    6.20
  -7  -2  -2   28.60    5.40
  -8  -2  -2    6.20    3.40
  -8  -2  -2    9.00    3.40
  -9  -2  -2    2.40    3.00
  -9  -2  -2    3.00    3.50
 -10  -2  -2   -6.30    5.10
 -10  -2  -2    1.20    5.50
  11  -3  -2    9.40    1.80
  10  -3  -2    0.10    0.80
 -10   3   2   -4.70    4.90
   9  -3  -2   87.59    6.30
  -9   3   2   71.99   11.30
  -9   3   2   89.69    6.10
  -9   3   2   60.89   14.30
   8  -3  -2    0.70    0.50
  -8   3   2    2.00    2.70
  -8   3   2    3.00    3.30
  -7   3   2    4.30    2.20
  -6   3   2  239.98   20.60
   5  -3  -2  139.99   14.90
  -5   3   2  185.98   14.90
   4  -3  -2   32.90    4.50
  -4   3   2   31.00    4.20
   3  -3  -2  342.47   25.80
  -3   3   2  334.27   25.60
   2  -3  -2    5.10    1.30
  -2   3   2    5.20    1.30
   1  -3  -2 1173.88   83.29
  -1   3   2 1198.98   83.29
  -1  -3  -2 1232.68   80.49
  -1  -3  -2 1053.59   80.89
  -2  -3  -2    6.50    1.40
  -2  -3  -2    6.70    1.50
  -3  -3  -2  374.46   27.00
  -3  -3  -2  330.27   26.50
  -4  -3  -2   28.30    4.30
  -4  -3  -2   35.40    4.80
  -5  -3  -2  152.88   14.40
  -6  -3  -2  196.88   19.30
  -6  -3  -2  237.18   19.60
  -7  -3  -2    1.40    1.60
  -7  -3  -2    0.50    2.10
  -8  -3  -2    1.60    3.60
  -8  -3  -2   -3.20    3.10
  -9  -3  -2   68.79   11.30
  -9  -3  -2   81.89   12.50
 -10  -3  -2   -7.50    4.80
  12  -4  -2  115.09    8.60
  11  -4  -2    5.90    1.30
  10  -4  -2   87.39    6.50
 -10   4   2   80.29   23.50
 -10   4   2   84.89    6.20
   9  -4  -2   45.40    3.40
  -9   4   2   36.10    9.30
  -9   4   2   41.30    3.60
   8  -4  -2   43.20    3.40
  -8   4   2   44.60    3.30
  -8   4   2   38.40    7.30
   7  -4  -2    1.10    0.50
  -7   4   2    1.00    2.60
   6  -4  -2   -1.80    1.50
  -6   4   2    2.00    1.80
   5  -4  -2  283.17   25.80
   5  -4  -2  311.97   22.20
  -5   4   2  359.56   26.10
   4  -4  -2  113.99    8.90
   4  -4  -2  141.09   14.80
  -4   4   2  135.79   11.60
   3  -4  -2 1198.08   86.19
  -3   4   2 1207.88   86.09
   2  -4  -2   30.00    3.30
   2  -4  -2   23.30    2.00
  -2   4   2   31.60    3.30
   1  -4  -2   65.89    5.60
  -1   4   2   70.39    5.70
   0  -4  -2  793.62   58.69
   0   4   2  875.51   58.89
  -1  -4  -2   66.39    5.60
  -2  -4  -2   29.60    3.60
  -2  -4  -2   31.80    4.10
  -3  -4  -2 1216.18   84.39
  -3  -4  -2 1134.99   84.09
  -4  -4  -2  133.49   11.80
  -4  -4  -2  119.59   13.10
  -5  -4  -2  359.56   26.30
  -5  -4  -2  279.77   25.70
  -6  -4  -2    1.40    2.80
  -7  -4  -2    6.90    3.40
  -7  -4  -2   -0.10    2.50
  -8  -4  -2   48.70    8.90
  -8  -4  -2   37.80    7.70
  -9  -4  -2   34.20   11.50
  -9  -4  -2   44.60    9.80
 -10  -4  -2   -9.00    6.00
  12  -5  -2   11.40    1.80
  11  -5  -2   46.10    3.90
 -11   5   2   46.00    3.50
  10  -5  -2    6.70    1.10
 -10   5   2    8.30    0.90
   9  -5  -2    5.80    1.00
  -9   5   2    5.90    5.90
  -9   5   2    6.40    0.80
   8  -5  -2   24.50    2.20
  -8   5   2   26.20    2.00
   7  -5  -2  149.29   17.00
   7  -5  -2  156.28   11.20
  -7   5   2  160.48   16.20
   6  -5  -2   14.80    1.40
   6  -5  -2    9.50    3.40
  -6   5   2   13.00    3.60
   5  -5  -2    2.90    0.50
   5  -5  -2    1.50    1.70
  -5   5   2    6.60    2.30
   4  -5  -2  656.23   45.60
   4  -5  -2  531.05   41.90
  -4   5   2  622.04   45.10
   3  -5  -2  263.07   20.20
   3  -5  -2  227.18   17.60
  -3   5   2  266.37   20.00
   2  -5  -2    3.00    1.40
  -2   5   2    3.30    1.30
   1  -5  -2    1.70    0.90
   1  -5  -2    3.00    0.40
  -1   5   2    3.00    1.20
   0  -5  -2    0.60    0.70
   0   5   2    0.10    0.70
   1   5   2    4.80    1.30
  -2  -5  -2    2.90    1.30
  -3  -5  -2  246.08   20.00
  -3  -5  -2  257.47   20.20
  -4  -5  -2  614.24   45.60
  -4  -5  -2  595.14   45.50
  -5  -5  -2    2.30    2.00
  -5  -5  -2    4.40    2.30
  -6  -5  -2    5.60    2.90
  -6  -5  -2   14.40    4.00
  -7  -5  -2  164.58   16.40
  -7  -5  -2  143.89   16.00
  -8  -5  -2   22.50    7.10
  -8  -5  -2   26.10    8.70
  -9  -5  -2   -1.10    5.90
  13  -6  -2    8.80    1.70
  12  -6  -2    9.00    1.60
 -12   6   2    6.60    0.90
  11  -6  -2   14.10    1.90
 -11   6   2   10.90    1.30
  10  -6  -2    7.00    1.10
 -10   6   2    6.80    0.90
   9  -6  -2    8.80    1.30
  -9   6   2    9.60    1.00
   8  -6  -2   23.50    2.20
  -8   6   2   25.30    2.00
   7  -6  -2   29.40    6.70
   7  -6  -2   28.20    2.40
  -7   6   2   28.70    2.20
   6  -6  -2   60.39    4.60
   6  -6  -2   62.79   12.10
  -6   6   2   57.39    8.40
   5  -6  -2   28.90    2.30
   5  -6  -2   29.20    2.40
  -5   6   2   30.20    5.50
   4  -6  -2   68.29    5.00
   4  -6  -2   70.99    8.30
  -4   6   2   68.09    7.80
   3  -6  -2  132.29    9.90
   3  -6  -2  157.38   12.80
  -3   6   2  133.59   12.20
   2  -6  -2  449.46   32.60
   2  -6  -2  497.95   34.90
  -2   6   2  453.35   34.50
   1  -6  -2  208.78   15.80
   1  -6  -2  234.78   17.50
  -1   6   2  236.38   17.60
   0  -6  -2  148.09   12.40
   0   6   2  163.18   12.60
  -1  -6  -2  223.28   18.30
   1   6   2  255.77   18.70
  -2  -6  -2  471.85   35.30
  -3  -6  -2  143.69   12.50
  -3  -6  -2  128.49   12.10
  -4  -6  -2   63.49    7.60
  -4  -6  -2   73.19    8.20
  -5  -6  -2   30.30    7.20
  -5  -6  -2   19.40    4.90
  -6  -6  -2   64.09    8.90
  -6  -6  -2   64.29   10.00
  -7  -6  -2   36.00    7.70
  -7  -6  -2   43.50    7.70
  -8  -6  -2   12.60    5.20
  13  -7  -2   23.70    2.80
  12  -7  -2    1.90    1.30
 -12   7   2    0.80    0.50
  11  -7  -2    1.70    1.00
 -11   7   2    0.70    0.40
  10  -7  -2    1.90    0.90
 -10   7   2    2.50    0.60
   9  -7  -2    6.40    1.80
  -9   7   2    5.30    0.80
   8  -7  -2   37.10    3.10
  -8   7   2   38.40    2.90
   7  -7  -2   81.69    5.80
   7  -7  -2   74.79    5.90
  -7   7   2   78.49    5.70
   6  -7  -2   10.80    1.10
   6  -7  -2    6.80    3.80
   6  -7  -2    9.60    1.20
   5  -7  -2  136.29   10.10
   5  -7  -2  144.19   10.00
  -5   7   2  138.59   14.10
   4  -7  -2  190.58   13.20
   4  -7  -2  182.38   13.30
  -4   7   2  182.48   19.70
   3  -7  -2  277.87   21.90
   3  -7  -2  251.97   18.60
   3  -7  -2  275.17   18.50
  -3   7   2  246.78   21.10
   2  -7  -2   32.20    2.70
   2  -7  -2   29.80    4.40
   2  -7  -2   34.60    2.50
  -2   7   2   30.30    4.50
   1  -7  -2   30.70    3.90
   1  -7  -2   30.80    2.40
  -1   7   2   33.90    4.40
  -1  -7  -2   31.40    4.10
   1   7   2   28.80    4.20
  -2  -7  -2   35.50    4.50
   2   7   2   33.30    4.70
  -3  -7  -2  263.67   21.40
  -3  -7  -2  246.28   21.00
  -4  -7  -2  197.18   17.90
  -5  -7  -2  130.29   13.80
  -6  -7  -2   14.20    4.30
  -6  -7  -2    3.10    3.70
  -7  -7  -2   79.29   13.90
  -8  -7  -2    0.20    6.60
  14  -8  -2    3.10    1.10
  13  -8  -2   -0.20    1.30
  12  -8  -2   64.09    4.70
 -12   8   2   45.80    4.10
  11  -8  -2    3.90    1.20
 -11   8   2    2.70    0.70
  10  -8  -2   20.80    2.00
 -10   8   2   16.50    1.60
   9  -8  -2    4.70    1.00
  -9   8   2    4.30    0.80
   8  -8  -2  146.69   13.60
  -8   8   2  196.98   12.50
   7  -8  -2    1.20    0.60
   7  -8  -2    1.90    0.80
  -7   8   2    1.10    0.50
   6  -8  -2   44.30    3.60
   6  -8  -2   44.10    3.40
   5  -8  -2    0.80    0.60
   5  -8  -2    2.70    0.60
   4  -8  -2   56.79    4.30
   4  -8  -2   60.49    4.10
   4  -8  -2   51.79    8.00
  -4   8   2   40.00    7.20
   3  -8  -2   65.69    5.00
   3  -8  -2   49.20   11.30
   3  -8  -2   67.99    5.00
  -3   8   2   66.99    7.70
   2  -8  -2    8.10    1.60
   2  -8  -2   10.00    1.00
  -2   8   2    9.10    3.90
   1  -8  -2   36.80    2.70
   1  -8  -2   32.20    4.40
  -1   8   2   34.90    4.90
   0  -8  -2   91.69    6.40
   0  -8  -2   83.49    8.40
   0   8   2   89.69    8.70
  -1  -8  -2   25.70    4.30
  -1  -8  -2   33.10    2.40
   1   8   2   39.80    5.10
   2   8   2    8.00    3.70
  -3  -8  -2   43.90    8.00
  -4  -8  -2   35.20    6.70
  -5  -8  -2    8.30    3.70
  -6  -8  -2   52.59   10.00
  -7  -8  -2    5.40    6.20
  14  -9  -2    0.80    1.00
  13  -9  -2    9.10    1.80
 -13   9   2    7.10    1.20
  12  -9  -2    4.80    1.60
 -12   9   2    4.70    1.00
  11  -9  -2   98.19    7.10
 -11   9   2   84.59    6.70
  10  -9  -2    3.30    1.00
 -10   9   2    4.10    0.80
   9  -9  -2   32.50    2.70
  -9   9   2   25.20    2.40
   8  -9  -2    3.20    0.90
  -8   9   2    3.70    0.70
   7  -9  -2  103.69    7.70
  -7   9   2   98.19    7.30
   6  -9  -2    2.30    0.60
   6  -9  -2    1.30    0.80
   5  -9  -2   14.30    1.40
   5  -9  -2   14.30    1.60
   4  -9  -2   17.10    1.90
   4  -9  -2   21.10    1.80
   3  -9  -2   13.20    1.30
   3  -9  -2   13.60    1.50
   2  -9  -2    6.40    2.70
   2  -9  -2    5.60    1.00
   1  -9  -2    7.00    1.00
   1  -9  -2    5.20    0.70
   1  -9  -2    5.80    2.60
  -1   9   2    4.20    2.70
   0  -9  -2    0.00    2.00
   0  -9  -2    0.10    0.30
   0  -9  -2    0.50    0.60
   0   9   2    3.20    2.20
  -1  -9  -2    5.30    0.80
  -1  -9  -2    4.20    0.60
  -1  -9  -2    4.10    2.40
   1   9   2    6.10    2.50
  -2  -9  -2    3.40    2.30
  -3  -9  -2    7.60    3.70
  -4  -9  -2    8.90    4.70
  -5  -9  -2   14.40    6.20
  -6  -9  -2   11.80    6.90
  14 -10  -2    0.00    0.90
  13 -10  -2    0.70    1.20
 -13  10   2   -0.30    0.60
  12 -10  -2    3.40    1.20
 -12  10   2    3.70    0.90
  11 -10  -2    1.80    1.00
 -11  10   2    1.00    0.60
  10 -10  -2    0.30    0.80
 -10  10   2    0.70    0.50
   9 -10  -2   -0.20    0.70
  -9  10   2   -0.10    0.40
   8 -10  -2    9.70    1.60
  -8  10   2    7.80    1.10
   7 -10  -2    2.70    1.00
  -7  10   2    3.70    0.70
   6 -10  -2    0.10    0.50
   6 -10  -2    0.20    0.60
   5 -10  -2    3.60    1.00
   5 -10  -2    5.30    0.90
   4 -10  -2   10.20    1.50
   4 -10  -2   10.60    1.20
   3 -10  -2   50.49    4.20
   3 -10  -2   56.29    4.10
   2 -10  -2   -0.80    0.60
   2 -10  -2    0.20    0.40
   1 -10  -2   33.90    2.90
   0 -10  -2   63.39    4.60
   0 -10  -2   60.79    4.80
  -1 -10  -2   33.60    2.60
  -1 -10  -2   34.50    2.90
  -3 -10  -2   48.40    9.20
  -4 -10  -2   14.50    5.80
  -5 -10  -2   21.40    8.70
  14 -11  -2    0.20    0.90
  13 -11  -2    4.10    1.40
 -13  11   2    7.20    1.10
  12 -11  -2    0.40    0.90
 -12  11   2    1.10    0.70
  11 -11  -2   13.70    1.90
 -11  11   2   12.70    1.60
  10 -11  -2    0.10    0.80
 -10  11   2   -0.50    0.50
   9 -11  -2    0.20    0.70
  -9  11   2   -0.40    0.40
   8 -11  -2    0.50    0.80
  -8  11   2    0.00    0.40
   7 -11  -2   37.20    3.00
  -7  11   2   26.80    2.60
   6 -11  -2    3.90    1.00
   5 -11  -2   -0.10    0.70
   5 -11  -2    1.70    0.60
   4 -11  -2    1.40    0.60
   4 -11  -2    1.20    0.80
   3 -11  -2   23.60    2.00
   3 -11  -2   22.40    2.30
   2 -11  -2    0.60    0.50
   2 -11  -2    1.50    1.40
   1 -11  -2    0.50    0.70
   1 -11  -2    1.00    0.40
   0 -11  -2   -0.40    0.50
  -1 -11  -2    0.50    0.90
  -2 -11  -2    0.70    0.70
  14 -12  -2    0.10    0.90
  13 -12  -2    0.00    1.00
 -13  12   2   -0.40    0.50
  12 -12  -2    1.50    0.90
 -12  12   2    1.90    0.70
  11 -12  -2    0.60    0.80
 -11  12   2    0.30    0.60
  10 -12  -2    5.10    1.20
 -10  12   2    5.80    1.00
   9 -12  -2    2.20    1.30
  -9  12   2    1.10    0.60
   8 -12  -2    1.30    0.90
  -8  12   2    0.40    0.50
   7 -12  -2    0.80    1.00
  -7  12   2    0.30    0.50
   6 -12  -2   31.00    3.00
   5 -12  -2   11.10    1.70
   4 -12  -2    0.30    0.80
   3 -12  -2    6.30    1.30
   2 -12  -2   32.00    3.00
   1 -12  -2    0.80    0.80
   0 -12  -2   17.70    1.90
  -1 -12  -2    1.20    0.80
  -2 -12  -2   33.20    2.90
  -3 -12  -2    4.60    1.10
  14 -13  -2    0.50    0.80
  13 -13  -2   -0.50    0.90
 -13  13   2    1.50    0.60
  12 -13  -2    0.00    0.80
 -12  13   2    0.00    0.60
 -11  13   2   18.90    2.00
  10 -13  -2    0.80    0.80
 -10  13   2    1.60    0.70
   9 -13  -2    3.60    1.10
  -9  13   2    3.80    0.90
   8 -13  -2    2.40    1.10
  -8  13   2    3.50    1.20
   7 -13  -2   39.70    3.50
  -7  13   2   30.10    2.90
   6 -13  -2    0.60    0.90
   5 -13  -2    0.80    0.90
   4 -13  -2   21.30    2.50
   3 -13  -2    3.10    1.20
   2 -13  -2    2.40    1.10
   1 -13  -2    0.10    0.80
   0 -13  -2    0.20    0.70
  -1 -13  -2   -0.10    0.70
  -2 -13  -2    0.90    0.80
  -3 -13  -2    1.50    1.00
  -4 -13  -2   20.10    2.30
  14 -14  -2    0.30    0.70
  13 -14  -2    0.30    0.70
 -13  14   2    0.80    0.60
  12 -14  -2    0.20    0.80
 -12  14   2   -0.60    0.60
  11 -14  -2    0.70    0.70
 -11  14   2    1.20    0.50
  10 -14  -2    2.80    0.90
 -10  14   2    5.60    1.00
   9 -14  -2   -0.10    0.70
  -9  14   2    0.10    0.60
   8 -14  -2   -0.40    0.80
  -8  14   2    0.50    0.60
   7 -14  -2    1.10    1.00
  -7  14   2    1.00    0.60
   6 -14  -2    8.30    1.70
   5 -14  -2    0.60    1.00
   4 -14  -2    5.20    1.40
   3 -14  -2    1.90    1.00
   2 -14  -2    0.40    1.00
   1 -14  -2   -0.40    0.90
   0 -14  -2    1.10    1.00
  -1 -14  -2   -0.30    0.80
  -2 -14  -2    0.10    0.70
  -3 -14  -2    1.10    0.90
  -4 -14  -2    3.30    1.00
  -5 -14  -2    1.00    1.20
  -6 -14  -2   10.10    1.80
 -16 -14  -2    0.30    0.60
  13 -15  -2    0.90    0.90
  12 -15  -2    0.00    0.60
 -12  15   2    0.40    0.50
  11 -15  -2    0.10    0.50
 -11  15   2    0.80    0.60
  10 -15  -2   -0.10    0.60
 -10  15   2    0.00    0.50
   9 -15  -2    0.70    0.60
  -9  15   2    0.40    0.60
   8 -15  -2    0.20    0.70
  -8  15   2    0.30    0.50
   7 -15  -2    0.40    0.80
  -7  15   2    0.60    0.60
   6 -15  -2    0.90    0.90
  -6  15   2    0.70    0.60
   5 -15  -2    0.70    0.80
   4 -15  -2    3.20    1.30
   3 -15  -2    2.00    1.20
   2 -15  -2    1.50    1.10
   1 -15  -2    3.60    1.40
   0 -15  -2    0.40    1.20
  -1 -15  -2    4.40    1.60
  -2 -15  -2    3.00    1.20
  -3 -15  -2    1.40    1.00
  -4 -15  -2    2.90    1.20
  -5 -15  -2    0.60    1.00
  -6 -15  -2    0.80    1.10
  -7 -15  -2    0.20    0.90
  -8 -15  -2    0.20    1.00
  -9 -15  -2    1.00    1.10
 -12 -15  -2    0.30    0.90
 -13 -15  -2    0.70    0.80
 -14 -15  -2    0.40    0.80
 -15 -15  -2    0.80    0.60
  13 -16  -2    0.70    0.70
  12 -16  -2   -0.20    0.70
 -12  16   2   -0.90    0.60
  11 -16  -2    0.10    0.40
 -11  16   2   -0.10    0.60
  10 -16  -2    0.00    0.50
 -10  16   2    0.50    0.50
   9 -16  -2   -0.50    0.50
  -9  16   2    0.60    0.70
   8 -16  -2   -0.70    0.60
  -8  16   2   -0.20    0.50
   7 -16  -2    0.40    0.60
  -7  16   2    0.80    0.60
   6 -16  -2    1.70    1.00
  -6  16   2    1.30    0.70
   5 -16  -2    1.30    1.00
   4 -16  -2   -0.10    0.90
   3 -16  -2   -0.20    1.10
   2 -16  -2   28.90    3.30
   1 -16  -2    2.90    1.40
   0 -16  -2    3.70    1.30
  -1 -16  -2    2.10    1.30
  -2 -16  -2   28.40    3.10
  -3 -16  -2    0.90    1.00
  -4 -16  -2    0.50    1.00
  -5 -16  -2    1.30    1.00
  -6 -16  -2    3.90    1.30
  -7 -16  -2   -0.30    0.90
  -8 -16  -2    0.50    1.00
  -9 -16  -2   -0.10    0.90
 -10 -16  -2    1.40    1.10
 -11 -16  -2    0.20    1.00
 -12 -16  -2   -0.30    0.80
 -13 -16  -2    0.50    0.80
 -14 -16  -2    1.30    0.70
  13 -17  -2   -0.80    1.20
  12 -17  -2    0.50    0.70
  11 -17  -2   -0.40    0.50
 -11  17   2   -0.40    0.60
  10 -17  -2   -0.80    0.50
 -10  17   2   -0.70    0.40
   9 -17  -2   -0.40    0.40
  -9  17   2    0.30    0.60
   8 -17  -2   -0.10    0.50
  -8  17   2    0.20    0.50
   7 -17  -2    0.60    0.70
  -7  17   2    0.90    1.00
   6 -17  -2    0.70    0.80
  -6  17   2   -0.70    0.50
   5 -17  -2    0.60    0.80
   4 -17  -2    1.40    0.80
   3 -17  -2    2.80    1.00
   2 -17  -2   -1.00    0.90
   1 -17  -2    0.30    1.10
   0 -17  -2    0.30    1.00
  -1 -17  -2    0.10    0.90
  -2 -17  -2   -0.70    1.00
  -3 -17  -2    4.70    1.50
  -4 -17  -2    1.40    1.00
  -5 -17  -2    1.40    0.90
  -6 -17  -2   -0.80    0.90
  -7 -17  -2    1.30    0.90
  -8 -17  -2    0.00    0.80
  -9 -17  -2    0.50    1.00
 -10 -17  -2    0.20    0.90
 -11 -17  -2   -0.40    0.80
 -12 -17  -2    0.30    0.80
 -13 -17  -2   -0.20    0.60
  12 -18  -2    0.30    0.70
  11 -18  -2   -0.10    0.60
  10 -18  -2   -0.60    0.40
 -10  18   2    0.70    0.50
   9 -18  -2    0.40    0.50
  -9  18   2    0.00    0.50
   8 -18  -2   -0.10    0.40
  -8  18   2   -0.40    0.40
   7 -18  -2    0.10    0.50
  -7  18   2    0.00    0.50
   6 -18  -2    0.20    0.60
  -6  18   2    0.40    0.60
   5 -18  -2    0.80    0.80
  -5  18   2    0.20    0.50
   4 -18  -2    0.20    0.80
   3 -18  -2    0.00    0.70
   2 -18  -2   -0.10    0.80
   1 -18  -2   -0.10    0.80
   0 -18  -2    3.30    1.20
  -1 -18  -2    0.10    1.10
  -2 -18  -2   -0.10    0.90
  -3 -18  -2    0.60    1.00
  -4 -18  -2    0.90    0.90
  -5 -18  -2   -1.10    0.90
  -6 -18  -2    0.70    1.00
  -7 -18  -2    0.60    0.90
  -8 -18  -2   -0.50    0.80
  -9 -18  -2   -0.70    0.80
 -10 -18  -2    0.50    0.90
 -11 -18  -2    0.40    1.00
 -12 -18  -2    0.30    0.70
  10 -19  -2    0.30    0.50
   9 -19  -2   -0.20    0.40
  -9  19   2   -1.70    0.60
   8 -19  -2   -0.30    0.50
  -8  19   2   -0.40    0.40
   7 -19  -2   -0.10    0.50
  -7  19   2   -0.10    0.50
   6 -19  -2   -0.20    0.40
  -6  19   2    0.50    0.50
   5 -19  -2    0.00    0.40
  -5  19   2    1.20    0.60
   4 -19  -2    0.20    0.50
  -4  19   2   -0.30    0.40
   3 -19  -2    0.00    0.50
   2 -19  -2   -1.10    0.50
   1 -19  -2   -0.50    0.60
   0 -19  -2    0.30    0.70
  -1 -19  -2    0.00    0.80
  -2 -19  -2    0.30    0.80
  -3 -19  -2   -0.30    0.70
  -4 -19  -2   -0.30    0.80
  -5 -19  -2    1.40    1.00
  -6 -19  -2    0.10    0.80
  -7 -19  -2    0.40    0.80
  -8 -19  -2    0.20    0.80
  -9 -19  -2    1.00    0.90
 -10 -19  -2   -0.10    0.70
   8 -20  -2   -0.10    0.40
   7 -20  -2    0.20    0.40
  -7  20   2    0.10    0.40
   6 -20  -2    0.00    0.40
  -6  20   2    0.00    0.40
   5 -20  -2    0.30    0.50
  -5  20   2    0.10    0.40
   4 -20  -2    0.20    0.40
  -4  20   2    0.70    0.40
   3 -20  -2    0.20    0.30
  -3  20   2    0.30    0.40
   2 -20  -2    0.20    0.60
   1 -20  -2    0.00    0.50
   0 -20  -2    0.00    0.50
  -1 -20  -2    0.70    0.80
  -2 -20  -2    0.10    0.50
  -3 -20  -2   -0.20    0.60
  -4 -20  -2   -0.20    0.50
  -5 -20  -2    0.50    0.60
  -6 -20  -2    0.30    0.70
  -7 -20  -2   -0.20    0.80
  -8 -20  -2   -0.30    0.80
   5 -21  -2    0.20    0.40
  -5  21   2   -0.20    0.60
   4 -21  -2   -0.30    0.40
  -4  21   2    0.00    0.30
   3 -21  -2   -0.40    0.30
  -3  21   2    0.30    0.30
   2 -21  -2    0.40    0.40
  -2  21   2    0.00    0.30
   1 -21  -2    0.10    0.40
   0 -21  -2    0.20    0.40
  -1 -21  -2    0.00    0.30
  -2 -21  -2    0.20    0.40
  -3 -21  -2    0.20    0.40
  -4 -21  -2    0.00    0.30
  -5 -21  -2   -0.30    0.40
  -5 -21   3    0.10    0.40
  -4 -21   3   -0.20    0.40
  -3 -21   3   -0.30    0.40
  -2 -21   3    0.20    0.40
  -1 -21   3    0.80    0.50
   0 -21   3    1.10    0.50
  -1  21  -3    0.30    0.40
  -2  21  -3   -0.20    0.30
   2 -21   3    0.40    1.00
  -3  21  -3    0.40    0.40
  -4  21  -3   -0.10    0.30
  -5  21  -3    0.10    0.30
  -8 -20   3   -0.90    0.50
  -7 -20   3   -1.50    0.60
  -6 -20   3    0.00    0.70
  -5 -20   3   -0.70    0.70
  -4 -20   3    0.10    0.50
  -3 -20   3    0.10    0.50
  -2 -20   3    0.40    0.50
  -1 -20   3   -0.60    0.50
   0 -20   3   -0.70    0.40
   1 -20   3   -0.10    0.90
  -2  20  -3    0.60    0.40
   2 -20   3   -0.20    0.50
  -3  20  -3    0.20    0.50
   3 -20   3   -0.10    0.50
  -4  20  -3    0.00    0.50
   4 -20   3   -0.20    0.60
  -5  20  -3   -0.30    0.40
  -6  20  -3    0.20    0.40
  -7  20  -3    0.00    0.40
  -8  20  -3    0.10    0.30
 -10 -19   3   -0.50    0.60
  -9 -19   3   -0.10    0.60
  -8 -19   3    0.20    0.70
  -7 -19   3    0.10    0.70
  -6 -19   3   -0.20    0.60
  -5 -19   3    0.10    0.70
  -4 -19   3   -0.20    0.60
  -3 -19   3    0.40    0.80
  -2 -19   3    0.20    0.40
  -1 -19   3    0.00    0.50
   0 -19   3    0.30    0.50
   1 -19   3   -0.30    0.40
   2 -19   3    1.20    0.60
  -3  19  -3    0.30    0.50
   3 -19   3    0.00    0.50
  -4  19  -3    0.50    0.50
   4 -19   3    0.00    0.50
  -5  19  -3    0.40    0.50
   5 -19   3   -0.20    0.60
  -6  19  -3    0.20    0.50
   6 -19   3   -0.60    0.90
  -7  19  -3    0.40    0.50
  -8  19  -3   -0.20    0.40
  -9  19  -3    0.10    0.30
 -10  19  -3   -0.40    0.30
 -11 -18   3    0.00    0.60
 -10 -18   3    0.40    0.60
  -9 -18   3   -0.30    0.70
  -8 -18   3    0.90    0.70
  -7 -18   3    0.20    0.60
  -6 -18   3    0.00    0.70
  -5 -18   3    0.70    0.70
  -4 -18   3    1.00    0.90
  -3 -18   3    0.40    0.90
  -2 -18   3    0.00    0.80
  -1 -18   3   -0.10    0.60
   0 -18   3    0.10    0.60
   1 -18   3    0.60    0.60
   2 -18   3   -0.50    0.50
   3 -18   3    0.30    0.60
  -4  18  -3    0.60    0.80
   4 -18   3   -0.20    0.50
  -5  18  -3    0.30    0.50
   5 -18   3   -0.20    0.40
  -6  18  -3    1.00    0.60
   6 -18   3    0.10    0.60
  -7  18  -3    0.00    0.40
   7 -18   3   -0.60    0.80
  -8  18  -3   -0.30    0.40
  -9  18  -3    0.20    0.50
 -10  18  -3    0.10    0.40
 -11  18  -3   -0.20    0.40
 -13 -17   3    0.00    0.60
 -12 -17   3    0.70    0.70
 -11 -17   3    0.20    0.80
 -10 -17   3    0.40    0.70
  -9 -17   3    0.70    0.70
  -8 -17   3    0.10    0.70
  -7 -17   3    0.20    1.00
  -6 -17   3   -0.60    0.70
  -5 -17   3    0.00    0.70
  -4 -17   3    0.40    0.70
  -3 -17   3    2.40    1.00
  -2 -17   3    4.50    1.30
  -1 -17   3    1.40    1.00
   0 -17   3    2.70    0.90
   0 -17   3   -0.50    0.90
   1 -17   3    1.00    0.80
   1 -17   3    1.50    0.90
   2 -17   3    9.90    1.50
   3 -17   3    4.20    1.10
   4 -17   3   -0.10    0.80
   4 -17   3   -0.50    0.60
  -5  17  -3   -0.50    0.60
   5 -17   3   -0.90    0.50
   5 -17   3    0.30    0.80
  -6  17  -3    0.40    0.60
   6 -17   3    0.40    0.80
   6 -17   3   -0.90    0.50
  -7  17  -3    1.40    0.90
   7 -17   3   -0.20    0.50
  -8  17  -3    0.40    0.50
   8 -17   3    0.60    0.60
  -9  17  -3   -0.20    0.50
 -10  17  -3   -0.10    0.40
 -11  17  -3    0.70    0.50
 -12  17  -3   -0.30    0.40
 -13  17  -3   -0.20    0.40
 -14 -16   3    0.40    0.70
  -7 -16   3    1.40    0.80
  -6 -16   3    0.00    0.70
  -5 -16   3    1.80    1.00
  -4 -16   3    0.20    0.80
  -3 -16   3   -0.50    0.70
  -2 -16   3   -0.50    0.80
  -1 -16   3    0.00    0.90
  -1 -16   3    2.00    0.70
   0 -16   3    0.20    1.00
   0 -16   3   -0.50    0.70
   1 -16   3   -0.50    0.70
   1 -16   3   -0.20    0.80
   2 -16   3   -0.10    0.80
   2 -16   3   -0.80    0.70
   3 -16   3    0.20    0.70
   3 -16   3   -0.20    0.70
   4 -16   3   -0.10    0.60
  -5  16  -3    0.70    0.70
   5 -16   3    2.50    1.00
   5 -16   3    1.30    0.80
   6 -16   3    0.80    0.90
   6 -16   3   -0.40    0.60
  -7  16  -3    0.40    0.70
   7 -16   3    0.20    0.80
   7 -16   3    0.30    0.60
  -8  16  -3    0.00    0.50
   8 -16   3   -0.10    0.60
   8 -16   3    0.40    0.80
  -9  16  -3   -0.20    0.70
   9 -16   3    0.70    0.60
 -10  16  -3   -0.40    0.40
 -11  16  -3    0.20    0.40
 -12  16  -3   -0.80    0.50
 -13  16  -3    0.00    0.60
  -5 -15   3    0.70    0.80
  -4 -15   3    2.00    0.90
  -3 -15   3   -0.50    0.70
  -2 -15   3    3.40    1.00
  -2 -15   3   -0.40    0.50
  -1 -15   3    3.90    0.80
   0 -15   3    0.10    0.60
   0 -15   3   -0.40    0.90
   1 -15   3    4.90    1.60
   1 -15   3    5.70    1.00
   2 -15   3    2.50    0.90
   2 -15   3    2.50    1.40
   3 -15   3    1.10    0.80
   3 -15   3    0.10    0.90
   4 -15   3    0.40    0.90
   4 -15   3    1.50    0.80
   5 -15   3   -0.20    0.70
   5 -15   3    0.10    0.60
  -6  15  -3    0.10    0.70
   6 -15   3    0.60    0.70
   6 -15   3   -0.40    0.70
  -7  15  -3    0.20    0.60
   7 -15   3    0.70    0.80
   7 -15   3   -0.80    0.60
  -8  15  -3    0.60    0.70
   8 -15   3    1.10    0.60
   8 -15   3    0.30    0.80
  -9  15  -3    0.30    0.50
   9 -15   3    1.00    0.90
   9 -15   3    0.40    0.60
 -10  15  -3    0.40    0.60
  10 -15   3   -0.20    0.90
 -11  15  -3    1.10    0.60
 -12  15  -3   -0.60    0.50
 -13  15  -3   -0.20    0.40
 -14  15  -3    0.20    0.50
  -3 -14   3   -0.80    0.70
  -3 -14   3   -0.70    0.40
  -2 -14   3    0.10    0.70
  -2 -14   3    0.30    0.50
  -1 -14   3    0.30    0.70
  -1 -14   3    0.60    0.50
   0 -14   3   -0.30    0.70
   0 -14   3   -0.10    0.50
   1 -14   3    1.40    0.60
   1 -14   3    1.00    0.90
   2 -14   3    0.50    0.70
   2 -14   3    0.60    0.60
   3 -14   3    0.60    0.70
   3 -14   3    1.00    0.80
   4 -14   3    1.70    0.70
   4 -14   3    0.70    0.70
   5 -14   3    2.90    0.90
   5 -14   3    4.30    1.00
  -6  14  -3    4.20    1.00
   6 -14   3    5.50    1.10
   6 -14   3    2.70    1.00
  -7  14  -3    0.50    0.70
   7 -14   3    0.70    0.80
   7 -14   3    0.20    0.80
  -8  14  -3    5.50    1.10
   8 -14   3    7.00    1.30
   8 -14   3    5.20    1.00
  -9  14  -3    0.50    0.60
   9 -14   3   -0.10    0.70
   9 -14   3    0.40    0.80
 -10  14  -3    2.20    0.90
  10 -14   3    2.30    0.80
  10 -14   3    4.60    1.20
 -11  14  -3    0.40    0.60
  11 -14   3    0.50    1.00
 -12  14  -3    1.50    1.10
 -13  14  -3    0.10    0.50
 -14  14  -3    0.30    0.50
  -4 -13   3    0.20    0.50
  -3 -13   3   14.20    1.40
  -2 -13   3   33.00    3.00
  -2 -13   3   30.00    2.50
  -1 -13   3    8.00    1.40
  -1 -13   3    5.80    0.90
   0 -13   3    5.20    1.10
   0 -13   3    6.40    0.90
   1 -13   3    5.30    1.20
   1 -13   3    6.70    1.30
   2 -13   3   31.60    2.50
   2 -13   3   24.80    2.70
   3 -13   3   13.90    1.90
   3 -13   3   15.80    1.60
   4 -13   3    6.50    1.20
   5 -13   3    1.30    0.70
   5 -13   3    1.40    0.70
  -6  13  -3    5.40    1.00
   6 -13   3    5.20    1.00
   6 -13   3    4.50    1.10
   7 -13   3   18.10    2.20
   7 -13   3   21.10    2.10
  -8  13  -3   -0.10    0.60
   8 -13   3   -0.70    0.70
   8 -13   3    0.00    0.70
  -9  13  -3    0.00    0.70
   9 -13   3    0.80    0.80
   9 -13   3    0.70    0.80
 -10  13  -3    0.30    0.60
  10 -13   3    0.10    0.90
  10 -13   3    1.00    0.70
 -11  13  -3    2.80    0.80
  11 -13   3    5.20    1.30
  11 -13   3    0.70    0.90
 -12  13  -3   -0.10    0.60
 -14  13  -3   -0.20    0.50
  -4 -12   3   14.90    1.40
  -3 -12   3    2.70    0.60
  -2 -12   3    3.10    0.60
  -1 -12   3   17.10    1.50
  -1 -12   3   13.90    1.80
   0 -12   3    0.20    0.40
   0 -12   3   -0.30    0.60
   1 -12   3   18.40    1.90
   1 -12   3   17.80    1.70
   2 -12   3    3.40    0.80
   2 -12   3    4.40    1.10
   3 -12   3    3.70    0.70
   3 -12   3    2.60    0.80
   4 -12   3   12.80    1.60
   4 -12   3   14.00    1.50
   5 -12   3    6.20    1.00
   5 -12   3    2.50    0.80
   6 -12   3    1.00    0.60
   6 -12   3    1.00    0.70
  -7  12  -3    0.30    0.60
   7 -12   3   -0.10    0.50
   7 -12   3    0.30    0.70
  -8  12  -3    0.50    0.70
   8 -12   3    0.80    0.70
   8 -12   3    0.00    0.60
  -9  12  -3    0.30    0.70
   9 -12   3   -0.30    0.70
   9 -12   3    1.90    0.80
 -10  12  -3   -0.50    0.60
  10 -12   3   -0.30    1.10
  10 -12   3    0.60    0.80
 -11  12  -3   -0.30    0.60
  11 -12   3   -0.10    0.70
  11 -12   3   -0.70    1.10
 -12  12  -3    0.30    0.60
  12 -12   3    0.60    0.90
 -13  12  -3    1.50    0.70
 -14  12  -3    0.50    0.70
  -4 -11   3    1.50    0.40
  -3 -11   3    8.10    0.90
  -2 -11   3    5.40    0.80
  -1 -11   3   56.39    4.20
   0 -11   3  109.59    7.90
   0 -11   3  103.09    7.70
   1 -11   3   62.39    4.70
   1 -11   3   59.49    4.50
   2 -11   3    8.30    1.20
   2 -11   3    6.30    0.90
   3 -11   3    8.50    1.30
   3 -11   3    7.80    1.00
   4 -11   3    1.60    0.60
   4 -11   3    0.80    0.50
   5 -11   3   15.90    1.80
   5 -11   3   20.80    1.90
   6 -11   3    8.40    1.90
   6 -11   3    9.00    1.20
  -7  11  -3    7.40    1.10
   7 -11   3    7.80    1.20
   7 -11   3    6.10    1.10
  -8  11  -3   -1.10    0.40
   8 -11   3   -1.30    0.50
   8 -11   3    0.60    0.60
  -9  11  -3    0.00    0.60
   9 -11   3   -0.30    0.50
   9 -11   3    0.40    0.70
 -10  11  -3    6.40    1.30
  10 -11   3    6.00    1.20
  10 -11   3    4.20    1.10
 -11  11  -3    4.60    1.00
  11 -11   3    2.60    1.30
  11 -11   3    4.90    1.10
 -12  11  -3    0.30    0.70
  12 -11   3    1.00    0.80
 -13  11  -3    0.00    0.60
 -14  11  -3    1.00    0.60
  -6 -10   3    9.10    0.90
  -5 -10   3   17.90    1.50
  -4 -10   3    2.50    0.70
  -2 -10   3    1.00    0.40
  -1 -10   3    1.60    0.50
   0 -10   3    0.10    0.40
   0 -10   3    0.60    0.50
   1 -10   3    1.20    0.40
   1 -10   3    0.80    0.50
   2 -10   3    0.20    0.40
   2 -10   3   -0.10    0.50
   3 -10   3    8.00    1.00
   3 -10   3    9.00    1.20
   4 -10   3    2.80    0.80
   4 -10   3    3.40    0.70
   5 -10   3   18.80    1.80
   5 -10   3   21.70    2.00
   6 -10   3   11.90    1.40
   6 -10   3    9.90    1.20
  -7  10  -3    4.90    0.90
   7 -10   3    3.80    0.90
   7 -10   3    4.00    0.80
  -8  10  -3   24.60    2.10
   8 -10   3   25.50    2.10
   8 -10   3   18.20    2.10
  -9  10  -3    0.10    0.60
   9 -10   3    1.20    0.70
   9 -10   3    0.30    0.50
 -10  10  -3    3.90    0.90
  10 -10   3    2.50    0.80
  10 -10   3    2.20    0.80
 -11  10  -3    4.10    1.30
  11 -10   3    4.30    1.00
  11 -10   3    4.80    1.10
 -12  10  -3    3.70    1.00
  12 -10   3    1.50    1.50
  12 -10   3    3.70    1.10
 -13  10  -3    5.70    1.10
 -14  10  -3    0.20    0.60
  -7  -9   3   20.90    2.00
  -6  -9   3   14.30    1.20
  -5  -9   3   24.70    1.90
  -4  -9   3  123.99    8.80
  -3  -9   3   57.29    4.10
  -3  -9   3   49.50   10.40
   2   9  -3   80.99   13.70
  -2  -9   3   83.69    6.00
  -2  -9   3   83.29   12.20
   1   9  -3   24.00    6.70
  -1  -9   3   34.30    7.60
   0   9  -3  154.38   17.30
   0  -9   3  172.18   18.30
  -1   9  -3   31.50    7.40
   1  -9   3   32.70    2.60
   1  -9   3   37.90    8.20
   1  -9   3   29.70    2.40
   2  -9   3   62.59   11.30
   2  -9   3   83.19    6.10
   2  -9   3   87.79    6.00
   3  -9   3   53.49   10.60
   3  -9   3   56.59    4.40
   3  -9   3   63.69    4.70
   4  -9   3  144.69    9.80
   4  -9   3  120.09    9.40
   5  -9   3   23.90    2.10
   5  -9   3   26.80    2.30
  -6   9  -3   14.70    1.70
   6  -9   3   16.60    1.60
   6  -9   3   17.10    1.50
  -7   9  -3   22.40    2.00
   7  -9   3   21.80    2.00
   7  -9   3   24.60    2.20
  -8   9  -3   17.90    1.50
   8  -9   3   17.10    2.30
   8  -9   3   12.70    1.60
  -9   9  -3    8.30    1.20
   9  -9   3    8.40    1.50
   9  -9   3    9.20    1.20
 -10   9  -3    2.80    0.80
  10  -9   3    2.10    0.80
  10  -9   3    2.90    0.80
 -11   9  -3   11.70    1.40
  11  -9   3   12.40    1.60
  11  -9   3    8.00    1.40
 -12   9  -3    0.20    0.70
  12  -9   3    0.90    0.80
  12  -9   3    0.80    0.80
 -13   9  -3    7.40    1.20
 -14   9  -3    2.40    0.80
  -8  -8   3    1.80    1.20
  -7  -8   3   28.00    2.10
  -6  -8   3   10.30    0.90
   5   8  -3  161.28   18.40
  -5  -8   3  184.48   20.70
  -5  -8   3  159.98   11.60
   4   8  -3   37.80    8.00
  -4  -8   3   34.10    2.70
  -4  -8   3   60.99   12.50
   3   8  -3   40.10    9.10
  -3  -8   3   28.40    2.20
  -3  -8   3   24.20    7.60
   2   8  -3   -4.40    2.80
  -2  -8   3    7.50    3.60
  -2  -8   3    0.50    0.30
   1   8  -3    0.40    3.20
  -1  -8   3    1.10    0.30
   0   8  -3   -2.10    2.30
   0  -8   3    0.40    0.30
   0  -8   3   -2.20    1.80
  -1   8  -3    5.70    3.30
   1  -8   3   -4.40    3.40
   1  -8   3    0.50    0.40
   2  -8   3    3.70    2.20
  -3   8  -3   29.00    7.50
   3  -8   3   20.30    6.30
   3  -8   3   28.50    2.20
  -4   8  -3   37.40    8.30
   4  -8   3   34.70    2.70
   4  -8   3   44.80   11.20
   4  -8   3   31.70    3.60
  -5   8  -3  141.99   17.80
   5  -8   3  178.28   11.50
   5  -8   3  157.48   11.40
   5  -8   3  141.29   18.20
  -6   8  -3    9.20    1.00
   6  -8   3    9.90    1.20
   6  -8   3   10.00    1.10
  -7   8  -3   32.00    2.50
   7  -8   3   30.40    2.50
   7  -8   3   32.90    2.60
  -8   8  -3    0.70    0.50
   8  -8   3   -0.30    0.50
   8  -8   3   -0.50    0.50
  -9   8  -3    1.00    0.60
   9  -8   3    0.80    0.80
   9  -8   3    1.00    0.50
 -10   8  -3    0.40    0.60
  10  -8   3    0.40    0.60
  10  -8   3    0.40    1.00
 -11   8  -3    1.20    0.70
  11  -8   3   -0.40    0.60
  11  -8   3    1.10    0.70
 -12   8  -3    6.00    1.00
  12  -8   3    4.00    1.00
 -13   8  -3    7.90    1.20
 -14   8  -3    0.90    0.70
  -9  -7   3    1.70    0.70
  -8  -7   3   -8.30    8.30
   7   7  -3    9.20    7.50
  -7  -7   3   -3.80    6.40
   6   7  -3  172.68   18.80
  -6  -7   3  147.29   11.30
  -6  -7   3  195.78   24.60
   5   7  -3  116.59   13.90
  -5  -7   3  112.39   14.60
  -5  -7   3  111.29    8.00
   4   7  -3   81.89   10.50
  -4  -7   3   75.69    5.30
  -4  -7   3   59.59   10.50
   3   7  -3   22.00    5.50
  -3  -7   3   25.40    1.90
  -3  -7   3   32.60    6.80
   2   7  -3    3.60    2.50
  -2  -7   3    2.10    2.70
   1   7  -3   57.59    8.40
  -1  -7   3   47.50    8.20
  -1  -7   3   55.99    4.00
   0   7  -3  308.67   25.60
   0  -7   3  250.97   25.10
   0  -7   3  301.97   20.30
  -1   7  -3   56.89    8.20
   1  -7   3   50.39    8.00
   1  -7   3   55.09    4.00
  -2   7  -3    4.40    2.90
   2  -7   3    1.40    2.60
   2  -7   3    0.50    0.30
  -3   7  -3   26.00    5.80
   3  -7   3   16.20    2.20
   3  -7   3   29.10    5.90
  -4   7  -3   73.99   10.10
   4  -7   3   69.69    5.10
   4  -7   3   67.29   10.30
  -5   7  -3   99.69   13.30
   5  -7   3  115.79    7.60
   5  -7   3   83.49   13.10
  -6   7  -3  158.78   18.00
  -6   7  -3  161.38   11.40
   6  -7   3  159.88   11.40
  -7   7  -3    0.50    0.40
  -7   7  -3  -10.30   11.60
   7  -7   3   -3.40    6.10
   7  -7   3   -0.20    0.30
   7  -7   3   -0.50    0.40
  -8   7  -3   28.50    2.30
   8  -7   3   30.00    2.40
   8  -7   3   28.10    2.40
  -9   7  -3    0.50    0.50
   9  -7   3    0.80    0.60
   9  -7   3    0.20    0.50
 -10   7  -3   35.20    2.60
  10  -7   3   27.10    2.60
 -11   7  -3    0.80    0.60
  11  -7   3    1.40    0.60
  11  -7   3    1.40    0.70
 -12   7  -3    0.60    0.60
  12  -7   3    0.80    0.60
 -13   7  -3    7.20    1.40
 -10  -6   3   16.40    1.40
  -8  -6   3   36.00   10.90
  -8  -6   3   31.80    2.30
  -8  -6   3   15.70    8.50
   7   6  -3    5.10    5.60
  -7  -6   3    4.60    6.10
   6   6  -3   -0.90    3.60
  -6  -6   3    9.90    5.50
   5   6  -3   76.09    9.90
  -5  -6   3   53.69    9.80
  -5  -6   3   67.29    4.80
   4   6  -3   47.10    7.50
  -4  -6   3   44.00    8.00
  -4  -6   3   41.80    3.10
   3   6  -3   15.00    5.00
  -3  -6   3   12.30    1.00
  -3  -6   3   10.50    4.50
   2   6  -3  236.18   19.80
  -2  -6   3  208.38   14.80
  -2  -6   3  187.88   21.40
   1   6  -3   10.70    3.50
  -1  -6   3    8.40    2.80
  -1  -6   3   11.50    0.90
   0   6  -3    2.30    2.20
   0  -6   3    1.40    1.80
  -1   6  -3   14.90    4.20
   1  -6   3   11.00    1.00
   1  -6   3    9.50    2.90
  -2   6  -3  240.48   20.20
   2  -6   3  221.38   15.50
   2  -6   3  196.98   20.90
  -3   6  -3   18.70    4.90
   3  -6   3   15.20    1.30
   3  -6   3   16.50    4.80
  -4   6  -3   54.89    7.60
   4  -6   3   36.70    7.30
  -5   6  -3   81.89   10.30
   5  -6   3   64.79   10.20
  -6   6  -3    2.60    0.50
   6  -6   3    1.50    0.40
   6  -6   3    0.50    2.60
  -7   6  -3    1.50    0.50
  -7   6  -3    1.30    6.80
   7  -6   3    3.10    4.60
   7  -6   3    0.50    0.40
  -8   6  -3   26.60    8.20
  -8   6  -3   35.40    2.80
   8  -6   3   38.50    2.80
   8  -6   3   36.80    2.90
   8  -6   3   40.50   12.20
  -9   6  -3  133.69   10.10
   9  -6   3  142.69   10.10
   9  -6   3  144.99   10.10
 -10   6  -3   19.80    1.70
  10  -6   3   18.10    1.80
  10  -6   3   19.30    1.80
 -11   6  -3    6.10    1.00
  11  -6   3    6.60    1.00
 -12   6  -3    7.50    1.00
  12  -6   3    4.20    0.90
 -13   6  -3   31.50    2.70
 -10  -5   3  -23.10   28.00
  -9  -5   3   47.00   11.50
  -8  -5   3  174.68   25.40
  -8  -5   3  120.29   17.00
  -7  -5   3  172.68   20.40
   6   5  -3   21.80    5.70
  -6  -5   3   29.60    7.40
  -6  -5   3   23.70    1.80
   5   5  -3   18.50    4.30
  -5  -5   3   11.00    4.60
  -5  -5   3   15.20    1.20
   4   5  -3   22.10    5.60
  -4  -5   3   22.20    6.30
  -4  -5   3   18.40    1.40
   3   5  -3   89.89    9.50
  -3  -5   3   68.29    5.30
  -3  -5   3   79.29    9.70
   2   5  -3  179.88   15.70
  -2  -5   3  173.28   16.20
  -2  -5   3  150.28   11.50
   1   5  -3   24.20    4.60
  -1  -5   3   20.60    1.60
  -1  -5   3   17.90    4.80
   0   5  -3 1799.82  116.79
   0  -5   3 1472.95  116.29
   0  -5   3 1562.24  112.19
  -1   5  -3   28.00    4.80
   1  -5   3   22.00    1.70
   1  -5   3   18.30    4.20
  -2   5  -3  169.78   15.30
   2  -5   3  161.38   11.50
   2  -5   3  159.08   15.40
  -3   5  -3   86.39    9.40
   3  -5   3   73.49    5.50
   3  -5   3   73.59    9.20
  -4   5  -3   21.90    6.00
   4  -5   3   20.30    1.50
   4  -5   3   13.40    4.20
  -5   5  -3   17.20    4.70
   5  -5   3   17.80    5.50
   5  -5   3   17.10    1.40
  -6   5  -3   27.60    7.00
   6  -5   3   29.90    2.30
   6  -5   3   29.40    6.60
  -7   5  -3  176.18   18.10
  -7   5  -3  179.08   12.30
   7  -5   3  176.98   12.30
   7  -5   3  155.28   19.10
  -8   5  -3  119.09    8.20
  -8   5  -3  102.39   14.30
   8  -5   3  105.59   15.40
   8  -5   3  117.19    8.20
  -9   5  -3   64.79   13.20
  -9   5  -3   62.29    4.80
   9  -5   3   75.59   14.50
   9  -5   3   62.59    5.00
   9  -5   3   68.19    4.80
 -10   5  -3    3.90    0.70
  10  -5   3    4.00    0.70
  10  -5   3    5.50    0.80
 -11   5  -3   19.60    1.80
  11  -5   3   20.70    1.80
 -12   5  -3   -0.30    0.50
  12  -5   3    0.60    0.50
 -10  -4   3   49.40   13.10
  -9  -4   3    7.70    7.10
  -9  -4   3   -7.50    5.50
  -8  -4   3    8.20    5.90
  -8  -4   3    3.80    6.40
  -7  -4   3   25.00    8.10
   6   4  -3   86.49   11.10
  -6  -4   3   95.49   12.70
   5   4  -3  188.58   17.70
  -5  -4   3  174.18   18.30
   4   4  -3   63.79    8.30
  -4  -4   3   76.89   11.10
   3   4  -3    2.90    1.90
  -3  -4   3    2.60    0.40
  -3  -4   3    5.00    2.30
   2   4  -3   29.60    4.70
  -2  -4   3   28.20    5.00
  -2  -4   3   24.10    1.90
   1   4  -3   85.79    9.00
  -1  -4   3   77.69    5.90
  -1  -4   3   96.89    9.50
   0   4  -3    0.60    1.40
   0  -4   3    1.10    1.10
   1  -4   3   92.29    9.20
   1  -4   3   78.39    5.90
   2  -4   3   21.10    4.20
   2  -4   3   21.90    1.90
  -3   4  -3   -2.30    1.60
   3  -4   3   -2.00    1.70
  -4   4  -3   61.19    7.60
   4  -4   3   51.19    7.50
   4  -4   3   54.89    4.00
  -5   4  -3  177.48   15.90
   5  -4   3  158.38   11.30
   5  -4   3  144.19   15.90
  -6   4  -3   84.69   10.50
   6  -4   3   80.59   11.10
   6  -4   3   83.59    6.00
  -7   4  -3   49.90    9.00
   7  -4   3   35.50    7.70
   7  -4   3   31.10    2.50
  -8   4  -3   13.20    4.80
  -8   4  -3    9.00    0.90
   8  -4   3   14.00    5.60
   8  -4   3    9.10    0.90
  -9   4  -3    7.20    5.20
  -9   4  -3    1.20    0.50
   9  -4   3   -1.00    5.60
   9  -4   3    0.10    0.50
   9  -4   3    1.40    0.40
 -10   4  -3   47.20    3.90
 -10   4  -3   68.69   13.60
  10  -4   3   53.79    3.90
 -11   4  -3    0.30    0.40
  11  -4   3    0.50    0.40
 -12   4  -3    1.60    0.60
  12  -4   3    1.40    0.60
 -11  -3   3   20.40   17.40
 -11  -3   3    4.60   12.00
 -10  -3   3    8.90    8.90
 -10  -3   3   22.70   10.10
  -9  -3   3   42.10   12.10
  -8  -3   3   15.60    8.40
  -8  -3   3   35.30    9.40
  -7  -3   3   35.50    7.30
  -7  -3   3   31.50    7.90
   6   3  -3   22.10    5.10
  -6  -3   3   20.00    6.40
   5   3  -3   86.19   10.10
  -5  -3   3   79.19   10.60
   4   3  -3    0.50    2.00
  -4  -3   3    4.50    2.60
   3   3  -3  445.06   32.40
  -3  -3   3  372.86   32.50
   2   3  -3  327.17   25.10
  -2  -3   3  296.07   25.30
   1   3  -3   12.20    3.10
  -1  -3   3   14.70    3.20
   0   3  -3 1081.39   78.39
  -1   3  -3   13.30    3.00
   1  -3   3   13.80    3.40
   2  -3   3  271.97   21.90
   2  -3   3  260.97   18.60
  -3   3  -3  422.06   29.70
   3  -3   3  351.56   29.60
   3  -3   3  348.67   26.00
  -4   3  -3    4.10    2.40
   4  -3   3    2.30    1.50
   4  -3   3    2.50    0.40
  -5   3  -3   91.49   11.00
   5  -3   3   71.49    5.30
   5  -3   3   67.69    9.00
  -6   3  -3   12.00    3.70
   6  -3   3   12.20    4.00
   6  -3   3   13.30    1.10
   7  -3   3   23.40    6.60
   7  -3   3   25.50    1.90
  -8   3  -3   26.50    2.10
  -8   3  -3   22.00    5.80
   8  -3   3   26.80    2.00
  -9   3  -3   42.00    9.50
  -9   3  -3   51.99    3.90
   9  -3   3   48.60   10.90
   9  -3   3   56.99    3.90
 -10   3  -3    6.70    0.90
 -10   3  -3   17.70    7.60
  10  -3   3    7.10    0.80
  10  -3   3    3.80    6.60
 -11   3  -3    7.10    0.90
 -11   3  -3   -2.40    8.60
  11  -3   3    6.10    0.80
  11  -3   3    8.00    7.60
 -11  -2   3   29.60   12.20
 -11  -2   3   18.90   13.00
 -10  -2   3   40.40   10.00
 -10  -2   3   24.20   12.60
  -9  -2   3   17.20    8.30
  -9  -2   3   17.50   10.70
  -8  -2   3   85.79   11.20
  -8  -2   3   66.49   12.30
  -7  -2   3  232.98   23.40
  -6  -2   3  122.79   14.30
   5   2  -3  248.48   21.00
  -5  -2   3  227.58   21.80
   4   2  -3 1198.68   83.19
  -4  -2   3 1068.39   83.59
   3   2  -3  331.67   24.50
  -3  -2   3  266.97   26.40
   2   2  -3    3.80    1.60
  -2  -2   3    5.40    2.00
   1   2  -3    6.90    2.30
  -1  -2   3    5.80    2.10
   0   2  -3    0.20    0.90
  -1   2  -3    8.20    2.40
   1  -2   3    6.70    2.20
  -2   2  -3    7.30    2.30
   2  -2   3    3.50    1.70
   3  -2   3  228.88   21.70
   3  -2   3  194.58   14.70
  -4   2  -3 1072.89   78.19
  -5   2  -3  220.18   18.50
   5  -2   3  203.88   14.60
   5  -2   3  202.48   18.80
  -6   2  -3  118.39   12.00
   6  -2   3  108.99    7.90
   6  -2   3  110.69   12.60
   7  -2   3  208.78   14.20
   7  -2   3  189.98   19.90
  -8   2  -3   58.59    4.20
  -8   2  -3   46.20    8.50
   8  -2   3   58.39    4.10
  -9   2  -3    5.80    3.90
  -9   2  -3   10.00    1.00
   9  -2   3   11.70    1.00
   9  -2   3    5.90    4.60
 -10   2  -3   38.80    3.10
 -10   2  -3   46.90   10.80
  10  -2   3   40.20    3.10
  10  -2   3   54.59   11.60
 -11   2  -3    5.00   13.20
  11  -2   3   15.60    1.40
  11  -2   3   33.40    9.10
 -11  -1   3    1.00   10.10
 -10  -1   3    8.40    7.30
 -10  -1   3   13.10    7.60
  -9  -1   3  324.47   33.70
  -9  -1   3  268.77   27.70
  -8  -1   3   26.50    6.40
  -7  -1   3   78.79   11.80
  -7  -1   3  107.39   12.10
  -6  -1   3  152.58   15.00
  -6  -1   3  140.69   15.60
  -5  -1   3  218.08   24.80
   4   1  -3   82.79   11.20
  -4  -1   3   72.79    8.70
   3   1  -3   19.20    3.30
  -3  -1   3   17.60    3.50
   2   1  -3 1109.69   74.99
  -2  -1   3  968.60   74.99
   1   1  -3   51.29    5.30
  -1  -1   3   46.80    5.30
   0   1  -3  175.08   13.90
   0  -1   3  164.98   13.80
  -1   1  -3   51.49    5.30
   1  -1   3   44.60    5.10
  -2   1  -3 1080.19   71.99
   2  -1   3  913.91   71.79
  -3   1  -3   17.80    3.10
   3  -1   3   15.30    2.90
  -4   1  -3   74.09    7.70
   4  -1   3   68.19    7.80
  -5   1  -3  218.68   17.30
   5  -1   3  181.88   17.40
   5  -1   3  180.88   13.40
  -6   1  -3  134.49   12.60
   6  -1   3  114.19    8.40
   6  -1   3  113.49   12.80
  -7   1  -3   80.89   10.00
   7  -1   3   84.39   10.80
   7  -1   3   78.99    5.70
  -8   1  -3   24.90    5.90
   8  -1   3   30.30    2.10
   8  -1   3   18.00    5.10
  -9   1  -3  184.98   21.30
   9  -1   3  236.88   15.10
   9  -1   3  198.38   22.90
 -10   1  -3    9.50    5.40
  10  -1   3   15.70    1.30
  10  -1   3   15.60    8.40
 -11   1  -3   16.40   12.10
 -11   0   3   40.30   19.80
 -10   0   3    9.40    5.50
 -10   0   3    1.20    8.10
  -9   0   3   34.70    9.30
  -9   0   3   32.00    7.90
  -8   0   3   -4.20    3.20
  -7   0   3    3.00    2.70
  -6   0   3    0.00    1.80
  -6   0   3    1.10    2.10
  -5   0   3   85.59   10.30
  -5   0   3   99.79   10.10
  -4   0   3   -1.50    1.20
   3   0  -3 1155.88   79.69
  -3   0   3 1049.20   79.89
  -2   0   3   -0.80    0.80
   1   0  -3  702.43   51.59
  -1   0   3  729.33   51.79
   0   0  -3    0.40    0.70
   0   0   3    0.10    0.60
  -1   0  -3  686.63   50.09
   1   0   3  687.93   49.60
   2   0   3    1.20    0.90
  -3   0  -3 1022.40   68.59
   3   0   3  872.31   68.49
  -4   0  -3    2.00    1.20
   4   0   3   -0.10    1.00
  -5   0  -3   87.79    9.00
   5   0   3   78.09    9.10
  -6   0  -3    0.40    1.40
   6   0   3   -0.60    1.90
   6   0   3    0.40    0.10
  -7   0  -3   -1.60    2.30
   7   0   3    2.00    0.30
   7   0   3    2.40    1.90
  -8   0  -3   -3.10    2.50
   8   0   3    1.30    2.60
  -9   0  -3   35.60    8.50
   9   0   3   30.10    8.90
   9   0   3   33.40    2.50
 -10   0  -3   -7.00    6.80
 -11   0  -3    6.70    8.30
 -10   1   3   13.30    7.90
 -10   1   3   36.10   10.50
   9  -1  -3  254.57   17.60
  -9   1   3  240.48   30.00
  -9   1   3  235.98   25.00
  -8   1   3   37.10    6.90
  -8   1   3   34.80    7.60
  -7   1   3   94.99   11.20
  -7   1   3   95.29   12.00
  -6   1   3  126.39   13.80
  -6   1   3  138.79   13.50
  -5   1   3  231.88   19.80
  -5   1   3  229.68   20.50
  -4   1   3   80.99    8.40
  -4   1   3   87.69    9.20
  -3   1   3   15.50    3.00
   2  -1  -3 1194.78   84.69
  -2   1   3 1185.98   84.99
   1  -1  -3   53.49    5.10
  -1   1   3   60.59    5.40
   0  -1  -3  179.18   14.00
   0   1   3  193.38   14.10
  -1  -1  -3   53.39    4.90
   1   1   3   51.49    4.90
  -2  -1  -3 1095.59   75.29
   2   1   3 1017.40   75.29
  -3  -1  -3   15.60    2.60
   3   1   3   14.70    2.60
  -4  -1  -3   58.29    8.60
   4   1   3   70.19    7.40
  -5  -1  -3  218.08   17.90
   5   1   3  200.88   18.40
  -6  -1  -3  128.69   12.30
   6   1   3  115.79   12.70
  -7  -1  -3   85.99    9.90
   7   1   3   78.29   10.40
  -8  -1  -3   30.00    6.30
   8   1   3   26.00    6.10
   8   1   3   28.70    2.10
  -9  -1  -3  208.78   20.60
 -10  -1  -3   18.00    6.40
 -10  -1  -3   13.40    7.30
  10  -2  -3   43.70    3.60
 -10   2   3   38.30   10.60
   9  -2  -3   11.50    1.60
  -9   2   3   13.60    5.20
   8  -2  -3   60.29    4.30
  -8   2   3   45.10    8.60
  -8   2   3   56.89    9.80
  -7   2   3  209.98   21.60
  -7   2   3  243.88   21.10
  -6   2   3  128.69   13.60
  -6   2   3  123.29   12.50
  -5   2   3  233.28   19.60
  -5   2   3  234.38   20.60
  -4   2   3 1083.69   79.69
  -4   2   3 1101.99   78.99
  -3   2   3  321.17   24.40
  -3   2   3  320.47   24.90
  -2   2   3    4.50    1.30
  -1   2   3    8.60    1.50
   0  -2  -3    0.10    0.40
   0   2   3    0.50    0.40
  -1  -2  -3    6.10    1.20
   1   2   3    7.90    1.30
  -2  -2  -3    4.40    1.20
   2   2   3    4.00    1.30
  -3  -2  -3  308.47   22.80
   3   2   3  286.87   23.00
  -4  -2  -3 1057.89   72.09
   4   2   3  928.71   72.29
   5   2   3  187.18   17.00
  -6  -2  -3  126.79   12.50
   6   2   3  122.19   13.10
  -7  -2  -3  233.08   20.90
  -8  -2  -3   57.09    8.70
  -9  -2  -3    5.60    4.40
  -9  -2  -3    4.00    4.20
 -10  -2  -3   -3.00    4.70
  11  -3  -3   11.70    1.80
  10  -3  -3   10.10    1.50
   9  -3  -3   57.19    4.50
  -9   3   3   64.09   12.10
   8  -3  -3   26.10    2.20
  -8   3   3   35.30    6.40
  -8   3   3   18.40    6.90
  -7   3   3   14.80    4.40
  -6   3   3   12.90    4.20
  -6   3   3   16.00    3.80
  -5   3   3   80.29    8.30
  -5   3   3   71.79    8.90
  -4   3   3    1.40    1.40
  -4   3   3    2.60    1.80
  -3   3   3  460.75   33.20
  -3   3   3  430.56   33.50
  -2   3   3  353.96   27.70
  -2   3   3  406.76   28.10
  -1  -3  -3   15.90    1.60
  -1  -3  -3   13.90    1.50
  -2  -3  -3  338.57   24.20
  -2  -3  -3  318.67   24.10
  -3  -3  -3  429.26   31.90
  -4  -3  -3    3.00    1.50
  -5  -3  -3   83.39    8.30
  -5  -3  -3   60.09    7.70
  -6  -3  -3   11.40    3.20
  -6  -3  -3    5.70    7.90
  -7  -3  -3   22.20    5.10
  -7  -3  -3   25.40    5.70
  -8  -3  -3   23.90    5.80
  -9  -3  -3   43.60    9.50
  -9  -3  -3   51.19   11.10
 -10  -3  -3    4.90    6.50
  12  -4  -3    1.50    1.10
  11  -4  -3    0.90    1.20
  10  -4  -3   54.29    4.30
   9  -4  -3    1.60    0.80
  -9   4   3    1.70    0.40
   8  -4  -3    8.80    1.20
  -8   4   3   12.20    4.10
  -8   4   3    6.50    4.00
   7  -4  -3   33.00    2.60
  -7   4   3   27.20    6.80
  -6   4   3   90.79   10.70
  -6   4   3   90.79   10.10
  -5   4   3  191.18   16.60
  -4   4   3   64.29    6.80
  -4   4   3   56.39    6.80
  -3   4   3    3.00    1.50
  -3   4   3    2.70    1.20
  -2   4   3   32.80    3.70
  -2   4   3   41.60    4.00
  -2  -4  -3   37.50    3.60
  -2  -4  -3   31.40    3.50
  -3  -4  -3    2.20    1.20
  -3  -4  -3    3.80    1.40
  -4  -4  -3   61.79    6.80
  -4  -4  -3   61.29    6.70
  -5  -4  -3  153.48   15.00
  -5  -4  -3  189.58   15.70
  -6  -4  -3   62.29    8.30
  -7  -4  -3   11.60    3.80
  -8  -4  -3    3.20    3.30
  -8  -4  -3   16.80    7.30
  -9  -4  -3    5.20    5.50
  13  -5  -3   41.40    3.80
  12  -5  -3   -0.10    1.20
  11  -5  -3   23.20    2.50
  10  -5  -3    5.10    1.10
 -10   5   3    5.10    0.70
   9  -5  -3   66.19    5.20
  -9   5   3   70.09    5.00
  -9   5   3   69.19   13.30
   8  -5  -3  124.69    8.90
  -8   5   3   96.09   14.00
  -8   5   3  133.69    8.80
   7  -5  -3  185.38   12.70
  -7   5   3  149.59   17.60
  -7   5   3  191.78   17.60
   6  -5  -3   20.10    2.70
  -5   5   3   19.70    4.60
  -4   5   3   22.40    4.00
  -3   5   3   85.69    7.90
  -2   5   3  195.88   14.90
  -2  -5  -3  190.18   15.30
  -2  -5  -3  207.18   15.40
  -3  -5  -3   81.99    8.00
  -3  -5  -3   94.19    8.40
  -4  -5  -3   22.60    4.00
  -4  -5  -3   21.10    4.00
  -5  -5  -3   20.90    5.50
  -5  -5  -3   16.80    3.70
  -6  -5  -3   13.30    3.90
  -7  -5  -3  171.78   17.50
  -7  -5  -3  177.78   17.80
  -8  -5  -3  108.99   14.30
  13  -6  -3   39.40    3.90
  12  -6  -3    9.30    1.90
  11  -6  -3    6.80    1.40
 -11   6   3    4.00    0.70
  10  -6  -3   19.30    2.10
 -10   6   3   21.90    1.80
   9  -6  -3  145.19   11.10
  -9   6   3  160.88   10.90
   8  -6  -3   38.30    3.20
  -8   6   3   44.00    9.60
  -8   6   3   41.40    3.20
   7  -6  -3    1.10    0.60
  -7   6   3    1.10    0.40
  -7   6   3    2.80    3.90
   6  -6  -3    1.80    0.60
  -6   6   3    0.00    2.60
  -5   6   3   65.19   10.50
   4  -6  -3   56.49    6.70
  -4   6   3   50.09    6.20
  -3   6   3   12.30    2.80
   2  -6  -3  309.17   22.10
  -2   6   3  275.57   21.70
  -1  -6  -3   14.50    1.90
  -2  -6  -3  302.97   21.40
  -2  -6  -3  257.57   21.00
  -3  -6  -3   14.50    3.10
  -3  -6  -3   12.40    2.90
  -4  -6  -3   57.39    6.50
  -4  -6  -3   46.10    6.00
  -5  -6  -3   86.99    9.80
  -6  -6  -3    0.80    2.50
  -6  -6  -3    3.20    3.30
  -7  -6  -3   -7.30    5.90
  -8  -6  -3   10.90    4.80
  14  -7  -3   -0.20    1.10
  13  -7  -3    6.20    2.70
  12  -7  -3    0.90    1.30
  11  -7  -3    0.90    0.90
 -11   7   3    2.10    0.50
  10  -7  -3   36.40    2.80
 -10   7   3   26.50    2.40
   9  -7  -3    0.30    0.70
  -9   7   3    0.90    0.50
   7  -7  -3    0.20    0.60
  -7   7   3    1.50    0.80
   6  -7  -3  174.88   12.70
  -6   7   3  178.68   12.50
   5  -7  -3  126.99   14.10
   5  -7  -3  130.09    9.30
  -5   7   3  123.99   13.00
  -4   7   3   90.79    9.30
   3  -7  -3   40.60    5.00
  -3   7   3   27.60    4.20
   2  -7  -3    1.40    1.30
  -2   7   3    1.40    1.30
   1  -7  -3   57.29    4.40
   0  -7  -3  305.57   21.60
  -1  -7  -3   61.89    5.60
  -1  -7  -3   73.49    6.80
  -2  -7  -3   -0.50    1.20
  -2  -7  -3   -0.20    1.50
  -3  -7  -3   22.50    3.90
  -3  -7  -3   28.70    4.70
  -4  -7  -3  107.29   11.10
  -5  -7  -3  154.78   15.30
  -6  -7  -3  162.28   17.10
  -7  -7  -3    6.10    5.20
  -8  -7  -3   -4.20    6.50
  14  -8  -3    1.10    1.10
  13  -8  -3    8.60    2.00
  12  -8  -3    9.40    1.80
 -12   8   3    4.00    0.80
  11  -8  -3    0.50    1.00
 -11   8   3   -0.80    0.40
  10  -8  -3    0.50    0.80
 -10   8   3    0.40    0.40
   9  -8  -3    0.40    0.70
  -9   8   3    0.80    0.40
   8  -8  -3    0.30    0.70
  -8   8   3    0.80    0.50
   7  -8  -3   36.40    3.10
  -7   8   3   36.40    2.90
   6  -8  -3   10.10    1.40
   5  -8  -3  180.98   13.00
   4  -8  -3   39.60    3.30
   4  -8  -3   41.80    6.70
   3  -8  -3   35.30    5.40
   3  -8  -3   31.60    2.80
  -3   8   3   34.70    4.70
  -2   8   3    0.00    2.90
  -1   8   3    0.10    1.10
  -1  -8  -3    1.00    0.50
  -1  -8  -3   -0.30    1.20
  -2  -8  -3    3.50    2.10
  -3  -8  -3   23.10    4.10
  -3  -8  -3   30.90    9.20
  -4  -8  -3   30.10    5.40
  -4  -8  -3   35.70    6.70
  -5  -8  -3  183.98   17.90
  -6  -8  -3    8.90    5.30
  -7  -8  -3   34.50    9.70
  14  -9  -3    0.50    1.20
  13  -9  -3    5.60    1.70
  12  -9  -3    0.30    1.20
 -12   9   3    0.70    0.60
 -11   9   3    8.10    1.10
  10  -9  -3    1.80    0.90
 -10   9   3    2.40    0.60
   9  -9  -3    9.10    1.50
  -9   9   3    6.30    1.00
   8  -9  -3   18.90    1.90
  -8   9   3   13.40    1.40
   7  -9  -3   27.20    2.50
  -7   9   3   26.30    2.20
   6  -9  -3   15.30    1.80
   5  -9  -3   29.80    2.70
   4  -9  -3  141.79   10.40
   3  -9  -3   63.59    4.90
   2  -9  -3   92.99    7.30
   2  -9  -3  107.09    9.40
   1  -9  -3   31.00    2.60
   0  -9  -3  189.38   13.60
  -1  -9  -3   31.80    2.60
  -1  -9  -3   27.60    3.90
  -2  -9  -3   81.39    8.60
  -2  -9  -3  110.19    9.60
  -3  -9  -3   75.39    9.10
  -4  -9  -3  129.49   13.90
  -5  -9  -3   27.60    6.80
  -6  -9  -3   23.40    8.10
  14 -10  -3   -0.20    1.00
  13 -10  -3    2.70    1.50
  12 -10  -3    3.00    1.20
 -12  10   3    4.30    0.90
 -11  10   3    4.60    0.90
  10 -10  -3    2.80    1.00
 -10  10   3    3.10    0.70
   9 -10  -3    0.40    0.80
  -9  10   3   -0.50    0.40
  -8  10   3   18.60    1.70
   7 -10  -3    4.00    1.10
  -7  10   3    1.70    1.70
   6 -10  -3   12.40    1.60
   5 -10  -3   20.50    2.10
   4 -10  -3    3.60    0.90
   3 -10  -3    9.90    1.50
   2 -10  -3    0.90    0.70
   1 -10  -3    2.30    0.80
   0 -10  -3    0.70    0.60
  -1 -10  -3    1.00    0.70
  -2 -10  -3    0.30    0.60
  -4 -10  -3   -2.20    8.00
  -5 -10  -3    4.60    7.90
  14 -11  -3    1.20    1.20
  13 -11  -3   -0.60    1.30
  12 -11  -3    0.80    1.00
 -12  11   3    0.80    0.60
  11 -11  -3    4.10    1.30
 -11  11   3    4.80    1.00
  10 -11  -3    6.30    2.30
 -10  11   3    4.00    0.90
   9 -11  -3    0.90    0.90
  -9  11   3    1.10    0.60
   8 -11  -3   -0.60    0.70
  -8  11   3    0.20    0.50
   7 -11  -3    6.50    1.20
  -7  11   3    4.90    0.90
   6 -11  -3    9.30    1.50
   5 -11  -3   25.00    2.50
   4 -11  -3    0.90    0.80
   3 -11  -3    8.70    1.50
   2 -11  -3    7.10    1.20
   1 -11  -3   62.69    4.90
   0 -11  -3  104.09    7.80
  -1 -11  -3   64.39    5.00
  -2 -11  -3    8.90    1.40
  -3 -11  -3   10.00    1.40
  14 -12  -3    1.10    1.20
  13 -12  -3    0.10    1.00
  12 -12  -3   -0.50    0.80
 -12  12   3    0.40    0.60
  11 -12  -3    0.50    0.80
 -11  12   3   -0.70    0.60
  10 -12  -3   -1.00    0.80
 -10  12   3   -0.40    0.50
   9 -12  -3    0.90    1.00
  -9  12   3    1.60    0.60
   8 -12  -3    0.90    1.00
  -8  12   3    0.00    0.50
   7 -12  -3    0.40    0.90
  -7  12   3    0.30    0.50
   6 -12  -3    0.60    0.90
   5 -12  -3    3.70    1.10
   4 -12  -3   15.00    2.00
   3 -12  -3    2.40    1.00
   2 -12  -3    4.70    1.20
   1 -12  -3   16.70    2.00
   0 -12  -3    0.00    0.70
  -1 -12  -3   16.80    1.90
  -2 -12  -3    4.30    1.10
  -3 -12  -3    1.90    0.90
  -4 -12  -3   16.10    1.90
  14 -13  -3   -0.50    0.80
  13 -13  -3    0.70    1.30
  12 -13  -3    0.00    0.70
 -12  13   3   -0.20    0.60
  11 -13  -3    2.00    1.00
 -11  13   3    4.40    0.90
  10 -13  -3    0.00    0.80
 -10  13   3   -0.80    0.50
   9 -13  -3    0.70    0.90
  -9  13   3    0.40    0.60
   8 -13  -3    0.00    0.90
  -8  13   3   -0.70    1.10
   7 -13  -3   21.60    2.90
  -7  13   3   14.50    1.70
   6 -13  -3    5.90    1.30
   5 -13  -3    1.30    0.80
   4 -13  -3   10.70    1.80
   3 -13  -3   20.70    2.40
   2 -13  -3   31.10    3.10
   1 -13  -3    6.40    1.40
   0 -13  -3    6.80    1.40
  -1 -13  -3    5.70    1.20
  -2 -13  -3   32.80    3.10
  -3 -13  -3   17.50    2.10
  -4 -13  -3   12.30    1.90
  -5 -13  -3    3.00    1.10
 -17 -13  -3    0.10    0.50
  14 -14  -3   -0.50    0.80
  13 -14  -3    0.70    0.90
  12 -14  -3    0.00    0.70
 -12  14   3    1.00    0.70
  11 -14  -3   -0.60    0.50
 -11  14   3    0.60    0.60
  10 -14  -3    1.10    0.80
 -10  14   3    1.60    0.70
   9 -14  -3    0.10    0.80
  -9  14   3    0.50    0.60
   8 -14  -3    6.80    1.40
  -8  14   3    4.50    1.00
   7 -14  -3    0.50    1.00
  -7  14   3    0.00    0.50
   6 -14  -3    4.90    1.30
   5 -14  -3    4.90    1.60
   4 -14  -3    0.50    1.00
   3 -14  -3   -0.40    1.00
   2 -14  -3   -0.20    0.90
   1 -14  -3    0.70    0.90
   0 -14  -3    0.00    0.80
  -1 -14  -3    0.40    1.00
  -2 -14  -3    0.50    0.80
  -3 -14  -3   -0.50    0.70
  -4 -14  -3    0.50    1.00
  -5 -14  -3    3.70    1.20
  -6 -14  -3    4.60    1.20
  -7 -14  -3    0.00    1.00
 -14 -14  -3    0.10    0.80
 -15 -14  -3   -0.20    0.70
 -16 -14  -3   -0.50    0.50
  14 -15  -3    0.60    0.80
  13 -15  -3    0.00    1.00
  12 -15  -3    0.10    0.50
 -12  15   3   -1.00    0.70
  11 -15  -3    1.10    1.00
 -11  15   3    1.10    0.70
  10 -15  -3    0.50    0.70
   9 -15  -3   -0.30    0.60
  -9  15   3    0.80    0.60
   8 -15  -3    0.50    0.90
  -8  15   3   -0.80    0.50
   7 -15  -3   -0.20    0.80
  -7  15   3    0.70    0.60
   6 -15  -3   -0.60    0.90
  -6  15   3   -0.10    0.50
   5 -15  -3    0.00    0.80
   4 -15  -3    2.60    1.20
   3 -15  -3    0.80    1.10
   2 -15  -3    2.80    1.30
   1 -15  -3    4.30    1.60
   0 -15  -3    0.50    1.10
  -1 -15  -3    5.80    1.60
  -2 -15  -3    2.70    1.20
  -3 -15  -3    0.20    1.00
  -4 -15  -3    1.70    1.10
  -5 -15  -3   -1.10    0.90
  -6 -15  -3   -0.20    0.90
  -7 -15  -3    0.70    0.90
  -8 -15  -3    0.50    0.90
  -9 -15  -3    0.00    0.90
 -10 -15  -3    0.40    0.90
 -11 -15  -3    1.20    1.10
 -12 -15  -3    1.50    0.90
 -13 -15  -3    0.10    0.90
 -14 -15  -3   -0.10    0.70
 -15 -15  -3    0.60    0.60
  13 -16  -3   -0.60    0.80
  12 -16  -3    0.30    0.80
  11 -16  -3   -0.10    0.40
 -11  16   3    0.10    0.70
  10 -16  -3    0.10    0.50
 -10  16   3    0.30    0.40
   9 -16  -3    0.30    0.80
  -9  16   3   -0.80    0.50
   8 -16  -3    0.10    0.60
  -8  16   3    0.20    0.50
   7 -16  -3    1.00    0.80
  -7  16   3    0.20    0.50
   6 -16  -3    0.40    0.80
  -6  16   3    0.50    0.60
   5 -16  -3    0.30    1.00
   4 -16  -3    0.30    1.00
   3 -16  -3    0.10    1.10
   2 -16  -3    0.20    1.20
   1 -16  -3    0.30    1.10
   0 -16  -3   -0.50    1.10
  -1 -16  -3    0.20    1.20
  -2 -16  -3   -0.10    1.10
  -3 -16  -3    0.00    1.10
  -4 -16  -3   -0.40    0.90
  -5 -16  -3    1.30    1.00
  -6 -16  -3   -0.80    0.90
  -7 -16  -3    0.90    1.00
  -8 -16  -3   -0.30    0.90
  -9 -16  -3    0.10    1.00
 -10 -16  -3   -0.70    0.80
 -11 -16  -3    0.10    0.90
 -12 -16  -3    1.20    1.00
 -13 -16  -3   -0.30    0.70
 -14 -16  -3   -0.70    0.60
  13 -17  -3    0.00    0.60
  12 -17  -3    0.20    0.80
  11 -17  -3    0.50    0.60
  10 -17  -3   -0.10    0.40
 -10  17   3    0.00    0.70
   9 -17  -3    0.10    0.40
  -9  17   3    1.00    0.60
   8 -17  -3    0.30    0.60
  -8  17   3    0.50    0.50
   7 -17  -3    0.30    0.80
  -7  17   3    1.20    0.60
   6 -17  -3    0.20    0.60
  -6  17   3    0.30    0.50
   5 -17  -3   -0.60    0.70
  -5  17   3    0.20    0.50
   4 -17  -3    0.20    0.90
   3 -17  -3    2.00    1.10
   2 -17  -3    5.70    1.60
   1 -17  -3    0.70    1.10
   0 -17  -3    0.00    1.10
  -1 -17  -3    2.10    1.30
  -2 -17  -3    7.30    1.70
  -3 -17  -3    2.50    1.20
  -4 -17  -3    0.30    0.90
  -5 -17  -3    0.50    0.90
  -6 -17  -3   -0.50    0.80
  -7 -17  -3    1.90    1.40
  -8 -17  -3    0.20    0.90
  -9 -17  -3    0.70    1.00
 -10 -17  -3   -0.40    0.80
 -11 -17  -3    0.40    0.90
 -12 -17  -3    0.30    0.80
 -13 -17  -3    0.20    0.70
  11 -18  -3   -0.70    0.50
  10 -18  -3    0.10    0.50
   9 -18  -3    0.10    0.40
  -9  18   3   -0.40    0.50
   8 -18  -3    0.30    0.50
  -8  18   3    0.00    0.50
   7 -18  -3    0.10    0.40
  -7  18   3    0.10    0.40
   6 -18  -3    0.70    0.70
  -6  18   3   -0.10    0.50
   5 -18  -3    0.10    0.90
  -5  18   3    0.10    0.40
   3 -18  -3    0.10    0.80
   2 -18  -3    0.10    0.90
   1 -18  -3   -0.30    0.90
   0 -18  -3   -0.50    0.90
  -1 -18  -3    1.10    1.00
  -2 -18  -3   -0.60    0.90
  -3 -18  -3    0.20    1.00
  -4 -18  -3    0.90    1.20
  -5 -18  -3    0.20    0.80
  -6 -18  -3    0.80    1.00
  -7 -18  -3   -0.20    0.80
  -8 -18  -3   -0.70    0.90
  -9 -18  -3   -0.80    0.80
 -10 -18  -3   -0.60    0.80
 -11 -18  -3    0.80    0.80
  10 -19  -3   -0.20    0.50
   9 -19  -3   -0.20    0.40
   8 -19  -3    0.30    0.60
  -8  19   3   -0.20    0.40
   7 -19  -3    0.00    0.50
  -7  19   3    0.70    0.50
   6 -19  -3    0.10    0.40
  -6  19   3    0.30    0.40
   5 -19  -3   -0.20    0.50
  -5  19   3   -0.20    0.40
   4 -19  -3    0.00    0.60
  -4  19   3    1.10    0.50
   3 -19  -3   -0.10    0.50
   2 -19  -3    0.40    0.70
   1 -19  -3    0.70    0.80
   0 -19  -3    0.20    0.80
  -1 -19  -3   -0.80    0.70
  -2 -19  -3    0.80    0.80
  -3 -19  -3    0.30    0.80
  -4 -19  -3    0.40    0.90
  -5 -19  -3   -0.70    0.90
  -6 -19  -3    0.50    0.90
  -7 -19  -3   -0.60    0.80
  -8 -19  -3    0.40    0.80
  -9 -19  -3   -0.60    0.80
 -10 -19  -3   -0.10    0.60
   8 -20  -3    0.30    0.40
   7 -20  -3   -0.80    0.40
  -7  20   3   -0.30    0.40
   6 -20  -3    0.00    0.40
  -6  20   3   -0.40    0.40
   5 -20  -3    0.00    0.50
  -5  20   3    0.50    0.40
   4 -20  -3    0.20    0.40
  -4  20   3    0.20    0.50
   3 -20  -3    0.00    0.50
  -3  20   3    0.20    0.40
   2 -20  -3    0.20    0.60
   1 -20  -3   -0.20    0.60
   0 -20  -3    0.30    0.60
  -1 -20  -3    0.10    0.60
  -2 -20  -3    0.30    0.70
  -3 -20  -3   -0.70    0.60
  -4 -20  -3    0.40    0.70
  -5 -20  -3   -0.30    0.60
  -6 -20  -3    0.10    0.70
  -7 -20  -3    0.00    0.80
  -8 -20  -3    0.80    0.70
   5 -21  -3   -0.40    0.30
   4 -21  -3   -0.30    0.30
  -4  21   3   -0.10    0.40
   3 -21  -3   -0.60    0.30
  -3  21   3   -0.90    0.30
   2 -21  -3    0.30    0.40
  -2  21   3    0.70    0.40
   1 -21  -3    0.10    0.40
  -1  21   3    0.20    0.30
   0 -21  -3    0.10    0.70
  -1 -21  -3    0.10    0.40
  -2 -21  -3   -0.10    0.60
  -3 -21  -3    0.30    0.40
  -4 -21  -3   -0.20    0.40
  -5 -21  -3    0.40    0.50
  -4 -21   4    0.60    0.50
  -3 -21   4   -0.10    0.50
  -2 -21   4    0.80    0.60
  -1 -21   4    0.40    0.90
   0  21  -4    0.20    0.40
  -1  21  -4   -0.50    0.30
  -2  21  -4    0.10    0.40
  -3  21  -4    0.20    0.30
  -4  21  -4    0.40    0.30
  -7 -20   4    0.40    0.60
  -6 -20   4    0.30    0.70
  -5 -20   4    0.20    0.40
  -4 -20   4    0.40    0.50
  -3 -20   4    0.10    0.50
  -2 -20   4    0.30    0.60
  -1 -20   4    0.00    0.50
   0 -20   4    0.50    0.50
   1 -20   4    1.00    0.60
  -2  20  -4   -0.20    0.40
   2 -20   4    0.00    0.70
  -3  20  -4   -0.20    0.40
  -4  20  -4   -0.10    0.40
  -5  20  -4   -0.20    0.40
  -6  20  -4    0.30    0.50
  -7  20  -4   -0.10    0.30
  -9 -19   4    0.10    0.70
  -7 -19   4    0.50    0.60
  -6 -19   4    0.30    0.70
  -5 -19   4   -0.30    0.70
  -4 -19   4   -0.30    0.80
  -3 -19   4    1.10    0.90
  -2 -19   4   -0.20    0.50
  -1 -19   4   -0.40    0.50
   0 -19   4   -0.50    0.50
   1 -19   4   -0.30    0.50
   2 -19   4   -0.40    0.60
  -3  19  -4    0.20    0.50
   3 -19   4    0.40    0.60
  -4  19  -4    0.10    0.50
   4 -19   4    1.20    1.70
  -5  19  -4    0.40    0.50
  -6  19  -4    0.10    0.40
  -7  19  -4    0.00    0.40
  -8  19  -4    0.30    0.40
  -9  19  -4    0.20    0.40
 -11 -18   4   -0.50    0.60
 -10 -18   4    1.10    0.70
  -9 -18   4    0.00    0.70
  -8 -18   4    1.20    0.70
  -7 -18   4   -0.20    0.70
  -6 -18   4    0.50    0.60
  -5 -18   4    0.60    0.70
  -4 -18   4    0.40    0.90
  -3 -18   4   -0.40    0.70
  -2 -18   4    1.00    1.00
  -1 -18   4    0.60    0.70
   0 -18   4    0.70    0.70
   1 -18   4   -0.30    1.20
   1 -18   4    0.20    0.60
   2 -18   4    1.00    0.90
   2 -18   4    0.50    1.00
   3 -18   4    0.10    0.80
   3 -18   4    0.40    0.60
  -4  18  -4    0.20    0.60
   4 -18   4    0.60    0.60
   4 -18   4    1.00    1.10
  -5  18  -4    0.30    0.60
   5 -18   4   -1.70    1.10
   5 -18   4   -1.00    0.50
  -6  18  -4   -0.30    0.40
  -7  18  -4   -0.40    0.40
  -8  18  -4   -0.20    0.50
  -9  18  -4   -0.10    0.50
 -10  18  -4   -0.30    0.50
 -11  18  -4   -0.50    0.50
 -13 -17   4    0.50    0.50
 -12 -17   4   -0.10    0.60
 -11 -17   4    0.50    0.70
 -10 -17   4   -0.30    0.70
  -9 -17   4    0.00    0.60
  -8 -17   4   -0.10    0.60
  -7 -17   4   -0.60    0.60
  -6 -17   4   -0.10    0.70
  -5 -17   4    0.50    0.70
  -4 -17   4   -0.30    0.70
  -3 -17   4   -0.40    0.80
  -2 -17   4   -0.70    0.80
  -1 -17   4    1.40    1.00
   0 -17   4    0.30    0.70
   0 -17   4   -0.10    0.60
   1 -17   4    1.70    0.80
   2 -17   4   -1.70    0.70
   2 -17   4    0.50    0.60
   3 -17   4   -0.10    0.70
   3 -17   4    0.30    0.70
  -4  17  -4   -0.10    0.60
   4 -17   4    0.00    0.60
   4 -17   4    0.10    0.80
  -5  17  -4    0.00    0.50
   5 -17   4    0.40    0.80
  -6  17  -4    0.30    0.60
   6 -17   4   -0.60    0.80
   6 -17   4    0.10    0.70
  -7  17  -4    0.20    0.60
   7 -17   4    0.50    0.80
  -8  17  -4    0.50    0.50
  -9  17  -4    0.30    0.60
 -10  17  -4    0.50    0.40
 -11  17  -4    0.00    0.50
 -12  17  -4    0.30    0.40
 -13  17  -4    0.00    0.30
 -14 -16   4   -0.20    0.60
  -7 -16   4    1.30    0.80
  -6 -16   4    3.10    1.00
  -5 -16   4   -0.40    0.70
  -4 -16   4    0.40    0.80
  -3 -16   4    0.50    0.90
  -1 -16   4   12.30    2.10
  -1 -16   4   13.50    1.70
   0 -16   4    2.00    1.20
   0 -16   4    1.60    0.90
   1 -16   4    6.00    1.40
   2 -16   4   39.50    3.70
   3 -16   4    0.60    0.90
   3 -16   4    2.00    1.10
   4 -16   4   -0.50    0.80
   4 -16   4   -0.20    0.70
  -5  16  -4   -0.20    0.50
   5 -16   4    0.90    0.80
   5 -16   4   -0.10    0.70
  -6  16  -4    3.50    0.90
   6 -16   4    6.50    1.20
   6 -16   4    3.50    1.00
  -7  16  -4    0.90    0.60
   7 -16   4    0.00    0.70
   7 -16   4    1.20    0.90
  -8  16  -4    0.30    0.60
   8 -16   4    0.50    0.80
  -9  16  -4    0.20    0.70
   9 -16   4    0.60    0.90
 -10  16  -4    0.20    0.50
 -11  16  -4   -1.10    0.40
 -12  16  -4    0.20    0.60
 -13  16  -4   -0.60    0.40
  -5 -15   4    6.50    1.30
  -4 -15   4    4.00    1.10
  -3 -15   4    0.50    0.80
  -3 -15   4    3.30    1.10
  -2 -15   4    0.70    0.90
  -2 -15   4    1.00    0.70
  -1 -15   4    5.10    1.00
  -1 -15   4    6.00    1.50
   0 -15   4   -0.10    1.30
   0 -15   4   -0.90    0.60
   1 -15   4    7.10    1.20
   2 -15   4    1.30    0.80
   2 -15   4    0.90    1.10
   3 -15   4    4.30    1.00
   3 -15   4    3.40    1.30
   4 -15   4    3.30    1.00
   4 -15   4    5.90    1.10
  -5  15  -4    5.30    1.00
   5 -15   4    4.40    1.00
  -6  15  -4    0.00    0.60
   6 -15   4    0.80    1.10
   6 -15   4    1.00    0.80
  -7  15  -4    3.40    0.90
   7 -15   4    2.30    0.80
   7 -15   4    4.80    1.10
  -8  15  -4   -0.20    0.60
   8 -15   4    1.30    0.80
   8 -15   4    0.40    0.90
  -9  15  -4    0.50    0.70
   9 -15   4    0.70    0.90
 -10  15  -4    1.00    0.70
  10 -15   4    0.10    0.80
 -11  15  -4    0.70    0.50
 -12  15  -4    0.70    0.60
 -13  15  -4    0.60    0.60
 -14  15  -4    0.70    0.50
  -4 -14   4    4.80    1.80
  -3 -14   4    0.30    0.80
  -3 -14   4    0.40    0.50
  -2 -14   4   27.00    2.30
  -2 -14   4   25.40    2.60
  -1 -14   4    2.90    0.70
  -1 -14   4    3.10    1.00
   0 -14   4    2.10    0.70
   0 -14   4    1.50    0.80
   1 -14   4    2.00    1.00
   1 -14   4    1.60    0.70
   2 -14   4   29.10    2.30
   2 -14   4   18.90    2.50
   3 -14   4    0.80    0.60
   3 -14   4    1.00    0.80
   4 -14   4    0.30    0.60
   4 -14   4    1.50    0.70
   5 -14   4    1.70    0.90
   5 -14   4    1.40    0.70
  -6  14  -4    0.40    0.60
   6 -14   4    2.10    0.90
   6 -14   4    0.80    0.80
  -7  14  -4    5.20    1.00
   7 -14   4    6.70    1.20
   7 -14   4    3.20    1.10
  -8  14  -4    0.80    0.70
   8 -14   4    0.50    1.00
   8 -14   4   -0.60    0.60
  -9  14  -4    0.90    0.70
   9 -14   4    3.80    1.10
   9 -14   4    0.90    1.00
 -10  14  -4    0.20    0.70
  10 -14   4    0.20    0.90
 -11  14  -4   -0.50    0.50
  11 -14   4    0.40    0.90
 -12  14  -4    0.10    0.60
 -13  14  -4    0.20    0.50
 -14  14  -4    0.10    0.50
  -4 -13   4    0.10    0.50
  -3 -13   4    1.70    0.60
  -2 -13   4    4.90    1.10
  -2 -13   4    7.70    1.00
  -1 -13   4    1.60    0.80
  -1 -13   4    2.20    1.40
   0 -13   4    0.50    0.50
   0 -13   4   -0.20    0.60
   1 -13   4    2.10    0.80
   1 -13   4    2.00    0.70
   2 -13   4    5.30    1.10
   2 -13   4    6.90    1.00
   3 -13   4    2.10    0.90
   3 -13   4    2.70    0.70
   4 -13   4    0.20    0.70
   4 -13   4    0.80    0.60
   5 -13   4    2.10    0.80
   5 -13   4    3.50    0.90
  -6  13  -4    1.20    0.70
   6 -13   4    1.40    0.80
   6 -13   4    2.10    0.80
  -7  13  -4   -0.80    0.60
   7 -13   4    1.30    0.80
   7 -13   4   -0.40    0.60
  -8  13  -4    3.00    0.80
   8 -13   4    2.40    0.90
   8 -13   4    2.20    0.90
  -9  13  -4   -0.20    0.70
   9 -13   4    0.00    0.70
   9 -13   4   -0.20    0.70
 -10  13  -4    1.80    0.80
  10 -13   4    0.80    0.90
 -11  13  -4    2.10    0.80
  11 -13   4    1.40    1.00
 -12  13  -4    0.70    0.70
 -13  13  -4    0.40    0.60
 -14  13  -4    1.00    0.60
  -5 -12   4    3.20    0.60
  -4 -12   4    1.10    0.40
  -3 -12   4    2.40    0.60
  -2 -12   4  105.29    7.60
  -1 -12   4   11.30    1.30
  -1 -12   4   14.80    1.70
   0 -12   4   10.90    1.20
   0 -12   4   10.60    1.60
   1 -12   4   11.00    1.30
   1 -12   4   10.50    1.50
   2 -12   4   83.19    6.90
   2 -12   4  100.49    6.80
   3 -12   4    1.40    0.60
   3 -12   4    1.90    0.80
   4 -12   4    0.10    0.60
   4 -12   4    0.10    0.60
   5 -12   4    2.60    0.80
   5 -12   4    3.40    0.80
  -6  12  -4   40.70    3.10
   6 -12   4   33.70    3.10
  -7  12  -4    1.00    0.60
   7 -12   4    0.50    0.60
   7 -12   4    0.50    0.60
  -8  12  -4    2.60    1.00
   8 -12   4    1.50    0.70
   8 -12   4    1.40    0.80
  -9  12  -4    0.60    0.70
   9 -12   4    1.20    0.80
   9 -12   4    0.20    0.80
 -10  12  -4    1.50    0.80
  10 -12   4    0.50    1.70
  10 -12   4    1.00    0.80
 -11  12  -4   -0.10    0.70
  11 -12   4    1.20    0.90
 -12  12  -4   -0.90    0.60
  12 -12   4    0.10    0.90
 -13  12  -4    0.20    0.60
 -14  12  -4   -0.10    0.50
  -6 -11   4    0.30    0.40
  -5 -11   4   54.99    4.10
  -4 -11   4    4.70    0.70
  -3 -11   4    0.30    0.40
  -2 -11   4    5.00    0.70
  -1 -11   4   21.40    1.80
   0 -11   4   -0.80    0.50
   0 -11   4    0.10    0.40
   1 -11   4   22.70    2.10
   1 -11   4   22.60    1.90
   2 -11   4    5.40    0.80
   2 -11   4    4.10    0.90
   3 -11   4    0.90    0.50
   3 -11   4    0.30    0.60
   4 -11   4    3.30    0.60
   4 -11   4    2.30    0.70
   5 -11   4   53.39    3.80
   5 -11   4   44.40    3.90
  -6  11  -4    0.80    0.60
   6 -11   4    1.10    0.60
   6 -11   4    1.70    0.60
  -7  11  -4    0.50    0.60
   7 -11   4    0.30    0.60
   7 -11   4    0.10    0.60
  -8  11  -4    2.30    0.80
   8 -11   4    1.70    0.70
   8 -11   4    2.20    0.70
  -9  11  -4   20.00    1.80
   9 -11   4   14.60    1.80
 -10  11  -4    0.60    0.70
  10 -11   4    0.40    0.70
  10 -11   4    1.40    0.90
 -11  11  -4    0.60    0.70
  11 -11   4    1.50    0.90
 -12  11  -4    3.80    1.00
  12 -11   4    4.20    1.20
 -13  11  -4    6.10    1.10
 -14  11  -4   -0.50    0.50
  -7 -10   4    0.40    0.50
  -6 -10   4   37.50    2.80
  -5 -10   4    8.60    0.90
  -4 -10   4    7.20    0.80
  -3 -10   4   55.19    4.10
  -2 -10   4   88.19    6.40
  -1 -10   4    0.10    0.40
   0 -10   4    1.80    0.50
   0 -10   4    1.40    0.70
   1 -10   4    0.00    0.50
   1 -10   4    0.00    0.40
   2 -10   4   86.09    6.50
   2 -10   4   93.99    6.70
   3 -10   4   53.29    4.30
   3 -10   4   60.49    4.40
   4 -10   4    6.60    1.00
   4 -10   4    7.10    1.10
   5 -10   4    4.30    0.70
  -6  10  -4   36.50    2.70
   6 -10   4   36.60    3.00
   6 -10   4   28.50    2.70
  -7  10  -4    9.50    1.20
   7 -10   4    8.00    1.10
   7 -10   4    9.80    1.20
  -8  10  -4    1.20    0.60
   8 -10   4    1.40    0.60
   8 -10   4    1.30    0.70
  -9  10  -4    0.40    0.60
   9 -10   4    0.40    0.60
   9 -10   4    1.90    0.70
 -10  10  -4    1.00    0.70
  10 -10   4   -0.50    0.80
  10 -10   4    0.50    0.60
 -11  10  -4   10.90    1.50
  11 -10   4   13.70    1.70
  11 -10   4   10.30    1.70
 -12  10  -4   -0.20    0.70
  12 -10   4   -0.40    0.70
 -13  10  -4    1.90    0.80
  13 -10   4    4.40    1.10
 -14  10  -4    1.10    0.70
  -3  -9   4   -6.00    5.10
  -2  -9   4   39.60    2.90
  -2  -9   4   27.30    8.20
   1   9  -4   86.99   14.50
  -1  -9   4  116.69    7.90
  -1  -9   4  113.69   15.30
   0   9  -4    2.50    4.50
   0  -9   4   -3.30    3.00
   0  -9   4    0.10    0.40
  -1   9  -4   98.99   14.90
   1  -9   4  123.59    8.50
   1  -9   4  120.39    8.40
   1  -9   4  107.89   15.40
   2  -9   4   42.80    3.40
   2  -9   4   43.70    3.30
   3  -9   4    0.40    0.40
   3  -9   4    1.30    0.60
   3  -9   4    3.80    7.10
   4  -9   4    3.00    0.60
   4  -9   4    3.30    0.70
   5  -9   4   19.90    2.80
   5  -9   4   23.90    1.90
  -6   9  -4   14.50    1.40
   6  -9   4   15.50    1.50
   6  -9   4   16.40    1.60
  -7   9  -4   -0.40    0.40
   7  -9   4    0.20    0.40
   7  -9   4   -0.40    0.50
  -8   9  -4    0.70    0.50
   8  -9   4   -0.10    0.60
   8  -9   4    0.70    0.60
  -9   9  -4   10.90    1.20
   9  -9   4    7.50    1.20
   9  -9   4   12.10    1.30
 -10   9  -4    1.60    0.70
  10  -9   4    1.50    0.70
  10  -9   4    2.30    0.80
 -11   9  -4    5.10    1.00
  11  -9   4    3.20    0.90
  11  -9   4    5.70    1.10
 -12   9  -4   -0.30    0.60
  12  -9   4    0.40    0.60
 -13   9  -4    2.20    0.80
  13  -9   4    1.90    0.90
 -14   9  -4    0.70    0.60
  -8  -8   4   21.10    1.90
  -7  -8   4    0.20    0.30
  -6  -8   4  101.29    7.20
   5   8  -4   23.40    8.40
  -5  -8   4   42.50   11.60
  -5  -8   4   30.10    2.30
   4   8  -4  248.58   24.50
  -4  -8   4  241.68   17.20
  -4  -8   4  249.28   29.00
   3   8  -4   17.00    5.90
  -3  -8   4    5.70    5.10
  -3  -8   4    9.10    0.90
   2   8  -4   42.40    8.80
  -2  -8   4   42.70    3.20
  -2  -8   4   43.40    9.10
   1   8  -4    5.20    4.40
  -1  -8   4    6.40    0.80
  -1  -8   4    1.80    3.30
   0   8  -4  161.58   16.60
   0  -8   4  134.09   16.10
  -1   8  -4   14.60    4.20
   1  -8   4    8.30    0.90
   1  -8   4    4.30    3.80
  -2   8  -4   40.00    9.00
   2  -8   4   45.10    3.30
  -3   8  -4    8.00    4.30
   3  -8   4    9.50    5.00
   3  -8   4    9.20    1.00
  -4   8  -4  312.57   29.70
   4  -8   4  259.27   19.10
   4  -8   4  256.67   27.60
  -5   8  -4   28.50    8.60
   5  -8   4   18.90    6.70
   5  -8   4   32.30    2.40
  -6   8  -4  112.09    8.00
   6  -8   4  107.39    8.00
   6  -8   4  113.49    8.10
  -7   8  -4    1.40    0.60
   7  -8   4    0.70    0.40
   7  -8   4    1.90    1.00
  -8   8  -4   21.80    2.00
   8  -8   4   22.20    2.00
   8  -8   4   22.90    2.00
  -9   8  -4    4.20    0.80
   9  -8   4    4.70    0.80
   9  -8   4    3.10    0.80
 -10   8  -4   14.80    1.50
  10  -8   4   10.90    1.50
  10  -8   4   15.60    1.60
 -11   8  -4   19.60    1.90
  11  -8   4   18.60    1.90
 -12   8  -4    0.30    0.70
  12  -8   4   -0.30    0.50
 -13   8  -4    0.10    0.60
  13  -8   4    0.70    0.60
 -14   8  -4   -0.50    0.60
 -10  -7   4    1.10    0.80
  -8  -7   4    6.30    0.70
   7   7  -4    0.80    5.70
  -7  -7   4    0.60    0.30
  -7  -7   4    3.70    7.50
  -6  -7   4    0.40    0.30
   5   7  -4   70.49   11.20
  -5  -7   4   73.19    5.10
  -5  -7   4   63.79   13.00
   4   7  -4  134.59   15.70
  -4  -7   4  131.39   16.40
  -4  -7   4  134.59    9.50
   3   7  -4   33.10    7.60
  -3  -7   4   29.00    2.20
   2   7  -4    1.80    2.60
  -2  -7   4    0.10    0.30
  -2  -7   4   -0.20    3.80
   1   7  -4   -0.70    3.00
  -1  -7   4    1.10    0.30
  -1  -7   4    2.90    2.70
   0   7  -4    0.10    2.60
   0  -7   4    1.10    3.50
   0  -7   4   -0.30    0.20
  -1   7  -4    4.30    4.00
   1  -7   4    5.70    3.70
  -2   7  -4   -0.70    3.00
   2  -7   4    2.00    2.60
  -3   7  -4   35.50    7.20
   3  -7   4   24.60    6.40
   3  -7   4   32.50    2.50
  -4   7  -4  138.89   15.30
   4  -7   4  140.49    9.50
   4  -7   4  109.19   15.40
  -5   7  -4   71.59   13.60
   5  -7   4   74.99    5.30
   5  -7   4   64.89   11.20
  -6   7  -4    0.30    0.40
  -6   7  -4   -4.70    4.90
   6  -7   4    0.50    0.40
  -7   7  -4    2.00    0.50
  -7   7  -4   -1.80    8.60
   7  -7   4   -0.60    1.30
   7  -7   4   -9.80    8.80
   7  -7   4    0.50    0.40
  -8   7  -4    9.50    1.10
   8  -7   4    9.50    1.10
   8  -7   4    9.90    1.10
  -9   7  -4   93.89    7.00
   9  -7   4   94.29    7.00
   9  -7   4   97.59    7.00
 -10   7  -4   12.20    1.30
  10  -7   4   11.60    1.40
 -11   7  -4    0.60    0.50
  11  -7   4   -0.50    0.40
 -12   7  -4    0.50    0.60
  12  -7   4    0.30    0.50
 -13   7  -4    7.20    1.20
  13  -7   4   10.00    1.40
 -11  -6   4    0.40    0.30
 -10  -6   4    2.70    0.50
  -9  -6   4   -4.90   11.90
  -8  -6   4   14.50   10.20
  -7  -6   4  308.97   21.60
  -7  -6   4  305.07   33.20
   6   6  -4   63.69   10.70
  -6  -6   4   80.39   13.00
  -6  -6   4   67.49    4.90
   5   6  -4   20.80    6.50
  -5  -6   4    9.10    0.80
  -5  -6   4    3.70    4.10
   4   6  -4   59.49    9.00
  -4  -6   4   59.49   10.00
  -4  -6   4   52.09    3.90
   3   6  -4   77.39   10.10
  -3  -6   4   80.19    5.70
  -3  -6   4   80.39   11.40
   2   6  -4    0.60    2.80
  -2  -6   4   -3.90    2.90
  -2  -6   4   -0.10    0.20
   1   6  -4   18.30    5.20
  -1  -6   4    9.50    0.90
  -1  -6   4    6.80    3.60
   0   6  -4  173.58   16.50
   0  -6   4  164.78   11.70
   0  -6   4  159.28   16.50
  -1   6  -4    6.30    2.90
   1  -6   4    9.20    0.80
   1  -6   4    4.00    2.70
  -2   6  -4    0.90    2.20
   2  -6   4   -1.10    2.10
   2  -6   4    0.40    0.30
  -3   6  -4   74.69   10.00
   3  -6   4   71.69   10.30
  -4   6  -4   56.59    8.70
   4  -6   4   52.49    9.00
  -5   6  -4   14.90    5.50
  -5   6  -4    9.90    1.00
   5  -6   4   10.00    1.00
  -6   6  -4   58.29   10.50
  -6   6  -4   75.99    5.30
   6  -6   4   77.59   12.00
   6  -6   4   74.49    5.30
  -7   6  -4  362.16   39.30
  -7   6  -4  336.97   23.30
   7  -6   4  288.57   31.60
   7  -6   4  340.57   23.30
  -8   6  -4   20.70    9.40
   8  -6   4    8.70    7.40
  -9   6  -4    3.70    0.70
   9  -6   4    6.40    1.00
   9  -6   4    5.00    0.80
 -10   6  -4    1.90    0.60
  10  -6   4    3.50    0.70
 -11   6  -4    1.40    0.60
  11  -6   4    0.80    0.50
 -12   6  -4    2.30    0.70
  12  -6   4    1.50    0.60
 -13   6  -4    1.90    0.70
  13  -6   4    2.20    0.80
 -10  -5   4  -10.30   24.40
  -9  -5   4   71.09   27.00
  -9  -5   4   44.10   11.40
  -8  -5   4    5.50    7.20
   7   5  -4   13.20    6.10
  -7  -5   4   -5.20    7.50
   6   5  -4   18.50    6.00
  -6  -5   4   23.90    8.10
  -6  -5   4   24.10    1.80
   5   5  -4   16.90    4.70
  -5  -5   4   15.50    1.30
   4   5  -4   -2.20    2.40
  -4  -5   4    1.30    0.30
  -4  -5   4    3.20    3.40
   3   5  -4  178.48   16.60
  -3  -5   4  175.28   17.70
  -3  -5   4  153.18   11.60
   2   5  -4  337.87   26.70
  -2  -5   4  288.87   21.70
  -2  -5   4  311.17   27.20
   1   5  -4    2.10    1.90
  -1  -5   4    0.50    0.20
  -1  -5   4   -1.10    1.70
   0   5  -4   -0.60    1.80
   0  -5   4   -0.20    0.20
   0  -5   4    0.00    1.80
  -1   5  -4   -1.40    1.40
   1  -5   4    0.50    0.30
   1  -5   4    4.00    2.10
  -2   5  -4  340.27   26.70
   2  -5   4  287.77   26.50
   2  -5   4  309.17   21.90
  -3   5  -4  168.48   16.10
   3  -5   4  151.08   16.40
   3  -5   4  167.88   11.60
  -4   5  -4    0.90    2.50
   4  -5   4    4.40    3.30
   4  -5   4    1.30    0.40
  -5   5  -4   13.90    2.10
  -5   5  -4   20.60    5.10
   5  -5   4   18.10    6.00
   5  -5   4   17.40    1.40
  -6   5  -4   22.00    5.40
   6  -5   4   17.40    6.60
   6  -5   4   27.80    2.00
  -7   5  -4    6.70    0.80
  -7   5  -4   15.20    5.70
   7  -5   4    4.40    0.70
   7  -5   4    0.30    3.70
  -8   5  -4    3.10    0.60
  -8   5  -4   -4.00    4.40
   8  -5   4    9.10    5.90
   8  -5   4    2.10    0.50
  -9   5  -4   59.09   13.60
  -9   5  -4   81.09    5.80
   9  -5   4   86.99    5.90
   9  -5   4   76.39    5.80
 -10   5  -4    0.40    0.50
  10  -5   4    0.70    0.40
 -11   5  -4    7.50    0.90
  11  -5   4    6.20    0.90
 -12   5  -4   13.60    1.40
  12  -5   4   12.20    1.40
  13  -5   4    7.90    1.10
 -10  -4   4   13.30   15.30
 -10  -4   4   -8.30   14.40
  -9  -4   4   11.50    7.30
  -9  -4   4   24.30    9.10
  -8  -4   4  294.67   28.00
  -8  -4   4  224.38   28.20
  -7  -4   4  145.69   19.00
  -6  -4   4   69.79   13.40
   5   4  -4    1.80    2.50
  -5  -4   4    3.50    3.30
   3   4  -4   63.19    7.90
  -3  -4   4   52.69    4.00
  -3  -4   4   61.19    8.50
   2   4  -4  130.39   12.30
  -2  -4   4  108.49    8.30
  -2  -4   4  122.99   12.90
   1   4  -4  148.39   13.30
  -1  -4   4  127.69    9.40
  -1  -4   4  127.09   13.20
   0   4  -4 3534.35  231.58
   0  -4   4 2989.30  231.38
  -1   4  -4  141.49   13.00
   1  -4   4  124.99    9.00
   1  -4   4  120.09   12.60
  -2   4  -4  125.29   12.00
   2  -4   4  111.59   11.80
   2  -4   4  110.99    8.10
  -3   4  -4   70.89    8.10
   3  -4   4   55.79    4.10
   3  -4   4   50.09    7.60
  -4   4  -4 2060.79  139.69
   4  -4   4 1868.71  140.09
   4  -4   4 1864.31  134.49
  -5   4  -4    1.10    0.40
  -5   4  -4    4.80    3.20
   5  -4   4    1.10    0.40
   5  -4   4    0.40    2.80
  -6   4  -4   56.69    8.50
   6  -4   4   54.19    3.90
   6  -4   4   44.40    8.80
  -7   4  -4  129.99   14.90
   7  -4   4  113.99   15.70
   7  -4   4  146.39    9.60
  -8   4  -4  246.38   16.70
  -8   4  -4  214.08   23.00
   8  -4   4  251.27   16.70
   8  -4   4  210.28   25.10
  -9   4  -4    4.20    0.70
  -9   4  -4    9.70    6.20
   9  -4   4   -3.30    5.90
   9  -4   4    3.70    0.70
 -10   4  -4   16.30    9.30
 -10   4  -4    5.70    0.80
  10  -4   4    6.30    0.90
  10  -4   4    8.20    9.70
 -11   4  -4    2.70    0.60
  11  -4   4    3.30    0.70
  12  -4   4    0.10    0.70
 -10  -3   4    5.40   11.90
 -10  -3   4   -3.80    9.90
  -9  -3   4   78.49   16.50
  -8  -3   4   29.30    8.90
  -8  -3   4   12.00    8.00
  -7  -3   4   87.59   16.80
   6   3  -4   52.39    8.00
  -6  -3   4   45.10    9.30
   5   3  -4   19.00    5.40
  -5  -3   4   18.60    5.50
   4   3  -4   68.09    8.30
  -4  -3   4   54.89    8.30
   3   3  -4    1.00    1.30
  -3  -3   4    1.50    2.00
   2   3  -4 1076.69   75.79
  -2  -3   4  985.20   76.29
   1   3  -4   82.49    8.30
  -1  -3   4   66.19    5.00
  -1  -3   4   68.79    8.10
   0   3  -4    0.20    1.10
   0  -3   4    0.10    0.20
   0  -3   4    0.40    1.00
  -1   3  -4   77.39    8.20
   1  -3   4   67.89    5.00
   1  -3   4   69.79    8.00
   2  -3   4  618.54   43.50
  -3   3  -4    0.90    1.60
   3  -3   4    2.10    0.40
   3  -3   4    1.60    1.70
  -4   3  -4   56.99    7.60
   4  -3   4   57.99    4.30
   4  -3   4   75.39    9.90
  -5   3  -4   19.80    4.60
   5  -3   4   20.40    1.60
   5  -3   4   15.90    4.50
  -6   3  -4   42.80    7.20
  -6   3  -4   42.30    3.30
   6  -3   4   43.40    3.20
   6  -3   4   64.69   11.10
  -7   3  -4   81.69   10.20
   7  -3   4   70.99   11.30
   7  -3   4   80.69    5.70
  -8   3  -4   24.80    7.00
  -8   3  -4   33.20    2.50
   8  -3   4   32.70    2.50
   8  -3   4   23.70    7.70
  -9   3  -4  110.49    8.30
  -9   3  -4  101.69   17.50
   9  -3   4  125.29    8.30
 -10   3  -4   -6.60    6.10
 -10   3  -4    2.20    0.60
  10  -3   4    7.60    6.60
  10  -3   4    2.40    0.50
 -11   3  -4    0.60    0.40
  11  -3   4    0.50    0.40
  12  -3   4   10.40    1.10
 -10  -2   4   -6.60    7.00
 -10  -2   4    8.00   10.90
  -9  -2   4   -0.10    4.60
  -9  -2   4   13.70    7.30
  -8  -2   4   53.59    9.80
  -8  -2   4   39.60   10.50
  -7  -2   4  163.48   19.80
  -7  -2   4  202.18   19.70
   6   2  -4   71.39    9.10
  -6  -2   4   60.49    9.90
   5   2  -4  606.34   51.79
  -5  -2   4  764.52   56.99
   4   2  -4  139.59   13.40
  -4  -2   4  137.79   14.30
  -3  -2   4   24.70    5.10
  -2  -2   4   20.60    4.60
   1   2  -4    1.60    1.80
  -1  -2   4    2.70    1.60
   0   2  -4 2724.63  172.48
   0  -2   4 2308.37  172.18
   0  -2   4 2254.57  168.98
  -1   2  -4    1.50    1.30
   1  -2   4    2.10    0.30
   1  -2   4    2.00    1.70
  -2   2  -4   31.80    6.70
   2  -2   4   20.80    3.90
   2  -2   4   23.00    1.70
  -3   2  -4   29.70    4.70
   3  -2   4   34.30    6.30
   3  -2   4   26.40    2.00
  -4   2  -4  126.79   11.30
   4  -2   4  108.79   11.30
   4  -2   4   89.09    7.50
   5  -2   4  477.85   33.20
   5  -2   4  470.15   38.20
  -6   2  -4   53.19    7.70
  -6   2  -4   39.10    4.10
   6  -2   4   53.49    3.60
   6  -2   4   55.49    8.50
  -7   2  -4  159.88   16.10
   7  -2   4  154.78   11.00
   7  -2   4  152.98   17.20
  -8   2  -4   37.70    8.70
  -8   2  -4   41.30    3.10
   8  -2   4   41.70    3.10
   8  -2   4   42.00    9.20
  -9   2  -4   13.70    1.20
  -9   2  -4   10.40    5.30
   9  -2   4    0.90    5.90
   9  -2   4   14.40    1.30
 -10   2  -4   11.40    7.40
  10  -2   4    5.70    7.10
  10  -2   4    6.20    0.70
  11  -2   4    1.20    0.40
 -10  -1   4   33.70    9.90
 -10  -1   4   31.20   12.20
  -9  -1   4   84.59   16.60
  -9  -1   4   79.59   15.60
  -8  -1   4    0.90    5.10
  -8  -1   4    3.50    4.20
  -7  -1   4  295.47   29.10
  -7  -1   4  326.77   28.50
  -6  -1   4   79.39   11.00
   5   1  -4   13.50    3.80
  -5  -1   4   16.60    4.90
   4   1  -4  158.68   14.60
  -4  -1   4  154.88   15.30
   3   1  -4   92.59    9.60
  -3  -1   4   98.49   10.20
   2   1  -4   62.99    6.70
  -2  -1   4   54.59    6.80
   1   1  -4 1035.00   72.19
  -1  -1   4  961.40   72.49
   0   1  -4   -0.40    0.90
   0  -1   4    0.70    1.10
  -1   1  -4 1055.29   70.29
   1  -1   4  881.41   69.99
  -2   1  -4   63.39    6.60
   2  -1   4   56.69    6.70
  -3   1  -4   92.19    9.00
   3  -1   4   84.69    9.00
  -4   1  -4  142.59   12.40
   4  -1   4  121.99    9.00
   4  -1   4  123.59   12.40
  -5   1  -4    7.50    2.90
   5  -1   4    9.20    3.30
   5  -1   4   12.00    0.90
  -6   1  -4   71.79    8.80
   6  -1   4   69.69    4.80
   6  -1   4   55.79    8.60
  -7   1  -4  278.07   23.80
   7  -1   4  256.87   18.20
   7  -1   4  245.88   24.10
  -8   1  -4    2.80    3.40
   8  -1   4    1.00    3.40
   8  -1   4    2.90    0.40
   9  -1   4   90.69    6.50
   9  -1   4   93.09   14.20
 -10   1  -4   22.10    6.80
  10  -1   4   29.30   12.10
  10  -1   4   19.40    2.10
  11  -1   4   10.30    1.00
 -10   0   4    2.80    9.20
  -9   0   4    3.50    5.00
  -8   0   4  516.75   45.40
  -8   0   4  424.06   38.90
   7   0  -4    0.30    0.80
  -7   0   4    0.70    4.10
  -7   0   4    5.00    3.20
  -6   0   4    1.50    2.40
  -6   0   4    0.50    3.40
   4   0  -4 3708.33  255.57
  -4   0   4 3525.05  256.47
  -3   0   4    2.40    1.50
   2   0  -4  603.44   48.60
  -2   0   4  675.03   47.70
  -1   0   4    0.20    0.80
   0   0  -4 9304.57  604.44
   0   0   4 7998.80  604.34
  -1   0  -4   -1.00    0.60
   1   0   4    1.20    0.90
   2   0   4  618.54   45.70
  -3   0  -4    0.70    1.60
   3   0   4   -0.10    1.30
  -4   0  -4 3303.47  221.18
   4   0   4 2948.80  221.38
  -5   0  -4    0.80    1.60
   5   0   4    0.30    0.30
   5   0   4    2.20    1.80
  -6   0  -4    2.10    2.80
   6   0   4    0.80    1.80
   6   0   4    1.90    0.30
  -7   0  -4    4.60    2.60
   7   0   4    4.50    3.20
  -8   0  -4  361.66   30.80
   8   0   4  350.86   24.50
   8   0   4  335.37   31.80
  -9   0  -4    3.50    6.20
   9   0   4   -1.50    4.80
 -10   0  -4   -2.20    5.60
  10   0   4    1.20    0.30
  10   0   4    8.10    7.60
 -10   1   4   43.80   10.00
   9  -1  -4   96.49    6.80
  -9   1   4   76.59   12.30
  -9   1   4   86.19   15.40
   8  -1  -4    3.00    1.70
  -8   1   4    0.80    3.80
  -8   1   4    5.70    4.30
  -7   1   4  304.27   26.70
  -7   1   4  305.67   28.20
  -6   1   4   80.19   10.00
  -6   1   4  106.59   11.80
  -5   1   4   14.40    3.90
  -5   1   4   15.60    4.20
  -4   1   4  155.28   14.80
   3  -1  -4  103.09    9.20
  -3   1   4   91.09    9.60
   2  -1  -4   64.69    6.10
  -2   1   4   55.39    6.20
   1  -1  -4 1103.09   78.49
  -1   1   4 1100.99   78.79
   0  -1  -4   -0.20    0.60
   0   1   4   -0.90    0.70
  -1  -1  -4 1074.89   71.99
   1   1   4  939.51   71.79
  -2  -1  -4   66.39    6.20
   2   1   4   53.59    5.90
  -3  -1  -4   93.99    8.70
   3   1   4   85.89    8.70
  -4  -1  -4  111.79   13.80
   4   1   4  131.89   12.10
  -5  -1  -4   15.00    3.80
   5   1   4   17.80    4.60
  -6  -1  -4   79.69    9.40
   6   1   4   84.09    9.90
  -7  -1  -4  282.17   22.50
   7   1   4  210.88   16.80
   7   1   4  246.58   23.20
  -8  -1  -4    2.20    4.40
   8   1   4    7.90    5.00
   8   1   4    2.70    0.40
  -9  -1  -4   68.39   11.90
   9   1   4   78.89   12.30
   9   1   4   87.29    5.90
 -10  -1  -4   -3.90    5.50
  10  -2  -4   10.10    1.60
 -10   2   4    5.40    9.40
  -9   2   4   -2.70    6.40
   8  -2  -4   42.10    3.30
  -8   2   4   43.00    9.30
  -8   2   4   34.20    7.90
  -7   2   4  170.08   18.40
  -7   2   4  172.98   17.00
   6  -2  -4   39.00    4.70
  -6   2   4   59.79    7.50
  -6   2   4   60.99    8.70
  -5   2   4  578.04   45.40
  -5   2   4  585.34   44.30
  -4   2   4  131.29   12.80
  -4   2   4  136.79   12.20
  -3   2   4   34.70    4.30
  -3   2   4   28.20    6.40
  -2   2   4   32.70    4.00
   1  -2  -4    1.40    0.80
  -1   2   4    1.60    1.00
   0  -2  -4 2868.11  203.78
   0   2   4 2956.30  203.78
  -1  -2  -4    2.30    1.00
   1   2   4    1.70    0.90
  -2  -2  -4   26.90    3.20
   2   2   4   23.80    3.30
  -3  -2  -4   32.30    4.10
   3   2   4   30.90    4.20
  -4  -2  -4  136.39   11.90
   4   2   4  123.19   12.10
  -5  -2  -4  546.75   39.90
   5   2   4  488.15   40.40
   6   2   4   57.69    8.30
  -7  -2  -4  154.98   15.50
   7   2   4  150.08   16.30
  -8  -2  -4   42.40    8.10
  -9  -2  -4   10.80    5.90
 -10  -2  -4   -6.40    7.40
  11  -3  -4    1.30    1.20
  10  -3  -4    2.20    1.30
   9  -3  -4  125.69    8.60
  -9   3   4   91.69   16.60
   8  -3  -4   34.90    2.70
  -8   3   4   27.90    7.50
  -8   3   4   26.30    6.80
  -7   3   4   54.99   10.10
  -7   3   4   69.49   13.00
  -6   3   4   50.89    6.90
  -6   3   4   42.80    7.80
  -5   3   4   23.50    5.50
  -5   3   4   24.00    4.30
  -4   3   4   71.29    7.30
  -4   3   4   69.09    7.80
  -3   3   4    1.70    1.30
  -3   3   4    3.40    1.60
  -2   3   4 1162.98   88.79
  -2   3   4 1350.56   89.19
  -1   3   4   92.69    7.10
  -1   3   4   94.29    7.20
  -1  -3  -4   89.89    7.10
   1   3   4   95.49    7.20
  -2  -3  -4 1127.19   81.29
   2   3   4 1168.68   81.59
  -3  -3  -4    3.20    1.40
   3   3   4    0.30    1.10
  -4  -3  -4   65.49    6.80
   4   3   4   58.79    7.10
  -5  -3  -4   24.80    4.60
  -6  -3  -4   43.20    6.50
  -7  -3  -4   76.39   10.10
  -8  -3  -4   34.00    7.10
  -8  -3  -4   37.50    6.40
  -9  -3  -4    1.60    4.30
  12  -4  -4   -0.40    1.30
  11  -4  -4    4.20    1.50
  10  -4  -4    8.00    1.40
   9  -4  -4    3.60    0.90
  -9   4   4    5.60    6.70
   8  -4  -4  253.97   17.30
  -8   4   4  222.48   24.30
  -7   4   4  145.19   16.10
  -7   4   4  139.89   14.60
  -6   4   4   52.69    8.60
  -6   4   4   57.49    7.80
   5  -4  -4    1.50    0.50
  -5   4   4    3.40    2.70
  -5   4   4   -0.80    1.70
  -4   4   4 2174.68  157.58
  -4   4   4 2250.97  156.98
  -3   4   4   66.19    6.20
  -3   4   4   54.39    6.10
  -2   4   4  154.58   12.40
  -2   4   4  167.78   12.40
  -2  -4  -4  128.69   10.30
  -2  -4  -4  137.59   10.40
  -3  -4  -4   63.29    6.30
  -3  -4  -4   72.29    6.70
  -4  -4  -4 2169.08  156.68
  -4  -4  -4 2251.37  156.88
  -5  -4  -4    1.60    1.70
  -5  -4  -4    0.20    2.60
  -6  -4  -4   46.30    7.00
  -6  -4  -4   58.59    7.50
  -7  -4  -4  143.79   15.00
  -7  -4  -4  138.59   14.80
  -8  -4  -4  243.68   23.50
  -8  -4  -4  252.27   39.10
  13  -5  -4   10.90    2.00
  12  -5  -4   16.50    2.70
  11  -5  -4   11.00    1.80
  10  -5  -4   -0.10    0.70
   9  -5  -4   89.49    6.80
  -9   5   4   92.59    6.60
   8  -5  -4    2.40    0.70
  -8   5   4    0.70    4.60
   7  -5  -4    5.60    0.90
  -7   5   4    3.70    3.60
  -6   5   4   29.90    6.60
  -6   5   4   39.30    6.20
  -5   5   4   10.20    3.80
   4  -5  -4    1.20    0.50
  -4   5   4   -0.10    1.70
  -4   5   4    0.90    1.60
  -3   5   4  211.28   15.60
  -3   5   4  179.38   15.50
  -2  -5  -4  351.46   26.20
  -2  -5  -4  377.26   26.30
  -3  -5  -4  208.58   15.80
  -3  -5  -4  188.28   15.50
  -4  -5  -4    1.10    1.50
  -4  -5  -4    2.80    1.60
  -5  -5  -4   15.50    4.00
  -6  -5  -4   36.80    6.90
  -7  -5  -4    3.00    3.20
  -8  -5  -4   -4.60    4.40
  -9  -5  -4    0.90   11.60
  13  -6  -4    1.40    1.60
  12  -6  -4    1.70    1.60
  11  -6  -4    1.80    1.10
  10  -6  -4    2.20    0.80
 -10   6   4    1.40    0.40
   9  -6  -4    5.10    1.00
  -9   6   4    5.60    0.80
  -8   6   4    3.00    4.90
  -8   6   4    1.40    0.40
   7  -6  -4  367.16   24.30
  -7   6   4  308.27   30.10
   6  -6  -4   77.59    5.70
  -6   6   4   70.39   10.00
  -5   6   4   13.80    3.90
  -5   6   4    7.20    3.70
  -4   6   4   46.90    6.70
  -4   6   4   64.19    6.70
   3  -6  -4   94.49    7.20
  -3   6   4  103.19    8.50
  -3   6   4  100.29   13.20
  -3  -6  -4  100.49    8.30
  -3  -6  -4   82.99    8.00
  -4  -6  -4   64.19    6.90
  -4  -6  -4   48.80    5.90
  -5  -6  -4   10.80    3.80
  -6  -6  -4   59.79    8.20
  -6  -6  -4   74.49    9.40
  -7  -6  -4  360.56   31.70
  -8  -6  -4   15.30    6.80
  14  -7  -4    3.20    1.70
  13  -7  -4   10.60    2.40
  12  -7  -4    0.30    1.40
  11  -7  -4    0.20    1.00
  10  -7  -4   13.10    1.70
 -10   7   4   11.40    1.10
   9  -7  -4   99.09    6.80
  -9   7   4   80.69    6.50
   8  -7  -4   12.60    1.80
  -8   7   4   12.50    1.20
   7  -7  -4    1.50    0.70
  -7   7   4   -4.90    4.70
  -7   7   4    0.70    0.40
   6  -7  -4    0.20    0.50
  -6   7   4    1.10    0.50
  -6   7   4    0.20    3.60
   5  -7  -4   80.29    6.00
  -5   7   4   80.89    9.40
   4  -7  -4  116.89    9.70
  -4   7   4  127.79   11.60
  -3   7   4   40.80    4.40
  -3   7   4   38.90    4.10
   1  -7  -4    0.80    0.50
   0  -7  -4    0.30    0.40
  -1  -7  -4    1.30    0.50
  -3  -7  -4   22.40    3.30
  -4  -7  -4  139.79   13.10
  -4  -7  -4  171.98   15.60
  -5  -7  -4   58.49    7.30
  -6  -7  -4    2.20    4.40
  -7  -7  -4   -3.40    5.40
  14  -8  -4   -0.40    1.40
  13  -8  -4    0.80    1.80
  12  -8  -4    0.60    1.50
  11  -8  -4   19.10    2.20
 -11   8   4   14.50    1.50
  10  -8  -4   16.20    2.00
   9  -8  -4    4.60    1.00
  -9   8   4    4.30    0.70
   8  -8  -4   24.90    2.30
  -8   8   4   21.50    1.90
   7  -8  -4    1.50    1.00
  -7   8   4   -5.90    5.70
  -7   8   4    1.40    0.50
   6  -8  -4  118.39    8.70
   5  -8  -4   39.50    3.10
  -5   8   4   27.70    6.10
   4  -8  -4  291.17   20.40
  -4   8   4  281.57   22.60
   3  -8  -4   10.70    1.40
   2  -8  -4   50.29    3.90
   1  -8  -4    8.90    1.10
   0  -8  -4  172.78   12.40
  -1  -8  -4    7.50    1.00
  -2  -8  -4   47.20    3.70
  -3  -8  -4   10.70    2.50
  -3  -8  -4    9.20    2.10
  -4  -8  -4  294.47   22.40
  -4  -8  -4  246.38   21.80
  -5  -8  -4   38.30    7.40
  -6  -8  -4   85.09   13.50
  -7  -8  -4   10.40    8.40
  14  -9  -4    0.30    1.60
  13  -9  -4    1.30    1.70
  12  -9  -4    0.50    1.20
 -12   9   4    0.80    0.60
  11  -9  -4    5.40    1.40
 -11   9   4    3.70    0.80
  10  -9  -4    3.20    1.10
 -10   9   4    1.50    0.60
   9  -9  -4   11.90    1.70
  -9   9   4   10.00    1.20
   8  -9  -4    0.30    0.80
  -8   9   4    0.10    0.40
   7  -9  -4    0.80    0.80
  -7   9   4    0.50    0.50
   6  -9  -4   17.20    1.90
  -6   9   4   23.40    8.60
   5  -9  -4   27.10    2.50
  -5   9   4   25.50   10.40
   4  -9  -4    3.10    0.80
  -4   9   4    2.60    2.40
   3  -9  -4    2.30    0.80
   2  -9  -4   47.20    3.80
   1  -9  -4  128.09    9.30
   0  -9  -4    0.40    0.50
  -1  -9  -4  123.19    9.00
  -2  -9  -4   44.90    3.60
  -5  -9  -4   14.10    6.70
  -6  -9  -4    1.10    7.20
  14 -10  -4    0.80    1.60
  13 -10  -4    2.10    1.60
  12 -10  -4    0.00    1.10
 -12  10   4    1.00    0.60
  11 -10  -4   10.60    1.70
 -11  10   4    8.70    1.20
  10 -10  -4    1.20    1.00
 -10  10   4    3.30    0.60
   9 -10  -4    1.00    0.90
  -9  10   4    0.00    0.40
   8 -10  -4    2.10    1.00
  -8  10   4    1.20    0.50
   7 -10  -4   11.50    1.60
  -7  10   4    8.60    1.10
   6 -10  -4   44.00    3.70
   5 -10  -4    9.60    1.40
   4 -10  -4    7.00    1.20
   3 -10  -4   62.29    5.30
   2 -10  -4   97.09    7.30
   1 -10  -4    0.60    0.60
   0 -10  -4    2.10    0.70
  -1 -10  -4   -0.40    0.60
  -2 -10  -4   94.19    7.00
  -3 -10  -4   58.49    4.60
  -5 -10  -4   -7.10   16.90
  14 -11  -4    0.60    1.50
  13 -11  -4    2.20    1.50
  12 -11  -4    1.90    1.20
 -12  11   4    1.50    0.70
  11 -11  -4    1.20    1.10
 -11  11   4    1.50    0.60
  10 -11  -4    0.60    1.00
   9 -11  -4   21.90    2.40
  -9  11   4   16.00    1.80
   8 -11  -4    1.50    0.90
  -8  11   4    1.60    0.60
   7 -11  -4    0.20    0.80
  -7  11   4    1.30    0.60
   6 -11  -4    1.10    0.80
   5 -11  -4   60.49    4.90
   4 -11  -4    3.20    0.90
   3 -11  -4    0.30    0.70
   2 -11  -4    5.70    1.20
   1 -11  -4   24.60    2.40
   0 -11  -4   -0.20    0.60
  -1 -11  -4   22.60    2.20
  -2 -11  -4    7.30    1.30
  -3 -11  -4    0.40    0.70
  -4 -11  -4    5.40    1.20
 -18 -11  -4   -0.80    0.70
  14 -12  -4   -0.70    1.70
  13 -12  -4    0.10    1.20
  12 -12  -4    0.50    0.90
 -12  12   4    0.30    0.60
  11 -12  -4    1.10    1.00
 -11  12   4    1.10    0.60
  10 -12  -4    2.40    1.10
 -10  12   4    0.80    0.60
   9 -12  -4    1.20    0.90
  -9  12   4    1.40    0.60
   8 -12  -4    1.60    1.10
  -8  12   4    1.40    0.60
   7 -12  -4    0.00    0.90
  -7  12   4    0.00    0.50
   6 -12  -4   43.50    3.90
   5 -12  -4    4.20    1.10
   4 -12  -4    0.10    0.80
   3 -12  -4    1.10    0.90
   2 -12  -4  111.99    8.50
   1 -12  -4   12.60    1.80
   0 -12  -4    9.80    1.60
  -1 -12  -4   10.90    1.60
  -2 -12  -4  113.79    8.50
  -3 -12  -4    3.40    1.10
  -4 -12  -4    1.00    0.90
  -5 -12  -4    3.60    1.00
 -17 -12  -4   -0.30    0.60
  14 -13  -4   -0.10    0.90
  13 -13  -4    0.30    1.30
  12 -13  -4   -0.50    0.70
 -12  13   4   -0.40    1.70
  11 -13  -4    0.20    0.70
 -11  13   4    0.20    0.60
  10 -13  -4    0.40    0.90
 -10  13   4    1.30    0.60
   9 -13  -4    0.80    0.90
  -9  13   4   -0.20    0.50
   8 -13  -4    4.30    1.40
  -8  13   4    2.40    1.40
   7 -13  -4    0.40    1.00
  -7  13   4    0.20    0.60
   6 -13  -4    0.60    0.90
   5 -13  -4    5.00    1.30
   4 -13  -4   -0.70    0.70
   3 -13  -4    3.10    1.30
   2 -13  -4    6.30    1.30
   1 -13  -4    2.10    1.00
   0 -13  -4   -0.30    0.80
  -1 -13  -4    2.30    1.10
  -2 -13  -4    7.60    1.50
  -3 -13  -4    2.20    1.20
  -4 -13  -4   -0.10    0.80
  -5 -13  -4    3.60    1.20
  -6 -13  -4    1.90    0.90
  -7 -13  -4    0.20    1.00
 -15 -13  -4   -0.40    0.70
 -16 -13  -4   -0.90    0.60
 -17 -13  -4   -0.70    0.60
  14 -14  -4   -0.40    1.00
  13 -14  -4   -0.80    0.90
  12 -14  -4   -0.20    1.00
  11 -14  -4   -0.20    0.60
 -11  14   4   -0.50    0.70
  10 -14  -4   -0.20    0.70
 -10  14   4    2.20    0.70
   9 -14  -4    0.90    0.90
  -9  14   4    1.60    0.70
   8 -14  -4    1.10    1.10
  -8  14   4   -0.20    0.50
   7 -14  -4    6.50    1.50
  -7  14   4    4.60    1.00
   6 -14  -4    0.90    1.00
  -6  14   4    0.90    0.60
   5 -14  -4    1.30    1.10
   4 -14  -4    1.20    1.30
   3 -14  -4    0.80    0.90
   2 -14  -4   30.40    3.20
   1 -14  -4    1.60    1.00
   0 -14  -4    1.60    1.10
  -1 -14  -4    1.20    1.10
  -2 -14  -4   30.70    3.10
  -3 -14  -4    1.20    1.10
  -4 -14  -4   -0.70    1.10
  -5 -14  -4    2.90    1.30
  -6 -14  -4    0.90    1.10
  -7 -14  -4    7.20    1.40
  -8 -14  -4   -0.40    1.00
  -9 -14  -4    2.10    1.10
 -10 -14  -4    1.30    1.10
 -11 -14  -4    0.10    0.90
 -12 -14  -4   -0.80    0.80
 -13 -14  -4    0.00    0.80
 -14 -14  -4    1.20    0.90
 -15 -14  -4    0.90    0.70
 -16 -14  -4    1.00    0.70
  14 -15  -4    0.90    0.90
  13 -15  -4   -0.40    1.00
  12 -15  -4    0.30    0.60
  11 -15  -4   -0.20    0.60
  10 -15  -4    0.00    0.60
 -10  15   4   -0.60    0.60
   9 -15  -4    0.50    0.80
  -9  15   4    3.90    0.80
   8 -15  -4   -0.70    0.70
  -8  15   4   -1.10    0.50
   7 -15  -4    2.50    1.10
  -7  15   4    3.00    0.80
   6 -15  -4    1.20    1.10
  -6  15   4    0.50    0.60
   5 -15  -4    6.40    1.60
   4 -15  -4    2.90    1.10
   3 -15  -4    3.10    1.20
   2 -15  -4    0.00    1.10
   1 -15  -4    7.20    1.70
   0 -15  -4    0.30    1.10
  -1 -15  -4    8.30    1.90
  -2 -15  -4    1.30    1.20
  -3 -15  -4    4.10    1.40
  -4 -15  -4    4.80    1.30
  -5 -15  -4    7.50    1.40
  -6 -15  -4    0.40    1.00
  -7 -15  -4    5.10    1.50
  -8 -15  -4    0.20    1.10
  -9 -15  -4    0.70    1.10
 -10 -15  -4    0.50    1.00
 -11 -15  -4   -0.30    0.90
 -12 -15  -4    1.00    1.00
 -13 -15  -4    1.20    0.90
 -14 -15  -4    0.10    0.80
 -15 -15  -4    0.50    0.60
  13 -16  -4    0.80    1.00
  12 -16  -4   -0.10    0.80
  11 -16  -4    0.10    0.50
  10 -16  -4   -0.10    0.50
 -10  16   4    0.00    0.90
   9 -16  -4    0.20    0.60
  -9  16   4    1.10    0.50
   8 -16  -4    0.10    0.80
  -8  16   4    0.20    0.60
   7 -16  -4    0.50    1.00
  -7  16   4    1.00    0.60
   6 -16  -4    4.00    1.30
  -6  16   4    1.20    0.70
   5 -16  -4   -0.80    0.90
   4 -16  -4   -0.40    0.90
   3 -16  -4    1.10    1.10
   2 -16  -4   32.70    3.50
   1 -16  -4   15.80    2.70
   0 -16  -4   -0.10    1.40
  -1 -16  -4   15.20    2.50
  -2 -16  -4   39.00    3.90
  -3 -16  -4    0.90    1.10
  -4 -16  -4    1.00    1.30
  -5 -16  -4   -0.40    1.00
  -6 -16  -4    3.80    1.30
  -7 -16  -4    0.30    1.00
  -8 -16  -4    0.90    1.10
  -9 -16  -4    1.00    1.20
 -10 -16  -4    0.40    1.00
 -11 -16  -4   -0.40    0.80
 -12 -16  -4   -0.20    0.70
 -13 -16  -4   -0.10    0.90
 -14 -16  -4    0.20    0.60
  13 -17  -4   -0.30    0.70
  12 -17  -4    0.10    0.80
  11 -17  -4   -0.30    0.50
  10 -17  -4    0.60    0.50
   9 -17  -4    0.70    0.60
  -9  17   4    1.10    0.60
   8 -17  -4   -0.60    0.50
  -8  17   4    0.30    0.60
   7 -17  -4   -0.60    0.70
  -7  17   4    0.10    0.50
   6 -17  -4   -0.90    0.60
  -6  17   4    0.40    0.50
   5 -17  -4    0.40    0.90
  -5  17   4    0.30    0.50
   4 -17  -4   -0.40    1.00
   3 -17  -4   -0.10    1.00
   2 -17  -4    0.10    0.90
   1 -17  -4    1.70    1.30
   0 -17  -4    1.40    1.20
  -1 -17  -4   -0.60    1.10
  -2 -17  -4    0.90    1.10
  -3 -17  -4   -0.50    1.00
  -4 -17  -4   12.00    2.00
  -5 -17  -4    0.60    1.00
  -6 -17  -4   -0.20    1.00
  -7 -17  -4    0.30    1.10
  -8 -17  -4    0.10    0.90
  -9 -17  -4    0.90    0.90
 -10 -17  -4    0.20    0.80
 -11 -17  -4   -0.30    0.80
 -12 -17  -4   -0.70    0.70
 -13 -17  -4   -0.40    0.70
  11 -18  -4   -0.30    0.60
  10 -18  -4    0.10    0.50
   9 -18  -4    0.30    0.40
   8 -18  -4    0.30    0.60
  -8  18   4    0.60    0.60
   7 -18  -4   -0.10    0.40
  -7  18   4    0.00    0.50
   6 -18  -4   -0.20    0.70
  -6  18   4    0.10    0.40
   5 -18  -4   -0.20    0.70
  -5  18   4    0.40    0.50
   4 -18  -4   -0.50    0.90
  -4  18   4    0.60    0.50
   3 -18  -4    0.00    1.10
   2 -18  -4    0.70    1.00
   1 -18  -4    2.20    1.10
   0 -18  -4   -0.30    1.00
  -1 -18  -4    2.00    1.10
  -2 -18  -4    0.60    1.00
  -3 -18  -4    0.40    1.00
  -4 -18  -4    0.60    1.10
  -5 -18  -4    0.30    0.90
  -6 -18  -4    0.40    1.00
  -7 -18  -4    1.10    1.00
  -8 -18  -4    0.10    0.90
  -9 -18  -4    0.80    1.00
 -10 -18  -4    0.60    0.90
 -11 -18  -4   -0.10    0.70
   9 -19  -4   -0.20    0.40
   8 -19  -4    0.90    0.80
   7 -19  -4   -0.10    0.30
  -7  19   4    0.30    0.60
   6 -19  -4   -0.10    0.50
  -6  19   4    0.00    0.40
   5 -19  -4    0.40    0.60
  -5  19   4   -0.30    0.40
   4 -19  -4    0.50    0.70
  -4  19   4    0.50    0.50
   3 -19  -4    0.30    0.70
   2 -19  -4    0.00    0.60
   1 -19  -4   -0.30    0.70
   0 -19  -4   -0.70    0.70
  -1 -19  -4   -0.60    0.70
  -2 -19  -4   -0.20    0.80
  -3 -19  -4    0.60    0.90
  -4 -19  -4    0.70    0.90
  -5 -19  -4   -0.30    0.80
  -6 -19  -4   -0.10    0.80
  -7 -19  -4    0.70    0.90
  -8 -19  -4    0.40    0.90
  -9 -19  -4    0.20    0.90
   7 -20  -4   -0.30    0.40
   6 -20  -4   -0.10    0.40
   5 -20  -4    0.00    0.40
  -5  20   4    0.30    0.50
   4 -20  -4    0.00    0.50
  -4  20   4    0.10    0.40
   3 -20  -4   -0.10    0.50
  -3  20   4   -0.60    0.40
   2 -20  -4    0.40    0.70
   1 -20  -4   -0.30    0.60
   0 -20  -4    0.70    0.70
  -1 -20  -4    0.10    0.70
  -2 -20  -4    0.40    0.70
  -3 -20  -4   -0.10    0.70
  -4 -20  -4   -0.30    0.70
  -5 -20  -4    0.00    0.70
  -6 -20  -4   -0.30    0.80
  -7 -20  -4    0.30    0.70
   4 -21  -4    0.30    0.30
   3 -21  -4    0.40    0.40
  -3  21   4   -1.40    0.50
   2 -21  -4    0.10    0.40
  -2  21   4   -0.20    0.40
   1 -21  -4    0.00    0.40
  -1  21   4    0.20    0.30
   0 -21  -4    0.20    0.50
  -1 -21  -4   -0.20    0.60
  -2 -21  -4    0.00    0.50
  -3 -21  -4    0.00    0.50
  -4 -21  -4    0.50    0.60
   2  21  -5    0.10    0.30
   1  21  -5   -0.20    0.30
   0  21  -5    0.20    0.30
  -1  21  -5   -0.40    0.30
  -2  21  -5   -0.20    0.30
  -3  21  -5    0.10    0.30
  -7 -20   5   -0.30    0.80
  -6 -20   5    0.00    0.50
  -5 -20   5    0.00    0.40
  -4 -20   5   -0.30    0.50
  -3 -20   5   -0.60    0.50
  -2 -20   5    0.00    0.50
  -1 -20   5    0.50    0.60
  -1  20  -5    0.10    0.40
  -2  20  -5   -0.20    0.40
  -3  20  -5    0.00    0.40
  -4  20  -5    0.20    0.40
  -5  20  -5   -0.60    0.40
  -6  20  -5    0.00    0.30
  -7  20  -5   -0.30    0.30
  -9 -19   5    0.70    0.70
  -8 -19   5   -0.50    0.60
  -7 -19   5   -0.10    0.70
  -6 -19   5    0.10    0.70
  -5 -19   5   -1.10    0.70
  -4 -19   5   -0.20    0.90
  -3 -19   5    1.00    0.60
  -2 -19   5    0.90    0.70
  -1 -19   5    0.30    0.70
   0 -19   5    0.50    0.60
   1 -19   5   -0.30    0.80
  -2  19  -5    0.50    0.50
  -3  19  -5    0.00    0.50
  -4  19  -5    0.40    0.50
  -5  19  -5    0.10    0.40
  -6  19  -5    0.00    0.40
  -7  19  -5   -0.30    0.40
  -8  19  -5    0.10    0.40
  -9  19  -5    0.30    0.40
 -11 -18   5    0.40    0.60
 -10 -18   5   -0.70    0.50
  -9 -18   5    0.20    0.60
  -8 -18   5    0.70    0.70
  -7 -18   5   -0.40    0.70
  -6 -18   5    0.40    0.70
  -5 -18   5   -0.60    0.60
  -4 -18   5    1.20    0.80
  -3 -18   5    0.80    0.80
  -2 -18   5    0.20    0.80
  -1 -18   5    0.00    0.60
   0 -18   5   -0.50    0.50
   1 -18   5   -0.20    0.40
   1 -18   5    0.10    1.20
   2 -18   5   -0.10    0.50
  -3  18  -5    0.20    0.50
   3 -18   5   -0.70    0.50
   3 -18   5   -2.70    1.10
  -4  18  -5   -1.00    0.50
   4 -18   5   -0.10    0.80
  -5  18  -5   -0.60    0.40
   5 -18   5    0.80    0.80
  -6  18  -5    0.40    0.40
   6 -18   5   -0.90    0.70
  -7  18  -5   -0.20    0.40
  -8  18  -5   -0.10    0.40
  -9  18  -5   -0.20    0.40
 -10  18  -5    0.20    0.50
 -11  18  -5    0.30    0.40
 -12 -17   5    0.60    0.60
 -11 -17   5   -0.10    0.70
 -10 -17   5   -0.30    0.60
  -9 -17   5    0.30    0.60
  -8 -17   5    0.60    0.70
  -7 -17   5    1.00    0.70
  -6 -17   5   -1.20    0.60
  -5 -17   5    0.00    0.80
  -4 -17   5   -0.30    0.80
  -3 -17   5    3.00    1.10
  -2 -17   5    0.40    0.80
  -1 -17   5    2.20    1.10
  -1 -17   5    3.10    1.10
   0 -17   5    1.00    0.80
   0 -17   5    0.50    0.80
   1 -17   5    0.30    0.70
   1 -17   5    1.50    0.80
   2 -17   5   -0.30    0.70
   2 -17   5    0.00    0.60
   3 -17   5    6.70    1.20
  -4  17  -5    0.00    0.50
   4 -17   5   -0.30    0.70
   4 -17   5    0.10    0.80
  -5  17  -5    0.00    0.60
   5 -17   5   -0.40    0.70
  -6  17  -5    0.00    1.10
   6 -17   5   -0.70    0.70
  -7  17  -5   -0.40    0.60
   7 -17   5    2.10    0.90
  -8  17  -5   -0.40    0.50
   8 -17   5   -0.80    0.80
  -9  17  -5   -0.50    0.40
 -10  17  -5    0.20    0.50
 -11  17  -5   -0.20    0.50
 -12  17  -5    0.00    0.40
  -8 -16   5   -0.10    1.10
  -7 -16   5   -0.40    0.60
  -6 -16   5    0.80    0.80
  -5 -16   5    0.80    0.80
  -4 -16   5    0.00    0.90
  -3 -16   5    5.60    1.30
  -2 -16   5    1.40    1.00
  -2 -16   5    2.10    1.40
  -1 -16   5   -0.60    1.00
   0 -16   5    0.80    1.00
   0 -16   5    2.90    1.60
   1 -16   5    0.50    0.80
   1 -16   5    0.50    0.90
   2 -16   5    1.90    0.90
   2 -16   5    0.70    0.90
   3 -16   5   10.40    1.50
  -4  16  -5    0.30    0.60
   4 -16   5    0.50    0.70
   4 -16   5    0.50    0.80
  -5  16  -5    0.90    0.60
   5 -16   5    1.70    0.90
   5 -16   5    2.70    0.90
  -6  16  -5    0.70    0.70
   6 -16   5    0.00    0.80
  -7  16  -5   -0.40    0.60
   7 -16   5   -0.60    0.70
  -8  16  -5   -0.10    0.60
   8 -16   5   -0.40    0.80
  -9  16  -5    0.30    0.50
   9 -16   5    0.50    0.80
 -10  16  -5    0.60    0.60
  10 -16   5    0.70    0.90
 -11  16  -5    0.60    0.60
 -12  16  -5    0.10    0.50
 -13  16  -5   -0.40    0.40
  -5 -15   5   -0.30    0.80
  -4 -15   5   14.30    2.00
  -3 -15   5    0.40    0.60
  -3 -15   5    0.20    0.90
  -2 -15   5    4.90    1.30
  -2 -15   5    4.60    0.90
  -1 -15   5    9.60    1.80
  -1 -15   5   11.50    1.50
   0 -15   5   67.29    4.90
   0 -15   5   56.59    5.20
   1 -15   5    7.80    1.70
   1 -15   5   12.80    1.50
   2 -15   5    3.90    1.00
   2 -15   5    2.50    1.30
   3 -15   5   -0.60    0.70
   3 -15   5    0.40    0.80
   4 -15   5   10.60    1.60
  -5  15  -5    0.70    0.70
   5 -15   5   -0.40    0.80
  -6  15  -5   -0.10    0.60
   6 -15   5    0.50    0.80
   6 -15   5    0.10    1.20
  -7  15  -5    0.50    0.60
   7 -15   5    0.90    0.90
  -8  15  -5   -0.50    0.50
   8 -15   5    0.80    0.80
  -9  15  -5    0.80    0.60
   9 -15   5    1.50    0.90
  10 -15   5    0.10    0.80
 -11  15  -5   -0.40    0.60
  11 -15   5   -0.30    0.80
 -12  15  -5   -0.30    0.50
 -13  15  -5    0.20    0.50
  -4 -14   5   -0.30    0.50
  -3 -14   5    1.10    0.60
  -3 -14   5   -1.00    0.70
  -2 -14   5   -0.30    0.70
  -2 -14   5    0.80    0.60
  -1 -14   5    4.60    0.90
  -1 -14   5    5.60    1.30
   0 -14   5   -0.60    0.50
   0 -14   5    0.40    0.90
   1 -14   5    3.00    1.10
   1 -14   5    5.70    1.00
   2 -14   5   -1.20    0.70
   2 -14   5   -0.40    0.60
   3 -14   5   -0.30    0.60
   3 -14   5   -0.30    0.80
   4 -14   5    0.10    0.80
   4 -14   5    1.00    0.70
  -5  14  -5   16.20    1.70
   5 -14   5   18.30    1.80
   5 -14   5   11.60    1.80
  -6  14  -5    0.30    0.60
   6 -14   5    1.30    0.80
   6 -14   5    0.40    1.30
  -7  14  -5    0.40    0.60
   7 -14   5    0.40    1.00
  -8  14  -5   -0.40    0.60
   8 -14   5    0.60    0.80
  -9  14  -5    1.20    0.80
   9 -14   5    2.10    0.90
 -10  14  -5    0.30    0.60
  10 -14   5   -0.50    0.80
 -11  14  -5    0.10    0.60
  11 -14   5    1.50    1.00
 -12  14  -5    0.20    0.60
 -13  14  -5   -0.50    0.50
 -14  14  -5    0.20    0.50
  -5 -13   5   -1.40    0.50
  -4 -13   5    9.60    1.20
  -3 -13   5   40.50    3.20
  -2 -13   5    3.00    0.80
  -2 -13   5    3.50    1.00
  -1 -13   5   39.90    3.70
  -1 -13   5   47.40    3.50
   0 -13   5    0.40    0.70
   0 -13   5    1.10    0.60
   1 -13   5   51.69    3.60
   1 -13   5   37.30    3.70
   2 -13   5    2.20    0.80
   2 -13   5    2.10    0.90
   3 -13   5   40.20    3.00
   3 -13   5   29.70    3.10
   4 -13   5   10.30    1.40
   4 -13   5    7.70    1.30
   5 -13   5    4.30    1.00
   5 -13   5    2.90    0.90
  -6  13  -5    2.90    0.80
   6 -13   5    4.60    1.00
   6 -13   5    1.80    1.00
  -7  13  -5    0.70    0.60
   7 -13   5   -0.20    1.00
   7 -13   5    0.00    0.70
  -8  13  -5    0.90    0.80
   8 -13   5    2.50    0.90
  -9  13  -5   -0.60    0.60
   9 -13   5   -0.50    0.80
 -10  13  -5    0.60    0.70
  10 -13   5    0.90    0.90
 -11  13  -5    0.30    0.60
  11 -13   5    0.10    0.80
 -12  13  -5    0.60    0.70
  12 -13   5    0.70    0.90
 -13  13  -5   -0.10    0.50
 -14  13  -5    0.20    0.50
  -6 -12   5   -1.10    0.50
  -5 -12   5    2.80    0.60
  -4 -12   5   14.80    1.50
  -3 -12   5    0.50    0.50
  -2 -12   5   10.90    1.30
  -1 -12   5    0.90    0.80
  -1 -12   5    2.30    0.60
   0 -12   5    0.20    0.50
   1 -12   5    1.20    0.80
   1 -12   5    1.80    0.80
   2 -12   5    9.70    1.20
   2 -12   5    9.70    1.60
   3 -12   5    0.30    0.70
   3 -12   5    0.10    0.50
   4 -12   5   12.20    1.60
   4 -12   5   14.90    1.50
   5 -12   5    2.10    0.70
   5 -12   5    4.00    0.80
  -6  12  -5   -0.60    0.50
   6 -12   5   -0.40    0.80
   6 -12   5    0.50    0.60
  -7  12  -5    2.30    0.80
   7 -12   5    2.80    0.90
   7 -12   5    3.90    1.00
  -8  12  -5    6.30    1.10
   8 -12   5    7.30    1.20
  -9  12  -5    6.10    1.10
   9 -12   5    6.80    1.10
 -10  12  -5    1.70    0.80
  10 -12   5    2.90    1.10
 -11  12  -5    3.40    0.90
  11 -12   5    4.40    1.20
 -12  12  -5    0.60    0.70
  12 -12   5    0.90    1.00
 -13  12  -5    0.40    0.60
 -14  12  -5    0.80    0.60
  -7 -11   5   -0.20    0.40
  -6 -11   5    1.90    0.50
  -5 -11   5    0.30    0.40
  -4 -11   5    7.40    0.90
  -3 -11   5   21.00    1.80
  -2 -11   5   42.40    3.30
  -1 -11   5    0.20    0.40
   0 -11   5   22.10    2.00
   0 -11   5   23.80    2.20
   1 -11   5    0.80    0.50
   1 -11   5    1.80    0.70
   2 -11   5   34.10    3.10
   2 -11   5   41.90    3.10
   3 -11   5   15.60    1.80
   3 -11   5   22.40    1.80
   4 -11   5    8.70    1.10
   4 -11   5    8.20    1.20
   5 -11   5    0.00    0.40
   5 -11   5    1.50    0.60
  -6  11  -5    0.80    0.60
   6 -11   5    1.90    0.70
   6 -11   5    1.20    0.70
  -7  11  -5    9.20    1.30
   7 -11   5    9.80    1.60
   7 -11   5   10.60    1.40
  -8  11  -5    6.50    1.10
   8 -11   5    5.00    1.00
  -9  11  -5    1.00    0.90
   9 -11   5    0.70    0.70
 -10  11  -5    2.50    0.80
  10 -11   5    3.40    1.00
 -11  11  -5    0.00    0.60
  11 -11   5    0.10    0.80
 -12  11  -5    1.00    0.80
  12 -11   5    0.30    0.90
 -13  11  -5    1.00    0.70
  13 -11   5   -1.50    0.60
 -14  11  -5   -0.10    0.60
  -8 -10   5   -1.00    0.50
  -7 -10   5    0.40    0.40
  -6 -10   5   13.40    1.20
  -5 -10   5   50.09    3.70
  -4 -10   5   -0.20    0.30
  -3 -10   5    3.10    0.60
  -2 -10   5    7.40    0.90
  -1 -10   5    2.10    0.50
   0 -10   5    1.20    0.50
   0 -10   5   -0.30    0.30
   1 -10   5    1.50    0.60
   1 -10   5    1.40    0.50
   2 -10   5    5.40    0.80
   2 -10   5    6.80    1.00
   3 -10   5    3.40    0.70
   3 -10   5    4.80    0.90
   4 -10   5    0.10    0.50
   4 -10   5    2.50    0.70
   5 -10   5   50.69    3.80
   5 -10   5   48.20    3.90
  -6  10  -5   13.10    1.40
   6 -10   5   13.80    1.50
   6 -10   5   12.40    1.40
  -7  10  -5    0.60    0.60
   7 -10   5    2.30    0.90
   7 -10   5    0.40    0.50
  -8  10  -5    0.90    0.70
   8 -10   5    0.80    0.60
  -9  10  -5   20.40    2.10
   9 -10   5   22.50    2.10
 -10  10  -5   -0.90    0.80
  10 -10   5    0.00    0.60
 -11  10  -5   11.90    1.60
  11 -10   5   14.50    1.70
 -12  10  -5    0.20    0.70
  12 -10   5    0.70    0.80
 -13  10  -5   -0.10    0.70
  13 -10   5    1.20    0.90
 -14  10  -5    1.30    0.80
  -9  -9   5    0.00    0.60
  -8  -9   5   39.90    3.00
  -7  -9   5   79.19    5.70
  -6  -9   5    1.80    0.50
  -5  -9   5   57.39    4.20
  -4  -9   5   85.69    6.20
  -3  -9   5   60.19    4.40
  -2  -9   5    1.50    9.60
  -1  -9   5   69.79   12.90
  -1  -9   5   54.19    4.10
   0   9  -5   30.30    9.10
   0  -9   5   46.40    3.30
   1  -9   5   55.49    4.10
   1  -9   5   55.79    4.20
   2  -9   5    6.10    0.80
   2  -9   5    8.90    6.50
   2  -9   5    6.30    0.90
   3  -9   5   62.69    4.80
   3  -9   5   66.49    4.90
   4  -9   5   99.29    6.90
   4  -9   5   87.69    6.80
   5  -9   5   61.09    4.50
   5  -9   5   57.29    4.40
  -6   9  -5    2.50    0.70
   6  -9   5    3.00    0.90
   6  -9   5    2.20    0.60
  -7   9  -5   80.19    5.80
   7  -9   5   74.19    6.10
   7  -9   5   80.19    7.10
  -8   9  -5   45.40    3.50
   8  -9   5   42.40    3.50
  -9   9  -5    6.10    1.00
   9  -9   5    5.10    0.90
 -10   9  -5    3.40    0.80
  10  -9   5    2.90    0.80
 -11   9  -5    6.70    2.00
  11  -9   5    8.40    1.30
 -12   9  -5    5.20    1.00
  12  -9   5    3.60    1.00
 -13   9  -5    6.50    1.20
 -14   9  -5    1.20    0.70
  -9  -8   5    5.40    0.70
  -8  -8   5    1.20    0.40
  -7  -8   5   14.70    1.30
  -6  -8   5    1.20    0.40
   5   8  -5   12.40    6.00
  -5  -8   5    3.50    7.60
  -5  -8   5    8.30    0.80
   4   8  -5   -3.10    3.70
  -4  -8   5   -4.80    5.20
   3   8  -5   81.99   14.60
  -3  -8   5  110.99    7.70
  -3  -8   5  128.19   16.80
   2   8  -5   26.50   12.70
  -2  -8   5   23.30    1.90
   1   8  -5   -5.00    3.60
  -1  -8   5    0.30    0.30
  -1  -8   5    4.80    4.30
   0  -8   5   -2.70    2.90
   0  -8   5    0.30    0.30
  -1   8  -5   -4.30    3.70
   1  -8   5    0.40    0.40
   1  -8   5   -1.40    3.40
  -2   8  -5   25.00    8.50
   2  -8   5   13.80    6.80
   2  -8   5   23.50    1.90
  -3   8  -5   90.09   14.90
   3  -8   5  125.09    8.40
   3  -8   5  125.19   16.80
  -4   8  -5    2.80    5.50
   4  -8   5    1.90    0.50
   4  -8   5   -6.30    4.90
   5  -8   5   -5.50    6.40
  -6   8  -5    2.00    0.60
   6  -8   5    1.60    0.50
  -7   8  -5   19.50    1.70
   7  -8   5   17.10    1.70
  -8   8  -5    1.40    0.60
   8  -8   5    0.20    0.70
  -9   8  -5    4.30    0.80
   9  -8   5    5.40    0.90
 -10   8  -5   11.50    1.40
  10  -8   5   14.30    1.50
 -11   8  -5   52.39    4.00
  11  -8   5   48.90    4.00
 -12   8  -5    1.80    0.80
  12  -8   5    1.00    0.60
 -13   8  -5    0.20    0.70
  13  -8   5    0.60    0.70
 -11  -7   5    0.40    0.40
 -10  -7   5    4.50    0.60
  -9  -7   5   -0.10    0.30
  -8  -7   5   35.60    2.70
   7   7  -5    1.10    8.60
  -7  -7   5   17.60    9.90
  -7  -7   5    0.80    0.30
   6   7  -5   46.60   10.10
  -6  -7   5   74.39   19.10
   5   7  -5   38.20    8.80
  -5  -7   5   44.70   11.30
   4   7  -5    0.90    3.80
  -4  -7   5    4.50    1.00
  -4  -7   5    2.40    4.70
   3   7  -5  186.08   18.70
  -3  -7   5  163.58   11.60
  -3  -7   5  140.89   18.60
   2   7  -5  143.29   16.30
  -2  -7   5  147.29    9.90
  -2  -7   5  116.29   15.80
   1   7  -5    6.80    4.00
   0   7  -5  262.17   23.00
   0  -7   5  201.88   22.30
  -1   7  -5    2.10    3.40
  -2   7  -5  161.68   17.20
   2  -7   5  156.48   10.50
   2  -7   5  119.09   16.10
  -3   7  -5  161.28   18.30
   3  -7   5  140.69   18.00
   3  -7   5  176.58   11.70
  -4   7  -5    8.80    4.90
   4  -7   5    4.40    0.70
   4  -7   5   -2.90    4.70
  -5   7  -5   35.60    8.00
  -5   7  -5   44.30    3.30
   5  -7   5   28.90    8.60
   5  -7   5   45.80    3.30
  -6   7  -5   51.09   12.00
  -6   7  -5   69.49    4.90
   6  -7   5   58.39   14.10
   6  -7   5   68.29    4.90
  -7   7  -5    0.50    0.50
   7  -7   5    0.10    0.40
   7  -7   5   -5.30    5.80
  -8   7  -5   40.80    3.30
   8  -7   5   43.20    3.30
  -9   7  -5    0.10    0.50
   9  -7   5   -0.20    0.40
 -10   7  -5    6.40    1.00
  10  -7   5    4.90    0.90
 -11   7  -5    0.70    0.60
  11  -7   5    0.70    0.60
 -12   7  -5    1.00    0.70
  12  -7   5    0.90    0.60
 -13   7  -5    0.90    0.70
  13  -7   5    1.70    0.80
 -11  -6   5    1.00    0.40
 -10  -6   5    5.50    0.80
  -9  -6   5    2.10    0.40
  -8  -6   5   -2.60    9.10
  -8  -6   5    1.30    0.40
   7   6  -5   22.50    9.80
  -7  -6   5   38.10   12.00
   6   6  -5   -2.00    5.90
  -6  -6   5   -6.10    7.90
  -6  -6   5   -0.50    0.50
  -5  -6   5   20.20    7.90
  -5  -6   5   26.40    2.00
   4   6  -5   19.40    5.50
  -4  -6   5   25.40    1.80
  -4  -6   5   16.60    6.60
   3   6  -5   25.10    6.70
  -3  -6   5   22.30    6.10
  -3  -6   5   26.10    2.00
   2   6  -5   16.70    5.10
  -2  -6   5   12.70    1.10
  -2  -6   5    7.10    4.50
   1   6  -5   22.50    6.20
  -1  -6   5   22.70    1.70
  -1  -6   5   19.60    6.40
   0  -6   5    0.10    0.30
   0  -6   5    0.50    2.30
   1  -6   5   23.80    1.80
   1  -6   5   16.30    5.60
  -2   6  -5   21.90    5.70
   2  -6   5    7.60    3.80
   2  -6   5   11.60    1.20
  -3   6  -5   20.40    6.10
   3  -6   5   22.00    6.70
  -4   6  -5   23.40    6.10
   4  -6   5   17.80    6.70
  -5   6  -5   26.10    6.20
  -5   6  -5   26.80    2.20
   5  -6   5   38.50    8.70
   5  -6   5   30.00    2.30
  -6   6  -5   -5.50    4.80
   6  -6   5   13.40    5.90
  -7   6  -5   28.70    2.20
  -7   6  -5   28.80   11.00
   7  -6   5   26.90    2.20
   7  -6   5   29.70   10.10
  -8   6  -5    2.90    8.20
  -8   6  -5    1.90    0.60
   8  -6   5    0.90    0.50
  -9   6  -5    4.40    0.70
   9  -6   5    2.90    0.70
 -10   6  -5    7.80    1.00
  10  -6   5    7.00    1.20
 -11   6  -5    0.60    0.50
  11  -6   5    0.20    0.40
 -12   6  -5    0.10    0.50
  12  -6   5    0.30    0.50
 -13   6  -5    5.10    1.00
  13  -6   5    5.30    1.00
  -9  -5   5   45.40   29.30
  -9  -5   5   20.30   18.80
  -8  -5   5    8.90   10.80
   7   5  -5   46.10   11.20
  -7  -5   5   58.29   13.30
   6   5  -5   26.60    6.80
  -6  -5   5   28.20    8.00
  -6  -5   5   25.50    2.00
   5   5  -5  121.69   13.40
  -5  -5   5   99.69    7.40
  -5  -5   5  100.49   18.00
   4   5  -5   14.90    6.50
  -4  -5   5   11.60    4.60
  -4  -5   5   16.90    1.30
   3   5  -5   22.60    5.10
  -3  -5   5    9.60    5.20
  -3  -5   5   15.20    1.30
   2   5  -5    2.20    2.70
  -2  -5   5    5.30    3.30
  -2  -5   5    2.10    0.40
   1   5  -5   37.80    6.50
  -1  -5   5   39.10    7.10
  -1  -5   5   40.40    2.90
   0  -5   5  474.75   32.80
   0  -5   5  460.15   38.60
  -1   5  -5   45.20    7.30
   1  -5   5   45.40    9.00
   1  -5   5   40.10    3.10
  -2   5  -5    0.30    2.10
   2  -5   5    2.40    2.90
  -3   5  -5   23.10    5.90
   3  -5   5   13.20    5.20
  -4   5  -5   18.10    1.50
  -4   5  -5   13.90    5.70
   4  -5   5   13.60    4.70
   4  -5   5   18.40    1.50
  -5   5  -5  105.69    7.80
  -5   5  -5  113.59   13.20
   5  -5   5   91.19   20.30
   5  -5   5  112.09    7.80
  -6   5  -5   23.40    6.30
  -6   5  -5   29.00    2.20
   6  -5   5   27.70    8.30
   6  -5   5   28.90    2.20
  -7   5  -5   43.30    3.20
  -7   5  -5   43.00   10.10
   7  -5   5   36.10    9.00
   7  -5   5   43.20    3.20
  -8   5  -5    3.80    6.20
   8  -5   5   -2.70    4.70
  -9   5  -5   39.80   12.10
  -9   5  -5   58.39    4.30
   9  -5   5   52.99   13.40
   9  -5   5   60.29    4.30
 -10   5  -5   46.80    3.50
  10  -5   5   44.10    3.50
 -11   5  -5    0.20    0.50
 -12   5  -5    2.00    0.60
  12  -5   5    2.00    0.60
  13  -5   5    3.30    0.80
  -9  -4   5   21.50   11.90
  -9  -4   5    8.50   11.80
  -8  -4   5   29.80   12.30
   7   4  -5   66.89   10.70
  -7  -4   5   72.99   21.90
   6   4  -5   11.30    4.80
  -6  -4   5    8.60    4.60
   5   4  -5   18.30    5.10
  -5  -4   5   18.90    6.30
   4   4  -5    1.40    2.60
  -4  -4   5   -2.70    4.50
   3   4  -5   15.50    4.00
  -3  -4   5   14.50    4.40
  -3  -4   5   17.80    1.40
   2   4  -5  511.65   39.20
  -2  -4   5  469.25   34.30
  -2  -4   5  497.55   40.10
   1   4  -5   14.50    4.40
  -1  -4   5   15.00    4.40
  -1  -4   5   12.30    1.10
   0   4  -5    0.00    1.60
   0  -4   5   -1.90    1.30
   0  -4   5    0.00    0.30
  -1   4  -5   13.20    4.20
   1  -4   5   14.60    4.30
   1  -4   5   12.10    1.00
  -2   4  -5  517.55   39.50
   2  -4   5  475.25   39.70
   2  -4   5  492.95   34.60
  -3   4  -5   14.50    4.00
   3  -4   5   19.00    1.50
   3  -4   5   17.80    6.20
  -4   4  -5    0.00    2.10
   4  -4   5    1.10    0.40
  -5   4  -5   14.10    4.60
  -5   4  -5   16.70    1.40
   5  -4   5   21.60    5.90
   5  -4   5   19.40    1.50
  -6   4  -5   14.20    9.30
  -6   4  -5   10.00    0.90
   6  -4   5    4.60    4.00
  -7   4  -5   74.19    5.30
  -7   4  -5   60.89   10.40
   7  -4   5   74.99    5.30
   7  -4   5   69.29   12.00
  -8   4  -5   24.50    7.60
  -8   4  -5   29.20    2.30
   8  -4   5   29.50    2.30
  -9   4  -5   14.20    8.70
  -9   4  -5   20.70    1.80
   9  -4   5   25.30   10.00
   9  -4   5   23.90    1.80
 -10   4  -5   -1.70   11.80
  10  -4   5    1.10   19.40
 -11   4  -5   49.30    3.70
  11  -4   5   46.70    3.70
  12  -4   5    3.10    0.70
  13  -4   5    2.70    0.70
 -10  -3   5    8.10   16.40
  -9  -3   5   22.70    7.80
  -9  -3   5   28.10   10.80
  -8  -3   5  164.38   23.10
  -8  -3   5  200.88   21.90
  -7  -3   5  109.99   16.60
   6   3  -5   92.59   10.50
  -6  -3   5   61.29   11.90
   5   3  -5   15.90    4.40
  -5  -3   5   11.30    5.70
   4   3  -5  175.48   16.90
  -4  -3   5  179.48   18.10
   3   3  -5   79.89    9.30
  -3  -3   5   71.89    9.70
   2   3  -5  224.38   19.40
  -2  -3   5  211.58   20.00
   1   3  -5  223.48   18.50
  -1  -3   5  194.28   18.50
  -1  -3   5  198.48   14.30
   0   3  -5   92.49    9.60
   0  -3   5   86.19    9.70
   0  -3   5   83.59    6.10
  -1   3  -5  224.48   18.90
   1  -3   5  194.18   18.50
   1  -3   5  203.18   14.50
  -2   3  -5  222.68   18.50
   2  -3   5  193.88   14.20
   2  -3   5  194.48   18.40
  -3   3  -5   81.89    9.30
   3  -3   5   72.59    9.30
   3  -3   5   73.59    5.40
  -4   3  -5  173.18   16.70
   4  -3   5  208.78   19.90
   4  -3   5  166.48   12.50
  -5   3  -5   21.70    4.90
  -5   3  -5   12.30    1.60
   5  -3   5   13.40    4.60
   5  -3   5   15.90    1.30
  -6   3  -5   75.69    9.60
   6  -3   5   59.89   10.10
   6  -3   5   71.29    5.10
  -7   3  -5  117.29    8.20
  -7   3  -5  111.39   13.30
   7  -3   5   92.39   13.70
   7  -3   5  120.69    8.10
  -8   3  -5  120.89   16.00
  -8   3  -5  145.49   10.20
   8  -3   5  122.89   17.80
   8  -3   5  160.08   10.20
  -9   3  -5   14.20    7.30
  -9   3  -5   21.50    1.70
   9  -3   5    8.20    6.60
   9  -3   5   21.80    1.70
 -10   3  -5   16.00    1.40
  10  -3   5   14.70   11.00
  10  -3   5   14.80    1.30
  11  -3   5   18.10    1.60
  12  -3   5    3.90    0.70
 -10  -2   5   24.40   18.90
  -9  -2   5   26.00    9.30
  -9  -2   5  -10.00    8.40
  -8  -2   5    0.10    4.20
  -8  -2   5   -5.20    5.80
  -7  -2   5  117.29   16.40
   6   2  -5   16.40    4.50
  -6  -2   5   32.30    8.90
   5   2  -5    2.90    2.30
  -5  -2   5   -2.00    2.70
   4   2  -5  345.67   27.00
  -4  -2   5  287.87   28.70
   3   2  -5  175.08   15.90
  -3  -2   5  164.88   16.50
   2   2  -5   -0.60    1.10
  -2  -2   5    2.30    2.10
   1   2  -5  752.32   53.49
  -1  -2   5  674.13   53.69
   0   2  -5    0.50    1.60
   0  -2   5    1.80    1.30
   0  -2   5    0.30    0.50
   1  -2   5  674.23   50.99
  -2   2  -5    1.90    1.80
   2  -2   5    0.60    0.20
   2  -2   5   -0.40    1.30
  -3   2  -5  179.88   15.30
   3  -2   5  151.28   15.40
   3  -2   5  156.88   11.40
  -4   2  -5  322.77   25.40
   4  -2   5  263.17   27.20
   4  -2   5  302.37   20.90
  -5   2  -5    8.00    3.10
   5  -2   5    3.00    0.50
   5  -2   5    1.90    2.20
  -6   2  -5   25.90    5.90
  -6   2  -5   26.60    2.00
   6  -2   5   21.80    5.70
   6  -2   5   26.70    2.00
  -7   2  -5  114.09   13.40
  -7   2  -5  117.59    8.30
   7  -2   5  102.69   14.30
   7  -2   5  120.29    8.20
  -8   2  -5    9.00    5.70
  -9   2  -5   -1.60    5.30
   9  -2   5   -0.30    6.30
 -10   2  -5   19.30   11.50
  10  -2   5   22.00   10.50
  11  -2   5    1.60    0.40
  12  -2   5    6.40    0.90
 -10  -1   5   13.90   18.50
  -9  -1   5   26.30    8.30
  -9  -1   5   55.69   15.70
  -8  -1   5   18.70    6.90
  -8  -1   5    9.60    6.60
  -7  -1   5    2.00    6.20
  -7  -1   5   -0.30    2.70
  -6  -1   5    7.80    4.80
   5   1  -5   45.40    7.40
  -5  -1   5   39.10    7.40
   4   1  -5    3.90    2.50
  -4  -1   5    1.10    2.00
   3   1  -5   23.80    4.30
  -3  -1   5   23.60    4.60
   2   1  -5   -0.70    1.20
  -2  -1   5    1.60    1.60
   1   1  -5  100.89    9.50
  -1  -1   5   86.69    9.50
   0   1  -5 1212.08   83.49
   0  -1   5 1090.19   83.49
  -1   1  -5  104.19    9.50
   1  -1   5   89.69    6.60
   1  -1   5   86.49    9.30
  -2   1  -5    0.90    1.30
   2  -1   5    2.30    0.40
   2  -1   5    1.50    1.40
   3  -1   5   20.30    1.50
   3  -1   5   20.40    4.20
  -4   1  -5    0.70    1.60
   4  -1   5    0.40    0.40
   4  -1   5    3.20    2.00
  -5   1  -5   40.10    9.00
   5  -1   5   38.30    2.70
   5  -1   5   27.00    5.80
  -6   1  -5    4.30    3.90
   6  -1   5    3.20    3.00
   6  -1   5    6.60    0.60
  -7   1  -5    0.20    2.50
   7  -1   5    6.80    3.20
  -8   1  -5   14.40    5.30
  -8   1  -5   17.00    1.40
   8  -1   5    9.90    5.70
   8  -1   5   16.40    1.30
   9  -1   5   34.30    2.60
   9  -1   5   34.30   13.20
 -10   1  -5    4.50    8.90
  10  -1   5    8.10    0.80
  10  -1   5    4.90    6.80
  11  -1   5    7.70    0.80
  -9   0   5   73.69   15.70
  -8   0   5   15.40    7.40
  -7   0   5  362.26   30.90
  -7   0   5  324.47   32.00
   6   0  -5   -0.60    0.60
  -6   0   5    0.10    2.00
  -6   0   5    1.60    3.00
  -5   0   5  622.14   49.40
   4   0  -5    1.10    2.40
  -3   0   5 1676.33  121.09
   2   0  -5   -0.70    1.00
  -2   0   5   -1.20    1.50
   1   0  -5  152.68   12.70
  -1   0   5  136.59   12.90
   0   0  -5   -0.90    1.10
   0   0   5    0.20    1.00
  -1   0  -5  151.68   12.40
   1   0   5  126.89   12.20
  -2   0  -5    0.00    1.00
   2   0   5   -1.20    1.00
   2   0   5    0.00    0.20
   3   0   5 1462.15  104.49
   3   0   5 1434.76  100.89
  -4   0  -5    0.30    1.60
   4   0   5   -0.10    1.40
   4   0   5   -0.30    0.10
  -5   0  -5  534.95   40.00
   5   0   5  541.45   41.10
   5   0   5  467.85   35.70
  -6   0  -5   -2.00    1.90
   6   0   5    0.20    2.10
   6   0   5    0.20    0.30
  -7   0  -5  296.57   25.60
   7   0   5  280.77   19.90
   7   0   5  278.97   26.50
  -8   0  -5    5.50    3.80
   8   0   5   -2.80    3.00
   9   0   5   86.39    6.00
   9   0   5   75.19   13.80
 -10   0  -5  -15.70   13.00
  10   0   5    8.90   12.50
  10   0   5    0.50    0.20
   9  -1  -5   36.50    3.30
  -9   1   5   29.00   10.60
   8  -1  -5   16.30    2.00
  -8   1   5   21.60    5.60
  -8   1   5    9.30    6.40
   7  -1  -5    0.30    0.50
  -7   1   5   -3.00    3.80
   6  -1  -5    7.00    0.90
  -6   1   5    4.50    3.50
  -6   1   5    5.80    3.00
  -5   1   5   48.90    7.70
  -5   1   5   47.70    6.90
  -4   1   5    1.80    1.60
   3  -1  -5   26.20    4.00
  -3   1   5   17.60    4.20
   2  -1  -5    2.90    1.60
  -2   1   5    3.30    1.80
   1  -1  -5  107.59    9.60
   0  -1  -5 1265.77   83.39
   0   1   5 1061.59   84.39
  -1  -1  -5  106.59    9.00
   1   1   5   85.39    9.50
  -2  -1  -5    0.70    1.40
   2   1   5    1.30    1.40
  -3  -1  -5   23.30    3.80
   3   1   5   21.30    3.80
  -4  -1  -5    0.90    1.30
   4   1   5    1.50    1.30
   5   1   5   37.50    6.30
  -6  -1  -5    9.50    3.30
   6   1   5    5.30    3.20
   6   1   5    6.70    0.60
  -7  -1  -5   -0.50    2.70
   7   1   5    4.20    3.20
  -8  -1  -5   15.00    6.50
   8   1   5   13.50    5.10
   8   1   5   11.60    1.60
   9   1   5   12.30    6.00
  10  -2  -5    5.90    1.60
   9  -2  -5   11.60    1.90
  -9   2   5   18.40    7.90
   8  -2  -5    2.30    0.80
  -8   2   5   -6.60    4.00
  -8   2   5   -2.30    4.40
   7  -2  -5  120.99    8.80
  -7   2   5  113.39   15.30
  -7   2   5  127.99   14.00
   6  -2  -5   27.20    2.20
  -6   2   5   27.10    5.50
  -5   2   5    2.10    1.80
  -5   2   5   -3.50    2.10
  -4   2   5  326.37   31.00
  -4   2   5  365.46   27.80
  -3   2   5  163.68   14.50
   2  -2  -5    2.20    1.30
  -2   2   5    1.40    1.30
   1  -2  -5  791.42   56.19
  -1   2   5  775.82   56.39
   0   2   5    0.00    0.70
  -1  -2  -5  818.32   56.29
   1   2   5  745.03   56.19
  -2  -2  -5   -0.60    1.20
   2   2   5    0.80    1.20
  -3  -2  -5  181.08   14.50
   3   2   5  159.48   14.60
  -4  -2  -5  352.26   26.50
   4   2   5  311.87   26.80
  -5  -2  -5    3.10    2.30
   5   2   5    1.80    2.30
  -6  -2  -5   27.20    5.20
   6   2   5   18.70    4.80
   7   2   5   97.29   13.00
  -8  -2  -5   10.50    4.80
   8   2   5    6.60    4.80
  -9  -2  -5   -3.60    5.10
  11  -3  -5   24.40    3.00
  10  -3  -5   18.30    2.40
   9  -3  -5   24.20    2.40
  -9   3   5   27.30    8.90
   8  -3  -5  158.18   11.00
  -8   3   5  138.19   18.50
   7  -3  -5  122.79    8.90
  -7   3   5  115.09   13.30
  -7   3   5  131.19   15.30
  -6   3   5   79.49   11.40
  -6   3   5   63.99   10.60
   5  -3  -5   14.40    1.50
  -5   3   5   18.40    4.90
  -5   3   5   18.80    4.10
  -4   3   5  183.48   15.90
  -4   3   5  192.58   16.80
  -3   3   5   74.79    8.00
  -3   3   5   85.99    7.80
  -2   3   5  239.38   18.70
  -2   3   5  252.07   19.00
  -1   3   5  257.37   19.00
   0  -3  -5   89.29    7.50
   0   3   5  107.79    7.70
  -1  -3  -5  234.88   18.70
   1   3   5  274.57   19.00
  -2  -3  -5  246.18   18.90
   2   3   5  247.68   19.10
  -3  -3  -5   89.79    7.90
   3   3   5   72.29    7.90
  -4  -3  -5  204.88   16.00
   4   3   5  159.48   15.90
  -5  -3  -5   19.30    4.30
   5   3   5   15.30    4.30
  -6  -3  -5   77.69    9.30
   6   3   5   63.99    9.70
  -7  -3  -5  130.79   14.60
  -8  -3  -5  174.58   18.60
  12  -4  -5    2.80    1.60
  11  -4  -5   58.69    5.00
  10  -4  -5    9.00    1.50
   9  -4  -5   25.00    2.30
   8  -4  -5   29.70    2.40
  -8   4   5   19.20    7.30
   7  -4  -5   73.59    5.50
  -7   4   5   71.39   11.50
   6  -4  -5   10.60    1.10
  -6   4   5   12.20    3.50
  -6   4   5    6.80    4.30
   5  -4  -5   17.60    1.70
  -5   4   5   23.90    5.30
  -5   4   5   20.10    4.30
  -4   4   5    2.30    1.60
  -4   4   5   -2.00    1.60
  -3   4   5   21.50    3.50
  -3   4   5   22.90    3.30
  -2   4   5  637.84   46.10
  -2   4   5  659.03   46.30
  -2  -4  -5  522.85   39.60
  -2  -4  -5  586.14   39.80
  -3  -4  -5   19.60    3.00
  -3  -4  -5   23.50    3.30
  -4  -4  -5    0.80    1.40
  -4  -4  -5    0.50    1.10
  -5  -4  -5   25.30    4.70
  -6  -4  -5    5.30    3.90
  -6  -4  -5    6.50    3.40
  -7  -4  -5   57.79    9.20
  -7  -4  -5   74.89   11.00
  -8  -4  -5   40.70    9.60
  -9  -4  -5    0.80   10.50
  13  -5  -5    4.50    1.90
  12  -5  -5    0.70    1.60
  11  -5  -5    0.00    1.30
  10  -5  -5   49.20    4.00
   9  -5  -5   60.99    4.70
   8  -5  -5    8.60    1.20
  -8   5   5    4.10    6.60
   7  -5  -5   43.90    3.50
  -7   5   5   44.00    9.70
   6  -5  -5   27.70    2.40
  -6   5   5   40.50   11.90
  -6   5   5   29.80    6.30
   5  -5  -5  112.99    8.30
  -5   5   5  111.59   11.90
  -5   5   5  119.79   11.40
   4  -5  -5   22.60    1.80
  -4   5   5   18.00    3.90
  -4   5   5   19.30    4.00
  -3   5   5   23.60    3.00
  -3   5   5   16.90    5.30
  -3  -5  -5   20.20    2.70
  -3  -5  -5   14.70    2.50
  -4  -5  -5   22.40    4.10
  -4  -5  -5   16.80    3.20
  -5  -5  -5  142.79   13.70
  -6  -5  -5   28.80    6.40
  -6  -5  -5   26.20    5.80
  -7  -5  -5   56.69    9.30
  -8  -5  -5   -3.80    5.70
  13  -6  -5    6.40    2.20
  12  -6  -5    1.40    1.80
  11  -6  -5    0.50    1.10
  10  -6  -5    8.10    1.30
   9  -6  -5    3.00    0.80
  -9   6   5    2.10    0.80
   8  -6  -5    1.50    0.80
  -8   6   5   -1.80   10.40
   7  -6  -5   28.30    2.40
  -7   6   5   16.30    7.10
   6  -6  -5    0.10    0.50
  -6   6   5    0.60    4.00
   5  -6  -5   30.00    2.40
  -5   6   5   23.00    4.80
  -5   6   5   25.60    5.60
   4  -6  -5   28.80    2.50
  -4   6   5   27.30    4.20
  -4   6   5   38.30    4.80
   2  -6  -5   14.00    1.40
   1  -6  -5   24.00    2.20
  -3  -6  -5   27.40    3.10
  -3  -6  -5   28.50    3.10
  -4  -6  -5   31.50    6.00
  -5  -6  -5   30.30    5.90
  -5  -6  -5   22.90    4.60
  -6  -6  -5   -1.30    3.60
  -7  -6  -5   22.40    7.40
  -8  -6  -5    7.50    8.30
  14  -7  -5    2.10    2.00
  13  -7  -5    1.30    2.00
  12  -7  -5    2.70    1.70
  11  -7  -5    1.30    1.00
  10  -7  -5    7.60    1.40
 -10   7   5    9.90    1.30
   9  -7  -5    0.10    0.70
  -9   7   5    0.30    0.40
   8  -7  -5   43.20    3.60
  -8   7   5   45.80    3.40
  -7   7   5    4.90    6.00
   6  -7  -5   73.69    5.30
  -6   7   5   59.39    9.50
   5  -7  -5   45.60    3.60
   4  -7  -5    6.20    1.00
  -4   7   5    5.50    2.00
  -4   7   5    2.60    1.70
   3  -7  -5  200.08   14.30
   2  -7  -5  178.38   12.80
  -4  -7  -5    1.10    1.80
  -4  -7  -5    4.50    2.20
  -5  -7  -5   48.80    7.70
  -6  -7  -5   66.09   10.50
  -7  -7  -5    3.90    7.90
  14  -8  -5    7.40    2.20
  13  -8  -5   -1.90    2.20
  12  -8  -5    3.10    1.60
  11  -8  -5   59.19    4.90
  10  -8  -5   12.00    1.70
 -10   8   5    9.40    1.10
   9  -8  -5    4.20    1.10
  -9   8   5    7.10    0.80
   8  -8  -5    0.20    0.70
  -8   8   5    1.40    0.50
   7  -8  -5   18.00    2.00
  -7   8   5   20.50    1.70
   6  -8  -5    2.60    1.00
  -6   8   5    0.20    0.40
  -6   8   5   -0.40    4.90
  -5   8   5    2.70    6.00
   4  -8  -5    3.30    0.80
   3  -8  -5  148.29   10.80
   2  -8  -5   28.40    2.50
   1  -8  -5   -0.30    0.40
   0  -8  -5    0.30    0.50
  -1  -8  -5   -0.50    0.40
  -2  -8  -5   24.50    2.10
  -3  -8  -5  136.49    9.90
  -5  -8  -5    9.50    4.40
  -6  -8  -5    0.30    5.60
  14  -9  -5    0.40    1.90
  13  -9  -5    8.20    2.50
  12  -9  -5    5.60    1.70
  10  -9  -5    4.50    1.20
 -10   9   5    2.90    0.80
   9  -9  -5    6.30    1.30
  -9   9   5    5.10    0.80
   8  -9  -5   45.80    3.60
  -8   9   5   37.60    3.20
   7  -9  -5   91.49    6.20
  -7   9   5   68.29    5.80
   6  -9  -5    4.90    1.10
  -6   9   5    3.30    0.60
   5  -9  -5   70.79    5.50
   4  -9  -5   95.19    7.10
   3  -9  -5   75.49    5.80
   2  -9  -5    7.30    1.20
   1  -9  -5   64.59    5.00
   0  -9  -5   51.19    4.00
  -1  -9  -5   57.79    4.50
  -2  -9  -5    7.00    1.10
  -3  -9  -5   68.69    5.20
  -6  -9  -5   13.30    7.80
  14 -10  -5   -0.20    1.90
  13 -10  -5   -1.40    1.80
  12 -10  -5    0.00    1.30
  11 -10  -5    8.40    1.50
  10 -10  -5   -0.90    1.70
 -10  10   5    0.20    0.50
  -9  10   5   14.70    1.40
   8 -10  -5    0.70    0.90
  -8  10   5    0.90    0.50
   7 -10  -5   -0.30    0.70
  -7  10   5    0.10    0.40
   6 -10  -5   15.90    1.90
   5 -10  -5   56.49    4.60
   4 -10  -5    0.20    0.60
   3 -10  -5    2.90    0.90
   2 -10  -5    8.00    1.70
   1 -10  -5    2.10    0.80
   0 -10  -5   -0.10    0.60
  -1 -10  -5    0.70    0.60
  -2 -10  -5    8.10    1.30
  -3 -10  -5    3.50    1.20
  -4 -10  -5    0.20    0.70
  14 -11  -5    0.50    1.90
  13 -11  -5   -0.50    1.50
  12 -11  -5    0.60    1.20
  11 -11  -5   -0.50    1.10
  10 -11  -5    2.50    1.10
  -9  11   5    0.10    0.60
   8 -11  -5    7.30    1.40
  -8  11   5    4.50    0.90
   7 -11  -5   12.10    1.70
  -7  11   5    7.80    1.10
   6 -11  -5    2.10    0.90
   5 -11  -5   -0.50    0.60
   4 -11  -5    7.70    1.30
   3 -11  -5   22.90    2.40
   2 -11  -5   45.20    3.80
   1 -11  -5    0.20    0.80
   0 -11  -5   24.30    2.40
  -1 -11  -5    0.30    0.70
  -2 -11  -5   41.70    3.50
  -3 -11  -5   24.00    2.40
  -4 -11  -5   10.90    1.60
  -5 -11  -5   -0.20    0.70
 -17 -11  -5   -0.80    0.70
  14 -12  -5    0.40    1.60
  13 -12  -5    0.70    1.50
  12 -12  -5    1.00    1.00
  11 -12  -5    3.70    1.30
  10 -12  -5    1.60    1.10
 -10  12   5    2.10    0.70
   9 -12  -5    5.50    1.30
  -9  12   5    6.30    1.00
   8 -12  -5    9.00    1.60
  -8  12   5    4.80    1.00
   7 -12  -5    3.20    1.20
  -7  12   5    3.00    0.70
   6 -12  -5    0.10    0.80
   5 -12  -5    3.40    1.10
   4 -12  -5   16.50    2.10
   3 -12  -5    0.40    0.90
   2 -12  -5   11.10    1.80
   1 -12  -5    2.20    1.00
   0 -12  -5    0.50    0.90
  -1 -12  -5    1.10    0.90
  -2 -12  -5   11.90    1.70
  -3 -12  -5    0.60    0.80
  -4 -12  -5   16.10    2.00
  -5 -12  -5    1.60    1.00
  -6 -12  -5    0.30    0.80
  -7 -12  -5    3.80    1.20
 -15 -12  -5    0.40    0.70
 -16 -12  -5    0.00    0.60
 -17 -12  -5   -0.60    0.80
  14 -13  -5    0.30    1.50
  13 -13  -5   -0.10    1.30
  12 -13  -5   -0.50    0.90
  11 -13  -5    0.20    0.90
  10 -13  -5    0.50    0.90
 -10  13   5   -2.70    1.00
   9 -13  -5    0.00    1.00
  -9  13   5   -0.20    0.50
   8 -13  -5    0.60    1.10
  -8  13   5    0.30    0.60
   7 -13  -5    0.70    1.00
  -7  13   5    0.30    0.50
   6 -13  -5    3.90    1.40
  -6  13   5    3.00    0.80
   5 -13  -5    3.80    1.20
   4 -13  -5    8.00    1.50
   3 -13  -5   42.20    3.90
   2 -13  -5    3.30    1.30
   1 -13  -5   54.99    4.70
   0 -13  -5    1.00    1.10
  -1 -13  -5   48.10    4.20
  -2 -13  -5    2.30    1.20
  -3 -13  -5   42.10    3.80
  -4 -13  -5   12.80    2.00
  -5 -13  -5    4.50    1.30
  -6 -13  -5    6.60    2.10
  -7 -13  -5    1.20    1.10
  -8 -13  -5    1.90    1.20
  -9 -13  -5   -0.30    1.00
 -10 -13  -5   -0.50    0.90
 -11 -13  -5    0.90    1.10
 -12 -13  -5    0.70    0.90
 -13 -13  -5    0.20    0.80
 -14 -13  -5    1.50    0.80
 -15 -13  -5    0.60    0.90
 -16 -13  -5    0.20    0.70
  14 -14  -5    1.10    1.20
  13 -14  -5   -0.50    1.00
  12 -14  -5    0.10    0.80
  11 -14  -5    0.70    0.80
  10 -14  -5    0.10    0.80
   9 -14  -5    1.80    1.00
  -9  14   5    1.00    0.60
   8 -14  -5    0.80    1.00
  -8  14   5    0.30    0.60
   7 -14  -5   -0.40    0.90
  -7  14   5    0.30    0.50
   6 -14  -5    0.10    1.00
  -6  14   5   -0.30    0.50
   5 -14  -5   18.10    2.50
   4 -14  -5    0.90    0.90
   3 -14  -5   -0.50    0.90
   2 -14  -5   -0.30    1.60
   1 -14  -5    5.10    1.50
   0 -14  -5    0.10    1.00
  -1 -14  -5    5.00    1.50
  -2 -14  -5    0.20    1.40
  -3 -14  -5    0.70    1.20
  -4 -14  -5    0.30    1.00
  -5 -14  -5   19.90    2.50
  -6 -14  -5    1.30    1.20
  -7 -14  -5   -0.20    0.90
  -8 -14  -5    0.60    1.00
  -9 -14  -5    1.40    1.00
 -10 -14  -5   -1.10    0.90
 -11 -14  -5    1.30    1.10
 -12 -14  -5   -0.60    0.80
 -13 -14  -5    0.30    0.80
 -14 -14  -5    0.50    0.80
 -15 -14  -5    0.00    0.60
  14 -15  -5   -0.20    0.90
  13 -15  -5   -0.10    1.00
  12 -15  -5    0.30    0.80
  11 -15  -5    0.20    0.70
  10 -15  -5    0.40    0.90
   9 -15  -5    0.20    0.80
  -9  15   5   -1.20    1.00
   8 -15  -5    0.40    1.00
  -8  15   5    0.30    0.60
   7 -15  -5    1.10    1.00
  -7  15   5    1.30    0.60
   6 -15  -5   -0.10    0.90
  -6  15   5    0.60    0.60
   5 -15  -5    1.30    1.20
   4 -15  -5   14.70    2.30
   3 -15  -5    0.30    1.10
   2 -15  -5    2.40    1.20
   1 -15  -5   12.50    2.30
  -1 -15  -5    8.80    1.80
  -2 -15  -5    3.40    1.40
  -3 -15  -5   -0.50    1.10
  -4 -15  -5   22.40    2.70
  -5 -15  -5    0.50    1.10
  -6 -15  -5    0.00    0.90
  -7 -15  -5    0.70    1.20
  -8 -15  -5    0.90    1.20
  -9 -15  -5   -1.00    0.90
 -10 -15  -5   -0.20    1.10
 -11 -15  -5   -0.10    0.90
 -12 -15  -5    1.20    0.90
 -13 -15  -5    0.60    0.80
 -14 -15  -5    1.60    0.70
 -15 -15  -5   -0.50    0.70
  13 -16  -5   -0.50    1.00
  12 -16  -5    0.00    0.70
  11 -16  -5    0.20    0.50
  10 -16  -5    0.00    0.50
   9 -16  -5   -0.10    0.70
   8 -16  -5    0.80    0.80
  -8  16   5    1.20    0.70
   7 -16  -5    0.60    1.00
   6 -16  -5    0.20    1.00
  -6  16   5    0.10    0.50
   5 -16  -5    0.60    1.10
  -5  16   5    1.00    0.60
   4 -16  -5    0.40    1.10
   3 -16  -5    5.40    1.50
   2 -16  -5    0.90    1.20
   1 -16  -5   -0.10    1.20
   0 -16  -5    0.60    1.30
  -1 -16  -5   -0.20    1.20
  -2 -16  -5    1.70    1.30
  -3 -16  -5    6.70    1.70
  -4 -16  -5   -0.30    1.00
  -5 -16  -5    0.70    1.10
  -6 -16  -5    0.50    1.30
  -7 -16  -5   -0.20    0.90
  -8 -16  -5    0.60    1.10
  -9 -16  -5    0.50    1.00
 -10 -16  -5    0.80    1.00
 -11 -16  -5    0.80    0.90
 -12 -16  -5    0.00    0.80
 -13 -16  -5    0.60    0.80
  12 -17  -5    0.20    0.90
  11 -17  -5   -0.50    0.60
  10 -17  -5   -0.10    0.50
   9 -17  -5   -0.10    0.50
   8 -17  -5    0.20    0.70
   7 -17  -5    1.10    0.90
  -7  17   5    1.10    0.60
  -6  17   5    0.70    0.40
   5 -17  -5    0.40    1.00
  -5  17   5    1.30    0.60
   4 -17  -5    0.30    0.90
   3 -17  -5    3.70    1.30
   2 -17  -5    0.90    1.10
   1 -17  -5    0.60    1.10
   0 -17  -5    0.40    1.10
  -1 -17  -5    0.90    1.20
  -2 -17  -5    0.00    1.00
  -3 -17  -5    4.30    1.50
  -4 -17  -5   -0.10    1.10
  -5 -17  -5   -0.20    1.00
  -6 -17  -5   -0.20    1.10
  -7 -17  -5    1.10    1.00
  -8 -17  -5   -0.50    0.90
  -9 -17  -5    0.70    0.90
 -10 -17  -5    0.90    0.90
 -11 -17  -5    0.40    1.00
 -12 -17  -5    0.40    0.70
  11 -18  -5    0.30    0.70
  10 -18  -5   -0.20    0.40
   9 -18  -5    0.00    0.50
   8 -18  -5   -0.30    0.40
   7 -18  -5   -0.30    0.50
   6 -18  -5    0.40    0.80
  -6  18   5   -1.00    0.50
   5 -18  -5    0.30    0.80
  -5  18   5    0.60    0.50
   4 -18  -5   -0.10    0.90
  -4  18   5   -0.60    0.40
   3 -18  -5    0.50    0.90
   2 -18  -5   -0.80    1.00
   1 -18  -5    0.80    1.50
   0 -18  -5   -0.10    1.10
  -1 -18  -5    0.90    1.20
  -2 -18  -5   -0.60    1.10
  -3 -18  -5   -0.20    0.90
  -4 -18  -5    0.30    1.00
  -5 -18  -5   -0.10    1.10
  -6 -18  -5    0.30    1.00
  -7 -18  -5    0.10    0.90
  -8 -18  -5   -0.10    1.00
  -9 -18  -5   -0.50    0.90
 -10 -18  -5   -0.50    0.80
 -11 -18  -5   -0.60    0.70
   9 -19  -5   -0.50    0.40
   8 -19  -5    0.30    0.50
   7 -19  -5   -0.10    0.30
   6 -19  -5    0.60    0.60
   5 -19  -5    0.10    0.60
  -5  19   5   -1.10    0.50
   4 -19  -5    0.00    0.70
  -4  19   5    0.60    0.50
   3 -19  -5    0.20    0.70
  -3  19   5    0.30    0.50
   2 -19  -5    1.20    1.00
   1 -19  -5    0.40    0.80
   0 -19  -5    0.20    0.80
  -1 -19  -5    1.10    0.90
  -2 -19  -5   -0.30    0.90
  -3 -19  -5   -0.80    0.80
  -4 -19  -5   -0.10    0.90
  -5 -19  -5    0.50    1.00
  -6 -19  -5    0.40    0.90
  -7 -19  -5   -0.20    0.90
  -8 -19  -5    0.00    0.90
  -9 -19  -5    0.20    0.80
   7 -20  -5    0.30    0.40
   6 -20  -5    0.00    0.40
   5 -20  -5   -0.10    0.40
   4 -20  -5    0.40    0.60
  -4  20   5   -1.90    0.90
   3 -20  -5    0.30    0.70
  -3  20   5    0.20    0.50
   2 -20  -5    0.00    0.60
  -2  20   5    1.40    0.50
   1 -20  -5    0.80    0.80
   0 -20  -5   -0.70    0.70
  -1 -20  -5    0.40    0.70
  -2 -20  -5   -0.10    0.70
  -3 -20  -5   -0.60    0.70
  -4 -20  -5    0.00    0.90
  -5 -20  -5    0.40    0.90
  -6 -20  -5    0.30    0.80
  -7 -20  -5    0.00    0.80
   3 -21  -5    0.20    0.30
   2 -21  -5   -0.10    0.40
   1 -21  -5    0.30    0.50
  -1  21   5   -0.60    0.40
   0 -21  -5    0.20    0.50
   0  21   5    1.10    0.40
  -1 -21  -5   -0.20    0.60
  -2 -21  -5   -0.10    0.60
  -3 -21  -5    0.00    0.50
  -4 -20   6   -0.90    0.80
   1  20  -6    0.10    0.30
   0  20  -6    0.20    0.40
  -1  20  -6   -0.10    0.40
  -2  20  -6   -0.30    0.30
  -3  20  -6   -0.10    0.40
  -4  20  -6   -0.10    0.40
  -5  20  -6    0.00    0.40
  -6  20  -6    0.40    0.40
  -8 -19   6    0.00    0.70
  -7 -19   6    1.40    0.80
  -6 -19   6    0.30    0.90
  -5 -19   6    0.60    0.90
  -4 -19   6   -0.60    0.50
  -3 -19   6    0.20    0.70
  -2 -19   6    0.20    0.70
  -1 -19   6    0.80    0.70
  -1  19  -6    0.00    0.40
  -2  19  -6    0.00    0.40
  -3  19  -6    0.40    0.50
   3 -19   6    2.10    1.10
  -4  19  -6    1.10    0.50
   4 -19   6    0.30    1.10
  -5  19  -6   -0.20    0.40
  -6  19  -6    0.00    0.40
  -7  19  -6    0.00    0.50
  -8  19  -6   -0.20    0.40
 -10 -18   6   -1.40    0.60
  -9 -18   6   -0.10    0.70
  -7 -18   6   -0.30    0.70
  -6 -18   6   -0.20    0.80
  -5 -18   6   -0.20    0.70
  -4 -18   6   -0.60    0.80
  -3 -18   6   -0.30    0.90
  -2 -18   6    0.50    0.50
  -1 -18   6    0.00    0.60
   0 -18   6   -0.60    2.10
   0 -18   6   -0.60    0.50
   1 -18   6    2.50    0.90
   1 -18   6    0.00    0.70
  -2  18  -6   -0.20    0.40
   2 -18   6    0.90    0.80
  -3  18  -6    0.20    0.50
   3 -18   6   -0.40    0.70
  -4  18  -6   -0.10    0.50
   4 -18   6    0.10    0.70
  -5  18  -6    0.10    0.50
   5 -18   6   -0.40    0.70
  -6  18  -6   -0.10    0.40
   6 -18   6    0.50    0.80
  -7  18  -6    0.60    0.50
   7 -18   6    0.30    0.70
  -8  18  -6   -0.30    0.50
  -9  18  -6    0.50    0.40
 -10  18  -6    0.40    0.50
 -12 -17   6    0.60    0.60
 -11 -17   6    0.10    0.70
 -10 -17   6    0.60    0.70
  -9 -17   6    0.00    0.70
  -8 -17   6    0.80    0.80
  -7 -17   6    0.40    0.80
  -6 -17   6   -0.10    0.70
  -5 -17   6   -0.20    0.80
  -4 -17   6    1.50    1.10
  -3 -17   6    0.50    0.80
  -2 -17   6   -0.20    0.80
  -1 -17   6   -0.50    0.90
  -1 -17   6    0.70    0.80
   0 -17   6   -0.30    0.80
   0 -17   6   -0.10    0.50
   1 -17   6   -0.30    0.60
   1 -17   6    0.30    0.70
   2 -17   6   -0.80    0.70
   2 -17   6    0.40    0.90
  -3  17  -6    0.50    0.50
   3 -17   6    0.30    0.70
  -4  17  -6    0.20    0.60
   4 -17   6    2.00    0.80
  -5  17  -6    0.30    0.60
   5 -17   6    0.50    0.70
  -6  17  -6   -0.10    0.50
   6 -17   6    0.60    0.80
  -7  17  -6    1.30    0.60
   7 -17   6    0.30    0.90
  -8  17  -6    0.20    0.50
   8 -17   6    1.40    0.80
  -9  17  -6    0.70    0.60
   9 -17   6    1.80    0.90
 -10  17  -6   -0.10    0.50
 -11  17  -6    0.40    0.70
 -12  17  -6    0.40    0.50
 -13 -16   6   -0.20    0.50
  -9 -16   6    0.00    0.70
  -8 -16   6    0.30    0.70
  -7 -16   6   -0.40    0.90
  -6 -16   6    1.00    0.90
  -5 -16   6    4.30    1.10
  -4 -16   6    0.00    0.80
  -3 -16   6    3.90    1.20
  -2 -16   6    2.30    0.80
  -2 -16   6    2.70    1.20
  -1 -16   6    4.10    1.30
  -1 -16   6    3.40    0.90
   0 -16   6    1.50    0.90
   0 -16   6    0.20    0.70
   1 -16   6    1.30    0.90
   1 -16   6    5.90    1.10
   2 -16   6    1.60    0.90
   2 -16   6    1.20    1.00
   3 -16   6    3.70    1.40
   3 -16   6    4.60    1.10
  -4  16  -6   -0.60    0.60
   4 -16   6    0.30    0.80
  -5  16  -6    2.00    0.80
   5 -16   6    4.90    1.10
  -6  16  -6    1.60    0.70
   6 -16   6    3.20    1.00
  -7  16  -6    0.30    0.60
   7 -16   6    0.20    0.70
  -8  16  -6   -0.20    0.60
   8 -16   6    0.30    0.80
  -9  16  -6    0.40    0.50
   9 -16   6   -0.30    1.00
 -10  16  -6    0.10    0.40
  10 -16   6    0.40    0.90
 -11  16  -6    0.70    0.60
 -12  16  -6    0.30    0.50
 -13  16  -6    0.10    0.40
  -5 -15   6   -0.50    0.70
  -4 -15   6    2.10    1.10
  -4 -15   6    1.10    1.30
  -3 -15   6   -0.60    0.60
  -3 -15   6   -0.20    0.80
  -2 -15   6    3.30    1.10
  -2 -15   6    2.40    0.80
  -1 -15   6    7.40    1.60
  -1 -15   6   10.30    1.40
   0 -15   6   -1.10    0.90
   0 -15   6   -0.50    0.70
   1 -15   6    5.90    1.30
   1 -15   6   10.20    1.40
   2 -15   6    0.60    1.00
   2 -15   6    3.60    0.90
   3 -15   6   -0.90    0.80
   3 -15   6   -0.70    0.70
  -4  15  -6    1.50    0.70
   4 -15   6    4.20    1.60
  -5  15  -6    1.30    0.70
   5 -15   6    0.00    0.70
  -6  15  -6   -0.10    0.60
   6 -15   6    0.10    0.80
  -7  15  -6    1.40    0.70
   7 -15   6    1.70    1.00
  -8  15  -6    0.20    0.50
   8 -15   6    0.90    0.90
  -9  15  -6    0.60    0.60
   9 -15   6    0.20    0.80
 -10  15  -6    0.30    0.50
  10 -15   6    0.50    0.90
 -11  15  -6    0.20    0.50
  11 -15   6    0.70    1.00
 -12  15  -6   -0.10    0.60
 -13  15  -6    0.30    0.40
  -5 -14   6   -0.60    0.80
  -4 -14   6    9.90    1.30
  -4 -14   6   10.00    1.70
  -3 -14   6   14.80    1.50
  -3 -14   6   11.30    2.10
  -2 -14   6   17.40    1.70
  -2 -14   6   14.90    2.10
  -1 -14   6    0.60    0.70
  -1 -14   6   -0.40    0.80
   0 -14   6   23.20    2.70
   0 -14   6   27.40    2.40
   1 -14   6    0.40    1.00
   1 -14   6    1.30    0.70
   2 -14   6   12.60    1.90
   3 -14   6   16.50    1.70
   3 -14   6   10.80    1.80
   4 -14   6   11.70    1.90
   4 -14   6   11.90    1.60
  -5  14  -6    0.10    0.60
   5 -14   6    0.30    0.70
  -6  14  -6    0.40    0.60
   6 -14   6    2.10    0.90
  -7  14  -6    1.70    0.70
   7 -14   6    2.40    0.90
  -8  14  -6    1.00    0.70
   8 -14   6    2.00    1.00
  -9  14  -6    0.00    0.60
   9 -14   6    0.70    0.80
 -10  14  -6   -0.10    0.50
  10 -14   6    0.60    0.80
 -11  14  -6   -0.50    0.60
  11 -14   6    0.10    0.90
 -12  14  -6   -0.20    0.50
  12 -14   6   -0.30    1.30
 -13  14  -6    0.50    0.60
  -6 -13   6    0.60    0.80
  -5 -13   6    7.80    1.00
  -4 -13   6    0.40    0.60
  -3 -13   6   34.60    2.80
  -2 -13   6    6.30    1.30
  -2 -13   6   10.30    1.30
  -1 -13   6    9.10    1.50
  -1 -13   6   11.50    1.30
   0 -13   6   -0.80    0.50
   0 -13   6    0.50    0.80
   1 -13   6    8.60    1.50
   1 -13   6   11.00    1.40
   2 -13   6    6.90    1.30
   2 -13   6    6.40    1.00
   3 -13   6   25.90    2.70
   3 -13   6   32.60    2.60
   4 -13   6    2.80    0.90
   4 -13   6    2.60    0.90
  -5  13  -6    4.10    1.00
   5 -13   6    7.20    1.20
  -6  13  -6    6.10    1.10
   6 -13   6    6.60    1.10
  -7  13  -6    4.50    1.00
   7 -13   6    4.30    1.00
  -8  13  -6    0.80    0.80
   8 -13   6    1.10    0.90
  -9  13  -6    1.20    0.70
   9 -13   6    0.60    0.90
 -10  13  -6    2.40    0.80
  10 -13   6    4.50    1.10
 -11  13  -6    0.30    0.70
  11 -13   6    1.70    1.00
 -12  13  -6   -0.80    0.60
  12 -13   6   -0.40    0.80
 -13  13  -6    0.00    0.60
 -14  13  -6   -0.20    0.50
  -7 -12   6    2.20    1.40
  -6 -12   6    3.60    0.70
  -5 -12   6    0.00    0.50
  -4 -12   6    3.00    0.70
  -3 -12   6    7.10    1.10
  -2 -12   6    7.80    1.10
  -1 -12   6    9.90    1.20
  -1 -12   6   10.00    1.50
   0 -12   6    5.40    1.00
   0 -12   6    4.80    0.80
   1 -12   6   10.50    1.50
   1 -12   6   10.40    1.30
   2 -12   6    3.40    1.60
   2 -12   6    7.40    1.10
   3 -12   6    6.70    1.00
   3 -12   6    8.20    1.90
   4 -12   6    1.50    0.60
  -5  12  -6    0.70    0.60
   5 -12   6    0.50    0.60
  -6  12  -6    3.30    0.90
   6 -12   6    3.10    0.80
  -7  12  -6    4.20    1.00
   7 -12   6    3.40    0.80
  -8  12  -6    0.60    0.70
   8 -12   6    1.80    0.90
  -9  12  -6    0.30    0.70
   9 -12   6   -0.60    0.60
 -10  12  -6    1.00    0.70
  10 -12   6    1.50    1.00
 -11  12  -6    1.60    0.80
  11 -12   6    0.40    0.90
 -12  12  -6    3.30    0.90
  12 -12   6    4.90    1.30
 -13  12  -6    0.00    1.00
  13 -12   6    0.80    0.80
 -14  12  -6   -0.30    0.50
  -7 -11   6    2.40    0.60
  -6 -11   6   -0.90    0.40
  -5 -11   6    0.50    0.40
  -4 -11   6    1.40    0.50
  -3 -11   6    5.60    0.80
  -2 -11   6   13.80    1.40
  -1 -11   6    3.20    0.70
  -1 -11   6    2.40    0.70
   0 -11   6   -0.80    0.50
   0 -11   6    0.30    0.40
   1 -11   6    3.60    0.70
   1 -11   6    2.30    0.70
   2 -11   6   15.80    2.40
   2 -11   6   10.00    1.40
   3 -11   6    5.20    0.80
   3 -11   6    3.70    1.00
   4 -11   6    1.40    0.80
   4 -11   6    1.00    0.60
  -5  11  -6    0.70    0.60
   5 -11   6    0.60    0.60
  -6  11  -6   -0.30    0.60
   6 -11   6    0.20    0.50
  -7  11  -6    1.00    0.60
   7 -11   6    1.50    0.70
  -8  11  -6    0.40    0.60
   8 -11   6    0.00    0.60
  -9  11  -6    0.50    0.70
   9 -11   6   -0.10    0.60
 -10  11  -6    0.40    0.60
  10 -11   6   -0.80    0.70
 -11  11  -6    0.20    0.70
  11 -11   6    0.10    1.00
 -12  11  -6    2.30    0.80
  12 -11   6    3.90    1.10
 -13  11  -6   -0.10    0.60
  13 -11   6   -0.90    0.70
 -14  11  -6    0.30    0.80
  -8 -10   6    5.80    0.80
  -7 -10   6    0.30    0.40
  -6 -10   6    0.00    0.40
  -5 -10   6    6.70    0.90
  -4 -10   6    2.80    0.60
  -3 -10   6   20.00    1.70
  -2 -10   6    6.20    0.90
  -1 -10   6   24.90    2.00
   0 -10   6    6.30    1.00
   0 -10   6    6.00    0.90
   1 -10   6   26.80    2.30
   1 -10   6   25.70    2.20
   2 -10   6    5.40    0.90
   2 -10   6    8.70    1.10
   3 -10   6   18.60    1.90
   3 -10   6   18.90    1.70
   4 -10   6    3.20    0.70
  -5  10  -6    9.40    1.10
   5 -10   6    8.00    1.10
  -6  10  -6    0.40    0.60
   6 -10   6    0.50    0.50
  -7  10  -6    0.80    0.60
   7 -10   6   -0.20    0.50
  -8  10  -6    5.00    0.90
   8 -10   6    5.40    1.00
  -9  10  -6    4.00    0.90
   9 -10   6    4.70    1.00
 -10  10  -6    3.50    0.90
  10 -10   6    3.20    1.00
 -11  10  -6    1.20    0.70
  11 -10   6    1.90    0.90
 -12  10  -6    0.60    0.80
  12 -10   6    1.30    0.80
 -13  10  -6    0.10    0.60
  13 -10   6   -1.50    0.60
 -14  10  -6    3.30    0.90
  -9  -9   6    8.40    1.00
  -8  -9   6    2.40    0.60
  -7  -9   6   38.90    3.00
  -6  -9   6    0.70    0.40
  -5  -9   6    2.60    0.50
  -4  -9   6    4.40    0.70
  -3  -9   6  131.59    9.40
  -2  -9   6    7.30    0.90
  -1  -9   6    1.20    8.00
  -1  -9   6    0.50    0.40
   0  -9   6    0.00    0.30
   0  -9   6   -5.80    5.00
   1  -9   6    2.10    0.60
   1  -9   6    1.40    9.20
   2  -9   6    5.40    1.60
   2  -9   6    7.30    0.90
   3  -9   6  134.79    9.70
   4  -9   6    4.70    0.80
  -5   9  -6    2.50    0.70
   5  -9   6    2.50    0.60
  -6   9  -6    0.10    0.50
   6  -9   6   -0.40    0.70
  -7   9  -6   45.90    3.40
   7  -9   6   40.90    3.40
  -8   9  -6    3.40    0.80
   8  -9   6    3.80    0.80
  -9   9  -6    8.00    1.20
   9  -9   6    9.40    1.30
 -10   9  -6   10.80    1.40
  10  -9   6   11.20    1.50
 -11   9  -6    1.00    0.70
  11  -9   6    2.10    0.80
 -12   9  -6    8.70    1.30
  12  -9   6    8.30    1.30
 -13   9  -6    4.00    0.90
  13  -9   6    4.30    1.10
  14  -9   6    0.50    0.70
 -10  -8   6   23.50    1.90
  -9  -8   6   -0.30    0.40
  -8  -8   6    0.30    0.30
  -7  -8   6   10.60    1.00
  -6  -8   6   41.70    3.10
  -5  -8   6   -2.00    9.20
   4   8  -6   10.70    5.10
  -4  -8   6    2.00    8.10
   3   8  -6   22.50    8.00
  -3  -8   6   42.80   19.10
  -3  -8   6   32.50    2.40
   2   8  -6   30.50   10.50
  -2  -8   6   22.30    1.80
  -2  -8   6   21.20   10.00
   1   8  -6   -0.90    5.40
  -1  -8   6    9.50    5.90
  -1  -8   6    5.20    0.70
   0   8  -6   25.50   10.50
   0  -8   6   15.30    7.70
   0  -8   6   16.00    1.40
  -1   8  -6   13.50    7.80
   1  -8   6    5.20    0.80
   1  -8   6    9.40    7.10
   2  -8   6   22.10    1.80
   2  -8   6   19.70    8.60
  -3   8  -6   38.70    9.00
   3  -8   6   40.20   16.20
   3  -8   6   35.30    2.80
  -4   8  -6   21.30    8.40
   4  -8   6   -2.20    6.90
  -5   8  -6    1.80    0.60
   5  -8   6    2.10    0.60
   5  -8   6   -8.90    8.40
  -6   8  -6   46.10    3.50
   6  -8   6   44.50    3.50
  -7   8  -6   16.00    1.50
   7  -8   6   13.80    1.50
  -8   8  -6   -0.20    0.50
   8  -8   6   -0.10    0.50
  -9   8  -6    0.70    0.60
   9  -8   6    0.90    0.50
 -10   8  -6   32.20    2.60
  10  -8   6   29.00    2.60
  11  -8   6    5.30    1.00
 -12   8  -6   14.50    1.60
  12  -8   6   13.90    1.70
 -13   8  -6    0.90    0.70
  13  -8   6    1.20    0.70
  14  -8   6    0.60    0.70
 -11  -7   6   40.20    3.10
 -10  -7   6    3.80    0.60
  -9  -7   6   29.50    2.30
  -8  -7   6   -0.70    0.30
  -7  -7   6   71.09    5.20
   6   7  -6   25.30    8.80
  -6  -7   6   18.90    1.60
  -6  -7   6   34.30   14.80
   5   7  -6   27.20   10.20
  -5  -7   6   25.70    2.00
   4   7  -6  314.07   29.90
  -4  -7   6  283.47   31.50
  -4  -7   6  325.37   21.90
   3   7  -6   -4.60    7.50
  -3  -7   6   -5.30    4.30
  -3  -7   6    0.70    0.40
   2   7  -6   41.10    9.30
  -2  -7   6   26.00    8.20
  -2  -7   6   23.70    1.90
   1   7  -6    5.90    5.70
  -1  -7   6    6.00    0.70
  -1  -7   6    5.80    5.00
   0   7  -6    6.60    4.40
   0  -7   6    2.40    3.70
  -1   7  -6    0.20    4.50
   1  -7   6    7.20    0.80
   1  -7   6    8.10    5.00
  -2   7  -6   19.00    6.50
   2  -7   6   27.40    2.10
  -3   7  -6    4.60    4.40
   3  -7   6   -7.70    5.20
   3  -7   6    1.00    0.40
  -4   7  -6  353.86   23.50
  -4   7  -6  279.97   30.30
   4  -7   6  345.37   23.40
   4  -7   6  336.27   36.60
  -5   7  -6   30.80    2.40
  -5   7  -6   25.10   11.00
   5  -7   6   29.10    2.40
  -6   7  -6   22.60    1.90
  -6   7  -6   14.40    7.70
   6  -7   6   28.70   10.10
   6  -7   6   22.50    1.90
  -7   7  -6   79.19    5.80
   7  -7   6   79.99    5.70
   7  -7   6   55.99   16.60
  -8   7  -6    1.30    0.50
   8  -7   6   -0.20    0.40
  -9   7  -6   34.30    2.80
   9  -7   6   33.70    2.80
 -10   7  -6    4.00    0.80
  10  -7   6    5.60    1.00
 -11   7  -6   51.19    3.80
  11  -7   6   44.90    3.80
 -12   7  -6    7.20    1.20
  12  -7   6    7.00    1.10
 -13   7  -6   15.70    1.70
  13  -7   6   15.60    1.80
  14  -7   6    3.40    1.00
 -12  -6   6    4.30    0.70
 -10  -6   6   -0.40    0.30
  -9  -6   6    0.30    0.30
   8   6  -6   19.70   11.00
  -8  -6   6   17.30   14.60
   7   6  -6    8.10    9.20
  -7  -6   6   17.30   11.60
  -7  -6   6   17.80    1.50
   6   6  -6   24.80    7.80
  -6  -6   6   42.60    2.90
  -6  -6   6   27.30   10.10
   5   6  -6   -4.20    4.60
  -5  -6   6   -7.10    6.40
  -5  -6   6    0.40    0.30
   4   6  -6   52.69   10.00
  -4  -6   6   58.59    4.70
  -4  -6   6   85.09   13.30
   3   6  -6    2.80    4.50
  -3  -6   6   -3.50    3.30
   2   6  -6   65.09   10.20
  -2  -6   6   61.49   11.70
   1   6  -6   21.80    6.90
  -1  -6   6   17.00    7.50
   0   6  -6   56.99    9.80
   0  -6   6   53.89    9.80
  -1   6  -6   30.40    7.50
   1  -6   6   18.50    1.80
   1  -6   6   20.10    8.30
   2  -6   6   36.70    8.70
  -3   6  -6    1.60    3.30
   3  -6   6    5.70    4.20
  -4   6  -6   71.99    5.00
  -4   6  -6   54.59   10.60
   4  -6   6   45.60   11.00
   4  -6   6   72.99    5.00
  -5   6  -6    0.10    5.10
  -5   6  -6   -0.10    0.30
   5  -6   6   -2.70    5.10
   5  -6   6   -0.10    0.40
  -6   6  -6   51.99   10.60
  -6   6  -6   47.60    3.70
   6  -6   6   47.80    3.70
   6  -6   6   59.19   12.60
  -7   6  -6   22.40    1.90
   7  -6   6   19.80    8.20
   7  -6   6   20.70    1.80
  -8   6  -6   39.40   13.60
  -8   6  -6   41.70    3.20
   8  -6   6   29.40   11.10
   8  -6   6   41.80    3.20
  -9   6  -6    0.20    0.50
   9  -6   6    0.20    0.40
 -10   6  -6   -0.30    0.50
  10  -6   6   -0.50    0.40
 -11   6  -6    0.30    0.60
  11  -6   6   -0.30    0.40
 -12   6  -6    3.70    0.80
  12  -6   6    2.20    0.70
  13  -6   6    7.00    1.20
  14  -6   6    0.30    0.50
 -13  -5   6    5.00    0.80
 -12  -5   6   -0.70    0.40
  -8  -5   6    1.00   10.30
  -7  -5   6   39.90   12.80
   6   5  -6    3.90    4.20
  -6  -5   6   -0.80    6.90
  -6  -5   6    0.80    0.30
   5   5  -6   28.30    8.00
  -5  -5   6   30.30    9.80
   4   5  -6   17.90    7.20
  -4  -5   6    9.80    5.00
  -4  -5   6    9.40    1.40
   3   5  -6   67.69   10.10
  -3  -5   6   68.69    5.10
  -3  -5   6   84.59   14.30
   2   5  -6   21.60    5.30
  -2  -5   6   24.00    1.80
   1   5  -6    9.30    3.80
  -1  -5   6    6.40    0.70
  -1  -5   6    4.30    4.10
   0   5  -6    2.80    2.80
   0  -5   6    4.80    2.80
  -1   5  -6    9.20    4.10
   1  -5   6    5.20    3.10
  -2   5  -6   32.80    7.90
   2  -5   6   17.20    5.60
  -3   5  -6   69.69    4.90
  -3   5  -6   57.19    9.60
   3  -5   6   75.09   13.80
  -4   5  -6   23.30    9.30
   4  -5   6    3.10    5.10
   4  -5   6   10.90    1.00
  -5   5  -6   28.20    2.20
  -5   5  -6   25.60    6.00
   5  -5   6   13.70    8.50
   5  -5   6   28.20    2.20
  -6   5  -6    0.40    0.40
  -6   5  -6   -1.30    3.80
   6  -5   6    8.60    5.40
  -7   5  -6   48.50   11.00
  -7   5  -6   67.49    4.90
   7  -5   6   66.89    4.90
   7  -5   6   90.49   14.90
  -8   5  -6    4.50    7.10
  -8   5  -6    1.50    0.50
   8  -5   6    1.60    0.50
  -9   5  -6    1.90    0.60
  -9   5  -6   -9.10   15.00
   9  -5   6  -14.40   14.00
 -10   5  -6   11.40    1.20
  10  -5   6    9.00    1.10
 -11   5  -6    1.40    0.60
  11  -5   6    1.90    0.50
 -12   5  -6    0.10    0.50
  12  -5   6    0.10    0.50
  13  -5   6    2.80    0.80
  -9  -4   6   -0.80   11.60
  -8  -4   6   77.29   17.50
   7   4  -6    9.40    6.30
  -7  -4   6   -7.60    9.00
  -6  -4   6   67.69   12.90
   5   4  -6   27.70    7.70
  -5  -4   6   30.90    8.40
   4   4  -6   50.59    7.90
  -4  -4   6   59.29   10.40
   3   4  -6   36.00    6.90
  -3  -4   6   37.10    8.00
  -3  -4   6   44.40    3.10
   2   4  -6   60.69    8.50
  -2  -4   6   55.99    8.80
  -2  -4   6   55.39    4.10
   1   4  -6   74.59    9.70
  -1  -4   6   76.09    5.30
  -1  -4   6   63.29    9.50
   0   4  -6    3.30    3.10
   0  -4   6    3.80    0.60
  -1   4  -6   77.59   10.00
   1  -4   6   75.09    5.40
   1  -4   6   72.79    9.90
  -2   4  -6   66.99    8.90
   2  -4   6   57.29    8.50
   2  -4   6   55.09    4.20
  -3   4  -6   44.50    9.20
   3  -4   6   45.10    3.20
   3  -4   6   32.40    7.70
  -4   4  -6   47.30    8.10
  -4   4  -6   53.49    4.00
   4  -4   6   58.79    4.00
   4  -4   6   51.99    9.00
  -5   4  -6   19.50    6.10
   5  -4   6   26.70    7.20
   5  -4   6   29.20    2.20
  -6   4  -6   72.19   10.80
  -6   4  -6   69.99    5.20
   6  -4   6   72.89    5.20
  -7   4  -6    0.40    0.40
  -7   4  -6    0.70    3.60
   7  -4   6   -0.10    0.30
   7  -4   6    1.40    5.30
  -8   4  -6   90.79   15.00
  -8   4  -6  102.39    7.40
   8  -4   6  106.99    7.40
   8  -4   6  103.79   16.90
  -9   4  -6   23.50    9.60
  -9   4  -6   14.20    1.40
   9  -4   6    9.30    8.10
   9  -4   6   14.20    1.30
 -10   4  -6   32.90    2.50
  10  -4   6   27.50    2.40
 -11   4  -6    1.10    0.50
  11  -4   6    1.00    0.50
  12  -4   6   36.10    2.90
  13  -4   6    1.40    0.60
  -9  -3   6   13.20   12.90
  -8  -3   6   13.30    9.80
   7   3  -6  150.98   16.90
  -7  -3   6  139.89   19.10
   6   3  -6    1.30    3.90
  -6  -3   6    0.50    5.50
   5   3  -6   36.40    8.00
  -5  -3   6   33.10    7.30
   4   3  -6  120.59   14.50
  -4  -3   6   96.09   12.90
   3   3  -6   15.10    5.20
  -3  -3   6   12.10    4.70
   2   3  -6  120.79   12.90
  -2  -3   6  120.09   13.30
  -2  -3   6  118.29    8.50
   1   3  -6  125.19   13.00
  -1  -3   6  124.79    8.80
  -1  -3   6  122.39   13.50
   0   3  -6    3.00    2.10
   0  -3   6    0.00    0.20
   0  -3   6   -1.40    1.60
  -1   3  -6  140.29   13.50
   1  -3   6  119.29   13.10
   1  -3   6  121.09    8.90
   2  -3   6  116.19    8.20
   2  -3   6  112.49   12.70
  -3   3  -6   12.70    4.00
   3  -3   6   15.80    1.30
  -4   3  -6   70.89   10.20
   4  -3   6   83.99    6.00
   4  -3   6  105.99   13.80
  -5   3  -6   25.90    6.10
  -5   3  -6   27.20    2.10
   5  -3   6   29.80    2.10
   5  -3   6   22.00    6.20
  -6   3  -6    2.70    0.50
  -6   3  -6   -0.60    3.10
   6  -3   6    5.20    6.00
   6  -3   6    2.40    0.50
  -7   3  -6  149.69   10.40
  -7   3  -6  141.59   16.10
   7  -3   6  112.39   17.00
   7  -3   6  156.88   10.30
  -8   3  -6    8.40    1.00
  -8   3  -6   11.10    6.20
   8  -3   6    9.20    0.90
   8  -3   6   19.30    7.10
  -9   3  -6    0.20    7.40
  -9   3  -6   13.50    1.50
   9  -3   6    7.30    7.50
   9  -3   6   11.80    1.10
 -10   3  -6    8.10    0.90
  10  -3   6    7.10    0.90
  11  -3   6    6.80    0.90
  12  -3   6    1.70    0.80
  13  -3   6    5.30    0.80
  -9  -2   6   -4.10   10.10
  -8  -2   6   34.00   12.60
  -8  -2   6   38.00    9.50
   6   2  -6   65.89   11.40
  -6  -2   6   61.09   10.80
   5   2  -6   19.20    5.20
  -5  -2   6   13.50    5.20
   4   2  -6    1.70    2.70
  -4  -2   6    2.00    2.70
   3   2  -6  203.28   20.10
  -3  -2   6  223.98   20.70
  -2  -2   6  408.46   33.80
   1   2  -6   50.09    6.70
  -1  -2   6   43.70    6.70
   0   2  -6    4.70    2.50
   0  -2   6    9.00    2.70
   0  -2   6    4.80    0.60
  -1   2  -6   58.09    7.50
   1  -2   6   50.49    6.90
   1  -2   6   48.70    3.70
  -2   2  -6  409.46   31.90
   2  -2   6  390.26   27.40
   2  -2   6  374.96   32.00
   3  -2   6  213.78   14.60
   3  -2   6  199.28   19.40
  -4   2  -6    1.60    2.50
   4  -2   6   -0.10    2.00
   4  -2   6   -0.30    0.20
  -5   2  -6   19.60    5.20
  -5   2  -6   13.40    1.20
   5  -2   6   14.60    1.20
  -6   2  -6   46.00    8.10
   6  -2   6   55.29    3.90
   6  -2   6   57.89   11.50
  -7   2  -6    6.80    3.60
  -7   2  -6    6.90    0.80
   7  -2   6    8.10    0.80
   7  -2   6    6.70    4.00
  -8   2  -6   40.60    8.90
  -8   2  -6   37.90    2.90
   8  -2   6   41.20    2.90
   8  -2   6   22.20    8.60
  -9   2  -6    4.30    6.80
   9  -2   6    2.10    7.10
  10  -2   6   -0.10    0.30
  11  -2   6    2.60    0.50
  12  -2   6   23.30    2.00
  -9  -1   6   43.30   14.10
  -8  -1   6   -2.30    5.70
  -8  -1   6   -5.70    7.20
  -7  -1   6   10.30    6.60
  -7  -1   6    2.90    6.00
   6   1  -6   13.70    4.70
  -6  -1   6   19.10    8.20
   5   1  -6   18.90    5.30
  -5  -1   6   20.20    5.10
   4   1  -6   14.90    4.40
  -4  -1   6   12.30    3.80
   3   1  -6    7.80    3.10
  -3  -1   6   15.40    4.60
   2   1  -6  219.18   19.50
  -2  -1   6  235.98   20.60
  -1  -1   6    0.60    1.40
   0  -1   6   -1.60    1.40
  -1   1  -6    0.00    1.80
   1  -1   6   -0.40    1.30
   1  -1   6    0.00    0.20
  -2   1  -6  214.98   18.30
   2  -1   6  217.08   18.70
   2  -1   6  196.18   14.60
  -3   1  -6    7.40    2.70
   3  -1   6   10.80    0.90
   3  -1   6   12.90    3.70
  -4   1  -6    8.00    3.00
   4  -1   6    9.40    0.80
   4  -1   6    6.70    3.30
  -5   1  -6   23.90    5.30
   5  -1   6   16.90    4.80
   5  -1   6   24.70    1.80
  -6   1  -6   28.40    6.20
   6  -1   6   23.30    1.90
   6  -1   6   28.90    6.10
  -7   1  -6    6.60    0.70
  -7   1  -6   15.00    6.40
   7  -1   6    1.40    4.10
   7  -1   6    6.50    0.70
  -8   1  -6    1.90    4.50
   8  -1   6    3.90    5.80
  -9   1  -6    1.70    6.30
   9  -1   6   11.50    1.10
   9  -1   6    9.40    7.40
  10  -1   6   12.50    1.10
  11  -1   6   12.40    1.10
  12  -1   6   -0.30    0.40
  -9   0   6   -5.20    8.80
  -8   0   6  438.96   41.90
  -7   0   6   -3.20    3.40
   6   0  -6   53.49    4.30
  -6   0   6   53.39   10.00
   5   0  -6    2.70    2.50
  -5   0   6    0.40    2.30
  -4   0   6  176.48   17.50
  -3   0   6    1.20    2.00
   2   0  -6  137.49   12.40
  -2   0   6  123.69   12.80
   1   0  -6    3.00    1.50
  -1   0   6   -0.50    1.30
   0   0  -6   56.89    6.20
   0   0   6   41.30    6.00
  -1   0  -6    0.50    1.20
   1   0   6    1.90    1.60
   1   0   6    0.00    0.20
  -2   0  -6  126.69   11.50
   2   0   6  114.69   11.50
   2   0   6  111.99    8.50
  -3   0  -6    1.50    1.90
   3   0   6    0.80    1.60
   4   0   6  163.68   15.70
   4   0   6  163.08   11.50
  -5   0  -6    1.60    2.10
   5   0   6    3.60    2.60
  -6   0  -6   58.59    8.30
   6   0   6   45.40    8.60
   6   0   6   54.19    3.90
   7   0   6    0.90    0.30
   7   0   6    1.10    3.60
  -8   0  -6  389.06   34.40
   8   0   6  360.96   38.70
   8   0   6  401.96   27.20
  -9   0  -6   -7.40    5.80
   9   0   6    0.00    0.20
  10   0   6   16.50    1.40
  11   0   6    0.20    0.30
   9  -1  -6   16.20    2.30
  -9   1   6    9.30    8.70
   8  -1  -6    0.50    1.10
  -8   1   6    3.10    6.60
   7  -1  -6    8.70    1.30
  -7   1   6    8.60    5.50
  -6   1   6   17.90    5.60
  -6   1   6   11.40    5.40
  -5   1   6   29.50    6.90
   4  -1  -6    9.60    3.00
  -4   1   6    4.20    3.50
   3  -1  -6   12.80    3.50
  -3   1   6   13.00    3.80
   2  -1  -6  210.98   17.20
  -2   1   6  198.88   17.80
   1  -1  -6   -1.00    1.00
  -1   1   6   -0.20    1.10
   0  -1  -6    0.70    1.00
   0   1   6    1.00    1.20
  -1  -1  -6   -0.60    1.20
   1   1   6   -0.50    1.00
  -2  -1  -6  221.78   17.10
   2   1   6  195.28   14.10
   2   1   6  185.88   19.00
  -3  -1  -6   11.60    3.00
   3   1   6   13.40    3.70
   3   1   6   11.70    1.00
  -4  -1  -6    9.30    2.80
   4   1   6    8.10    0.70
   4   1   6    8.80    3.10
  -5  -1  -6   26.50    5.00
   5   1   6   20.10    5.00
   5   1   6   22.20    1.70
   6   1   6   15.80    4.60
   6   1   6   24.10    1.80
  -7  -1  -6    8.50    3.80
   7   1   6   -1.10    3.30
   7   1   6    6.20    0.60
  -8  -1  -6   -3.80    4.10
   8   1   6    0.10    0.20
   8   1   6    0.00    4.80
   9   1   6   10.50    0.90
   9   1   6    4.90    5.70
  10   1   6   14.90    1.20
  10  -2  -6    1.00    1.40
   9  -2  -6    0.90    1.30
   8  -2  -6   38.80    3.30
  -8   2   6   31.80   10.50
   7  -2  -6    6.70    1.10
  -7   2   6   11.00    6.00
  -7   2   6   -2.50    4.20
  -6   2   6   67.19   10.00
  -6   2   6   46.60    8.30
   5  -2  -6   12.90    1.20
  -5   2   6   11.20    3.90
  -5   2   6   17.80    5.40
  -4   2   6    1.00    1.60
  -4   2   6    1.30    2.40
   3  -2  -6  225.88   18.60
  -3   2   6  234.28   19.60
   2  -2  -6  434.46   31.50
  -2   2   6  399.36   31.90
   1  -2  -6   52.19    5.40
  -1   2   6   51.49    5.70
   0  -2  -6    5.90    1.70
   0   2   6    4.60    1.70
  -1  -2  -6   51.29    5.50
   1   2   6   48.40    5.40
  -2  -2  -6  449.56   31.60
   2   2   6  380.26   31.50
  -3  -2  -6  244.68   18.60
   3   2   6  217.88   18.70
   3   2   6  201.98   15.40
  -4  -2  -6    3.20    1.80
   4   2   6   -0.10    1.90
  -5  -2  -6   14.80    4.00
   5   2   6   11.60    6.70
  -6  -2  -6   49.99    7.90
   6   2   6   58.89    9.10
  -7  -2  -6    4.60    3.90
   7   2   6    7.90    1.40
   7   2   6    2.40    4.00
   8   2   6   28.60    8.70
   8   2   6   27.10    2.70
  -9  -2  -6   -1.90    7.80
  11  -3  -6    7.20    1.80
  10  -3  -6   10.50    1.90
   9  -3  -6   16.40    2.50
   8  -3  -6    8.90    1.30
  -8   3   6    3.90   11.90
   7  -3  -6  151.68   11.10
  -7   3   6  162.48   18.10
   6  -3  -6    1.20    0.50
  -6   3   6    1.20    3.50
  -6   3   6    5.90    3.10
   5  -3  -6   28.70    2.40
  -5   3   6   40.20    6.70
  -5   3   6   30.90    8.00
  -4   3   6   97.39    9.70
  -4   3   6   93.89   10.10
  -3   3   6   14.10    3.20
  -3   3   6   14.50    3.20
  -2   3   6  109.39    9.70
   1  -3  -6  124.09   10.10
  -1   3   6  132.39   10.40
   0  -3  -6    0.40    0.70
   0   3   6    0.30    0.90
  -1  -3  -6  132.39   10.60
   1   3   6  128.09   10.70
  -2  -3  -6  127.29   10.40
   2   3   6  113.39   10.50
  -3  -3  -6   15.90    3.30
   3   3   6   12.40    3.30
  -4  -3  -6   97.59    9.70
   4   3   6   93.39   10.10
  -5  -3  -6   24.90    5.70
   5   3   6   28.40    6.20
  -6  -3  -6    2.40    3.00
   6   3   6    2.60    3.00
  -7  -3  -6  147.19   16.00
   7   3   6  132.39   16.80
  -8  -3  -6    3.50    4.70
  12  -4  -6   45.40    4.60
  11  -4  -6    2.10    1.80
  10  -4  -6   39.20    3.60
   9  -4  -6   14.70    1.70
   8  -4  -6  105.59    7.50
  -8   4   6   83.89   16.70
  -7   4   6    5.90    5.00
   6  -4  -6   68.99    5.10
  -6   4   6   64.89    9.90
   5  -4  -6   31.60    2.70
  -5   4   6   30.30    5.40
  -5   4   6   21.80    5.40
   4  -4  -6   56.39    4.30
  -4   4   6   49.80    6.80
  -4   4   6   69.59    7.00
  -3   4   6   51.69    5.40
  -3   4   6   48.10    5.50
  -2   4   6   65.09    6.00
  -2   4   6   66.19    5.70
  -2  -4  -6   59.29    5.40
  -3  -4  -6   47.10    5.20
  -4  -4  -6   55.09    6.60
  -5  -4  -6   37.80    5.90
  -6  -4  -6   57.59    7.50
  -7  -4  -6   -6.40    4.10
  -8  -4  -6   -7.90    5.30
  12  -5  -6    1.10    1.90
  11  -5  -6    2.30    1.70
  10  -5  -6   12.80    1.90
   9  -5  -6    3.90    0.90
   8  -5  -6    1.60    0.70
  -8   5   6  -10.70   11.70
   7  -5  -6   65.49    4.70
  -7   5   6   45.40   10.70
   6  -5  -6   -0.40    0.50
  -6   5   6    0.90    3.30
   5  -5  -6   28.30    2.40
  -5   5   6   29.10    5.50
   4  -5  -6   11.50    2.10
  -4   5   6   12.70    2.90
  -4   5   6    9.00    2.80
   3  -5  -6   75.79    5.80
  -3   5   6   84.19    6.70
   2  -5  -6   24.10    3.70
  -3  -5  -6   66.39    6.00
  -3  -5  -6   74.39    6.40
  -4  -5  -6   13.10    3.00
  -5  -5  -6   22.40    4.70
  -5  -5  -6   30.70    5.50
  -6  -5  -6   -1.30    3.60
  -7  -5  -6   71.09   11.70
  -8  -5  -6   -1.80    7.40
  13  -6  -6    5.20    2.40
  12  -6  -6    3.80    2.20
  11  -6  -6    0.30    1.20
  10  -6  -6   -0.30    0.80
   9  -6  -6   -0.10    0.70
   8  -6  -6   44.70    3.60
   7  -6  -6   20.20    2.00
   6  -6  -6   48.70    3.70
  -6   6   6   40.60    7.70
   5  -6  -6   -0.10    0.50
  -5   6   6    0.60    2.50
   4  -6  -6   75.59    6.00
  -4   6   6   87.19    7.20
  -4   6   6   82.09    7.30
   3  -6  -6    1.20    0.50
   1  -6  -6   25.50    2.10
   0  -6  -6   58.59    4.40
  -1  -6  -6   22.50    1.90
  -2  -6  -6   56.09    4.20
  -3  -6  -6    1.70    0.50
  -4  -6  -6   51.69    5.40
  -5  -6  -6    2.40    2.80
  -6  -6  -6   39.80    8.50
  -7  -6  -6   21.40   10.50
  13  -7  -6   16.40    3.00
  12  -7  -6    8.10    2.50
  11  -7  -6   59.19    5.00
  10  -7  -6    5.70    1.30
   9  -7  -6   36.20    3.20
   8  -7  -6    0.50    0.70
   7  -7  -6   79.29    5.60
  -7   7   6   52.09   11.40
   6  -7  -6   22.80    2.20
  -6   7   6   31.10    7.00
   5  -7  -6   30.30    2.50
  -5   7   6   19.20    7.30
   4  -7  -6  380.06   26.80
   3  -7  -6    0.80    0.60
   2  -7  -6   31.10    2.60
   1  -7  -6    8.60    1.10
   0  -7  -6   -0.40    0.40
  -1  -7  -6    7.00    0.90
  -2  -7  -6   30.40    2.50
  -3  -7  -6    2.60    0.60
  -5  -7  -6   20.10    4.50
  -6  -7  -6   12.20    6.00
  -7  -7  -6   68.89   14.70
  14  -8  -6    0.50    2.40
  13  -8  -6   -1.40    2.40
  12  -8  -6   14.40    2.50
  11  -8  -6   11.50    1.90
  10  -8  -6   32.30    3.10
   9  -8  -6    0.60    0.80
   8  -8  -6   -0.30    0.70
   7  -8  -6   16.00    1.80
   6  -8  -6   52.19    4.20
   5  -8  -6    0.80    0.70
   4  -8  -6   -0.20    0.50
   3  -8  -6   39.90    3.30
   2  -8  -6   26.40    2.30
   1  -8  -6    5.00    0.90
   0  -8  -6   18.50    1.80
  -1  -8  -6    6.00    1.00
  -2  -8  -6   26.20    2.30
  -3  -8  -6   38.60    3.10
  -4  -8  -6    0.80    0.60
  -6  -8  -6   40.60    7.50
  14  -9  -6    0.60    2.50
  13  -9  -6    2.90    2.40
  12  -9  -6    9.70    2.10
  11  -9  -6    1.50    1.10
  10  -9  -6   12.70    1.90
   9  -9  -6    8.90    1.50
   8  -9  -6    3.80    1.00
   7  -9  -6   45.00    3.80
  -7   9   6   44.80    5.20
   6  -9  -6    0.30    0.70
  -6   9   6    0.20    0.50
   5  -9  -6    3.10    0.90
   4  -9  -6    4.80    1.00
   3  -9  -6  150.68   11.00
   2  -9  -6    9.70    1.40
   1  -9  -6    0.90    0.60
   0  -9  -6   -0.60    0.50
  -1  -9  -6    3.50    0.90
  -2  -9  -6    6.80    1.20
  -3  -9  -6  156.58   11.40
  -4  -9  -6    5.90    1.10
 -17  -9  -6    0.30    2.30
  14 -10  -6    3.00    2.40
  13 -10  -6    0.00    2.10
  12 -10  -6    1.80    1.50
  11 -10  -6    2.50    1.20
  10 -10  -6    5.50    1.40
   9 -10  -6    4.00    1.10
   8 -10  -6    4.80    1.20
   7 -10  -6   -0.50    0.80
  -7  10   6    0.10    0.50
   6 -10  -6    0.20    0.70
  -6  10   6   -0.70    0.50
   5 -10  -6    9.60    1.50
   4 -10  -6    2.90    1.00
   3 -10  -6   23.30    2.30
   2 -10  -6    5.60    1.10
   1 -10  -6   28.80    2.60
   0 -10  -6    5.30    1.00
  -1 -10  -6   29.50    2.60
  -2 -10  -6    7.40    1.20
  -3 -10  -6   22.10    2.20
  -4 -10  -6    3.60    1.00
  -5 -10  -6   10.40    1.50
 -16 -10  -6    0.50    0.80
  14 -11  -6   -0.40    2.30
  13 -11  -6    0.40    2.00
  12 -11  -6    3.40    1.40
  11 -11  -6    1.00    1.20
  10 -11  -6   -0.30    0.90
   9 -11  -6    0.00    0.90
   8 -11  -6   -0.30    0.80
   7 -11  -6    2.40    1.10
  -7  11   6    4.50    0.70
   6 -11  -6    0.60    0.90
  -6  11   6    1.50    0.60
   5 -11  -6    0.90    0.90
   4 -11  -6    1.90    1.00
   3 -11  -6    5.40    1.10
   2 -11  -6   12.80    1.80
   1 -11  -6    3.00    1.00
   0 -11  -6    0.10    0.80
  -1 -11  -6    2.90    1.00
  -2 -11  -6   14.60    1.80
  -3 -11  -6    5.10    1.10
  -4 -11  -6    1.70    0.80
  -5 -11  -6    0.50    0.80
  -6 -11  -6    1.30    0.80
  -7 -11  -6    1.10    0.90
 -15 -11  -6    0.00    0.70
 -16 -11  -6   -1.30    0.70
  14 -12  -6    0.40    2.00
  12 -12  -6    1.80    1.30
  11 -12  -6    0.70    1.10
  10 -12  -6    1.30    1.10
   9 -12  -6   -0.60    0.90
   8 -12  -6    1.70    1.10
   7 -12  -6    6.30    1.60
  -7  12   6    3.00    0.80
   6 -12  -6    2.70    1.10
  -6  12   6    3.30    0.70
   5 -12  -6    0.80    1.00
   4 -12  -6    1.40    0.80
   3 -12  -6    6.30    1.30
   2 -12  -6    8.60    1.60
   1 -12  -6   11.60    1.80
   0 -12  -6    4.60    1.30
  -1 -12  -6    8.80    1.40
  -2 -12  -6    9.40    1.60
  -3 -12  -6    8.30    1.50
  -4 -12  -6    3.70    1.10
  -5 -12  -6    0.10    0.80
  -6 -12  -6    3.90    1.20
  -7 -12  -6    5.80    1.40
  -8 -12  -6    0.40    1.00
  -9 -12  -6   -0.40    0.90
 -10 -12  -6    0.10    1.10
 -11 -12  -6    1.80    1.10
 -12 -12  -6    3.40    1.20
 -13 -12  -6    0.50    0.90
 -14 -12  -6   -0.20    0.80
 -15 -12  -6   -0.30    0.80
 -16 -12  -6    1.30    0.90
  14 -13  -6    0.50    1.40
  13 -13  -6   -0.30    1.40
  12 -13  -6    0.10    1.40
  11 -13  -6    0.40    1.00
  10 -13  -6    2.70    1.10
   9 -13  -6    1.10    1.10
   8 -13  -6    1.10    1.00
   7 -13  -6    4.20    1.30
  -7  13   6    4.50    0.90
   6 -13  -6    9.30    1.80
  -6  13   6    5.50    1.00
   5 -13  -6    5.00    1.40
   4 -13  -6    1.30    0.90
   3 -13  -6   33.90    3.40
   2 -13  -6    7.20    1.50
   1 -13  -6    9.60    1.70
   0 -13  -6    0.60    1.00
  -1 -13  -6    9.80    1.60
  -2 -13  -6    8.40    1.60
  -3 -13  -6   38.00    3.60
  -4 -13  -6    0.80    1.00
  -6 -13  -6    8.80    1.60
  -7 -13  -6    5.40    1.50
  -8 -13  -6    1.60    1.10
  -9 -13  -6    1.10    1.10
 -10 -13  -6    6.30    1.60
 -11 -13  -6    2.20    1.10
 -12 -13  -6   -0.40    0.90
 -13 -13  -6   -0.60    0.80
 -14 -13  -6    0.10    0.90
 -15 -13  -6    0.50    0.70
  14 -14  -6    1.00    1.10
  13 -14  -6   -0.60    1.40
  12 -14  -6    0.70    1.10
  11 -14  -6    0.80    1.00
  10 -14  -6    0.20    0.90
   9 -14  -6    0.60    0.90
   8 -14  -6   -0.60    0.90
   7 -14  -6    2.10    1.20
  -7  14   6    1.00    0.70
   6 -14  -6    1.00    1.20
  -6  14   6    0.20    0.60
   5 -14  -6   -0.50    1.00
   4 -14  -6    9.70    1.70
   3 -14  -6   16.80    2.40
   2 -14  -6   17.10    2.50
   1 -14  -6   -0.50    1.10
   0 -14  -6   27.60    3.10
  -1 -14  -6    0.90    1.20
  -2 -14  -6   18.20    2.50
  -3 -14  -6   17.50    2.50
  -4 -14  -6   14.40    2.30
  -5 -14  -6    0.90    1.10
  -6 -14  -6   -1.00    0.90
  -7 -14  -6    4.00    1.30
  -8 -14  -6    0.30    1.10
  -9 -14  -6    0.40    1.10
 -10 -14  -6   -0.20    1.00
 -11 -14  -6    0.20    1.00
 -12 -14  -6   -0.60    0.90
 -13 -14  -6   -1.10    0.70
 -14 -14  -6    0.20    0.70
 -15 -14  -6   -0.90    0.70
  14 -15  -6    0.40    1.20
  13 -15  -6    0.20    1.20
  12 -15  -6    0.40    0.90
  11 -15  -6    0.80    0.80
  10 -15  -6    0.10    0.80
   9 -15  -6    0.70    0.90
   8 -15  -6    0.70    0.90
   7 -15  -6    1.10    1.00
  -7  15   6   -0.10    0.90
   6 -15  -6    0.80    1.10
  -6  15   6   -0.10    0.60
   5 -15  -6   -1.00    1.00
  -5  15   6   -0.50    0.50
   4 -15  -6    1.50    1.20
   3 -15  -6    0.80    1.00
   2 -15  -6    3.50    1.40
   1 -15  -6    7.30    1.70
   0 -15  -6    0.20    1.20
  -1 -15  -6   12.10    2.10
  -2 -15  -6    3.50    1.40
  -3 -15  -6    0.50    1.20
  -4 -15  -6    3.00    1.20
  -5 -15  -6   -0.70    0.90
  -6 -15  -6    0.80    1.10
  -7 -15  -6    1.30    1.10
  -8 -15  -6    0.60    1.00
  -9 -15  -6   -0.70    1.00
 -10 -15  -6   -0.40    0.90
 -11 -15  -6    0.00    0.90
 -12 -15  -6    1.00    0.90
 -13 -15  -6    0.50    0.80
 -14 -15  -6    0.20    0.80
  13 -16  -6   -0.20    1.20
  12 -16  -6    0.50    0.80
  11 -16  -6   -0.30    0.60
  10 -16  -6   -0.10    0.60
   9 -16  -6   -0.10    0.70
   8 -16  -6   -0.70    0.80
   7 -16  -6    0.20    0.90
   6 -16  -6    2.50    1.20
  -6  16   6    0.70    1.20
   5 -16  -6    3.00    1.40
  -5  16   6    2.80    0.80
   4 -16  -6   -0.20    1.00
   3 -16  -6    2.80    1.20
   2 -16  -6    2.20    1.30
   1 -16  -6    2.50    1.30
   0 -16  -6    0.50    1.10
  -1 -16  -6    5.00    1.50
  -2 -16  -6    2.20    1.40
  -3 -16  -6    2.70    1.40
  -4 -16  -6   -0.10    1.00
  -5 -16  -6    5.60    1.50
  -6 -16  -6    3.90    1.50
  -7 -16  -6   -2.10    0.90
  -8 -16  -6    0.60    1.10
  -9 -16  -6    1.10    0.90
 -10 -16  -6    0.50    0.90
 -11 -16  -6   -0.30    0.80
 -12 -16  -6    0.40    0.80
 -13 -16  -6    0.10    0.70
  12 -17  -6   -0.10    1.00
  11 -17  -6    0.00    0.60
  10 -17  -6   -0.10    0.60
   9 -17  -6    0.20    0.70
   8 -17  -6    0.30    0.80
   7 -17  -6    0.20    0.80
   6 -17  -6   -0.80    0.80
   5 -17  -6    0.30    1.30
  -5  17   6    0.60    0.50
   4 -17  -6    1.10    1.00
  -4  17   6   -0.20    0.40
   3 -17  -6   -0.30    1.00
   2 -17  -6   -1.00    0.70
   1 -17  -6    0.10    0.90
   0 -17  -6    0.60    0.90
  -1 -17  -6   -0.80    0.90
  -2 -17  -6    0.10    1.10
  -3 -17  -6    1.20    1.10
  -4 -17  -6   -0.90    1.00
  -5 -17  -6    1.70    1.90
  -6 -17  -6   -1.00    0.90
  -7 -17  -6    1.70    1.10
  -8 -17  -6   -0.80    0.90
  -9 -17  -6    1.00    1.00
 -10 -17  -6   -0.90    0.80
 -11 -17  -6    1.20    0.80
 -12 -17  -6   -0.90    0.70
  10 -18  -6    0.70    0.60
   9 -18  -6    0.20    0.50
   8 -18  -6    0.00    0.60
   7 -18  -6    0.80    0.80
   6 -18  -6    0.20    0.70
   5 -18  -6    0.30    0.90
   4 -18  -6    0.70    0.90
  -4  18   6   -0.70    0.50
   3 -18  -6    0.50    0.90
   2 -18  -6    0.60    0.90
   1 -18  -6    0.40    0.90
   0 -18  -6   -0.90    0.90
  -1 -18  -6    0.50    0.90
  -2 -18  -6    0.80    1.00
  -3 -18  -6   -0.60    1.00
  -4 -18  -6   -0.20    1.00
  -5 -18  -6    0.40    1.10
  -6 -18  -6    0.80    1.00
  -7 -18  -6   -0.30    1.00
  -8 -18  -6    0.90    1.00
  -9 -18  -6    0.30    1.00
 -10 -18  -6    0.00    0.70
   8 -19  -6    0.00    0.30
   7 -19  -6    0.30    0.60
   6 -19  -6    0.10    0.60
   5 -19  -6   -0.60    0.60
   4 -19  -6    0.20    0.80
   3 -19  -6    0.40    0.70
  -3  19   6    0.90    0.60
   2 -19  -6   -0.70    0.70
   1 -19  -6   -0.40    0.80
   0 -19  -6    0.30    0.80
  -1 -19  -6    0.00    0.90
  -2 -19  -6   -0.50    0.90
  -3 -19  -6    0.30    1.00
  -4 -19  -6    0.50    1.00
  -5 -19  -6    0.80    1.00
  -6 -19  -6   -0.30    0.90
  -7 -19  -6   -0.50    0.90
  -8 -19  -6   -0.10    0.80
   6 -20  -6    0.50    0.40
   5 -20  -6   -0.20    0.40
   4 -20  -6   -0.80    0.70
   3 -20  -6    0.20    0.60
   2 -20  -6    0.30    0.80
   1 -20  -6    0.50    0.80
  -1  20   6   -0.10    0.40
   0 -20  -6    0.60    0.80
  -1 -20  -6   -0.20    0.80
  -2 -20  -6    1.00    0.90
  -3 -20  -6    0.10    0.80
  -4 -20  -6    0.00    0.80
  -5 -20  -6   -0.50    0.70
  -6 -20  -6   -0.90    0.80
   3  20  -7    0.40    0.30
   2  20  -7   -0.10    0.30
   1  20  -7    0.20    0.40
   0  20  -7   -0.20    0.30
  -1  20  -7   -0.30    0.30
  -2  20  -7    0.60    0.40
  -3  20  -7    0.00    0.30
  -4  20  -7   -0.20    0.30
  -5  20  -7   -0.10    0.30
  -7 -19   7    2.50    1.20
  -6 -19   7   -2.40    1.20
  -5 -19   7    1.40    1.10
   0  19  -7    0.30    0.40
  -1  19  -7    1.10    0.40
  -2  19  -7    0.10    0.40
  -3  19  -7   -0.20    0.40
   3 -19   7    0.80    1.10
  -4  19  -7    0.50    0.40
   4 -19   7    0.70    1.00
  -5  19  -7    0.30    0.40
   5 -19   7    0.80    0.90
  -6  19  -7    0.40    0.70
  -7  19  -7   -0.10    0.30
  -8  19  -7    0.10    0.30
 -10 -18   7    1.30    1.00
  -9 -18   7   -0.10    0.70
  -8 -18   7    2.10    0.90
  -7 -18   7   -0.10    0.80
  -6 -18   7    0.50    1.00
  -5 -18   7    1.20    1.10
  -4 -18   7   -0.60    0.90
  -3 -18   7    1.20    0.70
  -2 -18   7   -0.10    0.90
   0 -18   7   -2.00    1.10
  -1  18  -7    0.20    0.40
   1 -18   7    1.80    0.90
  -2  18  -7    0.50    0.50
   2 -18   7    0.10    0.70
  -3  18  -7   -0.20    0.50
   3 -18   7    1.60    0.80
  -4  18  -7    0.50    0.50
   4 -18   7    1.00    0.80
  -5  18  -7    0.00    0.40
   5 -18   7    0.10    0.70
  -6  18  -7   -0.30    0.40
   6 -18   7    0.30    0.70
  -7  18  -7    0.00    0.40
   7 -18   7   -0.10    0.80
  -8  18  -7    0.10    0.40
   8 -18   7   -1.70    0.70
  -9  18  -7   -0.20    0.40
 -10  18  -7   -0.10    0.50
 -11 -17   7   -0.60    0.60
 -10 -17   7   -0.20    0.70
  -9 -17   7    0.50    0.80
  -8 -17   7    0.30    0.70
  -7 -17   7   -0.10    0.80
  -6 -17   7    0.80    0.80
  -5 -17   7   -0.30    0.80
  -4 -17   7    0.70    0.90
  -3 -17   7    1.00    0.90
  -2 -17   7    1.20    1.00
  -1 -17   7   -0.30    1.00
  -1 -17   7    0.50    0.70
   0 -17   7    4.10    0.90
   1 -17   7   -0.20    0.60
  -2  17  -7    0.50    0.50
   2 -17   7    0.40    0.70
  -3  17  -7   -0.30    0.70
   3 -17   7    0.90    0.70
  -4  17  -7    0.30    0.50
   4 -17   7   -0.20    0.80
  -5  17  -7    0.20    0.50
   5 -17   7   -0.40    0.70
  -6  17  -7    1.00    0.60
   6 -17   7    0.70    1.10
  -7  17  -7    0.00    0.50
   7 -17   7   -1.50    0.70
  -8  17  -7   -0.30    0.40
   8 -17   7   -1.00    0.70
  -9  17  -7    0.10    0.40
   9 -17   7    0.20    0.70
 -10  17  -7   -0.20    0.50
 -11  17  -7    0.60    0.50
 -13 -16   7   -0.40    0.60
 -12 -16   7   -0.10    0.60
 -11 -16   7   -1.20    0.70
 -10 -16   7    1.10    0.70
  -9 -16   7    0.10    0.70
  -8 -16   7    0.10    0.70
  -7 -16   7   -0.10    0.70
  -6 -16   7    1.40    1.00
  -5 -16   7    2.00    0.90
  -4 -16   7    1.10    0.90
  -3 -16   7    0.40    1.00
  -3 -16   7    1.00    0.80
  -2 -16   7   -0.30    0.70
  -2 -16   7   -0.80    0.90
  -1 -16   7    0.00    1.00
  -1 -16   7    0.70    0.70
   0 -16   7    0.30    0.60
   0 -16   7    0.40    0.80
   1 -16   7    0.10    0.60
   2 -16   7   -0.70    0.60
  -3  16  -7    0.20    0.50
   3 -16   7    1.30    0.80
  -4  16  -7   -0.10    0.50
   4 -16   7   -0.80    0.70
  -5  16  -7    1.50    0.70
   5 -16   7    2.20    0.90
  -6  16  -7    0.30    0.60
   6 -16   7    1.60    0.90
  -7  16  -7    0.10    0.50
   7 -16   7    0.60    0.80
  -8  16  -7   -0.40    0.50
   8 -16   7    1.80    0.90
  -9  16  -7    0.90    0.50
   9 -16   7    0.10    0.70
 -10  16  -7    0.50    0.50
  10 -16   7    1.20    0.90
 -11  16  -7    0.40    0.60
 -12  16  -7    0.20    0.50
 -13  16  -7   -0.50    0.20
  -6 -15   7    0.50    0.80
  -5 -15   7    1.70    0.90
  -4 -15   7   -0.80    0.80
  -4 -15   7   -1.40    0.70
  -3 -15   7    2.90    1.00
  -3 -15   7    3.40    1.10
  -2 -15   7    1.10    0.90
  -2 -15   7    3.20    1.10
  -1 -15   7   -0.20    0.90
  -1 -15   7   -0.20    0.70
   0 -15   7    0.50    0.80
   0 -15   7    0.60    0.70
   1 -15   7    0.60    0.90
   1 -15   7   -0.10    0.90
   2 -15   7    1.30    1.20
  -3  15  -7    0.80    0.60
   3 -15   7    1.90    0.80
  -4  15  -7    0.00    0.60
   4 -15   7    0.50    0.70
  -5  15  -7    0.70    0.60
   5 -15   7    1.10    0.80
  -6  15  -7    0.80    0.60
   6 -15   7    0.00    0.80
  -7  15  -7    0.00    0.60
   7 -15   7   -0.20    0.80
  -8  15  -7    0.20    0.60
   8 -15   7    0.60    0.80
  -9  15  -7   -0.20    0.60
   9 -15   7   -0.20    0.90
 -10  15  -7    0.40    0.50
  10 -15   7    1.90    1.10
 -11  15  -7   -0.20    0.50
  11 -15   7    0.80    0.90
 -12  15  -7   -0.40    0.50
 -13  15  -7   -0.20    0.20
  -5 -14   7    1.80    0.70
  -4 -14   7    3.10    0.80
  -4 -14   7    2.40    1.00
  -3 -14   7    0.10    0.90
  -3 -14   7    0.60    0.60
  -2 -14   7    3.30    0.80
  -2 -14   7    4.40    2.10
  -1 -14   7    0.20    0.60
  -1 -14   7   -0.60    0.80
   0 -14   7    1.60    0.90
   0 -14   7    0.10    0.60
   1 -14   7   -0.60    0.60
   1 -14   7   -1.30    0.90
   2 -14   7    4.60    1.00
   3 -14   7   -0.50    0.60
  -4  14  -7    1.40    0.70
   4 -14   7    3.80    1.00
  -5  14  -7    2.00    0.80
   5 -14   7    1.80    0.90
  -6  14  -7    2.30    0.80
   6 -14   7    3.50    1.00
  -7  14  -7   -0.50    0.60
   7 -14   7   -1.00    0.70
  -8  14  -7    0.30    0.70
   8 -14   7    0.70    0.80
  -9  14  -7    0.20    0.60
   9 -14   7   -0.30    0.80
 -10  14  -7   -0.30    0.50
  10 -14   7    0.00    0.90
 -11  14  -7    0.90    0.70
  11 -14   7   -0.10    1.00
 -12  14  -7    0.20    0.50
  12 -14   7    0.00    0.80
 -13  14  -7    0.40    0.40
  -6 -13   7    7.40    1.10
  -5 -13   7    1.50    0.60
  -4 -13   7   11.30    1.40
  -3 -13   7    5.10    1.20
  -3 -13   7    5.80    1.00
  -2 -13   7   25.20    2.10
  -2 -13   7   16.70    2.30
  -1 -13   7   -0.50    0.80
  -1 -13   7    0.60    0.70
   0 -13   7   15.40    2.10
   0 -13   7   22.40    1.90
   1 -13   7    0.10    0.60
   2 -13   7   24.90    2.20
   2 -13   7   18.40    3.00
   3 -13   7    5.90    1.10
  -4  13  -7    6.20    1.10
   4 -13   7    9.70    1.30
  -5  13  -7    0.30    0.70
   5 -13   7    1.10    0.80
  -6  13  -7   14.30    1.80
   6 -13   7   19.10    1.90
  -7  13  -7    6.00    1.10
   7 -13   7    7.30    1.30
  -8  13  -7    0.70    0.70
   8 -13   7    0.40    0.80
  -9  13  -7   -0.60    0.50
   9 -13   7    0.40    0.80
 -10  13  -7    0.90    0.60
  10 -13   7    1.60    1.00
 -11  13  -7   -0.20    0.60
  11 -13   7    1.30    1.00
 -12  13  -7    0.70    0.60
  12 -13   7    0.00    0.90
  13 -13   7    1.50    0.80
  -6 -12   7    6.00    0.90
  -5 -12   7    1.30    0.60
  -4 -12   7    0.10    0.50
  -3 -12   7    1.10    0.60
  -2 -12   7    1.60    0.60
  -2 -12   7    1.10    0.80
  -1 -12   7    0.80    0.60
  -1 -12   7    1.10    0.80
   0 -12   7   -1.30    0.60
   0 -12   7   -0.30    0.50
   1 -12   7   -0.10    0.80
   1 -12   7    2.10    0.70
   2 -12   7    1.60    0.70
   2 -12   7    2.10    2.00
   3 -12   7    1.00    0.60
  -4  12  -7    0.20    0.60
   4 -12   7   -0.40    0.60
  -5  12  -7    0.50    0.70
   5 -12   7    0.40    0.70
  -6  12  -7    6.10    1.30
   6 -12   7    5.60    1.00
  -7  12  -7   23.00    2.40
   7 -12   7   29.80    2.50
  -8  12  -7    2.80    0.90
   8 -12   7    2.80    1.00
  -9  12  -7    9.50    1.40
 -10  12  -7   -0.30    0.60
  10 -12   7    0.70    0.90
 -11  12  -7    1.70    0.80
  11 -12   7    2.00    1.00
 -12  12  -7    0.20    0.60
  12 -12   7   -1.00    0.80
 -13  12  -7    0.00    0.50
  13 -12   7   -0.10    0.80
  -7 -11   7    0.40    0.50
  -6 -11   7   46.70    3.60
  -5 -11   7    1.10    0.50
  -3 -11   7    1.20    0.70
  -2 -11   7    1.40    0.80
  -1 -11   7    1.00    0.60
  -1 -11   7    0.30    0.60
   0 -11   7    0.90    0.70
   0 -11   7    1.70    0.60
   1 -11   7    0.00    0.50
   1 -11   7    0.70    0.70
   2 -11   7    1.60    0.60
   3 -11   7    0.50    0.50
  -4  11  -7   -0.20    0.50
   4 -11   7    0.30    0.50
  -5  11  -7    0.00    0.60
   5 -11   7   -0.40    0.60
  -6  11  -7   51.29    4.20
   6 -11   7   55.89    4.20
  -7  11  -7   -0.10    0.60
   7 -11   7   -0.10    0.60
  -8  11  -7   -0.50    0.60
   8 -11   7    0.00    0.60
  -9  11  -7   -0.70    0.60
   9 -11   7    0.70    0.80
 -10  11  -7   20.60    2.20
  10 -11   7   27.20    2.70
 -11  11  -7    7.10    1.20
  11 -11   7    6.60    1.30
 -12  11  -7   -0.40    0.60
  12 -11   7   -1.00    0.70
 -13  11  -7   -0.10    0.50
  13 -11   7   -0.50    0.70
  -9 -10   7   -0.10    0.40
  -8 -10   7    2.10    0.60
  -7 -10   7    2.80    1.40
  -6 -10   7    4.30    0.70
  -5 -10   7    5.30    0.80
  -4 -10   7   10.00    1.10
  -3 -10   7   32.80    2.60
  -2 -10   7    1.00    0.50
  -1 -10   7   -0.60    0.40
   0 -10   7   -0.10    0.50
   0 -10   7   -0.30    0.40
   1 -10   7   -0.40    0.40
   1 -10   7   -0.60    0.60
   2 -10   7    1.10    0.50
   3 -10   7   28.80    2.50
  -4  10  -7   10.20    1.30
   4 -10   7   11.80    1.30
  -5  10  -7    5.80    1.00
   5 -10   7    7.60    1.10
  -6  10  -7    4.40    0.90
   6 -10   7    3.80    0.80
  -7  10  -7    4.70    0.90
   7 -10   7    4.40    1.00
  -8  10  -7    2.50    0.80
   8 -10   7    1.80    0.80
  -9  10  -7    6.70    1.30
   9 -10   7    9.40    1.40
 -10  10  -7    1.00    0.70
  10 -10   7    0.30    0.80
 -11  10  -7    1.30    0.80
  11 -10   7    0.80    0.80
 -12  10  -7    0.00    0.60
  12 -10   7    0.60    0.80
 -13  10  -7    0.30    0.50
  13 -10   7   -0.60    0.60
  14 -10   7    0.50    0.80
 -10  -9   7   -0.40    0.40
  -9  -9   7   -0.20    0.40
  -8  -9   7    4.80    0.70
  -7  -9   7    0.30    0.40
  -6  -9   7   31.10    2.50
  -5  -9   7   -0.30    0.40
  -4  -9   7   88.09    6.40
  -3  -9   7    1.40    0.50
  -2  -9   7    3.60    0.60
  -1  -9   7   18.30    1.60
   0  -9   7  158.58   11.00
   0  -9   7  145.79   10.90
   1  -9   7   17.00    2.60
   1  -9   7   18.60    1.70
   2  -9   7    3.30    0.70
   3  -9   7    0.80    0.50
  -4   9  -7   91.39    6.90
   4  -9   7   97.49    6.90
  -5   9  -7    0.20    0.50
   5  -9   7    0.20    0.70
  -6   9  -7   31.80    2.80
   6  -9   7   37.20    2.80
  -7   9  -7    1.00    0.60
   7  -9   7    0.50    0.60
  -8   9  -7    3.50    0.90
   8  -9   7    3.80    0.90
  -9   9  -7   -0.10    0.60
   9  -9   7    0.20    0.70
 -10   9  -7   -0.60    0.60
  10  -9   7   -0.90    0.50
 -11   9  -7    0.20    0.60
  11  -9   7    1.10    0.80
 -12   9  -7    5.30    1.00
  12  -9   7    2.50    1.20
 -13   9  -7    1.60    0.70
  13  -9   7    2.10    0.80
  14  -9   7    9.00    1.40
 -10  -8   7    0.10    0.50
  -9  -8   7    9.90    1.10
  -8  -8   7    1.00    0.40
  -7  -8   7    3.20    0.60
  -6  -8   7   -0.10    0.30
  -5  -8   7   35.40    2.70
   4   8  -7    7.00    6.80
  -4  -8   7   35.20   14.30
  -4  -8   7    8.50    0.90
   3   8  -7   14.90    8.60
  -3  -8   7   19.50    9.50
  -3  -8   7   26.70    2.10
   2   8  -7   30.90    9.80
  -2  -8   7   43.30   16.00
  -2  -8   7   32.00    2.50
   1   8  -7   -5.30    5.60
  -1  -8   7    0.60    0.40
  -1  -8   7   -2.80    7.50
   0   8  -7   -5.80    5.60
   0  -8   7    0.20    0.30
   0  -8   7   -0.50    5.40
  -1   8  -7    4.30    8.80
   1  -8   7    3.60    7.00
  -2   8  -7   37.80   11.30
   2  -8   7   33.50    2.70
  -3   8  -7   12.20    9.40
   3  -8   7   33.80    9.90
   3  -8   7   28.50    2.30
  -4   8  -7   -1.00   10.90
   4  -8   7  -10.70    9.70
  -5   8  -7   43.30    3.30
   5  -8   7   42.20    3.30
  -6   8  -7    0.20    0.50
   6  -8   7    0.60    0.50
  -7   8  -7    6.10    0.90
   7  -8   7    2.80    0.70
  -8   8  -7    0.00    0.50
   8  -8   7    0.70    0.60
  -9   8  -7   10.50    1.30
   9  -8   7   10.90    1.40
 -10   8  -7   -0.30    0.60
  10  -8   7    0.60    0.60
 -11   8  -7    4.10    0.90
  11  -8   7    2.20    0.80
 -12   8  -7    0.70    0.70
  12  -8   7    0.10    0.60
 -13   8  -7   -0.20    0.60
  13  -8   7    0.00    0.70
  14  -8   7    4.30    1.00
 -12  -7   7    1.20    0.50
 -11  -7   7    0.00    0.40
 -10  -7   7    2.80    1.40
  -9  -7   7    0.30    0.40
  -8  -7   7    4.40    0.70
  -7  -7   7   -2.40   38.40
  -7  -7   7    0.70    0.40
  -6  -7   7   73.99   23.30
  -6  -7   7   75.89    5.50
   5   7  -7   -0.80    7.10
  -5  -7   7   17.40    9.90
   4   7  -7   -4.40    5.80
  -4  -7   7    3.00    6.10
   3   7  -7   10.50    6.80
  -3  -7   7    6.90    8.10
   2   7  -7   52.19   10.90
  -2  -7   7   69.89    4.90
   1   7  -7   37.40   11.00
  -1  -7   7   14.10    6.10
  -1  -7   7   18.60    1.60
   0   7  -7    7.70    5.70
   0  -7   7    8.10    4.60
  -1   7  -7   19.30    6.70
   1  -7   7   19.00    1.60
   1  -7   7   10.80    6.30
  -2   7  -7   56.99   11.70
   2  -7   7   71.89    5.00
   2  -7   7   58.39   12.40
  -3   7  -7   13.10    5.50
   3  -7   7    0.10    5.00
  -4   7  -7   14.00    8.20
   4  -7   7    6.00    7.20
  -5   7  -7   19.00    9.40
   5  -7   7   -7.20    6.20
  -6   7  -7   82.39    5.90
  -6   7  -7   71.89   15.80
   6  -7   7   81.89    5.90
   6  -7   7   62.09   16.10
  -7   7  -7    1.80    0.60
   7  -7   7    1.50    0.60
  -8   7  -7    3.90    0.80
   8  -7   7    4.90    0.90
  -9   7  -7   -0.60    0.50
   9  -7   7    0.80    0.50
 -10   7  -7    3.40    0.80
  10  -7   7    3.40    0.80
 -11   7  -7    0.20    0.60
  11  -7   7    0.10    0.50
 -12   7  -7   23.60    2.20
  12  -7   7   23.20    2.20
  13  -7   7    5.90    1.10
  14  -7   7    1.10    0.60
 -13  -6   7   -1.00    0.40
 -12  -6   7    2.30    0.60
 -11  -6   7    1.10    0.50
 -10  -6   7   -0.40    0.40
  -9  -6   7   42.80    3.30
  -8  -6   7   13.00    1.30
   7   6  -7   43.00   16.90
  -7  -6   7   69.09   18.60
  -7  -6   7   77.89    5.40
   6   6  -7   21.80   11.20
  -6  -6   7   20.90    1.70
  -6  -6   7   19.00    9.70
   5   6  -7   40.70   11.00
  -5  -6   7   63.69    4.40
  -5  -6   7   54.69   15.20
   4   6  -7   -5.50    3.60
  -4  -6   7    1.90    5.10
   3   6  -7  140.79   17.00
  -3  -6   7  119.99   18.00
  -3  -6   7  151.58   10.10
   2   6  -7    5.30    4.40
  -2  -6   7    7.30    0.80
  -2  -6   7   10.10    6.00
   1   6  -7    8.80    4.50
  -1  -6   7    5.50    0.70
  -1  -6   7   11.30    5.70
   0   6  -7    7.60    3.80
   0  -6   7    8.90    5.90
  -1   6  -7    7.20    5.00
   1  -6   7    6.10    0.80
   1  -6   7    3.90    7.20
  -2   6  -7    9.00    5.50
   2  -6   7    7.70    0.90
   2  -6   7   14.20    7.20
  -3   6  -7  156.98   10.90
  -3   6  -7  157.88   17.80
   3  -6   7  160.38   10.90
   3  -6   7  121.09   18.70
  -4   6  -7    1.90    6.60
   4  -6   7    3.60    6.60
  -5   6  -7   66.99    4.90
  -5   6  -7   56.69   13.10
   5  -6   7   67.29    4.90
   5  -6   7   66.89   14.40
  -6   6  -7   22.20    1.90
  -6   6  -7   11.90    7.40
   6  -6   7   22.80    1.90
   6  -6   7   14.50   10.10
  -7   6  -7   58.29   16.10
  -7   6  -7   75.39    5.70
   7  -6   7   66.79   17.10
   7  -6   7   84.29    5.70
  -8   6  -7   14.80    1.40
   8  -6   7   15.20    1.50
  -9   6  -7   41.20    3.30
   9  -6   7   43.80    3.50
 -10   6  -7   -0.10    0.50
  10  -6   7    0.20    0.40
 -11   6  -7    1.00    0.60
  11  -6   7    1.60    0.60
 -12   6  -7    4.70    1.00
  12  -6   7    4.10    0.90
  13  -6   7    4.50    0.90
  14  -6   7    2.80    1.20
 -14  -5   7   -1.20    0.50
 -13  -5   7    0.50    0.50
 -12  -5   7    3.00    0.70
 -11  -5   7   10.50    1.20
   7   5  -7   -1.50    7.00
  -7  -5   7   -2.70    8.40
  -7  -5   7    0.50    0.40
  -6  -5   7   26.30   12.80
  -6  -5   7   26.50    2.10
   5   5  -7   47.60   10.20
  -5  -5   7   44.90    3.30
  -5  -5   7   34.90   10.10
   4   5  -7   73.39   13.80
  -4  -5   7   74.09    5.40
   3   5  -7  110.99   13.80
  -3  -5   7   90.99   14.20
  -3  -5   7  113.69    7.80
   2   5  -7  107.89   13.80
  -2  -5   7  100.09   14.90
  -2  -5   7  118.09    8.00
   1   5  -7    4.70    3.90
  -1  -5   7    0.10    0.30
  -1  -5   7   -1.00    3.70
   0   5  -7  289.17   24.90
   0  -5   7  256.07   25.20
   0  -5   7  224.68   17.70
  -1   5  -7    0.00    2.70
   1  -5   7   -0.90    3.30
  -2   5  -7  108.89   13.60
  -2   5  -7  120.79    8.10
   2  -5   7   98.39   14.40
  -3   5  -7  103.89   13.60
   3  -5   7  120.09    7.90
   3  -5   7   91.49   14.50
  -4   5  -7   79.79    5.40
  -4   5  -7   64.29   15.80
   4  -5   7   74.99    5.40
   4  -5   7   49.10   12.00
  -5   5  -7   44.40    3.30
   5  -5   7   31.00   12.20
   5  -5   7   45.10    3.30
  -6   5  -7   17.80    7.60
  -6   5  -7   26.20    2.20
   6  -5   7   17.20    9.70
   6  -5   7   29.20    2.20
  -7   5  -7    0.20    0.40
  -7   5  -7    4.30    6.50
   7  -5   7   -7.80    7.50
   7  -5   7    0.40    0.40
  -8   5  -7   16.50    1.50
  -8   5  -7   10.40   19.60
   8  -5   7   16.20    1.50
  -9   5  -7   74.69    5.60
   9  -5   7   75.69    5.60
 -10   5  -7    0.30    0.50
  10  -5   7   -0.10    0.40
 -11   5  -7    9.10    1.10
  11  -5   7    7.70    1.10
  12  -5   7    3.00    0.70
  13  -5   7    1.90    0.60
  14  -5   7    0.10    0.50
 -15  -4   7    1.10    0.70
  -8  -4   7    2.00   11.60
   7   4  -7    0.30    7.10
  -7  -4   7    2.90    8.50
   6   4  -7  294.77   29.10
  -6  -4   7  324.97   33.00
  -5  -4   7   10.90    8.60
   4   4  -7  131.49   15.30
  -4  -4   7  146.89   10.00
  -4  -4   7  132.89   17.40
   3   4  -7   91.99   14.00
  -3  -4   7   75.69   12.20
   2   4  -7  162.18   16.60
  -2  -4   7  152.98   17.50
   1   4  -7  262.17   22.60
  -1  -4   7  211.38   17.10
   0   4  -7   -0.10    3.10
   0  -4   7    2.90    2.60
  -1   4  -7  270.07   23.90
   1  -4   7  240.48   24.10
  -2   4  -7  165.98   17.20
   2  -4   7  165.48   11.50
   2  -4   7  149.19   17.20
  -3   4  -7   76.49    5.80
  -3   4  -7   74.09   10.30
   3  -4   7   80.59    5.80
   3  -4   7  110.89   15.40
  -4   4  -7  135.09   15.80
   4  -4   7  137.49   19.70
   4  -4   7  145.69   10.10
  -5   4  -7   -1.80    2.60
  -5   4  -7    4.30    0.60
   5  -4   7    3.70    0.60
   5  -4   7   16.20    5.60
  -6   4  -7  285.77   30.10
  -6   4  -7  342.17   23.70
   6  -4   7  354.36   23.70
   6  -4   7  360.66   37.10
  -7   4  -7    0.50    6.10
  -7   4  -7    1.70    0.50
   7  -4   7   -5.70    9.40
   7  -4   7    1.10    0.40
  -8   4  -7    4.10    8.90
   8  -4   7   12.80    9.80
  -9   4  -7    0.30    0.50
   9  -4   7    0.30    0.40
 -10   4  -7    7.50    1.00
  10  -4   7    7.60    0.90
 -11   4  -7    0.10    0.50
  11  -4   7   -0.20    0.40
  12  -4   7    0.00    0.40
  13  -4   7    0.20    0.50
 -16  -3   7    1.10    0.90
  -8  -3   7   35.40   13.20
   7   3  -7   -2.70    5.80
  -7  -3   7    2.30    7.70
  -6  -3   7   -8.50    6.80
   5   3  -7  166.28   17.50
  -5  -3   7  161.08   19.40
   4   3  -7   23.20    6.30
  -4  -3   7   29.90    7.60
   3   3  -7   30.80    6.40
  -3  -3   7   26.20    7.50
   2   3  -7  222.18   20.90
  -2  -3   7  213.98   22.00
  -2  -3   7  234.98   15.90
   1   3  -7   89.29   10.70
   0   3  -7    3.80    2.60
   0  -3   7    1.50    0.60
   0  -3   7   -2.00    3.50
  -1   3  -7   89.19   11.00
   1  -3   7   79.19   14.90
   1  -3   7   94.49    6.50
  -2   3  -7  247.48   21.80
   2  -3   7  208.28   21.50
   2  -3   7  226.08   16.00
  -3   3  -7   29.40    6.20
   3  -3   7   26.00    2.10
   3  -3   7   29.70    7.30
  -4   3  -7   31.10    2.40
  -4   3  -7   30.20    6.60
   4  -3   7   31.60    2.40
   4  -3   7   29.30    7.30
  -5   3  -7  170.48   18.20
   5  -3   7  166.88   18.90
   5  -3   7  176.68   12.20
  -6   3  -7    4.00    5.10
   6  -3   7    8.40    4.60
  -7   3  -7   -0.90    0.30
  -7   3  -7   -0.50    5.10
   7  -3   7   -0.60    0.30
   7  -3   7    3.50    5.10
  -8   3  -7   26.30    2.10
   8  -3   7   25.00    2.00
  -9   3  -7   19.20    1.60
   9  -3   7   17.20    1.60
 -10   3  -7    3.50    0.70
  10  -3   7    2.90    0.60
  11  -3   7    6.10    0.90
  12  -3   7   -0.40    0.40
  13  -3   7   16.50    1.60
  -8  -2   7   -6.80    7.00
  -7  -2   7   46.30   12.30
  -6  -2   7   15.00    5.80
   5   2  -7  148.89   16.30
  -5  -2   7  153.38   18.30
   4   2  -7    0.10    4.80
  -4  -2   7   -2.40    3.80
   3   2  -7   -0.80    2.20
  -3  -2   7   -0.90    3.30
   2   2  -7   30.80    5.90
  -2  -2   7   33.40    6.50
   1   2  -7    7.70    2.90
  -1  -2   7    8.00    3.50
  -1  -2   7    9.30    0.90
   0   2  -7    2.00    2.30
   0  -2   7   -1.60    2.40
   0  -2   7    0.20    0.30
  -1   2  -7    7.10    3.60
   1  -2   7   10.20    0.90
   1  -2   7    8.50    3.20
  -2   2  -7   27.20    5.90
   2  -2   7   31.90    6.00
   2  -2   7   29.90    2.30
   3  -2   7    3.30    3.70
  -4   2  -7   -0.60    2.20
   4  -2   7    0.30    0.30
   4  -2   7   -1.90    2.50
  -5   2  -7  152.38   16.20
   5  -2   7  156.78   10.60
   5  -2   7  127.19   18.30
  -6   2  -7   26.70    2.10
  -6   2  -7   33.50    7.30
   6  -2   7   18.60    6.30
   6  -2   7   26.70    2.10
  -7   2  -7   69.69    5.10
  -7   2  -7   47.60   10.90
   7  -2   7   57.89   12.80
   7  -2   7   76.69    5.00
  -8   2  -7   -1.70    5.20
  -8   2  -7    0.30    0.40
   8  -2   7    0.80    0.40
   8  -2   7   -3.30    6.60
   9  -2   7   66.19    4.90
  10  -2   7    2.20    0.50
  11  -2   7   28.00    2.30
  12  -2   7    0.30    0.40
  -8  -1   7    5.30    9.30
  -7  -1   7   34.80   10.30
   6   1  -7   12.80    4.40
  -6  -1   7    4.30    5.30
   5   1  -7   -2.20    3.00
  -5  -1   7   -1.70    3.30
   4   1  -7   -2.10    2.40
  -4  -1   7    3.50    3.10
   3   1  -7   48.10    7.40
  -3  -1   7   50.09    7.80
  -2  -1   7   25.50    5.60
  -1  -1   7  298.57   26.00
   0  -1   7  153.78   10.60
   0  -1   7  144.49   14.90
   1  -1   7  289.97   26.40
   1  -1   7  333.17   22.10
   2  -1   7   27.50    2.00
   2  -1   7   17.50    4.90
  -3   1  -7   50.49    7.30
   3  -1   7   41.90    7.50
   3  -1   7   56.69    3.80
  -4   1  -7   -0.80    2.30
   4  -1   7   -1.60    2.50
  -5   1  -7    3.60    2.80
   5  -1   7    7.30    3.80
  -6   1  -7   10.40    3.60
  -6   1  -7    5.90    0.70
   6  -1   7    5.10    4.20
   6  -1   7    6.30    0.70
  -7   1  -7   15.00    5.50
   7  -1   7   19.60    1.50
   7  -1   7   11.90   11.30
  -8   1  -7    3.10    4.50
   8  -1   7    3.40    0.60
   8  -1   7    5.00    4.30
   9  -1   7  131.19    9.30
  10  -1   7    3.80    0.50
  11  -1   7    8.90    0.90
  12  -1   7    2.40    0.50
  -8   0   7    7.10    9.10
  -7   0   7   22.00    9.00
   6   0  -7   -0.10    0.40
  -6   0   7   -1.80    3.20
   5   0  -7  222.08   16.00
  -5   0   7  231.88   22.80
   4   0  -7    6.70    3.20
  -4   0   7    0.70    2.90
   3   0  -7  315.47   25.60
  -3   0   7  294.27   26.70
   2   0  -7   -0.50    1.90
  -2   0   7   -0.40    2.00
   1   0  -7   -1.40    1.50
  -1   0   7    1.50    1.90
   0   0   7   -2.40    1.50
  -2   0  -7    1.40    1.70
   2   0   7    1.70    2.20
  -3   0  -7  305.97   24.50
   3   0   7  259.37   24.30
   3   0   7  290.77   20.00
  -4   0  -7    1.80    2.40
   4   0   7   -0.30    2.60
   4   0   7    0.30    0.20
   5   0   7  222.78   22.10
   5   0   7  246.28   16.70
  -6   0  -7    3.50    2.80
   6   0   7   -1.10    3.40
   6   0   7   -0.10    0.20
  -7   0  -7   13.60    5.10
   7   0   7   14.60    1.20
  -8   0  -7   -3.00    5.30
   8   0   7   -4.50    6.40
   8   0   7   -0.40    0.20
   9   0   7    3.50    0.50
  10   0   7   -0.40    0.20
  11   0   7    2.20    0.50
   8  -1  -7    5.10    1.50
  -8   1   7    8.30    8.60
   7  -1  -7   18.00    2.20
  -7   1   7   30.20    9.20
   6  -1  -7    6.20    1.00
  -6   1   7    8.90    5.20
  -6   1   7    8.70    3.60
   5  -1  -7    1.30    0.60
  -5   1   7   -1.20    4.00
   4  -1  -7   -1.80    1.70
   3  -1  -7   62.49    7.50
  -3   1   7   59.69    8.30
   2  -1  -7   28.90    6.70
  -2   1   7   19.80    4.60
   1  -1  -7  323.17   25.50
  -1   1   7  301.87   25.40
   0  -1  -7  146.49   12.50
   0   1   7  121.69   12.30
  -1  -1  -7  331.97   26.20
   1   1   7  289.07   24.90
  -2  -1  -7   29.60    4.90
   2   1   7   27.20    2.00
   2   1   7   20.60    4.40
  -3  -1  -7   53.69    7.20
   3   1   7   46.50    6.90
   3   1   7   54.79    3.80
  -4  -1  -7    2.80    2.30
   4   1   7    1.20    0.30
   4   1   7    2.50    2.80
  -5  -1  -7    3.80    2.00
   5   1   7   -0.60    3.20
   5   1   7    0.60    0.30
  -6  -1  -7    7.00    3.40
   6   1   7    0.20    3.30
   6   1   7    7.00    0.70
  -7  -1  -7   15.00   11.30
   7   1   7   14.40    6.90
   7   1   7   19.00    1.50
  -8  -1  -7    0.90    4.80
   8   1   7   -3.40    5.00
   9   1   7  105.39    7.50
  10  -2  -7    2.70    1.70
   9  -2  -7   80.19    6.40
   8  -2  -7   -0.40    1.10
  -8   2   7   -0.10    8.10
   7  -2  -7   71.09    5.10
  -7   2   7   43.70   12.10
   6  -2  -7   26.90    2.20
  -5   2   7  161.68   17.30
  -5   2   7  177.98   17.00
  -4   2   7   -2.30    2.30
  -3   2   7    3.40    2.40
   2  -2  -7   28.30    4.20
  -2   2   7   27.70    4.60
   1  -2  -7    6.10    2.20
  -1   2   7   11.50    2.90
   0  -2  -7    0.50    1.40
   0   2   7    1.60    1.40
  -1  -2  -7    9.50    2.60
   1   2   7   11.00    2.70
  -2  -2  -7   28.70    4.70
   2   2   7   35.60    5.00
   2   2   7   30.10    2.30
  -3  -2  -7   -0.60    1.80
   3   2   7    0.20    0.20
   3   2   7    0.00    1.90
  -4  -2  -7    3.40    2.30
   4   2   7   -0.90    2.60
   4   2   7    1.00    0.50
  -5  -2  -7  163.38   17.10
   5   2   7  142.39   10.50
   5   2   7  151.08   15.60
  -6  -2  -7   18.00    5.10
   6   2   7   23.50    1.70
   6   2   7   21.10    6.00
  -7  -2  -7   58.79   10.40
   7   2   7   50.39   11.40
   7   2   7   65.49    4.50
  -8  -2  -7    1.80    5.40
   8   2   7   -2.40    5.10
   8   2   7   -0.40    0.70
  11  -3  -7    6.30    1.90
  10  -3  -7    3.20    1.80
   9  -3  -7   21.60    2.60
   8  -3  -7   27.50    2.50
  -8   3   7   11.10   13.40
   7  -3  -7   -0.10    0.50
  -6   3   7    2.40    3.70
   5  -3  -7  166.08   12.30
  -5   3   7  174.48   16.50
  -5   3   7  177.08   17.20
   4  -3  -7   26.50    2.30
  -4   3   7   27.20    5.60
  -4   3   7   37.40    5.40
  -3   3   7   24.40    4.50
  -3   3   7   29.90    4.70
  -2   3   7  191.88   15.90
   1  -3  -7   82.79    7.60
  -1   3   7   90.49    8.00
   0  -3  -7    1.40    1.20
   0   3   7    0.70    1.40
  -1  -3  -7   88.69    8.00
   1   3   7   87.99    8.30
  -2  -3  -7  246.38   19.00
   2   3   7  226.18   19.20
  -3  -3  -7   19.40    4.00
   3   3   7   22.90    4.70
   3   3   7   24.10    1.70
  -4  -3  -7   30.00    5.30
   4   3   7   28.00    2.10
   4   3   7   26.50    5.80
  -5  -3  -7  174.98   16.40
   5   3   7  181.58   12.30
   5   3   7  148.59   16.80
  -6  -3  -7    5.00    3.50
   6   3   7    0.10    3.60
   7   3   7   -2.20    5.10
  -8  -3  -7   14.40    8.00
  12  -4  -7    2.30    2.20
  11  -4  -7   -1.60    1.80
  10  -4  -7    8.20    1.70
   9  -4  -7    0.40    0.90
   8  -4  -7    0.60    1.30
   7  -4  -7    1.60    0.60
  -7   4   7    3.80    5.80
   6  -4  -7  332.67   22.40
  -6   4   7  293.47   27.90
   5  -4  -7    3.70    0.70
  -5   4   7    4.90    3.30
  -4   4   7  162.78   13.30
  -4   4   7  118.59   15.60
   3  -4  -7   75.49    5.70
  -3   4   7   82.59    7.80
  -2   4   7  183.38   14.00
  -2   4   7  182.88   14.10
  -2  -4  -7  164.78   13.10
  -3  -4  -7   89.49    7.80
   3   4   7   71.39    5.50
  -4  -4  -7  145.99   13.30
  -5  -4  -7    5.00    3.10
  -6  -4  -7  360.06   30.60
  -7  -4  -7    5.00    4.80
  12  -5  -7    2.90    2.30
  11  -5  -7   10.10    2.20
  10  -5  -7    0.50    1.10
   9  -5  -7   81.59    6.20
   8  -5  -7   16.00    1.70
  -7   5   7    5.90    6.00
   6  -5  -7   26.60    2.30
  -6   5   7   24.50    6.50
   5  -5  -7   41.90    3.30
  -5   5   7   40.40    6.40
   4  -5  -7   77.19    5.90
  -4   5   7   83.89    8.20
  -4   5   7   78.79    7.90
   2  -5  -7  122.89    8.90
   1  -5  -7    0.10    0.50
   3   5   7  102.09    7.30
  -4  -5  -7   63.89    6.50
  -4  -5  -7   67.99    7.20
  -5  -5  -7   43.80    6.60
  -6  -5  -7   45.40   13.00
  -7  -5  -7   -2.40    5.40
  13  -6  -7    8.70    3.00
  12  -6  -7    6.30    2.90
  11  -6  -7    1.50    1.60
  10  -6  -7   -0.20    0.90
   9  -6  -7   45.70    3.80
   8  -6  -7   15.60    1.80
   7  -6  -7   77.89    5.60
  -7   6   7   56.19   11.70
   6  -6  -7   23.10    2.10
  -6   6   7   24.10    5.90
   5  -6  -7   64.49    4.90
   4  -6  -7    0.10    0.50
   3  -6  -7  161.98   11.60
   2  -6  -7    7.90    1.00
  -1  -6  -7    5.40    0.80
  -2  -6  -7    8.00    1.00
  -3  -6  -7  167.18   12.10
  -5  -6  -7   59.29    7.50
  -6  -6  -7   18.10    5.40
  -7  -6  -7   72.29   14.20
  13  -7  -7    5.70    2.80
  12  -7  -7   23.30    3.90
  11  -7  -7    0.50    1.40
  10  -7  -7    3.80    1.10
   9  -7  -7    0.60    0.80
   8  -7  -7    4.80    1.00
   7  -7  -7    1.60    0.80
   6  -7  -7   82.89    6.20
   5  -7  -7    0.30    0.60
   4  -7  -7    1.20    0.70
   3  -7  -7    0.40    0.60
   2  -7  -7   78.99    5.90
   1  -7  -7   22.70    2.00
   0  -7  -7   16.70    1.60
  -1  -7  -7   22.30    2.00
  -2  -7  -7   75.79    5.60
  -3  -7  -7   -0.50    0.40
  -4  -7  -7    0.70    0.60
  -5  -7  -7    1.20    0.60
  -6  -7  -7   63.79    9.50
  14  -8  -7    3.30    2.80
  13  -8  -7   -0.20    2.80
  12  -8  -7   -0.60    1.80
  11  -8  -7    4.60    1.50
  10  -8  -7   -0.60    0.90
   9  -8  -7   11.60    1.70
   8  -8  -7    0.60    0.80
   7  -8  -7    4.60    1.00
   6  -8  -7   -0.10    0.70
   5  -8  -7   43.80    3.60
   4  -8  -7    8.90    1.30
   3  -8  -7   32.30    2.80
   2  -8  -7   37.60    3.10
   1  -8  -7    0.70    0.60
   0  -8  -7    0.30    0.40
  -1  -8  -7    0.60    0.60
  -2  -8  -7   37.10    3.00
  -3  -8  -7   32.30    2.70
  -4  -8  -7   10.70    1.40
  -5  -8  -7   46.40    3.70
  14  -9  -7    9.60    3.20
  13  -9  -7    3.30    2.70
  12  -9  -7    8.30    2.20
  11  -9  -7    0.70    1.20
  10  -9  -7   -0.40    0.90
   9  -9  -7    0.70    1.00
   8  -9  -7    3.80    1.00
   7  -9  -7    1.40    0.90
   6  -9  -7   33.60    3.00
   5  -9  -7   -0.10    0.70
   4  -9  -7  101.09    7.60
   3  -9  -7   -0.10    0.60
   2  -9  -7    4.40    1.90
   1  -9  -7   22.80    2.20
   0  -9  -7  167.18   12.10
  -1  -9  -7   25.30    2.30
  -2  -9  -7    3.90    0.90
  -3  -9  -7    0.40    0.60
  -4  -9  -7  105.09    8.90
  -5  -9  -7    0.30    0.70
  -6  -9  -7   37.80    3.20
 -15  -9  -7    2.60    1.10
  14 -10  -7    0.20    2.80
  13 -10  -7   -0.30    2.50
  12 -10  -7    0.00    1.60
  11 -10  -7    4.50    1.50
  10 -10  -7    0.10    0.90
   9 -10  -7    9.30    1.70
   8 -10  -7    2.50    1.00
   7 -10  -7    5.00    1.20
   6 -10  -7    6.50    1.40
   5 -10  -7    5.70    1.20
   4 -10  -7   12.30    1.70
   3 -10  -7   37.90    3.30
   2 -10  -7    3.30    1.00
   1 -10  -7   -0.30    0.60
  -1 -10  -7   -0.30    0.60
  -2 -10  -7    1.60    0.70
  -3 -10  -7   35.80    3.10
  -4 -10  -7   11.20    1.60
  -5 -10  -7    8.10    1.40
  -6 -10  -7    6.10    1.20
  -7 -10  -7    4.90    1.20
  -8 -10  -7    3.60    1.10
 -14 -10  -7    0.30    0.80
 -15 -10  -7    1.30    0.90
  14 -11  -7    3.30    2.60
  13 -11  -7   -0.50    2.20
  12 -11  -7   -0.50    1.50
  11 -11  -7    6.10    1.50
   9 -11  -7    1.00    1.00
   8 -11  -7   -0.20    0.90
   7 -11  -7   -0.60    0.90
   6 -11  -7   55.89    4.70
   5 -11  -7    0.00    0.90
   4 -11  -7    0.10    0.70
   3 -11  -7    0.40    0.70
   2 -11  -7    1.60    0.90
   1 -11  -7    0.20    0.70
   0 -11  -7    2.00    0.90
  -1 -11  -7    0.60    0.80
  -2 -11  -7    3.80    1.10
  -3 -11  -7    0.90    0.80
  -4 -11  -7   -0.10    0.70
  -5 -11  -7    0.00    0.90
  -6 -11  -7   61.59    5.10
  -7 -11  -7   -0.80    0.90
  -8 -11  -7    0.50    1.10
  -9 -11  -7   -0.50    0.90
 -10 -11  -7   24.20    2.70
 -11 -11  -7    6.10    1.50
 -12 -11  -7   -1.20    0.80
 -13 -11  -7    0.60    0.90
 -14 -11  -7    3.20    1.00
 -15 -11  -7    0.60    1.30
  14 -12  -7    1.60    2.20
  13 -12  -7    1.50    2.20
  12 -12  -7    1.50    1.50
  11 -12  -7    1.50    1.20
  10 -12  -7    1.30    1.10
   9 -12  -7    7.00    1.40
   8 -12  -7    2.20    1.20
   7 -12  -7   30.60    3.10
   6 -12  -7    6.20    1.60
   5 -12  -7    1.10    1.00
   4 -12  -7   -0.20    0.80
   3 -12  -7    1.30    1.00
   2 -12  -7    0.80    1.00
   1 -12  -7    1.10    1.00
   0 -12  -7   -0.20    0.80
  -1 -12  -7    2.20    1.10
  -2 -12  -7    0.00    1.00
  -3 -12  -7    0.90    1.00
  -4 -12  -7    1.40    1.10
  -5 -12  -7    0.70    0.90
  -6 -12  -7    7.50    1.50
  -7 -12  -7   31.20    3.20
  -8 -12  -7    3.20    1.20
  -9 -12  -7   11.30    1.80
 -10 -12  -7    1.60    1.20
 -11 -12  -7    3.40    1.30
 -12 -12  -7    0.20    1.10
 -13 -12  -7   -0.90    0.80
 -14 -12  -7    1.70    0.90
 -15 -12  -7   -1.20    0.90
  14 -13  -7    1.10    1.70
  13 -13  -7    0.50    2.00
  12 -13  -7   -0.30    1.30
  11 -13  -7    0.40    1.00
  10 -13  -7    0.70    1.00
   9 -13  -7    0.20    1.00
   8 -13  -7   -0.30    0.80
   7 -13  -7    7.30    1.60
   6 -13  -7   18.40    2.50
   5 -13  -7    1.40    1.20
  -5  13   7    3.00    0.70
   4 -13  -7    9.10    1.90
   2 -13  -7   22.20    2.80
   1 -13  -7    0.20    1.00
   0 -13  -7   23.50    2.70
  -1 -13  -7    0.80    1.10
  -2 -13  -7   28.10    3.00
  -3 -13  -7    9.30    2.10
  -4 -13  -7   10.00    1.90
  -5 -13  -7    1.00    1.10
  -6 -13  -7   17.80    2.40
  -7 -13  -7    6.40    1.60
  -8 -13  -7    0.30    1.00
  -9 -13  -7    0.50    1.10
 -10 -13  -7    1.40    1.10
 -11 -13  -7    1.70    1.30
 -12 -13  -7    0.40    0.90
 -13 -13  -7   -0.90    0.70
 -14 -13  -7    1.00    0.90
 -15 -13  -7   -0.20    1.40
  14 -14  -7    0.30    1.20
  13 -14  -7    0.30    1.40
  12 -14  -7    0.40    1.20
  11 -14  -7    1.10    1.00
  10 -14  -7    0.20    0.90
   9 -14  -7    0.40    0.90
   8 -14  -7    0.00    1.00
   7 -14  -7    0.70    1.10
   6 -14  -7    3.00    1.30
   5 -14  -7    3.20    1.30
  -5  14   7    0.70    0.70
   4 -14  -7    3.70    1.40
   3 -14  -7   -0.30    0.90
   2 -14  -7    3.50    1.30
   1 -14  -7    0.00    1.10
   0 -14  -7    0.00    1.10
  -1 -14  -7    0.60    1.10
  -2 -14  -7    5.30    1.60
  -3 -14  -7    1.10    1.20
  -4 -14  -7    4.30    1.50
  -5 -14  -7    1.20    1.30
  -6 -14  -7    2.60    1.30
  -7 -14  -7    0.40    1.00
  -8 -14  -7    1.00    1.10
  -9 -14  -7    1.20    1.10
 -10 -14  -7    0.30    1.10
 -11 -14  -7    1.80    1.00
 -12 -14  -7   -0.20    0.90
 -13 -14  -7    0.60    1.10
  13 -15  -7   -0.10    1.30
  12 -15  -7   -0.20    1.10
  11 -15  -7    0.20    0.90
  10 -15  -7    0.30    0.80
   9 -15  -7   -0.40    0.80
   8 -15  -7    0.00    0.90
   7 -15  -7    0.40    1.00
   6 -15  -7   -0.10    1.00
   5 -15  -7    1.80    1.20
  -5  15   7    0.00    1.00
   4 -15  -7   -1.20    0.90
   3 -15  -7    1.80    1.20
   2 -15  -7    1.50    1.00
   1 -15  -7   -0.30    1.10
   0 -15  -7   -0.40    1.10
  -1 -15  -7   -0.20    1.10
  -2 -15  -7    1.90    1.20
  -3 -15  -7    1.70    1.30
  -4 -15  -7    0.40    1.10
  -5 -15  -7    2.80    1.40
  -6 -15  -7    0.40    1.10
  -7 -15  -7    1.40    1.30
  -8 -15  -7   -0.90    0.90
  -9 -15  -7    0.80    1.00
 -10 -15  -7    0.50    1.00
 -11 -15  -7    0.60    0.90
 -12 -15  -7    1.10    1.10
 -13 -15  -7    0.00    0.90
  13 -16  -7    0.60    1.20
  12 -16  -7   -0.60    1.00
  11 -16  -7   -0.30    0.70
  10 -16  -7    0.00    0.70
   9 -16  -7    0.60    0.80
   8 -16  -7   -0.30    0.80
   7 -16  -7    0.80    1.10
   6 -16  -7    0.50    1.00
   5 -16  -7    0.80    1.20
   4 -16  -7    0.20    1.00
  -4  16   7   -1.20    0.50
   3 -16  -7    0.40    1.10
   2 -16  -7    0.70    0.90
   1 -16  -7    0.00    0.90
   0 -16  -7    0.60    0.90
  -1 -16  -7    0.80    1.10
  -2 -16  -7    0.90    1.20
  -3 -16  -7    0.90    1.30
  -4 -16  -7    0.00    1.10
  -5 -16  -7    2.00    1.40
  -6 -16  -7   -0.40    1.10
  -7 -16  -7   -0.50    0.90
  -8 -16  -7    1.60    1.10
  -9 -16  -7    0.40    0.90
 -10 -16  -7    0.20    1.00
 -11 -16  -7    1.20    1.30
 -12 -16  -7   -0.10    0.80
 -13 -16  -7    0.50    0.80
  11 -17  -7    0.20    0.70
  10 -17  -7    0.30    0.50
   9 -17  -7    0.20    0.70
   8 -17  -7    0.20    0.70
   7 -17  -7   -0.40    0.70
   6 -17  -7    1.00    1.00
   5 -17  -7    0.50    0.90
   4 -17  -7    1.30    1.40
   3 -17  -7   -0.20    1.20
   2 -17  -7    0.30    1.00
   1 -17  -7   -0.60    0.90
   0 -17  -7    2.30    1.30
  -1 -17  -7    0.40    0.90
  -2 -17  -7    1.30    1.20
  -3 -17  -7    0.00    1.70
  -4 -17  -7    0.70    1.20
  -5 -17  -7    1.10    1.10
  -6 -17  -7    1.50    1.20
  -7 -17  -7    0.80    1.00
  -8 -17  -7   -0.50    0.90
  -9 -17  -7   -0.80    0.80
 -10 -17  -7    0.40    0.90
 -11 -17  -7    2.00    0.90
  10 -18  -7   -0.10    0.50
   9 -18  -7   -0.10    0.70
   8 -18  -7   -0.40    0.60
   7 -18  -7   -0.30    0.70
   6 -18  -7   -0.30    0.70
   5 -18  -7    0.00    0.70
   4 -18  -7    1.50    1.00
   3 -18  -7    0.40    0.90
   2 -18  -7    0.00    0.90
   1 -18  -7    1.60    1.10
   0 -18  -7    0.20    0.90
  -1 -18  -7    1.40    1.00
  -2 -18  -7   -0.20    0.90
  -3 -18  -7    0.00    1.00
  -4 -18  -7    1.70    1.10
  -5 -18  -7    0.50    1.00
  -6 -18  -7    0.50    1.00
  -7 -18  -7    0.40    0.90
  -8 -18  -7    0.10    1.00
  -9 -18  -7   -0.60    0.80
 -10 -18  -7    0.60    0.80
   8 -19  -7    0.40    0.70
   7 -19  -7    0.00    0.50
   6 -19  -7    0.40    0.60
   5 -19  -7    0.20    0.60
   4 -19  -7    0.00    0.80
   3 -19  -7    0.20    0.80
   2 -19  -7   -0.40    0.80
   1 -19  -7   -0.20    0.80
   0 -19  -7    0.60    0.90
  -1 -19  -7   -0.70    0.90
  -2 -19  -7   -0.70    0.80
  -3 -19  -7    0.20    0.90
  -4 -19  -7    0.80    0.90
  -5 -19  -7   -0.20    0.90
  -6 -19  -7   -0.50    0.90
  -7 -19  -7    1.50    0.90
  -8 -19  -7   -0.30    0.80
   5 -20  -7    0.20    0.50
   4 -20  -7    0.40    0.60
   3 -20  -7    0.40    0.60
   2 -20  -7    0.50    0.80
   1 -20  -7   -0.70    0.70
   0 -20  -7   -0.10    0.80
  -1 -20  -7    0.00    0.80
  -2 -20  -7   -0.30    0.90
  -3 -20  -7   -0.30    0.70
  -4 -20  -7    0.50    0.70
  -5 -20  -7    0.20    0.80
   3  20  -8    0.10    0.30
   2  20  -8   -0.40    0.30
   1  20  -8   -0.10    0.30
   0  20  -8    0.00    0.30
  -1  20  -8   -0.10    0.30
  -2  20  -8    0.00    0.30
  -3  20  -8   -0.30    0.30
   3  19  -8   -0.10    0.30
   2  19  -8   -0.50    0.40
   1  19  -8    0.10    0.40
   0  19  -8    0.10    0.40
  -1  19  -8   -0.30    0.30
  -2  19  -8   -0.20    0.30
  -3  19  -8    0.40    0.40
  -4  19  -8   -0.60    0.40
  -5  19  -8    0.00    0.30
  -6  19  -8    0.30    0.30
  -7  19  -8    0.10    0.30
  -8 -18   8   -2.10    1.00
  -7 -18   8   -0.80    1.10
  -6 -18   8   -1.10    1.20
   0  18  -8   -0.30    0.30
   0 -18   8   -1.10    1.00
  -1  18  -8    0.60    0.50
   1 -18   8    2.60    0.90
  -2  18  -8    0.50    0.50
   2 -18   8    1.60    0.80
  -3  18  -8    0.00    0.50
   3 -18   8    1.30    0.80
  -4  18  -8   -0.20    0.40
   4 -18   8    0.10    0.70
  -5  18  -8    0.50    0.40
   5 -18   8    0.70    0.70
  -6  18  -8    0.10    0.40
   6 -18   8    0.20    0.60
   7 -18   8    3.00    1.00
  -8  18  -8   -0.40    0.30
   8 -18   8    0.60    0.60
  -9  18  -8    0.00    0.40
 -11 -17   8   -0.60    0.80
 -10 -17   8   -0.10    0.80
  -9 -17   8    0.00    0.80
  -8 -17   8    0.00    0.80
  -7 -17   8    1.80    1.50
  -6 -17   8   -1.10    0.90
  -5 -17   8    2.10    1.00
  -4 -17   8   -0.60    1.10
  -2 -17   8   -0.70    1.60
  -1 -17   8   -0.70    1.00
   0 -17   8   -1.70    0.80
  -1  17  -8   -0.50    0.50
   1 -17   8    0.30    0.70
  -2  17  -8    0.50    0.50
   2 -17   8    0.60    0.70
  -3  17  -8   -0.60    0.40
   3 -17   8   -0.20    0.70
  -4  17  -8    0.10    0.50
   4 -17   8   -0.40    0.90
  -5  17  -8   -0.30    0.50
   5 -17   8    1.00    0.80
  -6  17  -8    0.10    0.40
   6 -17   8    0.20    0.70
  -7  17  -8   -0.10    0.40
   7 -17   8    0.30    0.70
  -8  17  -8    0.10    0.40
   8 -17   8   -0.20    0.60
  -9  17  -8   -0.10    0.40
   9 -17   8    0.40    0.70
 -10  17  -8   -0.20    0.50
  10 -17   8    1.20    0.70
 -11  17  -8    0.00    0.40
 -12 -16   8   -0.20    0.70
 -11 -16   8   -0.10    0.70
 -10 -16   8    0.60    1.00
  -9 -16   8    2.10    0.90
  -8 -16   8    0.10    0.80
  -7 -16   8   -1.00    0.80
  -6 -16   8    3.60    1.00
  -5 -16   8    2.50    1.10
  -4 -16   8    0.10    1.00
  -3 -16   8    0.80    0.80
  -3 -16   8   -1.10    1.40
  -2 -16   8    4.30    2.00
  -2 -16   8    3.90    0.90
  -1 -16   8    1.20    0.80
   0 -16   8    1.10    0.70
   1 -16   8    0.70    0.70
  -2  16  -8    1.10    0.60
   2 -16   8    4.60    1.00
  -3  16  -8   -0.30    0.50
   3 -16   8   -0.40    0.70
  -4  16  -8   -0.60    0.50
   4 -16   8    0.60    0.70
  -5  16  -8    2.00    0.90
   5 -16   8    1.20    0.80
  -6  16  -8    0.70    0.60
   6 -16   8    2.30    1.00
  -7  16  -8   -0.10    0.50
   7 -16   8    0.00    0.70
  -8  16  -8   -0.20    0.50
   8 -16   8   -0.20    0.70
  -9  16  -8    0.50    0.50
   9 -16   8    1.10    0.70
 -10  16  -8    0.30    0.60
  10 -16   8    1.40    1.00
 -11  16  -8    0.10    0.40
  11 -16   8    0.50    0.70
 -12  16  -8    0.10    0.30
  -7 -15   8   -0.40    1.10
  -6 -15   8    0.80    0.80
  -5 -15   8    1.40    0.90
  -4 -15   8    0.90    0.70
  -4 -15   8    1.70    0.90
  -3 -15   8   -1.20    0.80
  -3 -15   8    0.60    0.70
  -2 -15   8   -0.80    1.10
  -2 -15   8    2.50    0.70
  -1 -15   8    0.80    1.30
  -1 -15   8    0.70    0.60
   0 -15   8    0.30    0.60
   1 -15   8    1.10    0.70
  -2  15  -8    0.60    0.60
   2 -15   8    1.30    0.80
  -3  15  -8    0.20    0.60
   3 -15   8   -0.10    0.70
  -4  15  -8    1.60    0.70
   4 -15   8    1.70    0.80
  -5  15  -8    0.70    0.60
   5 -15   8    1.50    0.80
  -6  15  -8   -0.30    0.60
   6 -15   8   -0.90    0.70
  -7  15  -8    0.10    0.60
   7 -15   8   -0.20    0.80
  -8  15  -8   -0.20    0.60
   8 -15   8    0.10    0.90
  -9  15  -8    0.60    0.50
   9 -15   8    0.80    0.90
 -10  15  -8    0.10    0.50
  10 -15   8   -0.20    0.90
 -11  15  -8   -0.10    0.40
  11 -15   8    0.30    0.90
 -12  15  -8    1.00    0.60
  12 -15   8   -0.20    0.70
  -5 -14   8    6.60    1.40
  -5 -14   8    7.80    1.50
  -4 -14   8   -1.20    0.80
  -4 -14   8   -1.00    0.60
  -3 -14   8    3.70    1.00
  -3 -14   8    2.10    0.70
  -2 -14   8    2.70    1.10
  -2 -14   8    4.40    0.90
  -1 -14   8    0.40    0.60
  -1 -14   8    0.30    1.10
   0 -14   8    0.20    0.60
   1 -14   8    0.30    0.60
   2 -14   8    6.10    1.10
  -3  14  -8    2.00    0.70
   3 -14   8    3.00    0.90
  -4  14  -8   -0.10    0.60
   4 -14   8    0.50    1.20
  -5  14  -8    4.90    1.00
   5 -14   8    7.70    1.30
  -6  14  -8    0.20    0.60
   6 -14   8    0.40    0.70
  -7  14  -8    1.30    0.70
   7 -14   8    6.10    1.20
  -8  14  -8    0.10    0.60
   8 -14   8   -0.90    0.80
  -9  14  -8    0.30    0.50
   9 -14   8    1.60    1.00
 -10  14  -8    0.40    0.50
  10 -14   8   -0.20    0.90
 -11  14  -8    0.00    0.50
  11 -14   8   -2.10    0.90
 -12  14  -8    0.40    0.50
  12 -14   8    0.80    0.90
 -13  14  -8    0.00    0.30
  -7 -13   8    0.40    1.50
  -6 -13   8    1.80    0.70
  -5 -13   8   -0.50    0.60
  -4 -13   8    0.90    0.60
  -3 -13   8    9.30    1.50
  -3 -13   8    8.80    1.20
  -2 -13   8    0.00    0.60
  -2 -13   8    0.50    0.80
  -1 -13   8   -0.40    0.80
  -1 -13   8    1.30    0.70
   0 -13   8    4.20    3.30
   1 -13   8    1.30    0.70
   2 -13   8    0.60    0.70
  -3  13  -8    5.40    1.00
   3 -13   8    7.60    1.20
  -4  13  -8    0.30    0.70
   4 -13   8    1.00    0.70
  -5  13  -8    0.00    0.60
   5 -13   8    1.10    0.80
  -6  13  -8    1.30    0.80
   6 -13   8    2.10    0.90
  -7  13  -8   -0.40    0.60
   7 -13   8   -0.80    0.60
  -8  13  -8    0.30    0.70
   8 -13   8   -0.90    0.80
  -9  13  -8    0.90    0.70
   9 -13   8    1.20    0.90
 -10  13  -8    0.20    0.60
  10 -13   8    2.50    1.00
 -11  13  -8    2.30    0.90
  11 -13   8    1.50    1.00
 -12  13  -8   -1.00    0.40
 -13  13  -8   -0.30    0.20
  13 -13   8   -1.50    0.60
  -8 -12   8   -0.30    1.00
  -7 -12   8   -0.50    0.50
  -6 -12   8   12.00    1.40
  -5 -12   8    2.70    0.70
  -4 -12   8    0.50    0.60
  -3 -12   8    6.00    1.00
  -2 -12   8   55.29    3.90
  -2 -12   8   44.70    4.10
  -1 -12   8    4.60    0.90
  -1 -12   8    4.80    1.00
   0 -12   8    3.00    1.70
   0 -12   8    2.10    0.70
   1 -12   8    3.20    0.90
   2 -12   8   57.89    4.50
  -3  12  -8    5.20    1.00
   3 -12   8    5.70    1.10
  -4  12  -8   -1.00    0.50
   4 -12   8   -0.60    0.60
  -5  12  -8    1.80    0.80
   5 -12   8    2.20    0.90
  -6  12  -8   12.50    1.60
   6 -12   8   14.30    1.70
  -7  12  -8    0.00    0.70
   7 -12   8   -0.70    0.70
  -8  12  -8   -0.10    0.60
   8 -12   8    0.60    1.10
  -9  12  -8   -0.20    0.60
   9 -12   8    0.70    0.80
 -10  12  -8    5.60    1.10
  10 -12   8   10.80    1.50
 -11  12  -8    0.90    0.70
  11 -12   8    1.10    1.00
 -12  12  -8    1.10    0.80
  12 -12   8    1.90    1.00
 -13  12  -8    0.10    0.40
  13 -12   8   -0.30    0.80
  -9 -11   8   -1.90    1.00
  -8 -11   8    1.90    0.70
  -7 -11   8    2.60    0.70
  -6 -11   8    8.20    1.20
  -5 -11   8   47.40    3.70
  -4 -11   8   18.20    1.70
  -3 -11   8    0.10    0.50
  -2 -11   8    3.20    0.70
  -1 -11   8   14.60    1.80
  -1 -11   8   19.80    1.70
   0 -11   8    5.30    2.70
   1 -11   8   19.20    1.80
   2 -11   8    3.50    0.80
   3 -11   8    0.00    0.60
  -4  11  -8   17.60    1.80
   4 -11   8   18.70    1.90
  -5  11  -8   51.39    4.00
   5 -11   8   50.09    4.10
  -6  11  -8   10.00    1.40
   6 -11   8    9.50    1.40
  -7  11  -8    3.90    1.00
   7 -11   8    2.40    0.90
  -8  11  -8    1.20    0.80
   8 -11   8    1.80    0.90
  -9  11  -8    0.10    0.70
   9 -11   8    0.50    0.80
 -10  11  -8    0.10    0.70
  10 -11   8   -0.20    0.80
 -11  11  -8    5.80    1.10
  11 -11   8    6.40    1.30
 -12  11  -8   -0.20    0.60
  12 -11   8   -0.70    0.70
 -13  11  -8    1.80    0.70
  13 -11   8    4.70    1.00
  14 -11   8    0.50    0.70
 -10 -10   8   -0.80    1.10
  -9 -10   8    3.40    0.80
  -8 -10   8    7.60    1.10
  -7 -10   8    0.30    0.50
  -6 -10   8   26.70    2.30
  -5 -10   8   11.80    1.30
  -4 -10   8   14.00    1.40
  -3 -10   8   -0.30    0.40
  -2 -10   8   17.20    1.90
  -1 -10   8    2.00    0.80
  -1 -10   8    1.00    0.60
   0 -10   8   28.90    2.40
   1 -10   8    1.70    0.60
   2 -10   8   21.30    1.90
  -3  10  -8   -0.10    0.50
   3 -10   8    0.40    0.50
  -4  10  -8   14.50    1.50
   4 -10   8   16.10    1.60
  -5  10  -8   14.00    1.40
   5 -10   8   11.60    1.50
  -6  10  -8   27.20    2.50
   6 -10   8   33.30    2.70
  -7  10  -8    0.20    0.60
   7 -10   8    0.50    0.60
  -8  10  -8    4.40    1.30
   8 -10   8    4.80    0.90
  -9  10  -8    2.20    0.80
   9 -10   8    1.30    0.80
 -10  10  -8    0.30    0.60
  10 -10   8    0.10    0.80
 -11  10  -8    1.10    0.70
  11 -10   8    1.00    0.80
 -12  10  -8   -0.10    0.60
  12 -10   8    0.30    0.70
 -13  10  -8   -0.30    0.40
  13 -10   8    0.50    0.70
  14 -10   8    0.90    0.80
 -11  -9   8   -0.30    1.10
 -10  -9   8    0.70    0.60
  -9  -9   8   42.50    3.30
  -8  -9   8    4.10    0.80
  -7  -9   8    9.00    1.10
  -6  -9   8    0.50    0.60
  -5  -9   8    4.00    0.70
  -4  -9   8    3.30    0.60
  -3  -9   8    1.40    0.50
  -2  -9   8    3.40    0.60
  -1  -9   8   -0.30    0.40
   0  -9   8   -0.30    0.40
   1  -9   8    0.00    0.40
   2  -9   8    3.50    0.70
  -3   9  -8    1.40    0.60
  -4   9  -8    3.50    0.80
   4  -9   8    4.30    0.80
  -5   9  -8    4.60    0.80
   5  -9   8    4.80    0.90
  -6   9  -8    1.00    0.60
   6  -9   8    1.00    0.60
  -7   9  -8   13.20    1.40
   7  -9   8   12.60    1.50
  -8   9  -8    3.70    0.90
   8  -9   8    3.30    0.90
  -9   9  -8   43.00    4.40
 -10   9  -8    1.10    0.70
  10  -9   8    0.40    0.70
 -11   9  -8    0.90    0.70
  11  -9   8    0.50    0.60
 -12   9  -8    0.20    0.60
  12  -9   8    0.30    0.70
  13  -9   8   11.90    1.60
  14  -9   8    1.50    0.80
 -12  -8   8   -0.40    1.00
 -11  -8   8    1.60    0.60
 -10  -8   8    5.40    0.90
  -9  -8   8    3.10    0.70
  -8  -8   8   37.20    2.90
  -7  -8   8    1.00    0.40
  -6  -8   8   -0.10    0.40
  -5  -8   8    1.10    0.40
  -4  -8   8   -2.90   11.80
   3   8  -8   -2.10    8.60
  -3  -8   8   21.60   12.20
   2   8  -8  120.99   21.60
  -2  -8   8  159.88   10.90
  -2  -8   8  172.98   33.00
   1   8  -8    0.70   12.30
  -1  -8   8   26.50   12.70
   0  -8   8   75.29   26.80
   0  -8   8   67.29    5.00
  -1   8  -8   -3.30    7.30
   1  -8   8   -2.90    9.40
  -2   8  -8  117.39   21.20
   2  -8   8  116.99   23.20
   2  -8   8  164.78   10.60
  -3   8  -8    3.20   12.30
   3  -8   8   21.80   13.90
  -4   8  -8   22.80    1.90
   4  -8   8   20.60    1.90
   4  -8   8   -0.60   14.80
  -5   8  -8    1.30    0.60
   5  -8   8    0.50    1.10
  -6   8  -8    0.00    0.50
   6  -8   8   -0.20    0.50
  -7   8  -8    0.70    0.60
   7  -8   8    0.80    0.50
  -8   8  -8   38.60    3.30
   8  -8   8   42.90    3.30
  -9   8  -8    3.40    0.90
   9  -8   8    2.30    0.80
 -10   8  -8    6.80    1.30
  10  -8   8    4.10    0.80
 -11   8  -8    2.40    0.80
  11  -8   8    1.40    0.70
 -12   8  -8    0.20    0.50
  12  -8   8    0.70    0.70
  13  -8   8   -0.10    0.60
  14  -8   8   -0.30    0.60
 -12  -7   8    2.10    0.60
 -11  -7   8    0.10    0.50
 -10  -7   8    1.80    0.60
  -9  -7   8    4.60    0.80
  -8  -7   8    0.30    0.40
  -7  -7   8    3.50    0.60
  -6  -7   8   14.10    1.40
   5   7  -8   14.10   10.70
  -5  -7   8   16.40    1.50
  -5  -7   8   -8.40   15.70
   4   7  -8   -5.90    8.10
  -4  -7   8  -12.90    9.90
  -4  -7   8    0.40    0.40
   3   7  -8   16.70    9.00
  -3  -7   8   29.20    2.30
  -3  -7   8   29.60   11.60
   2   7  -8   -3.90    7.20
  -2  -7   8   17.30    9.90
   1   7  -8    9.30    7.50
  -1  -7   8   -6.70    6.50
  -1  -7   8    5.00    0.80
   0   7  -8    4.10    9.10
   0  -7   8    2.60    7.50
  -1   7  -8   13.00    7.60
   1  -7   8   -7.40    7.50
   1  -7   8    4.30    0.70
   2  -7   8    2.90    6.20
  -3   7  -8   31.20    2.40
  -3   7  -8   20.10    9.00
   3  -7   8   29.90    2.40
   3  -7   8   38.30   12.30
  -4   7  -8    1.80    0.50
  -4   7  -8    6.90   10.20
   4  -7   8    0.60    0.50
   4  -7   8   -1.10    9.30
  -5   7  -8   13.40   12.40
  -5   7  -8   17.00    1.90
   5  -7   8   17.00    1.60
   5  -7   8   -5.80   12.50
  -6   7  -8   13.80    1.40
   6  -7   8   14.80    1.50
  -7   7  -8    6.00    0.90
   7  -7   8    4.00    0.80
  -8   7  -8    1.70    0.60
   8  -7   8    0.70    0.50
  -9   7  -8    4.50    0.90
   9  -7   8    3.90    0.80
 -10   7  -8    3.50    0.80
  10  -7   8    2.20    0.70
 -11   7  -8   -0.10    0.60
  11  -7   8    0.90    0.60
 -12   7  -8    0.90    0.70
  12  -7   8    1.10    0.70
  13  -7   8    0.30    0.70
  14  -7   8    0.60    0.70
 -13  -6   8    0.80    0.60
 -12  -6   8    0.40    0.50
 -11  -6   8    0.10    0.50
 -10  -6   8    3.60    0.70
  -9  -6   8    1.90    1.00
  -8  -6   8    0.10    0.40
  -7  -6   8    0.70    0.50
  -6  -6   8   81.09   30.20
  -6  -6   8   43.70    3.40
   5   6  -8   -0.30    8.00
  -5  -6   8    1.70    0.50
  -5  -6   8    7.60    9.80
   4   6  -8   80.99   14.90
  -4  -6   8  107.09    7.20
  -4  -6   8   83.79   18.10
   3   6  -8   18.70    7.20
  -3  -6   8    8.40    1.00
   2   6  -8   36.00    8.70
  -2  -6   8   38.10    2.90
  -2  -6   8   35.60   10.90
   1   6  -8    5.70    4.90
  -1  -6   8    5.00    5.30
   0   6  -8  357.66   34.20
   0  -6   8  402.16   26.30
   0  -6   8  340.57   37.20
  -1   6  -8    3.00    5.10
   1  -6   8    8.70    6.30
  -2   6  -8   50.09   10.20
  -2   6  -8   39.20    3.00
   2  -6   8   39.00    3.00
   2  -6   8   35.20    9.30
  -3   6  -8    9.80    1.00
  -3   6  -8   13.40    6.20
   3  -6   8    8.70    1.00
   3  -6   8   17.40    7.30
  -4   6  -8  107.39    7.60
  -4   6  -8   90.79   16.50
   4  -6   8  108.49    7.70
  -5   6  -8    0.20    7.20
  -5   6  -8    2.00    0.50
   5  -6   8    2.10    0.60
   5  -6   8   13.70   11.50
  -6   6  -8   44.90    4.10
  -6   6  -8   33.10   14.30
   6  -6   8   18.60   17.90
   6  -6   8   45.00    3.40
  -7   6  -8    0.20    0.50
   7  -6   8    0.60    0.50
  -8   6  -8   -0.30    0.40
   8  -6   8    0.30    0.60
  -9   6  -8    3.60    0.80
   9  -6   8    2.90    0.70
 -10   6  -8    5.00    0.90
  10  -6   8    2.40    0.70
 -11   6  -8    0.20    0.50
  11  -6   8    0.50    0.50
 -12   6  -8    0.80    0.60
  12  -6   8    0.50    0.60
  13  -6   8    0.60    0.60
  14  -6   8    1.00    0.70
 -14  -5   8    0.10    0.70
 -13  -5   8    2.20    0.60
 -12  -5   8    6.30    1.00
 -11  -5   8    7.40    1.10
 -10  -5   8    0.80    0.60
  -9  -5   8   40.70    3.20
  -8  -5   8    1.40    0.60
  -7  -5   8   42.70    3.30
   6   5  -8   -2.10    6.60
  -6  -5   8   24.60   11.40
   5   5  -8    5.40    6.10
  -5  -5   8    9.30    1.00
  -5  -5   8   11.70   11.00
   4   5  -8   32.30   13.10
  -4  -5   8   12.60   10.90
  -4  -5   8   29.60    2.30
   3   5  -8  133.29   17.40
  -3  -5   8  138.99   19.60
  -3  -5   8  158.68   10.60
  -2  -5   8   10.40    5.90
   1   5  -8   15.40    5.70
  -1  -5   8   16.00    1.40
  -1  -5   8   11.20    5.70
   0   5  -8    2.10    3.40
   0  -5   8   -3.40    3.20
   0  -5   8   -0.20    0.40
  -1   5  -8   15.50    1.40
  -1   5  -8   12.40    5.10
   1  -5   8   17.40    1.40
   1  -5   8   23.20    8.90
   2  -5   8    2.00    3.70
   2  -5   8    2.20    0.50
  -3   5  -8  133.09   17.50
  -3   5  -8  163.08   11.00
   3  -5   8  163.28   11.00
   3  -5   8  133.89   19.30
  -4   5  -8   28.90    8.70
  -4   5  -8   28.70    2.30
   4  -5   8   31.20    2.30
   4  -5   8   11.50    8.50
  -5   5  -8   11.10    9.00
  -5   5  -8    8.10    0.90
   5  -5   8    8.70    1.00
   5  -5   8   -1.50    7.60
   6  -5   8   16.90    9.40
  -7   5  -8   40.10    3.20
   7  -5   8   41.40    3.20
  -8   5  -8    1.40    0.50
   8  -5   8    0.80    0.50
  -9   5  -8   37.50    2.80
   9  -5   8   30.70    3.10
 -10   5  -8    0.60    0.50
  10  -5   8    0.50    0.50
 -11   5  -8    4.50    0.90
  11  -5   8    5.40    0.80
  12  -5   8    4.50    0.80
  13  -5   8    3.20    0.70
  14  -5   8    0.70    0.60
 -15  -4   8    0.10    0.50
 -14  -4   8    0.30    0.60
   7   4  -8   24.30   19.40
   6   4  -8    9.10    6.20
  -6  -4   8   20.80   10.20
   5   4  -8   -0.90    4.60
  -5  -4   8   19.60    8.80
   4   4  -8  220.48   23.80
  -4  -4   8  231.68   27.10
  -4  -4   8  269.47   17.50
   3   4  -8   29.40    7.20
  -3  -4   8   26.00    8.10
  -3  -4   8   35.30    2.60
   2   4  -8   35.20    8.30
  -2  -4   8   36.60   10.60
  -2  -4   8   51.29    3.50
   1   4  -8    2.50    2.70
  -1  -4   8    3.90    3.30
  -1  -4   8    2.40    0.60
   0   4  -8  372.06   32.00
   0  -4   8  345.27   32.90
  -1   4  -8    3.60    3.20
   1  -4   8    1.60    3.70
   1  -4   8    4.00    0.70
  -2   4  -8   43.70    8.70
   2  -4   8   48.80    3.50
   2  -4   8   42.10    8.90
  -3   4  -8   32.30    7.60
  -3   4  -8   32.20    2.70
   3  -4   8   34.90    2.60
  -4   4  -8  235.58   24.50
  -4   4  -8  263.17   17.80
   4  -4   8  261.77   17.80
   4  -4   8  228.08   26.20
  -5   4  -8   -0.70    6.40
  -5   4  -8    1.90    0.50
   5  -4   8    1.00    5.70
   5  -4   8    3.00    0.60
  -6   4  -8   -4.30    9.10
  -6   4  -8    0.30    0.40
   6  -4   8   -8.10    6.60
   6  -4   8    0.20    0.40
  -7   4  -8   12.50   11.00
  -7   4  -8    9.70    1.00
   7  -4   8    9.90    1.10
  -8   4  -8   21.60    1.80
   8  -4   8   18.90    1.70
  -9   4  -8    0.30    0.40
   9  -4   8    0.90    0.40
 -10   4  -8    1.10    0.50
  10  -4   8    0.70    0.60
  11  -4   8    1.80    0.60
  12  -4   8    2.00    0.60
  13  -4   8    2.50    0.70
 -16  -3   8   -1.60    0.60
  -7  -3   8   25.80   14.60
   6   3  -8   -6.00    5.20
  -6  -3   8    9.60    8.10
   5   3  -8  109.79   14.00
  -5  -3   8   99.59   17.20
   4   3  -8    7.20    3.40
  -4  -3   8   -1.50    4.30
   3   3  -8   35.60    7.20
  -3  -3   8   22.70    5.70
   2   3  -8   45.30    8.30
  -2  -3   8   30.30   11.20
   1   3  -8   32.40    7.80
  -1  -3   8   38.40    7.80
   0   3  -8    0.20    2.50
   0  -3   8    0.00    0.50
   0  -3   8   -4.10    2.90
  -1   3  -8   31.40    7.30
   1  -3   8   33.10    2.60
   1  -3   8   37.90    7.90
  -2   3  -8   59.69    9.70
   2  -3   8   64.39    4.60
  -3   3  -8   39.70    7.80
   3  -3   8   27.70    2.30
  -4   3  -8   15.90    5.60
   4  -3   8    9.10    1.00
  -5   3  -8  119.69    8.80
  -5   3  -8  138.39   18.20
   5  -3   8  123.69    8.80
  -6   3  -8   35.70    2.70
   6  -3   8   25.10    9.70
   6  -3   8   33.80    2.60
   7  -3   8   16.70   11.50
  -8   3  -8    0.20    0.40
   8  -3   8    0.60    0.40
  -9   3  -8   17.70    1.50
   9  -3   8   13.10    1.40
  10  -3   8   18.20    1.60
  11  -3   8    0.30    0.40
  12  -3   8    0.10    0.40
  13  -3   8   -0.80    0.40
   7   2  -8    3.80    6.80
  -7  -2   8   24.30   11.00
   6   2  -8    8.90    5.80
  -6  -2   8   18.10   12.50
   5   2  -8   23.70    6.80
  -5  -2   8   27.20    9.50
   4   2  -8   37.90    7.50
  -4  -2   8   29.40    7.40
   3   2  -8    2.30    2.70
  -3  -2   8   -2.70    3.40
   2   2  -8    7.20    3.60
  -2  -2   8    8.20    3.80
   1   2  -8    4.50    3.40
  -1  -2   8    3.50    3.30
  -1  -2   8    3.80    1.50
   0   2  -8   38.40    6.80
   0  -2   8   44.60    3.20
   0  -2   8   34.50    7.50
  -1   2  -8    5.50    3.40
   1  -2   8    1.90    3.20
   1  -2   8    6.00    0.80
  -2   2  -8    6.90    4.40
   2  -2   8    4.20    3.90
   2  -2   8    8.40    0.90
  -3   2  -8   -2.70    2.80
   3  -2   8    0.70    3.40
   3  -2   8    0.00    0.30
  -4   2  -8   32.70    7.90
  -4   2  -8   43.40    3.10
   4  -2   8   41.30    3.40
   4  -2   8   35.30    8.90
  -5   2  -8   23.90    1.90
  -5   2  -8   20.60    5.80
   5  -2   8   20.20    7.20
   5  -2   8   23.90    1.90
  -6   2  -8   23.30    1.90
   6  -2   8   24.90    1.90
   6  -2   8   25.70    8.00
  -7   2  -8   32.40    2.30
   7  -2   8   28.60   10.60
   7  -2   8   25.10    2.20
  -8   2  -8  148.39   10.20
   8  -2   8  133.59   10.00
   9  -2   8    2.60    0.50
  10  -2   8    6.00    0.80
  11  -2   8   -0.60    0.30
  12  -2   8    1.20    0.50
  13  -2   8    3.50    0.70
  -7  -1   8   -6.00    7.50
   6   1  -8    1.40    4.40
  -6  -1   8    2.70    7.00
   5   1  -8   -3.80    3.50
  -5  -1   8    2.50    5.40
   4   1  -8   -0.90    3.50
  -4  -1   8    8.70    5.10
  -3  -1   8   -2.70    2.20
   2   1  -8   19.70    5.80
  -2  -1   8   33.10    7.10
   1   1  -8   38.00    6.90
  -1  -1   8   44.00    7.70
   0  -1   8    1.90    3.00
  -1   1  -8   45.90    7.50
   1  -1   8   45.00    7.90
   1  -1   8   55.29    3.80
   2  -1   8   26.10    6.60
   2  -1   8   35.60    2.60
   3  -1   8    0.90    0.30
   3  -1   8    1.30    3.10
  -4   1  -8    6.50    1.20
  -4   1  -8    5.50    3.20
   4  -1   8    2.00    3.10
   4  -1   8    7.80    0.80
  -5   1  -8   -2.00    3.40
   5  -1   8    0.80    0.30
   5  -1   8   -3.90    4.30
  -6   1  -8   -1.00    4.50
   6  -1   8    7.60    5.10
   6  -1   8    6.20    1.10
  -7   1  -8  -12.10    8.00
   7  -1   8    0.40    6.20
   7  -1   8    0.40    0.30
   8  -1   8    4.20    0.60
   9  -1   8    7.40    0.90
  10  -1   8    9.70    1.00
  11  -1   8    5.10    0.70
  12  -1   8    0.10    0.40
  -7   0   8    5.00    6.70
  -6   0   8    3.50    5.80
   5   0  -8    2.60    3.60
  -5   0   8    4.00    4.40
   4   0  -8  167.28   16.40
  -4   0   8  162.08   18.00
   3   0  -8    2.30    2.20
  -3   0   8    2.50    3.40
   2   0  -8   68.79    8.80
  -2   0   8   69.19    9.60
   1   0  -8    5.10    2.60
  -1   0   8    2.20    2.40
   0   0  -8  348.37   27.80
   0   0   8  320.67   28.80
  -1   0  -8    2.10    2.60
   1   0   8    0.40    0.40
   1   0   8   -1.10    2.70
  -2   0  -8   67.69    9.20
   2   0   8   80.39    5.40
   2   0   8   67.59    9.40
  -3   0  -8    3.90    2.80
   3   0   8    0.00    0.20
   3   0   8   -3.80    2.70
  -4   0  -8  149.59   15.50
   4   0   8  125.69   15.40
   4   0   8  159.78   10.50
  -5   0  -8    3.60    4.20
   5   0   8    3.00    3.70
   6   0   8   17.20    1.40
   6   0   8   16.50    6.50
  -7   0  -8    2.30    5.00
   7   0   8   -7.00    4.80
   8   0   8   45.30    3.70
  10   0   8    5.90    0.70
  11   0   8    0.00    0.70
   8  -1  -8    4.70    1.70
  -7   1   8   17.40    7.70
   6  -1  -8    5.70    1.20
  -6   1   8    6.60    7.70
  -5   1   8    8.00    4.50
   4  -1  -8    8.30    1.10
   4  -1  -8    8.50    4.30
  -4   1   8    7.50    4.30
   3  -1  -8    0.10    2.10
  -3   1   8    2.30    2.70
   2  -1  -8   24.60    5.00
  -2   1   8   29.50    6.80
   1  -1  -8   50.49    6.50
  -1   1   8   37.10    6.70
   0  -1  -8   -0.60    1.70
   0   1   8    0.00    2.40
  -1  -1  -8   47.90    6.20
   1   1   8   35.60    6.40
  -2  -1  -8   30.00    5.60
   2   1   8   33.80    2.40
   2   1   8   25.40    5.80
  -3  -1  -8    2.80    2.70
   4   1   8    6.90    3.60
   4   1   8    7.40    0.70
  -5  -1  -8    0.80    2.70
   5   1   8    0.30    0.30
   5   1   8   -0.50    4.70
  -6  -1  -8    7.20    4.50
   6   1   8   13.30    5.40
   6   1   8    4.70    0.60
  -7  -1  -8   -1.40    4.60
   7   1   8    5.80    6.40
   8   1   8    3.30    0.50
   9   1   8    7.60    0.80
   9  -2  -8    3.80    1.90
   8  -2  -8  150.88   11.50
  -7   2   8    9.70    8.00
   6  -2  -8   22.20    2.00
  -6   2   8   24.50    8.30
   5  -2  -8   23.20    1.90
  -5   2   8   18.60    6.00
   4  -2  -8   38.40    2.90
  -4   2   8   33.50    7.80
   3  -2  -8    4.80    2.10
  -3   2   8   -2.20    2.20
   2  -2  -8    8.20    2.70
  -2   2   8    4.10    3.20
   1  -2  -8    5.30    1.80
  -1   2   8    5.10    2.50
   0  -2  -8   39.00    5.10
   0   2   8   31.80    5.20
  -1  -2  -8    5.10    2.10
   1   2   8    5.10    2.20
  -2  -2  -8    7.70    2.70
   2   2   8    6.70    0.80
   2   2   8    9.20    3.00
  -3  -2  -8    3.40    2.50
   3   2   8    4.40    2.80
  -4  -2  -8   33.60    6.70
   4   2   8   42.20    3.00
   4   2   8   41.60    7.70
  -5  -2  -8   19.80    5.10
   5   2   8   22.90    1.80
   5   2   8   25.80    6.00
  -6  -2  -8   23.30    6.20
   6   2   8   10.80    6.50
   6   2   8   23.00    1.70
   7   2   8   33.70    9.10
   7   2   8   27.90    2.10
   8   2   8  122.29    9.60
  10  -3  -8   22.60    3.60
   9  -3  -8   17.20    2.70
   8  -3  -8   -0.40    1.00
   7  -3  -8   27.00    2.40
  -7   3   8   21.50    8.40
   6  -3  -8   32.00    2.60
  -6   3   8   27.10    8.00
   5  -3  -8  105.59    7.90
  -5   3   8  117.89   12.90
  -4   3   8    9.30    3.60
   3  -3  -8   22.80    1.90
  -3   3   8   20.20    4.60
  -3   3   8   26.30    5.10
  -2   3   8   43.70    9.50
   1  -3  -8   29.70    3.90
  -1   3   8   30.90    4.70
   0  -3  -8    2.20    1.40
   0   3   8   -2.50    1.70
  -1  -3  -8   34.80    4.60
   1   3   8   31.50    5.20
  -2  -3  -8   58.89    6.70
   2   3   8   59.79   11.10
   2   3   8   58.79    4.30
  -3  -3  -8   27.40    5.30
   3   3   8   27.10    2.10
   3   3   8   30.60    5.70
  -4  -3  -8    6.80    3.10
   4   3   8   13.00    4.40
   4   3   8    8.30    0.80
  -5  -3  -8  113.89   12.20
   5   3   8   99.99   12.90
   5   3   8  106.69    7.60
  -6  -3  -8   18.80    6.10
   6   3   8   32.70    7.90
   6   3   8   32.20    2.30
   7   3   8   26.80    9.30
  11  -4  -8    2.10    2.30
  10  -4  -8    2.50    1.90
   9  -4  -8    0.90    1.20
   8  -4  -8   19.90    2.10
   7  -4  -8    9.80    1.30
   6  -4  -8    0.90    0.60
  -6   4   8   -4.70    4.50
  -5   4   8    7.10    4.10
   4  -4  -8  228.58   15.30
  -4   4   8  197.88   18.30
  -3   4   8   29.40    4.60
  -3   4   8   29.90    4.80
   2  -4  -8   39.00    3.30
  -2   4   8   42.10    4.60
  -2   4   8   51.99    4.70
  -2  -4  -8   40.10    4.50
  -3  -4  -8   30.10    4.90
   3   4   8   32.40    2.50
   3   4   8   44.00    5.70
  -4  -4  -8  234.08   19.80
   4   4   8  215.58   16.50
   4   4   8  258.87   20.80
  -5  -4  -8   -5.20    4.10
  -6  -4  -8    5.60    4.70
  -7  -4  -8   34.20   17.50
  12  -5  -8    6.10    2.70
  11  -5  -8    8.20    2.50
  10  -5  -8    1.40    1.50
   9  -5  -8   39.30    3.40
   8  -5  -8    1.00    0.70
   7  -5  -8   39.60    3.20
   6  -5  -8    1.40    0.70
  -6   5   8    2.30    4.90
  -5   5   8   -2.30    3.00
   4  -5  -8   26.50    2.30
  -4   5   8   28.80    6.60
   3  -5  -8  158.38   11.30
   2  -5  -8    2.30    1.00
   1  -5  -8   14.80    1.50
   0  -5  -8    0.00    0.40
   3   5   8  144.29   10.20
  -4  -5  -8   26.20    5.10
   4   5   8   25.00    2.00
  -5  -5  -8    6.40    1.00
  -5  -5  -8   13.40    3.70
  -6  -5  -8    5.70    4.60
  12  -6  -8    2.20    2.40
  11  -6  -8    1.60    1.90
  10  -6  -8    3.70    1.30
   9  -6  -8    4.00    1.00
   8  -6  -8   -0.10    0.60
   7  -6  -8   -0.10    0.60
   6  -6  -8   43.50    3.50
   5  -6  -8    2.20    0.70
   4  -6  -8  101.29    7.40
   2  -6  -8   38.10    3.00
   1  -6  -8    0.00    0.40
   0  -6  -8  423.96   29.80
   3   6   8    9.20    0.80
  -4  -6  -8   80.49    6.10
  -5  -6  -8    5.00    3.40
  -5  -6  -8    4.20    0.80
  -6  -6  -8   47.10    3.70
  -7  -6  -8    0.10    0.60
  13  -7  -8   -0.20    2.70
  12  -7  -8    1.50    2.50
  11  -7  -8    0.00    1.60
  10  -7  -8    1.80    1.10
   9  -7  -8    4.00    1.10
   8  -7  -8    0.10    0.70
   7  -7  -8    5.60    1.10
   6  -7  -8   14.30    1.60
   5  -7  -8   17.40    1.80
   4  -7  -8    1.30    0.60
   3  -7  -8   32.50    2.70
   2  -7  -8    0.60    0.60
   1  -7  -8    5.30    0.90
   0  -7  -8   -0.60    0.40
  -1  -7  -8    5.70    0.90
  -2  -7  -8    0.80    0.60
  -3  -7  -8   31.90    2.60
  -4  -7  -8    1.40    0.60
  -5  -7  -8   17.70    1.70
  -6  -7  -8   17.70    1.70
  -7  -7  -8    7.20    1.10
  13  -8  -8    2.10    3.10
  12  -8  -8   -0.50    2.40
  11  -8  -8    2.70    1.60
  10  -8  -8    6.80    1.90
   9  -8  -8    1.20    1.00
   8  -8  -8   43.40    3.70
   7  -8  -8    0.30    0.70
   6  -8  -8    0.20    0.60
   5  -8  -8    0.50    0.70
   4  -8  -8   25.60    2.40
   3  -8  -8    0.00    1.20
   2  -8  -8  180.98   13.10
   1  -8  -8    7.40    1.20
   0  -8  -8   79.79    6.00
  -1  -8  -8    6.00    1.00
  -2  -8  -8  190.18   13.70
  -3  -8  -8    0.30    0.60
  -4  -8  -8   29.10    2.50
  -5  -8  -8    1.70    0.70
  -6  -8  -8    0.90    0.80
  -7  -8  -8    0.90    0.70
  -8  -8  -8   44.80    3.70
  -9  -8  -8    3.40    1.10
 -13  -8  -8   -0.50    0.90
  13  -9  -8   14.50    3.60
  12  -9  -8   -1.40    2.10
  11  -9  -8    0.10    1.20
  10  -9  -8    2.20    1.20
   8  -9  -8    3.50    1.20
   7  -9  -8   10.60    1.70
   6  -9  -8   -0.20    0.70
   5  -9  -8    5.70    1.20
   4  -9  -8    4.00    0.90
   3  -9  -8    0.20    0.70
   2  -9  -8    4.40    1.00
   1  -9  -8   -0.10    0.60
   0  -9  -8   -0.50    0.60
  -1  -9  -8   -0.20    0.60
  -2  -9  -8    4.10    1.00
  -3  -9  -8    0.60    0.70
  -4  -9  -8    5.20    1.00
  -5  -9  -8    5.20    1.00
  -6  -9  -8    1.00    0.80
  -7  -9  -8   10.20    1.60
  -8  -9  -8    3.50    1.10
  -9  -9  -8   57.59    4.80
 -10  -9  -8    3.80    1.60
 -11  -9  -8    0.60    0.90
 -12  -9  -8   -0.20    0.90
 -13  -9  -8   12.20    1.80
 -14  -9  -8    6.00    1.90
  14 -10  -8   -0.10    2.60
  13 -10  -8    0.80    2.90
  12 -10  -8   -0.30    2.00
  11 -10  -8   -0.30    1.20
  10 -10  -8    0.30    1.10
   9 -10  -8    2.40    1.20
   8 -10  -8    7.90    2.20
   7 -10  -8   -0.30    0.90
   6 -10  -8   27.70    2.80
   5 -10  -8   14.00    1.90
   4 -10  -8   14.60    1.90
   3 -10  -8    0.20    0.70
   2 -10  -8   21.70    2.30
   1 -10  -8    2.60    0.90
   0 -10  -8   33.70    3.00
  -1 -10  -8    1.20    0.90
  -2 -10  -8   23.00    2.30
  -3 -10  -8   -0.20    0.70
  -4 -10  -8   18.00    2.00
  -5 -10  -8   13.30    1.70
  -6 -10  -8   36.40    3.30
  -7 -10  -8   -0.10    1.00
  -8 -10  -8    8.40    1.60
  -9 -10  -8    3.90    1.80
 -10 -10  -8    0.30    0.90
 -11 -10  -8    0.20    1.00
 -12 -10  -8    0.20    0.90
 -13 -10  -8   -0.10    1.10
 -14 -10  -8   -1.50    1.10
  14 -11  -8    0.30    2.60
  13 -11  -8    3.80    3.30
  12 -11  -8    0.80    1.80
  11 -11  -8    6.20    1.70
  10 -11  -8    0.30    1.00
   9 -11  -8    0.20    1.00
   8 -11  -8    2.30    1.10
   7 -11  -8    2.80    1.20
   6 -11  -8    9.80    1.80
   5 -11  -8   55.89    4.70
   4 -11  -8   21.50    2.40
   3 -11  -8    0.10    0.80
   2 -11  -8    3.30    1.10
   1 -11  -8   20.70    2.30
   0 -11  -8    1.00    0.90
  -1 -11  -8   23.20    2.40
  -2 -11  -8    2.90    1.10
  -3 -11  -8    0.50    0.90
  -4 -11  -8   20.10    2.40
  -5 -11  -8   59.79    4.90
  -6 -11  -8    9.20    1.60
  -7 -11  -8    4.60    1.40
  -8 -11  -8    3.60    1.30
  -9 -11  -8    2.50    1.10
 -10 -11  -8    0.80    1.00
 -11 -11  -8    6.60    1.40
 -12 -11  -8   -0.90    1.10
 -13 -11  -8    1.60    1.00
 -14 -11  -8   -2.30    1.20
  14 -12  -8    0.40    2.00
  13 -12  -8    0.10    2.50
  12 -12  -8   -0.30    2.40
  11 -12  -8    0.90    1.20
  10 -12  -8    6.50    1.50
   9 -12  -8    0.40    0.90
   8 -12  -8    0.10    1.00
   7 -12  -8    0.30    1.00
   6 -12  -8   16.90    2.30
   5 -12  -8    2.90    1.30
   4 -12  -8    0.40    1.00
   3 -12  -8    7.50    1.50
   1 -12  -8    6.30    1.40
   0 -12  -8    4.80    1.30
  -1 -12  -8    7.00    1.60
  -2 -12  -8   68.19    5.60
  -3 -12  -8    7.60    1.70
  -4 -12  -8    0.20    0.90
  -5 -12  -8    3.60    1.60
  -6 -12  -8   14.60    2.10
  -7 -12  -8    0.80    1.00
  -8 -12  -8    2.40    1.10
  -9 -12  -8    0.40    1.00
 -10 -12  -8   11.10    1.70
 -11 -12  -8    0.70    0.90
 -12 -12  -8    1.30    0.90
 -13 -12  -8   -1.00    0.90
 -14 -12  -8   -1.80    1.30
  14 -13  -8    1.50    2.00
  13 -13  -8    0.20    2.10
  12 -13  -8    0.10    1.60
  11 -13  -8    1.00    1.20
  10 -13  -8    1.40    1.10
   9 -13  -8    0.30    0.90
   8 -13  -8   -0.40    0.90
   7 -13  -8   -0.40    0.90
   6 -13  -8    1.10    1.10
   5 -13  -8   -0.50    1.00
   4 -13  -8    0.00    1.00
   3 -13  -8    9.30    1.80
   2 -13  -8    0.20    0.90
   1 -13  -8   -0.50    1.00
   0 -13  -8    0.10    1.10
  -1 -13  -8    0.00    1.10
  -2 -13  -8    0.40    1.00
  -3 -13  -8   13.30    2.10
  -4 -13  -8   -0.40    1.00
  -5 -13  -8    0.00    1.00
  -6 -13  -8    0.50    1.10
  -7 -13  -8   -0.40    1.00
  -8 -13  -8   -1.70    0.90
  -9 -13  -8    0.80    1.00
 -10 -13  -8    1.10    1.00
 -11 -13  -8    2.50    1.10
 -12 -13  -8   -0.30    0.90
 -13 -13  -8    0.20    1.30
  13 -14  -8    1.50    1.90
  12 -14  -8    0.50    1.50
  11 -14  -8    0.50    1.10
  10 -14  -8   -0.10    0.80
   9 -14  -8   -0.10    0.80
   8 -14  -8   -0.40    0.90
   7 -14  -8    3.90    1.30
   6 -14  -8   -0.50    0.90
   5 -14  -8    5.10    1.40
   4 -14  -8   -0.10    1.10
   3 -14  -8    2.30    1.20
   2 -14  -8    3.50    1.20
   1 -14  -8    0.90    0.90
   0 -14  -8   -0.60    1.00
  -1 -14  -8    0.40    1.10
  -2 -14  -8    3.50    1.30
  -3 -14  -8    3.30    1.40
  -4 -14  -8   -0.30    1.10
  -5 -14  -8    9.70    2.00
  -6 -14  -8    0.10    1.00
  -7 -14  -8    5.90    1.60
  -8 -14  -8   -0.10    1.00
  -9 -14  -8    0.10    1.30
 -10 -14  -8   -0.20    1.00
 -11 -14  -8   -0.20    0.80
 -12 -14  -8    1.50    1.10
 -13 -14  -8    0.80    0.90
  13 -15  -8    0.70    1.30
  12 -15  -8    0.40    1.40
  11 -15  -8    0.10    1.00
  10 -15  -8   -0.40    0.70
   9 -15  -8    0.40    0.80
   8 -15  -8    0.00    1.10
   7 -15  -8    0.00    0.90
   6 -15  -8    0.10    0.90
   5 -15  -8    1.40    1.10
   4 -15  -8    1.10    1.10
   3 -15  -8    0.50    1.00
   2 -15  -8    1.30    1.00
   1 -15  -8    0.00    1.00
   0 -15  -8   -0.40    1.00
  -1 -15  -8    0.00    1.00
  -2 -15  -8    1.30    1.30
  -3 -15  -8    0.80    1.10
  -4 -15  -8    1.10    1.10
  -5 -15  -8    0.70    1.20
  -6 -15  -8    0.70    1.10
  -7 -15  -8   -0.30    1.10
  -8 -15  -8    0.80    1.00
  -9 -15  -8    1.90    1.10
 -10 -15  -8    0.60    0.90
 -11 -15  -8    0.80    1.10
 -12 -15  -8   -0.60    0.80
  12 -16  -8   -1.40    1.20
  11 -16  -8    0.10    1.00
  10 -16  -8    1.00    0.90
   9 -16  -8    1.10    0.90
   8 -16  -8    0.70    0.90
   7 -16  -8    0.40    0.90
   6 -16  -8    0.30    1.10
   5 -16  -8    3.40    1.20
   4 -16  -8   -0.10    1.00
   3 -16  -8   -0.60    1.00
   2 -16  -8    2.90    1.20
   1 -16  -8    2.30    1.10
   0 -16  -8    0.10    0.90
  -1 -16  -8    0.60    1.20
  -2 -16  -8    3.40    1.40
  -3 -16  -8   -0.40    1.00
  -4 -16  -8    0.40    1.10
  -5 -16  -8    2.20    1.80
  -6 -16  -8    2.10    1.20
  -7 -16  -8   -1.00    1.00
  -8 -16  -8    0.40    1.10
  -9 -16  -8   -0.10    1.00
 -11 -16  -8    0.10    0.90
 -12 -16  -8   -1.40    0.90
  11 -17  -8    0.50    0.90
  10 -17  -8    0.20    0.90
   9 -17  -8   -0.40    0.70
   8 -17  -8   -0.90    0.70
   7 -17  -8   -0.80    0.70
   6 -17  -8    0.00    0.80
   5 -17  -8   -0.30    0.80
   4 -17  -8    0.60    1.00
   3 -17  -8   -0.10    1.00
   2 -17  -8    0.10    1.00
   1 -17  -8    0.50    1.10
   0 -17  -8   -0.20    1.00
  -1 -17  -8   -0.70    0.90
  -2 -17  -8    0.40    1.00
  -3 -17  -8    0.50    1.00
  -4 -17  -8    0.10    1.10
  -5 -17  -8    0.10    1.00
  -6 -17  -8   -1.40    0.90
  -7 -17  -8    0.10    0.90
  -8 -17  -8   -0.10    0.90
  -9 -17  -8   -1.20    0.80
 -10 -17  -8    0.20    0.80
 -11 -17  -8   -0.50    1.10
   9 -18  -8   -0.10    0.60
   8 -18  -8   -0.10    0.50
   7 -18  -8    0.50    0.80
   6 -18  -8    0.90    0.80
   5 -18  -8   -0.90    0.80
   4 -18  -8    0.20    0.80
   3 -18  -8    0.40    0.90
   2 -18  -8   -0.80    0.80
   1 -18  -8    0.10    0.80
   0 -18  -8    0.70    1.00
  -1 -18  -8   -0.20    0.80
  -2 -18  -8    0.80    1.00
  -3 -18  -8    1.00    1.00
  -4 -18  -8   -0.60    0.90
  -5 -18  -8   -0.10    1.00
  -6 -18  -8    0.30    1.00
  -7 -18  -8    0.30    0.90
  -8 -18  -8    0.00    0.80
  -9 -18  -8    0.30    0.80
   7 -19  -8   -0.20    0.50
   6 -19  -8    0.20    0.60
   5 -19  -8    0.20    0.70
   4 -19  -8    0.00    0.60
   3 -19  -8   -0.40    0.70
   2 -19  -8   -0.20    0.70
   1 -19  -8    0.40    0.80
   0 -19  -8    0.20    0.80
  -1 -19  -8   -0.60    0.90
  -2 -19  -8    0.80    0.90
  -3 -19  -8   -1.20    0.70
  -4 -19  -8    1.20    1.10
  -5 -19  -8    0.40    0.80
  -6 -19  -8    0.20    0.70
  -7 -19  -8    0.20    0.80
   3 -20  -8    0.40    0.70
   2 -20  -8   -0.60    0.60
   1 -20  -8   -0.40    0.60
   0 -20  -8   -0.50    0.60
  -1 -20  -8    0.60    0.80
  -2 -20  -8    0.20    0.70
  -3 -20  -8    0.20    0.80
   5  19  -9    0.20    0.40
   4  19  -9    0.20    0.40
   3  19  -9    0.00    0.40
   2  19  -9    0.00    0.30
   1  19  -9   -0.90    0.30
   0  19  -9    0.30    0.40
  -1  19  -9   -0.50    0.30
  -2  19  -9   -0.20    0.30
  -3  19  -9   -0.50    0.30
  -4  19  -9   -0.30    0.30
  -5  19  -9   -0.10    0.30
   3  18  -9   -0.60    0.30
   2  18  -9    0.00    0.40
   1  18  -9    0.30    0.40
   0  18  -9    0.10    0.40
   0 -18   9   -1.50    1.20
  -1  18  -9   -0.10    0.30
   1 -18   9   -1.30    1.00
  -2  18  -9   -0.20    0.30
   2 -18   9    0.80    0.80
  -3  18  -9    0.10    0.40
   3 -18   9    0.70    0.70
  -4  18  -9    0.20    0.40
   4 -18   9   -1.30    0.70
   5 -18   9    1.40    0.90
  -6  18  -9   -0.10    0.40
   6 -18   9    0.10    0.60
   7 -18   9    1.60    1.10
  -8  18  -9    0.20    0.30
  -9 -17   9   -2.50    1.50
  -8 -17   9   -1.60    1.40
  -2 -17   9   -0.80    1.00
   1  17  -9   -0.20    0.40
  -1 -17   9    0.10    0.70
   0  17  -9   -0.20    0.40
   0 -17   9    0.80    0.60
  -1  17  -9    0.40    0.50
   1 -17   9   -0.20    0.50
  -2  17  -9    0.80    0.50
   2 -17   9    0.00    0.70
  -3  17  -9   -0.50    0.40
   3 -17   9    1.30    0.70
  -4  17  -9   -0.20    0.40
   4 -17   9    0.30    0.60
  -5  17  -9    0.30    0.40
   5 -17   9    0.20    0.70
  -6  17  -9    0.20    0.40
   6 -17   9   -0.70    0.60
  -7  17  -9   -0.20    0.40
   7 -17   9    0.70    0.70
  -8  17  -9   -0.10    0.40
   8 -17   9    0.00    0.70
  -9  17  -9    0.00    0.40
   9 -17   9    0.10    0.70
 -10  17  -9   -0.20    0.30
 -11 -16   9    0.00    1.10
 -10 -16   9   -0.60    0.70
  -9 -16   9    1.70    1.00
  -8 -16   9   -1.30    1.20
  -7 -16   9   -0.60    0.90
  -6 -16   9    0.10    1.10
  -5 -16   9    0.30    1.20
  -3 -16   9    1.60    1.00
  -2 -16   9   -0.10    0.60
  -1 -16   9    0.90    0.60
   0  16  -9   -0.50    0.40
   0 -16   9    0.00    0.60
  -1  16  -9    0.20    0.50
   1 -16   9    1.20    0.70
  -2  16  -9    0.30    0.50
   2 -16   9   -0.40    0.60
   3 -16   9   -0.80    0.60
  -4  16  -9   -0.20    0.50
   4 -16   9    1.60    0.80
  -5  16  -9    0.10    0.50
   5 -16   9    0.40    0.70
  -6  16  -9    0.10    0.50
   6 -16   9    1.40    1.20
  -7  16  -9   -0.50    0.40
   7 -16   9    1.90    0.90
  -8  16  -9    0.60    0.50
   8 -16   9   -0.30    0.70
  -9  16  -9    0.40    0.40
   9 -16   9   -0.20    0.70
 -10  16  -9    0.10    0.40
  10 -16   9   -0.10    0.70
 -11  16  -9    0.40    0.40
  11 -16   9    0.80    0.70
 -13 -15   9    0.50    0.70
 -12 -15   9    0.10    0.70
  -9 -15   9    1.40    0.90
  -8 -15   9    0.10    0.80
  -7 -15   9    0.50    1.00
  -6 -15   9    0.90    0.90
  -5 -15   9    3.40    1.70
  -5 -15   9    3.10    1.60
  -4 -15   9    0.60    1.10
  -4 -15   9    2.90    0.80
  -3 -15   9    3.40    0.80
  -2 -15   9    6.20    1.00
  -1 -15   9    0.20    0.60
   0 -15   9    6.30    1.10
  -1  15  -9    0.40    0.50
   1 -15   9    0.40    0.70
  -2  15  -9    2.50    0.80
   2 -15   9    5.70    1.00
  -3  15  -9    1.50    0.70
   3 -15   9    3.40    0.90
  -4  15  -9    1.30    0.70
   4 -15   9    2.60    0.90
  -5  15  -9   -0.40    0.50
   5 -15   9    0.40    0.80
  -6  15  -9    0.70    0.60
   6 -15   9    1.00    0.90
  -7  15  -9    1.60    0.70
   7 -15   9    2.40    1.00
  -8  15  -9    0.90    0.60
   8 -15   9    0.70    0.90
  -9  15  -9    0.50    0.50
   9 -15   9    0.40    0.90
 -10  15  -9   -0.20    0.50
  10 -15   9    0.50    0.80
 -11  15  -9   -0.30    0.40
  11 -15   9   -0.70    0.60
 -12  15  -9    0.30    0.30
  12 -15   9   -0.80    0.70
  -6 -14   9   -0.50    0.80
  -6 -14   9    0.30    0.90
  -5 -14   9    0.70    0.60
  -5 -14   9   -0.60    0.90
  -4 -14   9   -0.10    0.60
  -4 -14   9   -0.10    1.00
  -3 -14   9    3.60    1.10
  -3 -14   9    2.20    0.70
  -2 -14   9   -1.00    0.70
  -1 -14   9   -0.60    0.70
   0 -14   9   -0.50    1.10
   1 -14   9    0.10    0.80
  -2  14  -9   -0.10    0.60
   2 -14   9   -0.30    0.60
  -3  14  -9    0.90    0.70
   3 -14   9    1.90    0.80
  -4  14  -9   -0.50    0.50
   4 -14   9   -0.10    0.70
  -5  14  -9    1.40    0.70
   5 -14   9    2.00    0.90
  -6  14  -9   -0.10    0.60
   6 -14   9    0.30    0.80
  -7  14  -9    4.00    0.90
   7 -14   9    8.90    1.40
  -8  14  -9    0.20    0.60
   8 -14   9    1.70    1.00
  -9  14  -9    0.00    0.50
   9 -14   9    0.70    1.00
 -10  14  -9   -0.20    0.50
  10 -14   9    1.20    1.20
 -11  14  -9    0.50    0.50
  11 -14   9   -1.20    0.70
 -12  14  -9    0.10    0.30
  12 -14   9   -0.70    0.60
  -7 -13   9    2.60    0.80
  -6 -13   9    4.80    1.00
  -5 -13   9    5.90    1.00
  -4 -13   9    1.90    0.70
  -4 -13   9    1.40    1.00
  -3 -13   9    7.10    1.10
  -3 -13   9    7.40    2.00
  -2 -13   9    9.80    1.30
  -1 -13   9    2.10    0.80
   0 -13   9    0.00    0.60
   1 -13   9    3.20    0.90
  -2  13  -9   10.00    1.40
   2 -13   9   12.40    1.50
  -3  13  -9    7.20    1.10
   3 -13   9    7.70    1.20
  -4  13  -9    1.30    0.70
   4 -13   9    1.30    0.80
  -5  13  -9    5.00    1.10
   5 -13   9    6.90    1.90
   6 -13   9    5.90    1.20
  -7  13  -9    2.80    0.90
   7 -13   9    2.70    1.00
  -8  13  -9    6.30    1.10
  -9  13  -9    0.20    0.50
   9 -13   9    1.10    1.00
  10 -13   9    0.50    0.90
 -11  13  -9    0.60    0.50
  11 -13   9   -0.60    0.70
 -12  13  -9    0.20    0.30
  12 -13   9    0.60    0.80
  13 -13   9   -0.40    0.70
  -7 -12   9    6.60    1.00
  -6 -12   9    8.60    1.20
  -5 -12   9    4.10    0.80
  -4 -12   9   -0.50    0.50
  -3 -12   9    2.40    0.90
  -3 -12   9    0.40    0.60
  -2 -12   9    5.20    0.90
  -2 -12   9    8.10    1.80
  -1 -12   9   -0.20    0.60
   0 -12   9    0.60    0.60
   1 -12   9    0.00    0.70
  -2  12  -9    3.10    0.80
   2 -12   9    5.20    1.00
  -3  12  -9    1.10    0.90
   3 -12   9    0.60    0.70
  -4  12  -9    0.40    0.60
   4 -12   9    0.40    0.60
  -5  12  -9    4.10    0.90
   5 -12   9    4.30    0.90
  -6  12  -9    7.70    1.20
   6 -12   9    8.30    1.40
  -7  12  -9    5.90    1.10
   7 -12   9    3.50    1.80
  -8  12  -9    0.00    0.60
   8 -12   9   -0.10    0.80
  -9  12  -9    0.50    0.60
   9 -12   9    0.00    0.70
 -10  12  -9    0.20    0.60
  10 -12   9    1.00    0.90
 -11  12  -9    0.10    0.70
  11 -12   9   -0.90    0.80
 -12  12  -9    0.30    0.50
  12 -12   9    0.70    0.90
  13 -12   9    0.20    0.80
  -8 -11   9    0.00    0.50
  -7 -11   9    1.40    0.60
  -6 -11   9    0.90    0.60
  -5 -11   9    5.70    0.90
  -4 -11   9    1.50    0.60
  -3 -11   9   12.70    1.40
  -2 -11   9   90.59    6.50
  -2 -11   9   77.49    6.20
  -1 -11   9    5.10    0.90
   0 -11   9   36.40    3.00
   1 -11   9    6.30    1.00
  -2  11  -9   72.19    5.80
   2 -11   9   81.09    5.80
  -3  11  -9    7.80    1.20
   3 -11   9   10.80    1.40
  -4  11  -9    3.40    0.90
   4 -11   9    4.00    0.90
  -5  11  -9    4.30    1.10
   5 -11   9    5.70    1.10
  -6  11  -9    0.80    0.70
   6 -11   9    1.00    0.70
  -7  11  -9    2.20    0.80
   7 -11   9    1.40    0.80
  -8  11  -9    0.60    0.70
   8 -11   9    0.50    0.80
  -9  11  -9    0.00    0.60
   9 -11   9    0.30    0.80
 -10  11  -9    0.60    0.60
  10 -11   9    2.70    1.00
 -11  11  -9    0.70    0.60
  11 -11   9    1.20    0.90
 -12  11  -9    0.10    0.60
  12 -11   9    0.10    0.70
  13 -11   9   -2.00    0.70
  14 -11   9    0.50    0.70
 -10 -10   9    1.80    0.90
  -9 -10   9   12.70    1.40
  -8 -10   9    1.00    0.70
  -7 -10   9   -0.90    0.50
  -6 -10   9   10.00    1.30
  -5 -10   9    3.20    0.70
  -4 -10   9    2.30    0.60
  -3 -10   9    1.10    0.60
  -2 -10   9    3.20    0.70
  -1 -10   9    0.60    0.50
   0 -10   9   -0.40    0.50
   1 -10   9    0.50    0.50
  -2  10  -9    2.80    0.70
   2 -10   9    2.30    0.70
  -3  10  -9    2.60    0.70
   3 -10   9    2.90    0.80
  -4  10  -9    1.70    0.60
   4 -10   9    2.10    0.80
  -5  10  -9    2.70    0.80
   5 -10   9    3.80    0.90
  -6  10  -9   11.20    1.50
   6 -10   9   12.50    1.60
  -7  10  -9    1.00    1.20
   7 -10   9    0.50    0.70
  -8  10  -9    1.00    0.70
   8 -10   9    1.60    0.90
  -9  10  -9   13.20    1.70
   9 -10   9   17.50    1.90
 -10  10  -9    1.20    0.80
  10 -10   9    0.90    0.80
 -11  10  -9    1.40    0.70
  11 -10   9    1.00    0.80
 -12  10  -9   -0.20    0.30
  12 -10   9   -0.50    0.60
  13 -10   9    0.90    0.80
  14 -10   9   -0.30    0.60
 -10  -9   9   10.80    1.30
  -9  -9   9   -1.10    0.50
  -8  -9   9   46.90    3.70
  -7  -9   9   -0.90    0.40
  -6  -9   9    7.50    1.10
  -5  -9   9    3.30    0.70
  -4  -9   9   10.10    1.20
  -3  -9   9    6.30    0.90
  -1  -9   9   28.50    2.40
   0  -9   9    5.30    0.80
   1  -9   9   28.00    2.40
  -2   9  -9   31.10    2.60
   2  -9   9   30.40    2.60
  -3   9  -9    9.20    1.10
   3  -9   9    7.80    1.20
  -4   9  -9   11.90    1.30
   4  -9   9   11.60    1.40
  -5   9  -9    6.30    1.00
   5  -9   9    4.00    0.90
  -6   9  -9    9.80    1.30
   6  -9   9    7.10    1.20
  -7   9  -9   -0.10    0.60
   7  -9   9    0.30    0.70
  -8   9  -9   46.40    4.10
   8  -9   9   52.69    4.10
  -9   9  -9    0.00    0.70
   9  -9   9    0.20    0.70
 -10   9  -9   15.10    1.60
  10  -9   9   11.50    1.60
 -11   9  -9   -0.40    0.60
  11  -9   9    0.50    0.70
 -12   9  -9    0.00    0.40
  12  -9   9    1.50    0.70
  13  -9   9    1.50    0.80
  14  -9   9    0.70    0.80
 -12  -8   9    0.40    0.60
 -11  -8   9    0.70    0.60
 -10  -8   9    2.30    0.70
  -9  -8   9   44.20    3.50
  -8  -8   9    3.90    0.90
  -7  -8   9    3.30    0.70
  -6  -8   9    2.30    0.60
  -5  -8   9   39.40    3.20
  -4  -8   9    0.40    0.40
  -3  -8   9   16.50    1.50
  -2  -8   9    2.80    0.70
  -1  -8   9    9.50    1.10
   0  -8   9   -0.80    0.40
   1  -8   9    9.80    1.20
  -2   8  -9    3.10    1.00
   2  -8   9    2.40    0.70
  -3   8  -9   17.10    1.60
   3  -8   9   14.60    2.40
  -4   8  -9    0.10    0.50
   4  -8   9    0.60    0.50
  -5   8  -9   45.40    3.50
   5  -8   9   42.30    3.50
  -6   8  -9    3.20    0.80
   6  -8   9    3.40    0.90
  -7   8  -9    3.20    0.80
   7  -8   9    2.70    0.80
  -8   8  -9    4.20    0.90
   8  -8   9    3.30    0.90
  -9   8  -9   45.50    4.00
 -10   8  -9    2.00    0.80
  10  -8   9    1.00    0.70
 -11   8  -9    0.80    0.70
  11  -8   9    0.00    0.60
 -12   8  -9    0.50    0.50
  12  -8   9    0.50    0.70
  13  -8   9    1.00    0.70
  14  -8   9    1.30    0.80
 -13  -7   9    2.40    0.70
 -12  -7   9    8.60    1.20
 -11  -7   9    0.00    0.50
 -10  -7   9    6.30    1.00
  -9  -7   9   -1.10    0.50
  -8  -7   9    9.40    1.20
  -7  -7   9    0.30    0.50
  -6  -7   9   41.70    3.40
  -5  -7   9   78.49    5.80
  -4  -7   9    0.30    0.50
  -3  -7   9   19.80    1.80
   2   7  -9   56.09   16.50
  -2  -7   9   77.49   19.30
  -2  -7   9   82.19    5.80
   1   7  -9  132.29   22.70
  -1  -7   9  157.18   10.90
   0   7  -9   23.70   15.00
   0  -7   9    5.60    0.90
   0  -7   9    6.80    7.80
  -1   7  -9  141.89   22.20
  -1   7  -9  172.78   11.60
   1  -7   9  173.28   25.80
   1  -7   9  155.08   11.60
  -2   7  -9   63.99   17.30
  -2   7  -9   92.89    6.40
   2  -7   9   79.09   19.50
   2  -7   9   88.59    6.50
  -3   7  -9   24.90    2.00
   3  -7   9   21.30    2.00
  -4   7  -9   -0.20    0.60
   4  -7   9    0.20    0.50
  -5   7  -9   85.59    6.30
  -6   7  -9   43.50    3.40
   6  -7   9   43.20    3.50
  -7   7  -9    0.40    0.50
   7  -7   9    0.80    0.60
  -8   7  -9   10.20    1.30
   8  -7   9    9.80    1.30
  -9   7  -9    0.40    0.60
   9  -7   9   -0.10    0.50
 -10   7  -9    5.00    1.30
  10  -7   9    8.50    1.20
 -11   7  -9    0.10    0.50
  11  -7   9   -0.30    0.50
  12  -7   9    7.50    1.40
  13  -7   9    0.40    0.60
  14  -7   9    0.20    0.70
 -14  -6   9    0.40    0.70
 -13  -6   9    0.60    0.60
 -12  -6   9   -0.10    0.50
 -11  -6   9    0.30    0.60
 -10  -6   9    4.70    0.90
  -9  -6   9    8.40    1.20
  -8  -6   9    0.90    0.60
  -7  -6   9   32.40    2.80
  -6  -6   9    0.30    0.50
  -5  -6   9    2.90    0.70
   4   6  -9   -1.90   19.10
   3   6  -9   -2.10    9.20
  -3  -6   9   27.70   10.70
  -3  -6   9   15.30    1.40
   2   6  -9   -2.00    6.10
  -2  -6   9    1.60    0.50
  -2  -6   9   -9.60    8.90
   1   6  -9   -0.90    7.00
  -1  -6   9    8.30    9.20
   0  -6   9    1.40    8.90
  -1   6  -9    6.00    8.10
   1  -6   9    1.50    6.20
  -2   6  -9    1.10    0.50
  -2   6  -9    1.60    7.40
   2  -6   9    1.10    0.50
   2  -6   9   13.50    8.30
  -3   6  -9   -2.70   11.70
   3  -6   9   -0.40    9.70
  -4   6  -9   -8.30   16.50
   4  -6   9   -2.20   24.10
  -5   6  -9    0.60    1.10
  -6   6  -9    0.50    0.50
   6  -6   9    0.30    0.50
  -7   6  -9   34.10    2.70
   7  -6   9   31.50    2.70
  -8   6  -9    0.70    0.50
   8  -6   9    0.40    0.50
  -9   6  -9    6.80    1.00
   9  -6   9    4.90    0.80
 -10   6  -9    2.80    0.70
  10  -6   9    3.00    0.80
 -11   6  -9   -0.30    0.50
  11  -6   9   -0.20    0.50
  12  -6   9   -0.50    0.50
  13  -6   9    1.20    0.60
  14  -6   9    0.40    0.70
 -14  -5   9    1.00    0.60
 -13  -5   9    0.30    0.60
 -12  -5   9    6.80    1.10
 -11  -5   9    1.30    0.70
 -10  -5   9   18.70    1.90
  -9  -5   9    4.20    0.90
  -8  -5   9    5.80    1.30
  -7  -5   9   -0.50    0.50
  -6  -5   9    3.80    0.80
  -5  -5   9   64.09    4.80
  -4  -5   9   12.50   13.10
  -4  -5   9   25.50    2.10
  -3  -5   9   25.80    2.20
  -3  -5   9   27.00   11.00
   2   5  -9   16.50    7.80
  -2  -5   9   13.10    1.30
  -2  -5   9    1.00   11.00
   1   5  -9   33.30   10.60
  -1  -5   9   22.20    9.00
  -1  -5   9   37.60    2.80
   0   5  -9   78.19    6.10
   0  -5   9   65.79   15.50
   0  -5   9   91.49    6.10
[truncated: 252,923 more chars]
