# Supplementary material for: Fluorescence tracking of inter- and intramolecular motion in zwitterionic aggregate
Source: Natl Sci Rev. 2025 Apr 1;12(6):nwaf113. doi: 10.1093/nsr/nwaf113 (PMC12051867; doi:10.1093/nsr/nwaf113)
Supplement: nwaf113_Supplemental_Files [file nwaf113_supplemental_files.zip › TPE-2N2S-#U03b2.cif]

data_wangjin21cult_auto
_audit_creation_date               2023-11-06
_audit_creation_method
;
Olex2 1.5-alpha
(compiled 2023.08.24 svn.re1ec1418 for OlexSys, GUI svn.r6817)
;
_shelx_SHELXL_version_number       '2019/3'
_audit_contact_author_address      ?
_audit_contact_author_email        ?
_audit_contact_author_name         ''
_audit_contact_author_phone        ?
_publ_contact_author_id_orcid      ?
_publ_section_references
;
Dolomanov, O.V., Bourhis, L.J., Gildea, R.J, Howard, J.A.K. & Puschmann, H.
 (2009), J. Appl. Cryst. 42, 339-341.

Sheldrick, G.M. (2015). Acta Cryst. A71, 3-8.

Sheldrick, G.M. (2015). Acta Cryst. C71, 3-8.
;
_chemical_name_common              ?
_chemical_name_systematic          ?
_chemical_formula_moiety           'C26 H22 N2 O6 S2, 4(C2 H6 O S)'
_chemical_formula_sum              'C34 H46 N2 O10 S6'
_chemical_formula_weight           835.09
_chemical_absolute_configuration   .
_chemical_melting_point            ?
_chemical_oxdiff_formula           'S2 C30 H38 N2'
loop_
  _atom_type_symbol
  _atom_type_description
  _atom_type_scat_dispersion_real
  _atom_type_scat_dispersion_imag
  _atom_type_scat_source
 'C' 'C' 0.0181 0.0091 'International Tables Vol C Tables 4.2.6.8 and 6.1.1.4'
 'H' 'H' 0.0000 0.0000 'International Tables Vol C Tables 4.2.6.8 and 6.1.1.4'
 'N' 'N' 0.0311 0.0180 'International Tables Vol C Tables 4.2.6.8 and 6.1.1.4'
 'O' 'O' 0.0492 0.0322 'International Tables Vol C Tables 4.2.6.8 and 6.1.1.4'
 'S' 'S' 0.3331 0.5567 'International Tables Vol C Tables 4.2.6.8 and 6.1.1.4'

_shelx_space_group_comment
;
The symmetry employed for this shelxl refinement is uniquely defined
by the following loop, which should always be used as a source of
symmetry information in preference to the above space-group names.
They are only intended as comments.
;
_space_group_crystal_system        'tetragonal'
_space_group_IT_number             110
_space_group_name_H-M_alt          'I 41 c d'
_space_group_name_Hall             'I 4bw -2c'
loop_
  _space_group_symop_operation_xyz
 'x, y, z'
 '-x+1/2, -y+1/2, z+1/2'
 '-y, x+1/2, z+1/4'
 'y+1/2, -x, z+3/4'
 'x, -y, z+1/2'
 '-x+1/2, y+1/2, z'
 '-y, -x+1/2, z+3/4'
 'y+1/2, x, z+1/4'
 'x+1/2, y+1/2, z+1/2'
 '-x+1, -y+1, z+1'
 '-y+1/2, x+1, z+3/4'
 'y+1, -x+1/2, z+5/4'
 'x+1/2, -y+1/2, z+1'
 '-x+1, y+1, z+1/2'
 '-y+1/2, -x+1, z+5/4'
 'y+1, x+1/2, z+3/4'

_cell_length_a                     19.5421(2)
_cell_length_b                     19.5421(2)
_cell_length_c                     20.9646(3)
_cell_angle_alpha                  90
_cell_angle_beta                   90
_cell_angle_gamma                  90
_cell_volume                       8006.2(2)
_cell_formula_units_Z              8
_cell_measurement_reflns_used      9444
_cell_measurement_temperature      100.01(10)
_cell_measurement_theta_max        74.2810
_cell_measurement_theta_min        4.4880
_shelx_estimated_absorpt_T_max     ?
_shelx_estimated_absorpt_T_min     ?
_exptl_absorpt_coefficient_mu      3.626
_exptl_absorpt_correction_T_max    1.00000
_exptl_absorpt_correction_T_min    0.77222
_exptl_absorpt_correction_type     multi-scan
_exptl_absorpt_process_details
;
CrysAlisPro 1.171.42.49 (Rigaku Oxford Diffraction, 2022)
Empirical absorption correction using spherical harmonics,
implemented in SCALE3 ABSPACK scaling algorithm.
;
_exptl_absorpt_special_details     ?
_exptl_crystal_colour              colourless
_exptl_crystal_colour_primary      colourless
_exptl_crystal_density_diffrn      1.386
_exptl_crystal_density_meas        ?
_exptl_crystal_density_method      ?
_exptl_crystal_description         needle
_exptl_crystal_F_000               3520
_exptl_crystal_size_max            0.12
_exptl_crystal_size_mid            0.04
_exptl_crystal_size_min            0.04
_exptl_transmission_factor_max     ?
_exptl_transmission_factor_min     ?
_diffrn_reflns_av_R_equivalents    0.0498
_diffrn_reflns_av_unetI/netI       0.0293
_diffrn_reflns_Laue_measured_fraction_full  1.000
_diffrn_reflns_Laue_measured_fraction_max  0.999
_diffrn_reflns_limit_h_max         24
_diffrn_reflns_limit_h_min         -21
_diffrn_reflns_limit_k_max         24
_diffrn_reflns_limit_k_min         -23
_diffrn_reflns_limit_l_max         25
_diffrn_reflns_limit_l_min         -26
_diffrn_reflns_number              22261
_diffrn_reflns_point_group_measured_fraction_full  0.994
_diffrn_reflns_point_group_measured_fraction_max  0.989
_diffrn_reflns_theta_full          67.684
_diffrn_reflns_theta_max           74.393
_diffrn_reflns_theta_min           4.525
_diffrn_ambient_environment        N~2~
_diffrn_ambient_temperature        100.01(10)
_diffrn_detector                   'CCD plate'
_diffrn_detector_area_resol_mean   10.3577
_diffrn_detector_type              Atlas
_diffrn_measured_fraction_theta_full  1.000
_diffrn_measured_fraction_theta_max  0.999
_diffrn_measurement_details
;
List of Runs (angles in degrees, time in seconds):

  # Type    Start    End  Width  t~exp~   \w     \q     \k     \f   Frames
--------------------------------------------------------------------------
  1  \w   -115.00 -17.00   1.00   12.00    --  -41.26 -37.00 -30.00   98
  2  \w    -65.00  23.00   1.00   12.00    --  -41.26  37.00 150.00   88
  3  \w    -16.00  74.00   1.00   12.00    --   41.26 -77.00-150.00   90
  4  \w     24.00 106.00   1.00   25.00    --  107.01 -94.00-180.00   82
  5  \w    141.00 178.00   1.00   25.00    --  107.01  77.00   0.00   37
  6  \w     49.00 109.00   1.00   25.00    --  107.01-111.00 120.00   60
  7  \w     37.00 119.00   1.00   25.00    --  107.01 -30.00  30.00   82
  8  \w     43.00 136.00   1.00   25.00    --  107.01 -61.00 -60.00   93
  9  \w     59.00 175.00   1.00   25.00    --  107.01  15.00  60.00  116
 10  \w     46.00 107.00   1.00   25.00    --  107.01 -94.00 -90.00   61
 11  \w     83.00 112.00   1.00   25.00    --  107.01  45.00-150.00   29
 12  \w     37.00 124.00   1.00   25.00    --  107.01 -30.00-150.00   87
;
_diffrn_measurement_device         'kappa diffractometer'
_diffrn_measurement_device_type    'SuperNova, Dual, Cu at home/near, Atlas'
_diffrn_measurement_method         '\w scans'
_diffrn_orient_matrix_type        
 'CrysAlisPro convention (1999,Acta A55,543-557)'
_diffrn_orient_matrix_UB_11        -0.0320407000
_diffrn_orient_matrix_UB_12        -0.0706152000
_diffrn_orient_matrix_UB_13        -0.0134117000
_diffrn_orient_matrix_UB_21        -0.0134778000
_diffrn_orient_matrix_UB_22        0.0214222000
_diffrn_orient_matrix_UB_23        -0.0696040000
_diffrn_orient_matrix_UB_31        0.0707245000
_diffrn_orient_matrix_UB_32        -0.0278074000
_diffrn_orient_matrix_UB_33        -0.0193792000
_diffrn_radiation_monochromator    mirror
_diffrn_radiation_probe            x-ray
_diffrn_radiation_type             'Cu K\a'
_diffrn_radiation_wavelength       1.54184
_diffrn_source                     'micro-focus sealed X-ray tube'
_diffrn_source_current             0.80
_diffrn_source_power               0.040
_diffrn_source_target              Cu
_diffrn_source_type                'SuperNova (Cu) X-ray Source'
_diffrn_source_voltage             50
_reflns_Friedel_coverage           0.923
_reflns_Friedel_fraction_full      0.987
_reflns_Friedel_fraction_max       0.979
_reflns_number_gt                  3836
_reflns_number_total               4052
_reflns_special_details
;
 Reflections were merged by SHELXL according to the crystal
 class for the calculation of statistics and refinement.
 
 _reflns_Friedel_fraction is defined as the number of unique
 Friedel pairs measured divided by the number that would be
 possible theoretically, ignoring centric projections and
 systematic absences.
;
_reflns_threshold_expression       'I > 2\s(I)'
_computing_cell_refinement         'CrysAlisPro 1.171.42.49 (Rigaku OD, 2022)'
_computing_data_collection         'CrysAlisPro 1.171.42.49 (Rigaku OD, 2022)'
_computing_data_reduction          'CrysAlisPro 1.171.42.49 (Rigaku OD, 2022)'
_computing_molecular_graphics      'Olex2 1.5-alpha (Dolomanov et al., 2009)'
_computing_publication_material    'Olex2 1.5-alpha (Dolomanov et al., 2009)'
_computing_structure_refinement    'SHELXL 2019/3 (Sheldrick, 2015)'
_computing_structure_solution      'SHELXT 2014/4 (Sheldrick, 2014)'
_refine_diff_density_max           0.597
_refine_diff_density_min           -0.294
_refine_diff_density_rms           0.062
_refine_ls_abs_structure_details
;
 Flack x determined using 1718 quotients [(I+)-(I-)]/[(I+)+(I-)]
 (Parsons, Flack and Wagner, Acta Cryst. B69 (2013) 249-259).
;
_refine_ls_abs_structure_Flack     -0.004(17)
_refine_ls_extinction_coef         .
_refine_ls_extinction_method       none
_refine_ls_goodness_of_fit_ref     1.060
_refine_ls_hydrogen_treatment      constr
_refine_ls_matrix_type             full
_refine_ls_number_parameters       280
_refine_ls_number_reflns           4052
_refine_ls_number_restraints       79
_refine_ls_R_factor_all            0.0470
_refine_ls_R_factor_gt             0.0437
_refine_ls_restrained_S_all        1.057
_refine_ls_shift/su_max            0.001
_refine_ls_shift/su_mean           0.000
_refine_ls_structure_factor_coef   Fsqd
_refine_ls_weighting_details      
 'w=1/[\s^2^(Fo^2^)+(0.0754P)^2^+7.1628P] where P=(Fo^2^+2Fc^2^)/3'
_refine_ls_weighting_scheme        calc
_refine_ls_wR_factor_gt            0.1164
_refine_ls_wR_factor_ref           0.1201
_refine_special_details            ?
_olex2_refinement_description
;
1. Fixed Uiso
 At 1.2 times of:
  All C(H) groups, All N(H,H,H) groups
 At 1.5 times of:
  All C(H,H,H) groups
2. Uiso/Uaniso restraints and constraints
Uanis(S2S) \\sim Ueq, Uanis(O2S) \\sim Ueq, Uanis(C3S) \\sim Ueq, Uanis(C4S)
\\sim Ueq: with sigma of 0.01 and sigma for terminal atoms of 0.01
Uanis(S2SA) \\sim Ueq, Uanis(O2SA) \\sim Ueq, Uanis(C4SA) \\sim Ueq,
Uanis(C3SA) \\sim Ueq: with sigma of 0.01 and sigma for terminal atoms of 0.01
3. Rigid body (RIGU) restrains
 S2S, O2S, C3S, C4S
 with sigma for 1-2 distances of 0.001 and sigma for 1-3 distances of 0.001
 S2SA, O2SA, C3SA, C4SA
 with sigma for 1-2 distances of 0.001 and sigma for 1-3 distances of 0.001
4. Others
 Sof(S2SA)=Sof(O2SA)=Sof(C3SA)=Sof(H3SD)=Sof(H3SE)=Sof(H3SF)=Sof(C4SA)=
 Sof(H4SD)=Sof(H4SE)=Sof(H4SF)=1-FVAR(1)
 Sof(S2S)=Sof(O2S)=Sof(C3S)=Sof(H3SA)=Sof(H3SB)=Sof(H3SC)=Sof(C4S)=Sof(H4SA)=
 Sof(H4SB)=Sof(H4SC)=FVAR(1)
5.a Aromatic/amide H refined with riding coordinates:
 C12(H12), C13(H13), C15(H15), C16(H16), C22(H22), C23(H23), C25(H25), C26(H26)
5.b Idealised Me refined as rotating group:
 N1(H1A,H1B,H1C), C1S(H1SA,H1SB,H1SC), C2S(H2SA,H2SB,H2SC), C3S(H3SA,H3SB,
 H3SC), C4S(H4SA,H4SB,H4SC), C3SA(H3SD,H3SE,H3SF), C4SA(H4SD,H4SE,H4SF)
;
_atom_sites_solution_hydrogens     geom
_atom_sites_solution_primary       dual
_atom_sites_solution_secondary     ?
loop_
  _atom_site_label
  _atom_site_type_symbol
  _atom_site_fract_x
  _atom_site_fract_y
  _atom_site_fract_z
  _atom_site_U_iso_or_equiv
  _atom_site_adp_type
  _atom_site_occupancy
  _atom_site_site_symmetry_order
  _atom_site_calc_flag
  _atom_site_refinement_flags_posn
  _atom_site_refinement_flags_adp
  _atom_site_refinement_flags_occupancy
  _atom_site_disorder_assembly
  _atom_site_disorder_group
 S1 S 0.41962(5) 0.74440(5) 0.73324(5) 0.0283(2) Uani 1 1 d . . . . .
 O1 O 0.40120(18) 0.76663(15) 0.79756(16) 0.0333(7) Uani 1 1 d . . . . .
 O2 O 0.36324(18) 0.71453(16) 0.69826(17) 0.0376(8) Uani 1 1 d . . . . .
 O3 O 0.48153(16) 0.70300(16) 0.73454(18) 0.0360(7) Uani 1 1 d . . . . .
 N1 N 0.4837(2) 0.75533(18) 0.37327(19) 0.0317(8) Uani 1 1 d . . . . .
 H1A H 0.519427 0.753760 0.345423 0.038 Uiso 1 1 calc R U . . .
 H1B H 0.443644 0.753654 0.351265 0.038 Uiso 1 1 calc R U . . .
 H1C H 0.486197 0.719001 0.400332 0.038 Uiso 1 1 calc R U . . .
 C1 C 0.500000 1.000000 0.5874(3) 0.0239(11) Uani 1 2 d S T P . .
 C2 C 0.500000 1.000000 0.5233(3) 0.0242(11) Uani 1 2 d S T P . .
 C11 C 0.4803(2) 0.9380(2) 0.6246(2) 0.0239(8) Uani 1 1 d . . . . .
 C12 C 0.4187(2) 0.9043(2) 0.6111(2) 0.0274(9) Uani 1 1 d . . . . .
 H12 H 0.389532 0.921610 0.578623 0.033 Uiso 1 1 calc R U . . .
 C13 C 0.3997(2) 0.8459(2) 0.6447(2) 0.0273(8) Uani 1 1 d . . . . .
 H13 H 0.357721 0.823617 0.635337 0.033 Uiso 1 1 calc R U . . .
 C14 C 0.4422(2) 0.82067(19) 0.6915(2) 0.0258(8) Uani 1 1 d . . . . .
 C15 C 0.5029(2) 0.8544(2) 0.7071(2) 0.0287(8) Uani 1 1 d . . . . .
 H15 H 0.531543 0.837104 0.739966 0.034 Uiso 1 1 calc R U . . .
 C16 C 0.5210(2) 0.9135(2) 0.6742(2) 0.0291(9) Uani 1 1 d . . . . .
 H16 H 0.561585 0.937339 0.685595 0.035 Uiso 1 1 calc R U . . .
 C21 C 0.4939(2) 0.93623(19) 0.4845(2) 0.0239(7) Uani 1 1 d . . . . .
 C22 C 0.4358(2) 0.9224(2) 0.4478(2) 0.0295(9) Uani 1 1 d . . . . .
 H22 H 0.398562 0.953681 0.447827 0.035 Uiso 1 1 calc R U . . .
 C23 C 0.4323(2) 0.8631(2) 0.4112(2) 0.0305(9) Uani 1 1 d . . . . .
 H23 H 0.392276 0.853121 0.387200 0.037 Uiso 1 1 calc R U . . .
 C24 C 0.4869(2) 0.8194(2) 0.4102(2) 0.0250(8) Uani 1 1 d . . . . .
 C25 C 0.5460(2) 0.8326(2) 0.4445(2) 0.0305(9) Uani 1 1 d . . . . .
 H25 H 0.584009 0.802362 0.442453 0.037 Uiso 1 1 calc R U . . .
 C26 C 0.5485(2) 0.8910(2) 0.4820(3) 0.0297(8) Uani 1 1 d . . . . .
 H26 H 0.588363 0.900209 0.506507 0.036 Uiso 1 1 calc R U . . .
 S1S S 0.47482(6) 0.69064(7) 0.53352(6) 0.0380(3) Uani 1 1 d . . . . .
 O1S O 0.5061(2) 0.66718(16) 0.47084(17) 0.0391(8) Uani 1 1 d . . . . .
 C1S C 0.5451(3) 0.7144(3) 0.5825(3) 0.0416(11) Uani 1 1 d . . . . .
 H1SA H 0.582502 0.681630 0.576670 0.062 Uiso 1 1 calc R U . . .
 H1SB H 0.530743 0.714395 0.627331 0.062 Uiso 1 1 calc R U . . .
 H1SC H 0.560729 0.760308 0.570638 0.062 Uiso 1 1 calc R U . . .
 C2S C 0.4498(3) 0.6156(3) 0.5748(3) 0.0528(15) Uani 1 1 d . . . . .
 H2SA H 0.407448 0.597704 0.556132 0.079 Uiso 1 1 calc R U . . .
 H2SB H 0.442185 0.626445 0.619857 0.079 Uiso 1 1 calc R U . . .
 H2SC H 0.485990 0.581060 0.571175 0.079 Uiso 1 1 calc R U . . .
 S2S S 0.25900(9) 0.84447(9) 0.48737(11) 0.0346(6) Uani 0.604(4) 1 d . U P A 1
 O2S O 0.2364(5) 0.8635(4) 0.5537(4) 0.0414(19) Uani 0.604(4) 1 d . U P A 1
 C3S C 0.3087(7) 0.7611(7) 0.5133(6) 0.044(3) Uani 0.604(4) 1 d . U P A 1
 H3SA H 0.346025 0.773473 0.542265 0.066 Uiso 0.604(4) 1 calc R U P A 1
 H3SB H 0.327578 0.738575 0.475383 0.066 Uiso 0.604(4) 1 calc R U P A 1
 H3SC H 0.277171 0.729832 0.534989 0.066 Uiso 0.604(4) 1 calc R U P A 1
 C4S C 0.1868(6) 0.8024(8) 0.4542(8) 0.045(3) Uani 0.604(4) 1 d . U P A 1
 H4SA H 0.177053 0.760838 0.478735 0.067 Uiso 0.604(4) 1 calc R U P A 1
 H4SB H 0.196336 0.790226 0.409789 0.067 Uiso 0.604(4) 1 calc R U P A 1
 H4SC H 0.147077 0.833009 0.455922 0.067 Uiso 0.604(4) 1 calc R U P A 1
 S2SA S 0.22311(15) 0.78343(16) 0.52797(17) 0.0412(9) Uani 0.396(4) 1 d . U P A
 2
 O2SA O 0.2266(10) 0.8459(8) 0.5712(8) 0.055(4) Uani 0.396(4) 1 d . U P A 2
 C3SA C 0.3137(9) 0.7738(9) 0.4918(8) 0.030(3) Uani 0.396(4) 1 d . U P A 2
 H3SD H 0.313469 0.790227 0.447682 0.045 Uiso 0.396(4) 1 calc R U P A 2
 H3SE H 0.327177 0.725460 0.492615 0.045 Uiso 0.396(4) 1 calc R U P A 2
 H3SF H 0.346361 0.800688 0.516905 0.045 Uiso 0.396(4) 1 calc R U P A 2
 C4SA C 0.2068(11) 0.8114(14) 0.4462(12) 0.051(5) Uani 0.396(4) 1 d . U P A 2
 H4SD H 0.169638 0.845102 0.446070 0.077 Uiso 0.396(4) 1 calc R U P A 2
 H4SE H 0.193591 0.771891 0.420158 0.077 Uiso 0.396(4) 1 calc R U P A 2
 H4SF H 0.248290 0.832165 0.428562 0.077 Uiso 0.396(4) 1 calc R U P A 2

loop_
  _atom_site_aniso_label
  _atom_site_aniso_U_11
  _atom_site_aniso_U_22
  _atom_site_aniso_U_33
  _atom_site_aniso_U_23
  _atom_site_aniso_U_13
  _atom_site_aniso_U_12
 S1 0.0317(5) 0.0190(4) 0.0342(5) -0.0005(4) 0.0031(4) -0.0027(4)
 O1 0.0393(17) 0.0279(15) 0.0328(17) 0.0002(12) 0.0040(13) -0.0021(13)
 O2 0.0425(19) 0.0254(15) 0.0448(19) 0.0004(13) -0.0012(15) -0.0129(13)
 O3 0.0387(17) 0.0240(14) 0.0452(19) 0.0025(14) 0.0074(16) 0.0018(12)
 N1 0.040(2) 0.0206(17) 0.0350(19) -0.0030(15) -0.0029(16) -0.0008(14)
 C1 0.016(2) 0.020(2) 0.036(3) 0.000 0.000 0.0003(19)
 C2 0.016(2) 0.019(2) 0.037(3) 0.000 0.000 0.0008(19)
 C11 0.0225(19) 0.0188(17) 0.030(2) -0.0017(15) 0.0039(15) 0.0001(14)
 C12 0.0237(19) 0.0252(19) 0.033(2) 0.0012(17) 0.0013(16) -0.0016(15)
 C13 0.0271(19) 0.0252(19) 0.029(2) -0.0022(16) -0.0002(16) -0.0068(16)
 C14 0.0254(19) 0.0182(17) 0.034(2) -0.0030(16) 0.0031(16) -0.0006(14)
 C15 0.0282(19) 0.0180(18) 0.040(2) 0.0035(17) -0.0027(18) -0.0005(16)
 C16 0.0242(19) 0.0223(19) 0.041(2) -0.0008(17) -0.0032(17) -0.0019(15)
 C21 0.0216(17) 0.0196(16) 0.0307(18) 0.0028(17) 0.0012(16) -0.0002(14)
 C22 0.025(2) 0.026(2) 0.038(2) 0.0006(17) -0.0050(17) 0.0063(15)
 C23 0.029(2) 0.027(2) 0.036(2) -0.0009(17) -0.0076(17) -0.0008(16)
 C24 0.0267(19) 0.0192(18) 0.029(2) 0.0005(15) 0.0006(16) -0.0046(15)
 C25 0.0241(19) 0.0244(19) 0.043(2) -0.0034(18) 0.0018(18) 0.0021(15)
 C26 0.0170(17) 0.0235(19) 0.049(2) -0.0051(19) -0.0038(18) -0.0018(14)
 S1S 0.0337(5) 0.0424(6) 0.0379(6) -0.0018(5) -0.0022(5) 0.0055(5)
 O1S 0.054(2) 0.0272(14) 0.036(2) -0.0001(13) 0.0000(15) 0.0040(15)
 C1S 0.042(3) 0.039(3) 0.043(3) 0.000(2) 0.001(2) 0.001(2)
 C2S 0.054(3) 0.062(4) 0.043(3) 0.009(3) -0.009(2) -0.024(3)
 S2S 0.0289(9) 0.0276(9) 0.0474(11) -0.0066(8) 0.0038(8) 0.0004(6)
 O2S 0.044(4) 0.031(4) 0.049(4) -0.007(3) 0.012(3) 0.000(3)
 C3S 0.036(4) 0.038(6) 0.058(7) -0.016(5) 0.004(5) 0.004(4)
 C4S 0.031(5) 0.044(5) 0.059(6) -0.011(4) 0.004(4) 0.001(4)
 S2SA 0.0330(15) 0.0361(16) 0.0544(19) -0.0083(14) 0.0117(13) 0.0024(11)
 O2SA 0.058(7) 0.041(6) 0.065(7) -0.015(6) 0.018(6) 0.003(5)
 C3SA 0.030(5) 0.027(6) 0.032(7) 0.008(5) 0.010(5) 0.001(4)
 C4SA 0.045(8) 0.055(10) 0.054(6) 0.014(6) 0.009(6) 0.019(8)

_geom_special_details
;
 All esds (except the esd in the dihedral angle between two l.s. planes)
 are estimated using the full covariance matrix.  The cell esds are taken
 into account individually in the estimation of esds in distances, angles
 and torsion angles; correlations between esds in cell parameters are only
 used when they are defined by crystal symmetry.  An approximate (isotropic)
 treatment of cell esds is used for estimating esds involving l.s. planes.
;
loop_
  _geom_bond_atom_site_label_1
  _geom_bond_atom_site_label_2
  _geom_bond_distance
  _geom_bond_site_symmetry_2
  _geom_bond_publ_flag
 S1 O1 1.462(3) . ?
 S1 O2 1.447(3) . ?
 S1 O3 1.456(3) . ?
 S1 C14 1.784(4) . ?
 N1 H1A 0.9100 . ?
 N1 H1B 0.9100 . ?
 N1 H1C 0.9100 . ?
 N1 C24 1.473(5) . ?
 C1 C2 1.344(8) . ?
 C1 C11 1.492(5) . ?
 C1 C11 1.492(5) 10_564 ?
 C2 C21 1.493(5) 10_564 ?
 C2 C21 1.493(5) . ?
 C11 C12 1.400(6) . ?
 C11 C16 1.394(6) . ?
 C12 H12 0.9500 . ?
 C12 C13 1.391(6) . ?
 C13 H13 0.9500 . ?
 C13 C14 1.377(6) . ?
 C14 C15 1.395(6) . ?
 C15 H15 0.9500 . ?
 C15 C16 1.392(6) . ?
 C16 H16 0.9500 . ?
 C21 C22 1.397(6) . ?
 C21 C26 1.387(6) . ?
 C22 H22 0.9500 . ?
 C22 C23 1.391(6) . ?
 C23 H23 0.9500 . ?
 C23 C24 1.369(6) . ?
 C24 C25 1.385(6) . ?
 C25 H25 0.9500 . ?
 C25 C26 1.386(6) . ?
 C26 H26 0.9500 . ?
 S1S O1S 1.520(4) . ?
 S1S C1S 1.777(6) . ?
 S1S C2S 1.772(6) . ?
 C1S H1SA 0.9800 . ?
 C1S H1SB 0.9800 . ?
 C1S H1SC 0.9800 . ?
 C2S H2SA 0.9800 . ?
 C2S H2SB 0.9800 . ?
 C2S H2SC 0.9800 . ?
 S2S O2S 1.505(8) . ?
 S2S C3S 1.973(13) . ?
 S2S C4S 1.774(13) . ?
 C3S H3SA 0.9800 . ?
 C3S H3SB 0.9800 . ?
 C3S H3SC 0.9800 . ?
 C4S H4SA 0.9800 . ?
 C4S H4SB 0.9800 . ?
 C4S H4SC 0.9800 . ?
 S2SA O2SA 1.521(15) . ?
 S2SA C3SA 1.935(18) . ?
 S2SA C4SA 1.83(2) . ?
 C3SA H3SD 0.9800 . ?
 C3SA H3SE 0.9800 . ?
 C3SA H3SF 0.9800 . ?
 C4SA H4SD 0.9800 . ?
 C4SA H4SE 0.9800 . ?
 C4SA H4SF 0.9800 . ?

loop_
  _geom_angle_atom_site_label_1
  _geom_angle_atom_site_label_2
  _geom_angle_atom_site_label_3
  _geom_angle
  _geom_angle_site_symmetry_1
  _geom_angle_site_symmetry_3
  _geom_angle_publ_flag
 O1 S1 C14 105.39(18) . . ?
 O2 S1 O1 113.6(2) . . ?
 O2 S1 O3 114.7(2) . . ?
 O2 S1 C14 106.1(2) . . ?
 O3 S1 O1 110.6(2) . . ?
 O3 S1 C14 105.55(19) . . ?
 H1A N1 H1B 109.5 . . ?
 H1A N1 H1C 109.5 . . ?
 H1B N1 H1C 109.5 . . ?
 C24 N1 H1A 109.5 . . ?
 C24 N1 H1B 109.5 . . ?
 C24 N1 H1C 109.5 . . ?
 C2 C1 C11 121.5(3) . . ?
 C2 C1 C11 121.5(3) . 10_564 ?
 C11 C1 C11 116.9(5) 10_564 . ?
 C1 C2 C21 123.0(3) . 10_564 ?
 C1 C2 C21 123.0(3) . . ?
 C21 C2 C21 113.9(5) 10_564 . ?
 C12 C11 C1 119.8(4) . . ?
 C16 C11 C1 121.4(4) . . ?
 C16 C11 C12 118.7(4) . . ?
 C11 C12 H12 119.6 . . ?
 C13 C12 C11 120.8(4) . . ?
 C13 C12 H12 119.6 . . ?
 C12 C13 H13 120.2 . . ?
 C14 C13 C12 119.6(4) . . ?
 C14 C13 H13 120.2 . . ?
 C13 C14 S1 120.0(3) . . ?
 C13 C14 C15 120.7(4) . . ?
 C15 C14 S1 119.3(3) . . ?
 C14 C15 H15 120.3 . . ?
 C16 C15 C14 119.5(4) . . ?
 C16 C15 H15 120.3 . . ?
 C11 C16 H16 119.7 . . ?
 C15 C16 C11 120.6(4) . . ?
 C15 C16 H16 119.7 . . ?
 C22 C21 C2 121.8(3) . . ?
 C26 C21 C2 119.3(4) . . ?
 C26 C21 C22 118.8(4) . . ?
 C21 C22 H22 119.9 . . ?
 C23 C22 C21 120.3(4) . . ?
 C23 C22 H22 119.9 . . ?
 C22 C23 H23 120.3 . . ?
 C24 C23 C22 119.4(4) . . ?
 C24 C23 H23 120.3 . . ?
 C23 C24 N1 120.4(4) . . ?
 C23 C24 C25 121.7(4) . . ?
 C25 C24 N1 117.8(4) . . ?
 C24 C25 H25 120.7 . . ?
 C24 C25 C26 118.5(4) . . ?
 C26 C25 H25 120.7 . . ?
 C21 C26 H26 119.4 . . ?
 C25 C26 C21 121.2(4) . . ?
 C25 C26 H26 119.4 . . ?
 O1S S1S C1S 105.5(2) . . ?
 O1S S1S C2S 106.5(3) . . ?
 C2S S1S C1S 98.5(3) . . ?
 S1S C1S H1SA 109.5 . . ?
 S1S C1S H1SB 109.5 . . ?
 S1S C1S H1SC 109.5 . . ?
 H1SA C1S H1SB 109.5 . . ?
 H1SA C1S H1SC 109.5 . . ?
 H1SB C1S H1SC 109.5 . . ?
 S1S C2S H2SA 109.5 . . ?
 S1S C2S H2SB 109.5 . . ?
 S1S C2S H2SC 109.5 . . ?
 H2SA C2S H2SB 109.5 . . ?
 H2SA C2S H2SC 109.5 . . ?
 H2SB C2S H2SC 109.5 . . ?
 O2S S2S C3S 95.4(6) . . ?
 O2S S2S C4S 104.1(6) . . ?
 C4S S2S C3S 96.7(7) . . ?
 S2S C3S H3SA 109.5 . . ?
 S2S C3S H3SB 109.5 . . ?
 S2S C3S H3SC 109.5 . . ?
 H3SA C3S H3SB 109.5 . . ?
 H3SA C3S H3SC 109.5 . . ?
 H3SB C3S H3SC 109.5 . . ?
 S2S C4S H4SA 109.5 . . ?
 S2S C4S H4SB 109.5 . . ?
 S2S C4S H4SC 109.5 . . ?
 H4SA C4S H4SB 109.5 . . ?
 H4SA C4S H4SC 109.5 . . ?
 H4SB C4S H4SC 109.5 . . ?
 O2SA S2SA C3SA 105.7(9) . . ?
 O2SA S2SA C4SA 109.1(11) . . ?
 C4SA S2SA C3SA 79.7(9) . . ?
 S2SA C3SA H3SD 109.5 . . ?
 S2SA C3SA H3SE 109.5 . . ?
 S2SA C3SA H3SF 109.5 . . ?
 H3SD C3SA H3SE 109.5 . . ?
 H3SD C3SA H3SF 109.5 . . ?
 H3SE C3SA H3SF 109.5 . . ?
 S2SA C4SA H4SD 109.5 . . ?
 S2SA C4SA H4SE 109.5 . . ?
 S2SA C4SA H4SF 109.5 . . ?
 H4SD C4SA H4SE 109.5 . . ?
 H4SD C4SA H4SF 109.5 . . ?
 H4SE C4SA H4SF 109.5 . . ?

loop_
  _geom_torsion_atom_site_label_1
  _geom_torsion_atom_site_label_2
  _geom_torsion_atom_site_label_3
  _geom_torsion_atom_site_label_4
  _geom_torsion
  _geom_torsion_site_symmetry_1
  _geom_torsion_site_symmetry_2
  _geom_torsion_site_symmetry_3
  _geom_torsion_site_symmetry_4
  _geom_torsion_publ_flag
 S1 C14 C15 C16 179.3(3) . . . . ?
 O1 S1 C14 C13 -108.8(4) . . . . ?
 O1 S1 C14 C15 70.7(4) . . . . ?
 O2 S1 C14 C13 11.9(4) . . . . ?
 O2 S1 C14 C15 -168.5(4) . . . . ?
 O3 S1 C14 C13 134.0(4) . . . . ?
 O3 S1 C14 C15 -46.4(4) . . . . ?
 N1 C24 C25 C26 -176.8(4) . . . . ?
 C1 C2 C21 C22 111.7(4) . . . . ?
 C1 C2 C21 C26 -71.6(4) . . . . ?
 C1 C11 C12 C13 179.2(4) . . . . ?
 C1 C11 C16 C15 -178.1(4) . . . . ?
 C2 C1 C11 C12 -51.3(4) . . . . ?
 C2 C1 C11 C16 130.5(3) . . . . ?
 C2 C21 C22 C23 178.8(4) . . . . ?
 C2 C21 C26 C25 -177.4(4) . . . . ?
 C11 C1 C2 C21 167.9(3) 10_564 . . . ?
 C11 C1 C2 C21 -12.1(3) . . . . ?
 C11 C1 C2 C21 -12.1(3) 10_564 . . 10_564 ?
 C11 C1 C2 C21 167.9(3) . . . 10_564 ?
 C11 C1 C11 C12 128.7(4) 10_564 . . . ?
 C11 C1 C11 C16 -49.5(3) 10_564 . . . ?
 C11 C12 C13 C14 -0.4(6) . . . . ?
 C12 C11 C16 C15 3.7(6) . . . . ?
 C12 C13 C14 S1 -178.2(3) . . . . ?
 C12 C13 C14 C15 2.3(6) . . . . ?
 C13 C14 C15 C16 -1.1(7) . . . . ?
 C14 C15 C16 C11 -1.9(7) . . . . ?
 C16 C11 C12 C13 -2.6(6) . . . . ?
 C21 C2 C21 C22 -68.3(4) 10_564 . . . ?
 C21 C2 C21 C26 108.4(4) 10_564 . . . ?
 C21 C22 C23 C24 -1.7(7) . . . . ?
 C22 C21 C26 C25 -0.6(7) . . . . ?
 C22 C23 C24 N1 178.3(4) . . . . ?
 C22 C23 C24 C25 -0.2(7) . . . . ?
 C23 C24 C25 C26 1.7(7) . . . . ?
 C24 C25 C26 C21 -1.3(7) . . . . ?
 C26 C21 C22 C23 2.1(7) . . . . ?

loop_
  _diffrn_refln_index_h
  _diffrn_refln_index_k
  _diffrn_refln_index_l
  _diffrn_refln_intensity_net
  _diffrn_refln_intensity_u
 0 0 -26 -2.29 1.33
 0 0 -24 515.64 14.79
 0 0 -20 648.01 19.84
 0 0 -18 1.9 3.5
 0 0 -18 0.48 2.03
 0 0 -16 481.28 25.51
 0 0 -16 473.3 14.66
 0 0 -14 -3.99 3.74
 0 0 -12 918.46 28.95
 0 0 -10 0.43 2.33
 0 0 -8 923.49 21.61
 0 0 -6 2.34 1.75
 0 0 -4 9881.6 43.92
 0 0 -2 0.16 0.5
 0 0 2 0.23 0.26
 0 0 4 9999 24.37
 0 0 6 -0.17 0.5
 0 0 8 584.69 6.68
 0 0 16 540.55 15.35
 0 0 18 2.5 2.25
 0 0 20 715.5 18.89
 0 0 22 2.7 2.01
 0 0 24 468.7 10.75
 0 -1 -25 -1.49 1.48
 -1 0 -25 -0.89 1.38
 0 1 -25 1.53 1.58
 1 0 -25 1.34 1.5
 0 1 -23 -0.43 1.91
 1 0 -23 0.32 2.07
 1 0 -21 -0.04 2.12
 0 -1 -21 -1.1 2.19
 -1 0 -19 0.59 2.14
 1 0 -19 -0.81 2.22
 0 -1 -19 1.03 2.39
 0 1 -19 -2 2.22
 -1 0 -17 10.45 4.39
 0 1 -17 -0.49 4.2
 1 0 -17 8.69 4.72
 0 -1 -17 1.34 3.45
 0 -1 -17 -1.69 1.77
 0 1 -17 1.58 1.89
 -1 0 -17 1.42 1.81
 1 0 -17 -3.03 2.18
 1 0 -15 -0.78 3.59
 0 1 -15 3.47 3.15
 0 -1 -15 5.37 3.79
 -1 0 -15 -0.72 3.04
 0 -1 -15 -0.26 1.55
 0 1 -15 -1.08 1.46
 1 0 -15 -1.5 1.52
 -1 0 -15 -2.22 1.81
 -1 0 -13 -3.12 2.71
 0 -1 -13 -0.3 2.62
 0 1 -13 1.86 2.71
 1 0 -13 1.76 2.66
 0 1 -11 -0.83 2.3
 1 0 -11 -2.37 3.16
 0 -1 -11 -0.98 3.12
 -1 0 -11 -2.62 2.42
 -1 0 -9 -0.9 2.24
 0 -1 -9 -0.93 2.34
 0 1 -9 0.79 2.15
 1 0 -9 -0.65 2.18
 1 0 -7 -0.73 1.77
 -1 0 -7 0.2 1.83
 0 -1 -7 -0.83 2.08
 0 1 -7 -1.64 1.92
 1 0 -5 -0.64 1.72
 0 -1 -5 -0.17 1.89
 0 1 -5 0.58 1.25
 -1 0 -5 -1.33 1.62
 0 1 -3 1.07 0.83
 0 -1 -3 -0.22 1.2
 1 0 -3 -0.84 1.04
 -1 0 -3 -1.07 0.96
 0 1 -1 -0.15 0.39
 -1 0 -1 0.1 0.31
 0 -1 -1 -0.53 0.55
 1 0 -1 0.21 0.33
 0 -1 1 0.27 0.24
 0 -1 3 0.4 0.4
 1 0 3 -0.28 0.68
 0 -1 5 1.06 0.62
 0 1 5 0.23 0.67
 1 0 5 0.54 0.68
 0 1 7 -0.93 0.72
 0 -1 7 0.65 0.52
 1 0 7 -0.37 0.74
 1 0 9 -0.11 0.75
 0 1 9 0.13 0.53
 0 1 15 -1.53 1.59
 1 0 15 -1.61 1.51
 0 -1 15 -0.79 1.58
 0 1 17 -0.08 1.51
 1 0 17 -2.13 2.26
 -1 0 17 0.74 1.51
 0 -1 17 2.93 1.89
 0 1 19 2.73 1.93
 -1 0 19 1.15 1.8
 0 -1 19 1.04 1.96
 1 0 19 -3.14 2.49
 -1 0 21 0.3 1.93
 1 0 21 -0.26 1.92
 0 -1 21 2.73 2.25
 0 1 21 0.94 1.63
 -1 0 23 0.2 1.28
 0 -1 23 1.17 1.54
 0 1 23 0.54 1.4
 1 0 23 -1.99 1.75
 0 -1 25 0.79 0.9
 1 0 25 0.96 0.8
 1 -1 -26 43.16 3.17
 -1 -1 -26 41.04 2.95
 1 1 -26 44.85 3.22
 1 1 -24 1 1.8
 1 -1 -24 1.75 1.83
 -1 1 -24 4.15 2.09
 -1 -1 -24 3.34 2.12
 -1 -1 -20 0.48 2.19
 1 1 -20 -0.26 2.21
 1 -1 -20 1.77 2.27
 -1 -1 -18 15.33 5.02
 -1 1 -18 14.58 4.29
 1 -1 -18 22.62 4.09
 -1 1 -18 29.26 4.38
 -1 -1 -18 21.05 3.77
 1 1 -18 18.25 3.52
 -1 1 -16 1.44 3.27
 -1 -1 -16 -6.39 4.64
 1 -1 -16 -3 4.26
 1 1 -16 -3.06 4.28
 1 1 -16 -0.6 1.56
 -1 1 -16 -1.78 2.29
 1 -1 -16 1.5 1.96
 -1 -1 -16 0.03 1.84
 -1 1 -14 72.59 9.16
 1 -1 -14 72.72 9.46
 -1 -1 -14 75.08 9.75
 1 1 -14 75.9 9.4
 -1 1 -12 2.66 2.94
 -1 -1 -12 0.34 2.85
 1 1 -12 -1.59 2.47
 1 -1 -12 0.5 2.75
 -1 -1 -10 321.53 15.51
 -1 1 -10 330.06 14.74
 1 -1 -10 332.57 16.02
 1 1 -10 324.67 14.75
 -1 -1 -8 -0.51 2.23
 1 -1 -8 -1.84 2.09
 1 1 -8 0 2.06
 -1 1 -8 -0.8 1.99
 -1 1 -6 1297.19 19.53
 1 -1 -6 1258.57 21.97
 -1 -1 -6 1294.23 22.51
 1 1 -6 1283.75 20.04
 1 1 -4 0.38 1.26
 -1 1 -4 0.01 1.16
 -1 -1 -4 0 1.76
 1 -1 -4 -0.16 1.39
 -1 -1 -2 95.11 3.74
 -1 1 -2 101.97 2.66
 1 1 -2 91.49 3.14
 1 1 -2 98.15 3.08
 1 -1 -2 94.46 3.58
 -1 1 0 0.02 0.25
 1 1 0 0.46 0.35
 1 -1 2 102.35 2.84
 1 -1 4 0.14 0.73
 1 1 6 1077.85 13.23
 1 -1 6 1188.22 12.41
 1 1 8 0.64 0.79
 1 -1 8 0.04 0.66
 1 1 16 -2 2.39
 -1 1 16 0.4 1.39
 -1 -1 16 1.97 1.68
 1 -1 16 -2.63 2.07
 1 -1 18 14.6 3.21
 1 1 18 12.36 3.01
 -1 1 18 17.15 3.2
 1 1 20 -1.32 2.05
 1 -1 20 0.47 2.56
 -1 1 20 -0.37 1.64
 -1 -1 20 -1.92 2
 -1 -1 22 11.09 2.51
 1 -1 22 10.36 2.93
 1 1 22 12.45 2.8
 -1 1 22 16.9 2.92
 1 -1 24 -2.36 1.24
 -1 -1 24 -1.41 1.11
 1 1 24 -0.5 1.23
 2 0 -26 54.17 3.47
 0 -2 -26 56.64 3.45
 0 2 -24 11.43 2.69
 -2 0 -24 7.81 2.37
 2 0 -24 10.04 2.7
 0 2 -22 18.77 3.88
 0 -2 -22 16.32 3.56
 0 -2 -20 32.42 4.72
 2 0 -20 30.25 4.85
 -2 0 -18 280.43 18.79
 2 0 -18 309.41 13.05
 0 -2 -18 288.52 12.68
 0 2 -18 301.27 13.08
 -2 0 -18 301.97 12.74
 -2 0 -16 -0.57 3.64
 0 -2 -16 7.98 4.82
 2 0 -16 0.24 3.47
 0 2 -16 3.17 2.4
 0 -2 -16 -1.91 1.89
 -2 0 -16 -0.38 1.67
 0 2 -16 2.73 1.69
 2 0 -16 3.11 1.78
 -2 0 -14 444.76 22.06
 2 0 -14 458.17 23.27
 0 2 -14 447.37 21.86
 0 -2 -14 435.15 23.23
 0 2 -12 27.2 5.26
 -2 0 -12 22.22 4.98
 2 0 -12 27.38 5.41
 0 -2 -12 23.54 5.35
 0 -2 -10 379.56 17.84
 2 0 -10 358.12 16.38
 -2 0 -10 368.8 16.19
 0 2 -10 383.15 15.44
 2 0 -8 59.96 5.74
 0 -2 -8 60.14 6.76
 0 2 -8 65.31 5.66
 -2 0 -8 61.13 5.74
 -2 0 -6 2191.2 27.26
 2 0 -6 2165.39 27.26
 0 -2 -6 2192.73 31.99
 0 2 -6 2197.38 25.36
 0 -2 -4 1456.53 21.47
 0 2 -4 1440.28 16.19
 -2 0 -4 1463.67 17.44
 2 0 -4 1453.16 17.49
 2 0 -2 227.74 4.87
 0 2 -2 232.32 5.45
 2 0 -2 239.88 3.42
 -2 0 -2 229.75 4.78
 0 -2 -2 224.45 6.53
 0 2 0 41.86 2
 2 0 0 48.89 2.09
 2 0 2 274.78 5.82
 2 0 4 1628.89 16.09
 0 -2 4 1589.87 12.07
 2 0 6 1915.27 19.23
 0 -2 6 2258.82 15.02
 2 0 8 89.2 4.43
 0 2 8 87.11 3.85
 2 0 10 353.8 8.49
 2 0 16 4.7 2.48
 0 2 16 2.63 1.7
 0 -2 16 4.17 2.23
 -2 0 16 3.03 1.6
 -2 0 18 319.7 11.97
 2 0 18 353.93 14.12
 0 2 18 350.05 13.24
 0 -2 20 44.72 5.09
 -2 0 20 41.81 4.62
 2 0 20 41.17 5.26
 0 2 20 41.27 4.8
 0 -2 22 15.82 3.07
 0 2 22 17.91 3.05
 -2 0 22 17.28 2.56
 2 0 22 20.59 3.59
 2 0 24 5.4 1.7
 0 2 24 9.43 1.78
 0 -2 24 9.52 1.93
 1 -2 -25 12.16 2.34
 1 2 -25 11.11 2.36
 -2 -1 -25 11.46 2.15
 2 1 -25 13.96 2.6
 2 -1 -25 12.1 2.25
 -1 -2 -25 10.89 2.33
 -2 1 -25 15.15 2.49
 -1 2 -25 13.26 2.19
 1 2 -23 4.7 2.39
 -2 1 -23 7.21 2.68
 2 1 -23 3.62 2.46
 -1 2 -23 3.67 2.39
 2 -1 -23 4 2.46
 2 -1 -21 27.22 4.54
 -1 -2 -21 16.3 3.64
 1 -2 -21 24.26 4.37
 2 -1 -19 20.54 3.68
 -1 -2 -19 19.61 3.46
 1 -2 -19 15.19 3.67
 1 2 -19 17.83 3.8
 2 1 -19 18.56 3.89
 -2 -1 -19 17.78 3.63
 1 -2 -17 6.68 4.37
 -2 1 -17 4.72 3.08
 -1 2 -17 1.75 3.37
 2 1 -17 11.74 5.1
 2 -1 -17 3.58 3.13
 -2 -1 -17 1.08 3.16
 1 2 -17 4.03 3.84
 -1 -2 -17 10.22 4.6
 1 -2 -17 4.96 2.32
 2 1 -17 4.99 2.28
 -2 1 -17 5.51 2.33
 -1 -2 -17 8.18 2.65
 -2 -1 -17 6.35 2.36
 2 -1 -17 5.7 2.3
 -1 2 -17 4.22 2.33
 1 2 -17 4.69 2.48
 2 -1 -15 8.09 4.06
 2 1 -15 13.42 5.16
 -2 1 -15 12.29 5.01
 -2 -1 -15 6.69 3.77
 1 -2 -15 10.35 5.13
 -1 -2 -15 6.15 3.87
 1 2 -15 7.2 4.03
 -1 2 -15 7.18 3.4
 2 1 -15 8.48 2.39
 -1 2 -15 6.15 2.14
 1 -2 -15 14.38 2.72
 -1 -2 -15 11.73 2.38
 1 2 -15 6.46 2.25
 -2 1 -15 8.32 2.52
 -2 -1 -15 13.33 2.61
 2 -1 -15 13.32 2.73
 1 2 -13 42.88 7
 1 -2 -13 50.63 8.24
 -2 -1 -13 49.53 7.85
 -2 1 -13 44 6.68
 -1 -2 -13 48.92 7.93
 2 1 -13 42.11 6.84
 2 -1 -13 47.17 7.77
 -1 2 -13 48.08 6.96
 1 2 -11 58 6.91
 1 -2 -11 65.93 7.93
 -1 2 -11 61.32 6.87
 -1 -2 -11 57.97 7.65
 2 1 -11 63.62 7.27
 2 -1 -11 66.66 7.87
 -2 1 -11 68.52 7.33
 -2 -1 -11 58.88 7.21
 -2 -1 -9 147.61 9.99
 -2 1 -9 144.44 8.98
 2 -1 -9 147.82 9.98
 2 1 -9 146.56 9.44
 -1 2 -9 152.03 8.98
 1 2 -9 145.95 9.21
 -1 -2 -9 138.73 10.38
 1 -2 -9 143.57 10.6
 -1 2 -7 135.6 7.07
 -2 1 -7 132.57 7.26
 1 2 -7 143.73 7.58
 -1 -2 -7 125.74 8.45
 1 -2 -7 140.22 8.93
 2 1 -7 142 7.69
 2 -1 -7 123.55 7.94
 -2 -1 -7 136.47 8.3
 -2 -1 -5 233.7 8.94
 2 1 -5 236.05 7.98
 -1 -2 -5 228.9 9.64
 -2 1 -5 232.81 7.36
 1 -2 -5 228.78 9.57
 1 2 -5 237.13 7.83
 -1 2 -5 225.92 7.15
 2 -1 -5 238.2 8.75
 -1 2 -3 322.63 7.04
 1 -2 -3 318.11 9.02
 2 1 -3 317.11 7
 -1 2 -3 325.45 6.27
 1 2 -3 315.27 7.57
 2 -1 -3 317.5 7.75
 -1 -2 -3 317.72 9.03
 -2 1 -3 320.35 5.97
 -2 -1 -3 319.28 8
 2 1 -1 274.68 4.57
 -2 1 -1 280.19 3.34
 -1 2 -1 267.68 5
 2 -1 -1 278.3 4.58
 1 -2 -1 304.15 6.14
 1 2 -1 274.61 5.45
 2 -1 -1 289.58 4.9
 2 1 1 287.22 4.01
 -1 2 1 292.54 5.09
 1 2 1 285.96 5.2
 1 -2 3 342.82 6.27
 2 -1 3 346.59 6.96
 2 1 3 333.26 7.5
 2 -1 5 265.46 6.7
 2 1 5 263.77 7.34
 1 2 7 139.38 5.46
 1 -2 7 142.07 4.72
 2 1 7 102.79 4.89
 2 -1 7 107.43 4.64
 1 2 9 156.35 5.78
 2 -1 9 168.89 6.06
 1 -2 9 164.34 4.94
 2 1 9 165.97 6.33
 1 -2 15 11.62 2.86
 2 1 15 11.18 2.24
 1 2 15 10.68 2.41
 2 -1 15 12.79 2.76
 -1 2 15 12.32 2.17
 -1 -2 15 11.59 2.54
 2 1 17 7.43 2.51
 1 2 17 6.17 2.44
 -2 1 17 7.63 2.24
 -1 2 17 7.08 1.98
 1 -2 17 3.53 2.03
 2 -1 17 7.5 2.89
 -1 -2 17 7.56 2.36
 -2 -1 17 7.09 2.33
 -2 1 19 21.02 3.28
 1 2 19 26.01 4.22
 2 1 19 24.48 4.16
 -1 2 19 18 3.29
 -1 -2 19 19.29 3.36
 2 -1 19 25.05 4.43
 -2 -1 19 23.02 3.71
 1 -2 19 20.72 3.87
 2 -1 21 28.44 4.42
 2 1 21 23.57 3.92
 -2 -1 21 29.07 3.75
 -1 -2 21 23.68 3.53
 -1 2 21 23.82 3.49
 1 -2 21 24 3.99
 -2 1 21 22.58 3.31
 1 2 21 22.66 3.67
 1 -2 23 4.9 2.09
 -1 -2 23 5.64 1.88
 -1 2 23 5.49 1.72
 1 2 23 2.98 1.73
 2 1 23 2.16 1.74
 2 -1 23 4.48 2.21
 2 -1 25 8.93 1.68
 1 -2 25 6.76 1.32
 1 2 25 6.27 1.24
 2 1 25 10.91 1.7
 2 -2 -26 1.18 0.99
 2 2 -24 16.76 3.16
 -2 2 -24 12.66 2.54
 2 -2 -24 13.71 2.89
 2 2 -22 0.76 2.35
 2 -2 -22 0.36 2.5
 -2 -2 -20 53.42 5.8
 2 -2 -20 63.87 6.53
 2 -2 -18 -1.06 2.25
 -2 -2 -18 -0.16 1.8
 2 2 -18 -0.57 2.07
 2 -2 -16 184.77 16.4
 2 2 -16 179.36 15.84
 -2 2 -16 144.81 13.48
 -2 -2 -16 185.63 9.1
 2 -2 -16 181.26 9.11
 2 2 -16 179.42 9.23
 -2 2 -16 181.15 9.34
 -2 2 -14 1.37 3
 -2 -2 -14 1.43 2.8
 2 2 -14 -0.02 2.4
 2 -2 -14 -2.31 3.07
 -2 -2 -12 291.64 17.54
 2 2 -12 271.55 15.65
 -2 2 -12 284.22 15.22
 2 -2 -12 292.14 17.79
 -2 2 -10 -0.89 1.94
 -2 -2 -10 -1.66 2.74
 2 2 -10 3.77 2.65
 2 -2 -10 -0.44 3.22
 -2 -2 -8 29.24 4.8
 -2 2 -8 28.33 3.7
 2 2 -8 22.76 3.69
 2 -2 -8 25.2 4.69
 2 2 -6 -1.04 1.49
 2 -2 -6 1.94 2.37
 -2 -2 -6 -0.26 2.27
 -2 2 -6 0.06 1.3
 2 -2 -4 29.4 3.45
 -2 -2 -4 30.21 3.63
 2 2 -4 31.07 2.94
 -2 2 -4 29.27 2.37
 -2 2 -2 0.46 0.79
 2 -2 -2 2.17 1.02
 2 2 -2 0.5 1.07
 2 -2 -2 0.93 1.4
 2 -2 0 893.63 10.1
 2 2 0 858.79 9.49
 -2 2 0 864.86 8.1
 2 2 2 -0.3 0.9
 2 -2 2 -1.55 1.11
 2 -2 4 19.61 2.04
 2 -2 6 -0.26 0.92
 2 2 6 1.87 1.46
 2 2 8 23.8 2.67
 2 -2 8 29.28 2.63
 2 2 10 -0.8 1.32
 2 -2 10 0.22 0.89
 -2 2 16 184.55 8.16
 2 -2 16 203.77 10.2
 2 2 16 204.49 10.22
 -2 -2 16 192.97 8.73
 2 -2 18 2.96 2.39
 2 2 18 -2.28 2.03
 -2 2 18 0.5 1.75
 -2 -2 18 -0.65 1.85
 2 -2 20 58.03 6.25
 2 2 20 62.7 6.05
 -2 -2 20 54.12 5.22
 -2 2 20 57.87 4.97
 -2 -2 22 1.43 1.66
 2 2 22 1.21 1.86
 2 -2 22 -2.14 2.12
 2 -2 24 12.77 2.3
 2 2 24 12.55 2.14
 0 -3 -25 -1.72 1.51
 -3 0 -25 -3.52 1.48
 0 3 -25 2.96 1.46
 3 0 -25 0.81 1.51
 3 0 -23 2.02 2.12
 0 3 -23 1.09 1.88
 0 3 -21 0.68 2.34
 3 0 -21 0.32 2.03
 0 -3 -21 -2.03 2.52
 -3 0 -19 -1.83 2.47
 0 -3 -19 0.44 2.24
 3 0 -19 0.77 2.4
 -3 0 -17 -4.04 2.99
 0 3 -17 -0.08 4.05
 0 -3 -17 -3.34 3.39
 3 0 -17 -5.3 3.83
 0 -3 -17 4.12 1.96
 3 0 -17 1.64 1.76
 -3 0 -17 1.22 1.71
 0 3 -17 -0.79 1.75
 -3 0 -15 -1.94 2.61
 0 -3 -15 -4.47 3.45
 0 3 -15 1.56 2.6
 0 -3 -15 2.17 1.69
 3 0 -15 0.28 1.51
 -3 0 -15 0.14 1.57
 0 3 -15 -0.28 1.32
 3 0 -13 0.11 2.67
 0 -3 -13 -1.31 3.56
 0 3 -13 -0.8 2.17
 -3 0 -13 1.56 2.81
 3 0 -11 -0.34 2.7
 0 -3 -11 -1.13 2.86
 -3 0 -11 1 2.39
 0 3 -11 0.43 2.09
 3 0 -9 0.64 2.26
 0 3 -9 0.08 1.9
 -3 0 -9 -0.87 2.06
 0 -3 -9 -0.65 2.8
 0 3 -7 0.66 1.7
 0 -3 -7 2.22 2.74
 3 0 -7 -0.54 1.83
 -3 0 -7 -0.61 1.94
 3 0 -5 -2.58 1.96
 0 3 -5 -0.42 1.29
 -3 0 -5 0.34 1.5
 0 -3 -5 -2.23 2.39
 3 0 -3 -0.66 1.16
 0 3 -3 0.69 1.43
 3 0 -3 0.44 0.53
 0 -3 -3 1.2 1.9
 -3 0 -3 0.74 1.06
 3 0 -1 0.41 0.65
 3 0 -1 0.98 0.82
 0 3 -1 0.66 1.21
 0 3 1 1.08 0.93
 3 0 3 -0.12 1.16
 3 0 5 -0.16 1.15
 3 0 7 -1.91 1.32
 3 0 9 -0.26 1.19
 0 3 9 -0.16 0.89
 0 -3 15 -0.57 2.05
 0 3 15 0.55 1.73
 3 0 15 -2.73 2.19
 0 -3 17 -0.95 1.64
 -3 0 17 0.74 1.56
 0 3 17 -1.48 2.12
 3 0 17 2.3 2.52
 0 -3 19 -0.55 2.35
 3 0 19 -0.41 2.35
 -3 0 19 3.62 1.93
 0 3 19 4.17 2.04
 0 3 21 -2.38 2.13
 0 -3 21 0.3 1.94
 3 0 21 -0.05 2.34
 0 -3 23 -0.42 1.43
 3 0 23 1.81 1.98
 0 3 23 -1.55 1.39
 3 0 25 0.59 1.04
 3 -1 -24 0.74 1.7
 -3 1 -24 2 1.36
 -1 3 -24 -1.2 1.54
 1 3 -24 -2.47 1.76
 3 1 -24 1.08 2.02
 -1 3 -22 26.88 4.26
 1 3 -22 28.3 4.44
 3 1 -22 27.64 4.5
 -1 -3 -22 21.13 3.87
 3 -1 -22 28.7 4.33
 1 -3 -22 26.48 4.23
 -1 -3 -20 92.52 7.57
 3 1 -20 105.78 8.13
 -3 -1 -20 82.85 6.96
 1 -3 -20 104.46 8.2
 3 -1 -20 92.32 7.84
 -1 -3 -18 6.19 2.21
 3 1 -18 10.92 3.13
 3 -1 -18 11.46 3.13
 -3 -1 -18 9.21 2.58
 -3 1 -18 6.18 2.61
 1 -3 -18 8.29 2.92
 1 3 -16 95.29 11.34
 -3 1 -16 71.27 9.37
 3 -1 -16 94.07 12.08
 3 1 -16 100.91 12.05
 1 -3 -16 109.28 12.76
 -1 3 -16 69.19 9.4
 -1 -3 -16 102.11 12.22
 -3 -1 -16 63.34 9.08
 -1 -3 -16 99.9 6.69
 1 -3 -16 104.22 6.96
 -3 -1 -16 95.63 6.61
 1 3 -16 98 7.02
 3 1 -16 102.89 7.02
 -3 1 -16 92.24 6.66
 3 -1 -16 106.59 7.05
 -1 3 -16 93.69 6.95
 3 1 -14 96.8 10.7
 -3 -1 -14 73.46 9.47
 1 3 -14 88.94 9.92
 -1 -3 -14 93.75 11.07
 -1 3 -14 73.24 8.7
 1 -3 -14 87.14 11.04
 -3 1 -14 79.45 9.07
 3 -1 -14 82.88 10.17
 1 -3 -12 45.74 7.79
 3 1 -12 52.93 7.36
 -3 -1 -12 32.55 5.88
 1 3 -12 48.87 6.77
 3 -1 -12 36.82 6.71
 -1 -3 -12 37.68 6.84
 -3 1 -12 45.79 6.44
 -1 3 -12 47.6 6.56
 3 -1 -10 13 3.73
 -3 1 -10 12.54 3.45
 3 1 -10 12.67 3.63
 -3 -1 -10 14.85 4.06
 1 3 -10 11.18 3.19
 -1 3 -10 10.28 3.27
 1 -3 -10 16.81 4.89
 -1 -3 -10 4.52 2.98
 1 -3 -8 83.55 7.99
 -3 -1 -8 88.7 7.42
 3 1 -8 90.91 6.92
 -1 -3 -8 90.81 8.43
 -3 1 -8 84.99 6.39
 3 -1 -8 93.78 7.54
 -1 3 -8 88.17 6.26
 1 3 -8 91.11 6.74
 1 3 -6 36.47 3.84
 1 -3 -6 34.67 4.85
 -3 1 -6 33.32 3.42
 -1 -3 -6 35.47 4.84
 3 -1 -6 38.53 4.35
 3 1 -6 36.4 3.84
 -3 -1 -6 35.67 4.18
 -1 3 -6 39.39 3.61
 3 1 -4 2851.37 12.61
 1 3 -4 2841.75 27.62
 3 -1 -4 2821.1 14.29
 -1 -3 -4 2762.41 31.99
 1 -3 -4 2788.26 32.46
 -3 -1 -4 2796.13 26.9
 -1 3 -4 2781.56 26.05
 3 -1 -4 2754.42 26.45
 -3 1 -4 2853.56 21.74
 -1 3 -4 2839.43 22.9
 3 1 -4 2785.35 24.86
 -1 3 -2 1104.57 13.32
 3 -1 -2 1125.14 12.36
 3 1 -2 1126.31 11.18
 3 1 -2 1090.46 11.83
 1 3 -2 1101.41 14.09
 1 -3 -2 1176.27 16.4
 3 -1 -2 1111.4 10.42
 -3 1 -2 1120.55 8.26
 -3 1 0 43.31 1.12
 -1 3 0 42.77 2.58
 3 1 0 41.55 2.74
 1 3 0 42.27 2.71
 3 -1 0 43.04 2.52
 3 1 0 45.71 1.72
 3 1 2 1204.35 9.6
 1 3 2 1181.9 13.61
 1 -3 2 1142.45 12.73
 -1 3 2 1181.41 13.29
 3 -1 4 3054.73 25.36
 1 -3 4 3040.65 21.99
 3 1 4 3027.7 26.86
 1 -3 6 26.69 2.23
 3 1 6 36.73 3.39
 3 -1 6 34.26 3.01
 1 -3 8 83.63 3.97
 3 1 8 82.21 4.94
 3 -1 8 86 4.84
 1 3 10 15.17 2.06
 3 -1 10 17.14 2.31
 3 1 10 17.83 2.54
 3 1 16 103.19 7.4
 3 -1 16 111.96 7.72
 1 3 16 97.11 7.04
 -1 3 16 91.81 6.23
 -3 -1 16 104.96 6.11
 -1 -3 16 111.77 7.12
 1 -3 16 105.39 7.4
 1 3 18 3.81 1.85
 3 1 18 8.76 3.2
 -1 3 18 10.75 2.65
 -1 -3 18 11.05 3.01
 1 -3 18 8.04 2.61
 3 -1 18 7.38 2.71
 -3 -1 18 7.86 2.1
 -3 -1 20 96.11 6.36
 3 1 20 99.53 7.87
 -1 -3 20 99.84 7.17
 -1 3 20 91.65 6.47
 1 -3 20 98.49 7.63
 3 -1 20 107.09 8.33
 1 3 20 92.19 7.14
 -1 -3 22 23.77 3.36
 1 3 22 32.24 4.01
 1 -3 22 26.33 3.87
 3 1 22 23.37 3.76
 -1 3 22 24.26 3.17
 3 -1 22 30.17 4.3
 -1 -3 24 -2 1.31
 1 -3 24 -1.34 1.38
 3 -1 24 -0.78 1.5
 3 1 24 -0.69 1.53
 1 3 24 0.98 1.3
 3 -2 -25 1.43 1.38
 2 -3 -25 1.91 1.44
 -2 3 -25 1.22 1.14
 -3 2 -25 1.12 1.09
 -3 -2 -25 4.5 1.65
 -2 -3 -25 2.04 1.48
 2 3 -25 3.56 1.7
 3 2 -25 1.32 1.57
 2 3 -23 0.73 2.05
 3 2 -23 3.67 2.54
 -2 3 -23 0.44 1.63
 -3 2 -23 4.41 2.07
 3 -2 -23 3.41 2.16
 2 -3 -23 4.17 2.29
 3 2 -21 7.04 3.23
 2 3 -21 9 3.39
 3 -2 -21 9.51 3.12
 2 -3 -21 9.57 3.09
 -2 -3 -21 10.4 2.93
 3 2 -19 14.65 3.54
 3 -2 -19 16.84 3.8
 -3 -2 -19 19.03 3.66
 2 -3 -19 12.59 3.43
 -2 -3 -19 21.29 3.94
 3 -2 -17 15.67 5
 2 -3 -17 9.37 4.46
 -3 -2 -17 0.55 3.04
 -2 -3 -17 9.51 4.8
 -2 3 -17 0.09 3.39
 -3 2 -17 1.24 2.47
 3 2 -17 14.67 6.05
 2 3 -17 18.52 5.74
 3 -2 -17 17.17 3.29
 -3 -2 -17 11 2.53
 2 -3 -17 14.27 3.24
 2 3 -17 10.88 2.79
 3 2 -17 12 2.9
 -2 -3 -17 10.35 2.47
 -3 2 -15 15.41 4.68
 2 3 -15 16.25 5.48
 2 -3 -15 19.74 4.83
 3 2 -15 15.91 4.47
 -3 -2 -15 14.58 4.42
 -2 3 -15 20.73 5.24
 3 -2 -15 17.08 5.5
 -2 -3 -15 13.38 4.68
 -2 -3 -15 18.31 2.84
 -3 2 -15 18.78 3.23
 -2 3 -15 12.84 2.97
 3 -2 -15 18.55 3.04
 -3 -2 -15 16.98 2.8
 2 3 -15 15.75 2.92
 2 -3 -15 19.38 3.03
 3 2 -15 18.75 3.09
 -2 3 -13 53.44 6.99
 -3 2 -13 59.85 7.41
 3 2 -13 49.1 7.55
 2 3 -13 54.51 7.58
 -2 -3 -13 51.65 8.28
 -3 -2 -13 60.19 8.27
 2 -3 -13 40.02 7.53
 3 -2 -13 54.24 8.37
 2 3 -11 7.19 2.88
 2 -3 -11 11.61 4.39
 -2 3 -11 9.77 3.13
 3 2 -11 11.76 3.87
 -3 2 -11 6.28 2.26
 -3 -2 -11 15.44 4.49
 3 -2 -11 8.67 3.66
 -2 -3 -11 9.02 4.42
 -2 3 -9 5.66 2.01
 2 -3 -9 8.33 3.57
 -3 2 -9 9.37 2.48
 2 3 -9 4.01 2.15
 3 -2 -9 9.45 3.59
 3 2 -9 2.74 2.29
 -2 -3 -9 6.84 3.21
 -3 -2 -9 5.31 3.32
 3 2 -7 31.19 4.01
 -2 -3 -7 41.62 5.67
 -3 -2 -7 38.29 5.2
 -2 3 -7 36.73 3.77
 2 3 -7 43.24 4.57
 -3 2 -7 37.59 3.85
 2 -3 -7 40.41 5.5
 3 -2 -7 35.42 4.81
 3 2 -5 1530.91 10.27
 2 3 -5 1520.95 21.31
 -3 2 -5 1560.91 17.67
 -2 3 -5 1535.4 18.19
 3 -2 -5 1515.76 24.04
 -2 -3 -5 1513.22 26.15
 3 2 -5 1566 21.56
 2 -3 -5 1530.86 26.41
 2 3 -3 43.18 3.43
 2 -3 -3 45.16 4.04
 -2 3 -3 42.02 2.96
 -3 2 -3 44.9 2.14
 3 -2 -3 46.46 2.48
 3 2 -3 41.27 3.13
 3 -2 -3 45.23 3.6
 3 -2 -1 96.46 3.69
 -3 2 -1 92.4 2.57
 3 2 -1 83.96 3.38
 3 -2 -1 96.01 3.54
 -2 3 -1 89 3.59
 2 -3 -1 94.15 3.91
 2 3 -1 89.42 4.01
 -2 3 1 100.28 3.69
 -3 2 1 99.5 2.98
 3 2 1 98.37 3.35
 2 3 1 99.25 3.98
 3 -2 3 44.19 3.1
 2 -3 3 49.14 3.18
 3 2 3 48.7 2.72
 2 3 3 49.24 3.19
 2 -3 5 1605.68 18.14
 3 2 5 1573.73 21.46
 3 -2 7 33.62 3.1
 3 2 7 32.67 3.47
 2 -3 7 32.6 2.88
 2 -3 9 8.02 1.67
 3 2 9 11.5 2.31
 3 -2 9 8.74 1.77
 2 3 9 8.62 1.98
 3 2 11 8 1.68
 -2 3 15 16.94 2.74
 2 3 15 18.6 3.54
 -2 -3 15 17.74 2.75
 3 -2 15 18.88 3.22
 2 -3 15 21.71 3.44
 3 2 15 18.69 3.52
 2 3 17 13.86 3.35
 -3 -2 17 13.28 2.58
 3 2 17 12.16 2.88
 2 -3 17 15.01 3.69
 -2 -3 17 17.44 3.44
 3 -2 17 9.17 2.71
 -2 3 17 12.42 2.59
 3 2 19 17.65 3.87
 -2 -3 19 21.24 3.5
 3 -2 19 22.78 4.36
 -2 3 19 15.94 2.93
 2 -3 19 17.27 3.77
 2 3 19 20.53 3.96
 -3 -2 19 20.44 3.23
 -2 -3 21 8.56 2.36
 3 -2 21 9.11 3.03
 3 2 21 9.22 2.92
 2 -3 21 8.5 3.15
 -2 3 21 3.81 1.55
 2 3 21 2.37 1.83
 2 -3 23 1.03 1.68
 -2 -3 23 -0.35 1.17
 3 -2 23 2.5 2.03
 3 2 23 2.67 1.99
 2 3 23 2.94 1.88
 2 -3 25 -0.34 1.03
 3 -2 25 1.18 1.12
 3 2 25 -2.12 1.19
 2 3 25 0.15 0.71
 3 3 -24 -0.49 1.82
 3 -3 -24 1.98 1.66
 -3 3 -24 -4.19 1.74
 -3 3 -22 32.88 4.2
 3 3 -22 30.7 4.71
 3 -3 -22 32.02 4.49
 3 3 -20 1.41 3.12
 3 -3 -20 -0.24 2.42
 -3 -3 -20 0.03 1.96
 3 3 -18 80.12 7.1
 -3 -3 -18 68.26 5.96
 3 -3 -18 89.51 7.27
 -3 -3 -16 -0.01 3.24
 -3 3 -16 -5.84 2.89
 3 -3 -16 -2.71 4.01
 3 3 -16 0.7 3.25
 3 -3 -16 1.4 2.12
 -3 -3 -16 1.03 1.81
 3 3 -16 0.87 2.02
 -3 3 -14 294.86 17.14
 3 -3 -14 288.6 19.71
 3 3 -14 303.25 18.57
 -3 -3 -12 1.71 2.7
 3 3 -12 -0.62 2.6
 3 -3 -12 -1.86 2.57
 -3 3 -12 -0.69 2.35
 -3 -3 -10 221.24 14.16
 -3 3 -10 216.83 11.12
 3 -3 -10 207.86 13.92
 3 3 -10 216.99 12.38
 -3 3 -8 0.54 1.54
 -3 -3 -8 0.13 2.51
 3 -3 -8 -3.33 2.94
 3 3 -8 -1 2.25
 3 3 -6 255.66 10.02
 3 -3 -6 249.92 11.5
 -3 3 -6 226.65 7.66
 -3 -3 -6 256.75 11.79
 -3 3 -4 1.27 1.03
 3 3 -4 0.08 1.64
 3 -3 -4 -0.17 1.96
 3 -3 -2 2279.77 19.33
 3 -3 -2 2268.92 23.11
 3 3 -2 2319.69 21.61
 3 -3 0 0.38 1.27
 -3 3 0 0.46 0.97
 3 3 0 1.41 1.31
 3 -3 2 2479.33 22.79
 -3 3 2 2537.07 19.32
 3 3 2 2513.31 20.32
 3 3 4 0.94 1.14
 3 -3 4 -0.42 1.36
 3 -3 6 229.66 8.01
 3 -3 8 -0.12 1.22
 3 3 8 -2.89 1.73
 3 -3 10 266.47 8.81
 3 3 10 259.77 9.92
 3 -3 14 313.3 11.51
 3 3 16 0.11 2.21
 3 -3 16 -0.17 2.04
 -3 -3 16 0.45 1.57
 3 -3 18 91.85 7.61
 3 3 18 85.69 7.43
 -3 -3 18 79.62 6.01
 -3 -3 20 3.31 2.07
 3 3 20 -1.77 2.13
 3 -3 20 0.66 2.46
 3 3 22 31.45 4.15
 3 -3 22 33.19 4.47
 3 -3 24 -1.21 1.45
 3 3 24 1.67 1.46
 -4 0 -24 15.56 2.45
 0 4 -24 20.18 3.01
 4 0 -24 24.69 3.6
 4 0 -22 152.5 9.43
 0 4 -22 149.59 9.15
 0 -4 -22 139.3 8.76
 4 0 -20 224.72 11.58
 0 -4 -20 221.66 11.43
 0 4 -20 244.19 12.48
 4 0 -18 159.79 9.49
 0 -4 -18 163.64 9.56
 4 0 -16 86.47 11.27
 0 4 -16 73.11 9.87
 0 -4 -16 81.38 11.01
 -4 0 -16 70.54 9.24
 0 -4 -16 96.89 6.79
 -4 0 -16 83.86 6.33
 4 0 -16 97.27 6.78
 -4 0 -14 791.71 29.02
 0 -4 -14 779.21 32.19
 4 0 -14 721.85 29.71
 -4 0 -12 21.29 4.76
 0 -4 -12 21.62 5.65
 0 4 -12 18.58 4.53
 4 0 -12 13.73 4.47
 4 0 -10 399.94 17.37
 0 4 -10 397.76 15.98
 0 -4 -10 413.91 20.11
 -4 0 -10 402.75 16.54
 0 4 -8 413.82 13.96
 -4 0 -8 414.5 14.55
 0 -4 -8 434.01 18.58
 4 0 -8 387.24 14.65
 -4 0 -6 101.8 6.34
 0 -4 -6 124.15 8.92
 0 4 -6 132.13 6.8
 4 0 -6 124 7.03
 0 4 -4 1508.02 21.45
 4 0 -4 1467.74 18.77
 -4 0 -4 1450.45 17.39
 4 0 -4 1478.96 11.58
 4 0 -2 7994.37 32.38
 4 0 -2 8163.41 32.95
 4 0 0 5045.19 30
 0 4 0 4945.67 31.87
 0 4 2 8483.39 41.34
 4 0 4 1616.02 20.97
 4 0 6 141.82 6.82
 4 0 8 423.14 12
 4 0 10 407.35 11.99
 0 -4 16 110.32 7.65
 4 0 16 119.86 8.16
 0 4 16 111.63 7.26
 0 4 18 156.6 8.98
 0 -4 18 144.22 9.08
 0 4 20 207.5 9.85
 0 -4 20 229.73 11.21
 4 0 20 234.62 12.12
 0 4 22 139.35 7.24
 4 0 22 157.28 9.24
 0 -4 22 155.91 8.36
 4 0 24 26.64 3.26
 0 4 24 21.61 2.15
 1 -4 -25 60.78 4.15
 1 4 -25 64.61 4.3
 -4 -1 -25 56.12 3.64
 4 1 -25 71.13 4.74
 -1 4 -25 63.32 3.93
 -4 1 -25 47.46 2.93
 4 -1 -25 77.26 4.7
 -1 -4 -25 66.18 4.33
 -1 4 -23 8.18 2.53
 4 -1 -23 5.34 2.37
 4 1 -23 5.94 2.31
 1 4 -23 7.85 2.8
 -4 1 -23 5.74 1.99
 1 -4 -23 3.9 2.15
 4 1 -21 23.44 4.45
 1 4 -21 23.1 4.19
 -1 4 -21 23.07 4.08
 -1 -4 -21 27.9 4.24
 4 -1 -21 24.11 4.3
 1 -4 -21 22.27 3.94
 1 4 -19 95.38 8.21
 4 1 -19 83.42 7.19
 4 -1 -19 86.05 7.27
 -1 -4 -19 84.98 7.16
 1 -4 -19 79.42 7.11
 -4 -1 -19 77.39 6.42
 -1 -4 -17 12.14 4.63
 -1 4 -17 -0.68 3.15
 -4 -1 -17 7.66 4.53
 4 -1 -17 2.61 3.24
 4 1 -17 16.21 5.45
 1 -4 -17 21.15 6.65
 1 4 -17 8.03 4.34
 -4 -1 -17 8.77 2.52
 4 1 -17 9.36 2.67
 4 -1 -17 12.01 3.04
 1 -4 -17 10.82 3.1
 -1 -4 -17 7.77 2.63
 1 4 -15 168.42 14.06
 4 -1 -15 148.74 14.39
 -1 4 -15 161.36 13.79
 1 -4 -15 148.42 14.63
 4 1 -15 144.04 13.81
 -1 -4 -15 161.99 15.01
 -4 -1 -15 179.88 14.41
 -4 1 -15 148.68 12.82
 1 4 -15 156.07 8.5
 4 -1 -15 161.4 8.24
 -4 1 -15 147.1 7.85
 1 -4 -15 161.68 8.41
 -4 -1 -15 154.11 7.6
 4 1 -15 160.23 8.14
 -1 -4 -15 156.96 7.96
 -1 -4 -13 51.83 8.61
 4 1 -13 42.88 6.97
 -4 -1 -13 44.52 7.16
 1 -4 -13 43.37 7.82
 -4 1 -13 46.89 6.88
 4 -1 -13 43.3 7.46
 -1 4 -13 49.39 6.75
 1 4 -13 48.74 7.06
 -1 4 -11 435.63 17.39
 -4 -1 -11 405.56 18.41
 4 1 -11 413.84 18.67
 1 4 -11 438.91 18.23
 -1 -4 -11 400.54 20.68
 4 -1 -11 403.14 19.07
 1 -4 -11 403.45 20.9
 -4 1 -11 426.38 17.55
 1 4 -9 203.83 11.08
 -4 -1 -9 199.7 11.8
 4 -1 -9 188.88 11.56
 -1 -4 -9 198.47 13.48
 4 1 -9 202.55 11.29
 -1 4 -9 201.44 10.3
 1 -4 -9 207.39 13.8
 -4 1 -9 205.87 10.67
 -4 -1 -7 76.45 6.29
 1 4 -7 85.58 6.24
 4 1 -7 82.34 6.24
 -1 -4 -7 77.01 7.74
 -4 1 -7 58.5 4.86
 1 -4 -7 72.78 7.46
 4 -1 -7 81.52 6.68
 -1 4 -7 76.04 5.59
 -1 4 -5 440.12 10.8
 1 4 -5 425.77 12.84
 1 4 -5 449.28 11.92
 4 -1 -5 433.06 6.11
 -4 -1 -5 448.07 12.03
 4 1 -5 429.28 5.14
 4 -1 -5 424.34 11.83
 4 1 -5 429.58 11.44
 -1 4 -5 436.09 12.39
 -1 -4 -5 445.57 14.93
 1 -4 -5 439.82 15.14
 4 1 -3 1030.93 11.48
 4 -1 -3 1016.21 14.27
 1 4 -3 994.34 16.47
 4 -1 -3 1008.8 11.01
 -1 4 -3 1009.3 15.81
 -4 1 -3 976.44 10.31
 4 1 -3 1006.52 13.77
 4 -1 -1 1876.36 17.17
 -1 4 -1 1732.75 18.93
 4 -1 -1 1915.77 13.23
 4 1 -1 1911.46 18.45
 1 4 -1 1809.05 19.96
 4 1 -1 1810.46 13.28
 4 1 1 1940.2 20.96
 4 1 1 1859.82 10.78
 -1 4 1 1957.36 19.08
 1 4 1 1895.34 19.62
 1 4 3 1028.75 15.37
 -1 4 3 1045.06 15.25
 4 1 3 1021.3 16.74
 4 -1 3 1037.3 15.99
 4 1 5 528.32 13.02
 1 -4 5 527.06 10.42
 4 -1 5 533.9 12.43
 4 -1 7 74.38 4.99
 4 1 7 70.75 5.17
 4 1 9 226.51 9.13
 4 -1 9 221.15 8.61
 4 -1 11 460.34 12.47
 4 1 11 463.41 12.95
 -1 4 15 175.14 8.03
 4 -1 15 182.64 9.6
 4 1 15 186.84 9.77
 1 -4 15 187.09 9.5
 -1 -4 15 183.85 8.79
 1 4 15 177.06 8.97
 -1 -4 17 15.02 3.19
 -1 4 17 9.53 2.49
 4 -1 17 10.87 3.15
 4 1 17 8.19 2.97
 1 -4 17 14.24 3.43
 1 4 17 7.49 2.44
 -1 4 19 79.04 6.17
 -1 -4 19 84.17 6.74
 1 4 19 79.8 6.77
 4 -1 19 87.47 7.65
 4 1 19 82.25 7.42
 1 -4 19 92.32 7.72
 1 -4 21 32.85 4.55
 -1 -4 21 31.04 4.16
 4 1 21 25.73 4.4
 -1 4 21 30.1 3.67
 1 4 21 24.35 3.7
 4 -1 21 27.36 4.55
 -1 -4 23 8.24 2.08
 1 -4 23 5.08 2.05
 -1 4 23 5.98 1.57
 4 1 23 5.78 2.26
 4 -1 23 6.87 2.54
 1 4 23 3.95 1.6
 4 1 25 62.55 3.75
 4 -1 25 60.4 3.81
 4 2 -24 12.87 2.86
 4 -2 -24 6.37 2.1
 -4 2 -24 14.4 2.26
 2 4 -24 13.4 2.82
 2 -4 -24 14.46 2.72
 -2 4 -24 10.07 2.22
 4 2 -22 7.21 3.04
 -2 4 -22 3.44 1.91
 2 4 -22 2.69 2.08
 2 -4 -22 4.89 2.31
 -2 -4 -22 6.08 2.36
 4 -2 -22 7.3 2.68
 -2 4 -20 32.32 4.6
 2 4 -20 36.36 5.4
 2 -4 -20 31.25 4.84
 -2 -4 -20 31.51 4.47
 4 2 -20 39.27 5.72
 4 -2 -20 32.02 4.76
 4 -2 -18 13.03 3.43
 2 -4 -18 14.17 3.4
 -2 -4 -18 15.24 3.11
 4 2 -18 12.9 3.41
 -4 -2 -18 10.23 2.85
 -4 -2 -16 112.31 11.59
 2 4 -16 118.18 12.5
 -2 4 -16 86.7 10.15
 2 -4 -16 102.52 12.53
 4 2 -16 102.57 12.25
 4 -2 -16 102.54 12.59
 -2 -4 -16 121.83 13.13
 -4 2 -16 97.68 10.31
 -4 -2 -16 109.15 6.8
 4 -2 -16 125.56 7.71
 4 2 -16 111.76 7.38
 2 -4 -16 108.73 7.27
 2 4 -16 101.9 7.18
 -2 -4 -16 77.42 5.89
 -2 -4 -14 99.68 11.32
 2 4 -14 86.01 10.04
 -4 2 -14 87.41 9.55
 2 -4 -14 109.92 12.33
 4 2 -14 77.16 9.6
 -4 -2 -14 91.31 10.37
 -2 4 -14 96.69 9.84
 4 -2 -14 89.28 10.7
 2 -4 -14 103.01 6.32
 4 -2 -12 108.87 10.96
 -4 2 -12 130.43 10.23
 2 4 -12 122.94 10.57
 4 2 -12 120.31 10.7
 2 -4 -12 118.52 12.19
 -2 4 -12 112.23 9.3
 -4 -2 -12 123.6 10.95
 -2 -4 -12 124.42 11.98
 2 -4 -10 203.11 14.31
 4 2 -10 198.36 12
 2 4 -10 209.93 12.09
 -4 -2 -10 206.52 12.91
 -2 -4 -10 189.41 13.76
 -4 2 -10 184.02 10.5
 4 -2 -10 195.04 13.22
 -2 4 -10 193.5 10.67
 2 -4 -8 102.88 9.41
 4 -2 -8 88.42 7.78
 2 4 -8 90.19 7.23
 -4 2 -8 94.32 6.39
 4 2 -8 90.73 7.14
 -2 -4 -8 101.44 9.08
 -2 4 -8 96.47 6.46
 -4 -2 -8 99.8 7.91
 -4 -2 -6 786.08 18.75
 -4 2 -6 784.93 14.36
 2 4 -6 811.96 17.79
 4 2 -6 752.96 5.68
 2 -4 -6 798.52 22.16
 -2 4 -6 803.46 15.24
 4 -2 -6 761.41 18.63
 4 2 -6 771.69 17.2
 -2 -4 -6 812.89 21.54
 -2 4 -4 236.76 8.06
 2 -4 -4 218.57 9.86
 -4 2 -4 231.39 5.72
 4 -2 -4 223.16 8.42
 4 2 -4 226.22 7.76
 4 2 -4 227.73 5.62
 2 4 -4 238.1 9.05
 4 -2 -4 229.39 5.53
 2 4 -2 429.5 10.46
 -2 4 -2 426.84 9.31
 4 2 -2 439.58 8.64
 4 -2 -2 428.51 8.28
 4 -2 -2 432.76 9.05
 -4 2 0 89.02 2.47
 2 4 0 89.09 4.6
 -2 4 0 85.63 4.14
 4 2 0 82.25 3.14
 4 -2 0 91.04 4.34
 2 4 2 403.73 9.33
 -2 4 2 397.86 8.87
 4 2 2 407.14 6.84
 2 -4 2 391.78 9.27
 2 4 4 263.85 8.32
 2 -4 4 254.38 7.77
 4 2 4 243.53 9.05
 4 -2 4 244.57 8.26
 2 -4 6 877.59 14.85
 4 -2 6 886.17 16.64
 4 2 6 873.05 17.81
 2 -4 8 101.44 5.2
 4 2 8 99.59 6.36
 4 -2 8 107.49 6.06
 4 2 10 236.5 9.74
 2 4 10 215.63 9.01
 4 -2 10 221.95 8.8
 4 -2 14 100.03 6.57
 2 4 14 100.44 6.65
 2 -4 14 105.98 6.74
 4 2 14 105.43 7.02
 -2 4 16 109.41 6.37
 4 -2 16 114.9 8.04
 -2 -4 16 119.21 7.34
 4 2 16 126.09 8.4
 2 -4 16 133.96 8.55
 2 4 16 127.52 8.33
 2 4 18 14.21 3.34
 2 -4 18 20.47 4.04
 4 -2 18 15.7 3.91
 4 2 18 19.12 4.32
 -2 4 18 14.87 2.87
 -2 -4 18 13.39 2.95
 2 -4 20 33.22 3.6
 -2 4 20 35.96 3.86
 -2 -4 20 39.78 4.66
 2 -4 20 33.64 4.99
 4 2 20 34.05 4.91
 2 4 20 34.33 4.82
 4 -2 20 32.45 4.9
 -2 -4 22 11.07 2.44
 2 -4 22 9.29 2.62
 4 -2 22 13.12 2.38
 4 -2 22 11.22 3.16
 4 2 22 9.72 2.79
 2 4 22 9.93 2.53
 4 -2 24 10.67 2.31
 2 -4 24 11.95 2.21
 2 4 24 9.04 1.85
 4 2 24 12.56 2.42
 4 3 -25 9.15 2.06
 -4 -3 -25 8.78 1.73
 4 -3 -25 9.02 1.75
 3 -4 -25 11.04 1.91
 3 4 -25 7.84 1.99
 4 -3 -23 54.28 5.11
 3 4 -23 57.58 5.75
 3 -4 -23 59.27 5.48
 -3 4 -23 53.92 4.56
 4 -3 -23 57.94 5.26
 4 3 -23 70.67 6.26
 -4 3 -23 54.43 4.49
 4 3 -21 55.26 6.46
 3 4 -21 56.1 6.54
 -3 -4 -21 44.69 4.87
 -3 4 -21 57.33 5.42
 3 -4 -21 61.43 6.31
 4 -3 -21 55.94 5.97
 -4 -3 -19 63.74 5.86
 3 -4 -19 68.98 6.76
 4 3 -19 76.82 7.71
 -3 -4 -19 64.61 5.9
 3 4 -19 79.08 7.74
 4 -3 -19 72.96 6.86
 3 4 -17 44.63 8.42
 4 -3 -17 44.82 8.59
 4 3 -17 47.72 8.83
 3 -4 -17 33.07 7.92
 -4 -3 -17 46.53 4.82
 -3 -4 -17 49.58 5.06
 4 -3 -17 43.64 5.01
 4 3 -17 47.07 5.27
 3 -4 -17 48.16 5.52
 3 4 -15 143.81 13.47
 3 -4 -15 138.67 14.33
 -3 -4 -15 117.09 12.2
 4 -3 -15 125.42 13.31
 4 3 -15 132.01 12.98
 -4 -3 -15 154.33 13.83
 -3 4 -15 136.67 11.94
 -4 3 -15 128.89 11.35
 4 3 -15 133.65 7.56
 -3 -4 -15 123.84 6.83
 3 -4 -15 141.45 7.87
 3 4 -15 132.95 7.71
 -4 -3 -15 133.82 6.83
 4 -3 -15 140.98 7.87
 -3 -4 -13 11.91 4.66
 4 -3 -13 13.58 5.26
 4 3 -13 16.68 4.92
 3 -4 -13 16.34 5.41
 3 4 -13 14.44 4.37
 -4 -3 -13 16.87 4.79
 -4 3 -13 14 3.83
 -3 4 -13 19.17 4.21
 3 -4 -11 58.29 8.31
 -4 -3 -11 62.46 7.65
 4 -3 -11 57.46 7.94
 4 3 -11 56.46 6.96
 -3 4 -11 54.33 5.98
 3 4 -11 71.99 8.03
 -4 3 -11 55.19 6.13
 -3 -4 -11 55.16 7.73
 4 3 -9 36.02 5.04
 -3 4 -9 38.65 4.41
 -4 3 -9 39.15 4.52
 4 -3 -9 40.8 6.13
 -4 -3 -9 37.63 5.96
 3 4 -9 38.32 5.37
 -3 -4 -9 45.33 6.57
 3 -4 -9 39.38 6.42
 -3 4 -7 135.05 6.74
 4 3 -7 122.59 7.74
 -4 3 -7 113.48 6.04
 4 -3 -7 118.53 8.81
 -4 -3 -7 138.89 9.09
 3 -4 -7 114.72 9.22
 3 4 -7 122.31 7.82
 3 4 -5 820.36 17.3
 4 3 -5 814.57 16.86
 3 4 -5 764.2 17.74
 4 -3 -5 789.86 18.94
 3 -4 -5 802.83 20.26
 -4 3 -3 2147.21 13.89
 4 -3 -3 2038.65 19.39
 3 -4 -3 2068.85 26.56
 -3 4 -3 2071.67 21.38
 4 -3 -3 2072.24 24.92
 3 4 -3 2068.27 24.75
 -4 3 -3 2067.21 17.65
 4 3 -3 2059.97 23.07
 3 -4 -1 1298.39 16.71
 4 -3 -1 1313.92 16.41
 3 4 -1 1317.99 17.67
 -3 4 -1 1263.65 15.2
 4 3 -1 1306.85 15.45
 -4 3 -1 1335.56 12.01
 -4 3 1 1438.64 13.16
 3 4 1 1440.37 17.85
 4 3 1 1416.3 15.35
 -3 4 1 1438.43 15.84
 4 -3 3 2132.41 24.25
 3 -4 3 2123.87 23.48
 4 3 3 2188.46 19.72
 3 4 3 2166.62 22.37
 -3 4 3 2170.65 21.63
 3 -4 5 784.73 15.01
 4 -3 5 798.06 15.74
 4 3 5 788.3 13.87
 3 4 5 812.35 15.38
 4 -3 7 131.51 6.74
 4 3 7 116.75 7.2
 3 -4 7 125.48 6.29
 4 3 9 46.65 4.64
 3 -4 9 51.86 4.12
 4 -3 9 53.36 4.47
 3 4 9 51.02 4.87
 4 -3 11 54.36 4.45
 4 3 11 51.04 4.82
 3 4 11 46.68 4.49
 3 4 15 149.81 8.95
 3 -4 15 160.19 9.08
 -3 -4 15 164.43 7.71
 4 3 15 163.11 9.41
 4 -3 15 169.45 9.27
 3 4 17 54.62 7.15
 -3 -4 17 55.18 5.08
 4 3 17 52.62 5.93
 3 -4 17 60.56 6.31
 3 4 17 63.15 6.52
 4 -3 17 61.86 6.44
 3 -4 19 99.23 8.14
 4 3 19 95.37 7.99
 4 -3 19 103.36 8.43
 3 4 19 87.03 7.56
 -3 -4 19 88.77 6.49
 4 -3 21 54.54 4.62
 3 -4 21 56.34 4.54
 3 -4 21 49.88 5.77
 4 3 21 64.26 6.24
 4 -3 21 55.04 5.98
 -3 -4 21 50.36 4.46
 3 4 21 52.59 5.55
 3 4 23 53.28 4.64
 3 -4 23 57.4 5.14
 4 3 23 58.06 4.99
 4 -3 23 66.46 5.51
 4 -3 25 9.3 1.64
 4 3 25 9.7 1.66
 3 4 25 9.22 1.44
 4 -4 -24 1.05 1.31
 4 4 -24 2.06 1.68
 -4 4 -24 1.55 1.02
 4 4 -22 2.11 2.51
 -4 4 -22 -2.26 1.53
 4 -4 -22 2.06 2.15
 -4 4 -20 19.29 3.24
 4 4 -20 19.06 4.33
 4 -4 -20 16.38 3.78
 -4 -4 -20 14.13 2.97
 4 4 -18 -0.04 2.04
 4 -4 -18 0.19 2.06
 -4 -4 -18 0.98 1.93
 4 4 -16 155.36 14.64
 4 -4 -16 142.1 14.83
 4 4 -16 158.02 9.69
 -4 -4 -16 145.67 7.82
 4 -4 -16 161.34 9.02
 4 4 -16 138.72 8.23
 4 -4 -14 -1.28 3.35
 4 4 -14 -0.22 2.43
 -4 4 -14 -3.12 3.02
 -4 -4 -14 0.88 1.32
 4 4 -14 -1.06 1.62
 4 -4 -14 0.48 1.76
 4 4 -12 373.64 18.86
 4 -4 -12 355.4 20.86
 -4 4 -12 356.08 16.21
 -4 4 -10 1.65 1.68
 4 4 -10 0.65 2.58
 4 -4 -10 1.97 2.55
 4 -4 -8 1101.01 29.48
 -4 4 -8 1097.75 20.26
 4 4 -8 1081.1 25.44
 -4 4 -6 0.23 1.11
 4 -4 -6 4.27 2.91
 4 4 -6 0.22 1.64
 -4 4 -4 2030.11 21.75
 4 -4 -4 2504.04 32.56
 4 4 -4 2500.19 29.81
 -4 4 -4 1877.84 17
 -4 4 -2 -0.23 0.98
 4 -4 -2 -0.22 1.21
 4 4 -2 0.35 1.33
 -4 4 0 1110.85 13.81
 4 4 0 1141.61 16.19
 4 -4 0 1105.8 16.78
 -4 4 2 1.46 1.19
 4 -4 2 -0.17 0.78
 4 4 2 0.32 1.31
 4 4 4 2714.87 26.06
 4 -4 4 2639.85 29.14
 4 4 6 -0.57 1.48
 4 -4 6 -0.12 1.45
 4 4 8 1031.98 22.51
 4 -4 8 1046.87 19.57
 4 -4 10 1.75 1.55
 4 4 10 0.55 1.5
 4 -4 14 1.14 1.36
 4 4 14 -2.3 1.83
 4 4 16 153.8 10.98
 4 4 16 166.72 10.07
 4 -4 16 178.66 10.15
 4 -4 18 8.66 3.01
 4 4 18 -0.94 2.02
 4 -4 20 20.6 3.99
 4 4 20 26.05 4.4
 4 -4 22 -1.86 2.43
 4 -4 22 -1.46 1.37
 4 4 22 1.88 2.05
 4 -4 24 1.03 1.32
 4 4 24 0.15 1.2
 0 -5 -25 1.48 1.41
 5 0 -25 3.13 1.61
 0 5 -25 -1.45 1.23
 5 0 -23 -1.59 1.93
 0 5 -23 1.77 1.85
 0 -5 -23 1.12 1.71
 0 5 -21 -1.84 2.07
 5 0 -21 -1.32 2.23
 5 0 -21 -0.85 2.05
 0 -5 -21 -1.54 2.12
 0 5 -19 3.1 2.75
 5 0 -19 3.9 2.62
 0 -5 -19 2.33 2.39
 0 -5 -17 -0.92 3.66
 5 0 -17 1.11 4.77
 0 5 -17 -0.88 4.01
 0 -5 -17 2.97 2.03
 5 0 -17 -0.25 1.93
 0 5 -15 -0.98 2.08
 5 0 -15 -2.99 4.33
 0 -5 -15 7.55 4.19
 -5 0 -15 8.61 3.72
 5 0 -15 0.58 1.77
 -5 0 -15 0.61 1.53
 0 -5 -15 -2.79 1.93
 0 5 -13 -0.58 2.5
 -5 0 -13 0.67 2.85
 5 0 -13 -0.19 3.46
 0 -5 -13 2.34 4.71
 5 0 -11 -1.59 2.72
 0 -5 -11 -0.67 2.83
 -5 0 -11 2.93 2
 0 5 -11 0.32 2.2
 0 5 -9 2.23 2.34
 -5 0 -9 0.65 1.99
 0 -5 -9 2.42 3.52
 5 0 -9 0.43 2.55
 0 5 -7 1.34 1.7
 -5 0 -7 -1.5 1.97
 5 0 -7 -0.68 2.1
 0 -5 -7 1.31 2.76
 5 0 -5 0.21 0.58
 0 5 -5 -1.89 2.18
 5 0 -5 -0.24 1.64
 -5 0 -5 0.48 1.05
 0 5 -3 0.64 1.8
 5 0 -3 -0.47 1.01
 5 0 -3 0.05 0.93
 5 0 -1 0.48 1.2
 0 5 -1 0.8 1.73
 5 0 -1 -0.21 0.71
 0 5 1 0.53 1.47
 5 0 1 0.29 1.2
 0 5 3 -0.02 1.34
 5 0 3 0.65 1.08
 0 5 5 0.67 1.59
 5 0 5 -0.68 1.55
 5 0 7 -1.64 1.97
 5 0 9 -1.89 1.77
 5 0 11 -2.21 1.61
 5 0 15 -0.66 2.01
 0 5 15 1.69 2.16
 0 -5 15 -2.35 2.11
 0 -5 17 0.63 1.93
 5 0 17 -0.7 2.1
 0 5 17 -0.12 1.76
 0 -5 19 -0.57 2.06
 5 0 19 -1.79 2.61
 0 5 19 -0.33 1.86
 0 -5 21 -0.92 2.07
 0 5 21 -1.18 1.55
 5 0 21 -0.4 2.13
 0 -5 23 0.52 1.27
 5 0 23 1.65 1.13
 5 0 23 -0.52 1.61
 0 5 23 -1.65 1.26
 5 0 25 -3.2 1.46
 1 5 -24 10.61 2.49
 -5 -1 -24 9.73 2.05
 5 -1 -24 8.76 2.16
 -1 5 -24 5 1.85
 5 1 -24 7.33 2.2
 -5 1 -24 7.87 1.72
 1 5 -22 6.35 2.69
 -1 5 -22 0.97 1.93
 5 -1 -22 2.13 1.87
 5 1 -22 4.72 2.48
 1 -5 -22 2.01 2.26
 -1 -5 -22 -0.16 1.91
 5 -1 -22 0.51 1.84
 -1 -5 -20 55.78 5.86
 5 -1 -20 63.56 6.33
 1 -5 -20 49.81 5.67
 1 5 -20 69.72 6.88
 -1 5 -20 64.35 6.31
 5 1 -20 58.1 6.01
 5 1 -20 64.11 6.65
 1 5 -18 7.43 3.36
 5 -1 -18 5.47 2.84
 -5 -1 -18 0.45 1.79
 -1 -5 -18 3.99 2.27
 1 -5 -18 3.25 2.35
 5 1 -18 7.22 2.8
 5 -1 -16 51.69 9.16
 -1 -5 -16 82.02 11.1
 -1 5 -16 50.85 7.93
 1 5 -16 74.1 10.13
 5 1 -16 55.15 9.01
 1 -5 -16 61.51 9.88
 5 1 -16 61.91 5.52
 1 -5 -16 59.81 5.39
 -5 -1 -16 57.03 5.11
 -1 -5 -16 64.83 5.84
 5 -1 -16 62.08 5.54
 -5 -1 -14 200.79 14.63
 -1 5 -14 201.79 14.27
 1 -5 -14 207.71 17.15
 1 5 -14 212.71 15.05
 -5 1 -14 197.65 13.68
 5 -1 -14 181.7 15.35
 -1 -5 -14 206.52 16.54
 5 1 -14 193.51 15.24
 -1 -5 -14 199.77 8.36
 5 -1 -14 203.66 8.45
 1 -5 -14 205.01 8.9
 -5 1 -12 -0.37 2.03
 -1 -5 -12 2.04 3.04
 -5 -1 -12 2.02 2.17
 5 1 -12 -0.7 2.14
 1 5 -12 1.49 2.62
 1 -5 -12 4.16 3.56
 -1 5 -12 3.56 3
 5 -1 -12 1.25 2.98
 -1 5 -10 284.02 13.32
 5 1 -10 275.92 14.5
 5 -1 -10 273.78 15.18
 -5 -1 -10 293.03 14.43
 -5 1 -10 282.07 13.32
 1 -5 -10 296.35 18.36
 1 5 -10 304.7 14.42
 -1 -5 -10 316.96 17.81
 -1 5 -8 247.98 10.76
 -1 -5 -8 235.05 14.15
 5 1 -8 234.03 11.44
 5 -1 -8 209.68 11.37
 -5 -1 -8 221.48 11.34
 -5 1 -8 220.18 10.17
 1 -5 -8 213 13.86
 1 5 -8 242.47 11.61
 1 5 -6 2.82 2.33
 -5 -1 -6 2.23 1.61
 5 1 -6 5.23 2.35
 5 1 -6 3.7 0.52
 5 -1 -6 3.62 2.11
 1 -5 -6 2.18 2.76
 -1 5 -6 3.5 1.57
 1 5 -6 5.2 2.32
 -5 1 -6 3.63 1.65
 5 1 -4 535.33 8.84
 -1 5 -4 538.87 13.84
 1 5 -4 527.3 14.24
 5 -1 -4 525.47 12.02
 5 -1 -4 539.22 8.76
 -5 1 -4 503.95 8.64
 5 1 -4 518.99 11.62
 -1 5 -2 289.45 9.14
 5 1 -2 309.88 7.17
 5 -1 -2 303.22 7.55
 1 5 -2 306.66 9.77
 5 1 -2 314.19 8.01
 5 -1 -2 310.21 6.94
 -1 5 0 1125.73 17.09
 5 1 0 1103.58 16.93
 1 5 0 1112.16 17.62
 5 1 0 1108.9 8.83
 5 -1 0 1094.56 15.98
 5 -1 0 1127.76 7.09
 5 1 2 315.81 4.75
 -1 5 2 337.94 9.24
 1 5 2 337.23 9.59
 5 1 4 536.76 13.87
 -1 5 4 549.66 13.06
 5 -1 4 526.02 13.06
 1 5 4 538.53 13.01
 1 5 6 11.54 2.75
 5 1 6 13.35 2.78
 5 -1 6 12.36 2.65
 5 1 8 237.35 10.15
 5 -1 8 251.9 10.01
 1 5 10 325.1 11.17
 5 -1 10 345.32 11.81
 5 1 10 327.6 11.97
 1 5 14 226.31 9.66
 5 1 14 227.58 10.22
 5 -1 14 225.77 10.09
 -1 -5 14 238.52 9.55
 1 -5 14 236.54 10.18
 1 5 16 44.16 4.94
 1 -5 16 76.77 6.62
 5 1 16 71.71 6.52
 5 -1 16 73.06 6.48
 -1 -5 16 54.29 5.36
 -1 5 16 49.49 4.83
 1 -5 18 4.54 1.88
 -1 -5 18 2.16 2.31
 5 1 18 8.96 3.35
 1 -5 18 7.49 3.26
 5 -1 18 3.48 2.73
 1 5 18 0.19 1.74
 -1 5 18 3.81 1.96
 1 5 20 63.78 5.88
 -1 -5 20 65.7 6.14
 5 1 20 63.39 6.68
 5 -1 20 63.21 6.52
 1 -5 20 70.99 6.7
 -1 5 20 58.95 5.03
 -1 -5 22 -1.66 1.68
 1 -5 22 -1.79 1.86
 5 1 22 0.4 2.05
 -1 5 22 -0.29 1.31
 1 5 22 -0.67 1.55
 5 -1 24 10.84 2.3
 1 5 24 11.07 1.7
 5 1 24 11.62 2.42
 5 2 -25 -0.16 1.31
 2 5 -25 -0.31 1.14
 5 2 -25 1 1.39
 2 -5 -25 1.21 1.18
 5 -2 -25 0 1.12
 5 -2 -25 1.1 1.23
 -5 -2 -25 -0.05 0.88
 -2 5 -23 2.03 1.66
 5 2 -23 3.66 2.3
 2 5 -23 5.18 2.42
 -5 2 -23 1.07 1.35
 5 -2 -23 3.78 2.02
 2 -5 -23 2.65 1.92
 -2 5 -21 23.3 3.72
 2 5 -21 38.25 5.31
 2 -5 -21 33.35 4.81
 5 2 -21 42.04 5.6
 -2 -5 -21 29.12 4.36
 5 -2 -21 31.7 4.54
 -2 5 -19 18.7 3.7
 2 5 -19 21.25 4.33
 5 2 -19 17.25 3.86
 5 -2 -19 11.71 3.1
 5 2 -19 17.87 3.52
 2 -5 -19 19.82 3.99
 -2 -5 -19 17.1 3.59
 2 -5 -17 101.33 12.29
 -2 5 -17 75.8 9.32
 5 2 -17 88.06 11.55
 2 5 -17 108.04 11.96
 5 -2 -17 80.75 11.12
 2 5 -17 111.79 8.55
 2 -5 -17 110.85 8.03
 5 -2 -17 111.6 7.72
 -2 -5 -17 82.18 6.34
 -5 -2 -17 103.51 6.95
 5 2 -17 101.23 7.37
 -5 -2 -15 53.75 8.04
 2 5 -15 36.43 6.94
 5 -2 -15 32.59 7.47
 5 2 -15 35.7 7.26
 -2 5 -15 34.93 6.41
 2 -5 -15 39.54 7.89
 5 -2 -15 38.68 4.39
 -2 -5 -15 42.93 4.22
 5 2 -15 46 4.52
 -5 -2 -15 40.64 3.86
 2 -5 -15 42.95 4.64
 -2 -5 -13 22.55 5.66
 2 -5 -13 21.29 5.75
 -2 5 -13 18.58 4.51
 5 -2 -13 15.38 5.03
 5 2 -13 16.24 4.43
 2 5 -13 22.93 5.15
 -5 -2 -13 19.62 5.17
 -5 2 -13 21.16 4.55
 5 -2 -11 205.86 14.28
 2 5 -11 214.63 13.44
 5 2 -11 212.51 13.49
 -2 -5 -11 229.83 15.91
 -5 -2 -11 216.84 13.4
 2 -5 -11 201.57 15.44
 -5 2 -11 232.54 12.69
 -2 5 -11 196.66 11.61
 -5 2 -9 110.33 7.66
 5 2 -9 117.03 8.92
 2 -5 -9 113.92 10.79
 -2 -5 -9 137.26 11.45
 2 5 -9 120.54 9.04
 -5 -2 -9 116.88 8.88
 5 -2 -9 105.49 9.24
 -2 5 -9 117.11 7.85
 2 5 -7 189.45 9.86
 -5 2 -7 188.25 8.15
 5 2 -7 187.03 9.45
 2 -5 -7 176.5 11.71
 -2 5 -7 193.23 8.65
 5 -2 -7 162.81 9.7
 5 2 -5 201.52 8.32
 5 -2 -5 200.66 5.54
 5 2 -5 196.3 5.2
 5 -2 -5 190.12 8.77
 -2 5 -5 194.19 8.59
 2 5 -5 191.8 9.5
 2 -5 -5 193.73 10.56
 -2 5 -5 199.71 7.49
 -5 2 -5 193.75 6.27
 5 -2 -3 590.42 12.25
 2 5 -3 612.13 14.51
 5 2 -3 613.71 11.96
 -2 5 -3 607.12 13.41
 5 2 -3 618.46 11.19
 5 -2 -3 601.94 10.6
 5 2 -1 36.41 3.41
 5 2 -1 36.62 2.42
 5 -2 -1 38.78 3.15
 5 -2 -1 35.48 2.3
 -2 5 -1 37.62 3.43
 2 5 -1 38.79 3.71
 -5 2 1 33.82 1.68
 -2 5 1 32.37 3.14
 2 5 1 35.23 3.43
 5 2 1 36.66 3.76
 5 2 1 34.18 2.05
 2 -5 3 650.39 13.18
 2 5 3 704.35 14.15
 -2 5 3 662.81 13.39
 5 2 3 687.77 9.39
 5 -2 3 666.23 14.43
 2 5 5 201.71 8.44
 2 -5 5 194.87 7.58
 -2 5 5 205.91 8.54
 5 2 5 205.52 9.34
 5 -2 5 197.26 8.45
 2 -5 7 200.59 7.73
 5 -2 7 195.71 8.82
 5 2 7 198.53 9.47
 2 5 7 197.89 9.34
 5 -2 9 129.34 7.34
 5 2 9 118.27 7.41
 5 -2 11 250.08 10.22
 5 2 11 238.85 10.58
 2 5 11 232.77 9.85
 -2 -5 15 41.87 4.35
 5 -2 15 49.04 5.34
 2 -5 15 44.97 4.88
 5 2 15 43.74 5.06
 2 5 15 44.47 5.03
 -2 5 15 37.83 3.89
 2 5 17 109.1 9.69
 5 2 17 119.19 8.73
 -2 5 17 118.96 6.88
 2 5 17 113.76 8.21
 2 -5 17 135.73 9.1
 5 -2 17 123.56 8.76
 -2 -5 17 127.26 8.11
 2 -5 19 12.92 2.75
 -2 -5 19 17.27 3.26
 5 2 19 11.1 3.23
 2 -5 19 16.25 3.77
 2 5 19 14.06 3.25
 -2 5 19 20.14 3.02
 5 -2 19 17.42 3.96
 2 -5 21 33.14 4.74
 -2 -5 21 26.72 3.58
 2 5 21 25.14 3.74
 5 -2 21 33.19 4.83
 5 2 21 29.69 4.55
 5 -2 23 5.7 2.5
 2 -5 23 4.43 2.01
 5 -2 23 7.03 1.62
 5 2 23 3.07 1.98
 2 5 23 2.91 1.54
 5 2 25 -0.88 1.1
 5 -2 25 -1.33 1.22
 3 5 -24 1.97 1.93
 5 -3 -24 0.33 1.28
 3 -5 -24 -1.99 1.57
 5 3 -24 -0.66 1.67
 -3 5 -24 1.59 1.17
 -5 3 -22 12.4 2.5
 5 -3 -22 12.19 3.05
 3 5 -22 10.22 2.94
 5 3 -22 13.26 3.49
 -3 5 -22 12.65 2.6
 5 -3 -22 9.39 2.91
 3 -5 -22 11.76 3.2
 3 5 -20 133.68 9.75
 -3 -5 -20 114.03 7.55
 3 -5 -20 116.58 8.64
 5 3 -20 139.98 9.86
 5 -3 -20 126.95 8.74
 -3 5 -20 130.44 8.01
 5 3 -18 39.67 5.58
 5 -3 -18 37.59 4.87
 -5 -3 -18 31.33 4.05
 3 5 -18 43.21 5.91
 3 -5 -18 35.51 4.83
 5 3 -18 29.64 4.33
 -3 -5 -18 32.71 4.08
 3 -5 -16 166.22 15.83
 3 5 -16 177.27 15.66
 5 3 -16 146.1 14.28
 5 -3 -16 155.44 15.33
 -3 -5 -16 164.21 8.47
 5 -3 -16 185.3 9.49
 3 5 -16 177.54 10.36
 5 3 -16 161.29 8.8
 3 -5 -16 174.48 9.5
 3 -5 -14 14.95 5.2
 5 3 -14 10.73 4.57
 5 -3 -14 11.53 4.76
 3 5 -14 18.46 5.14
 -3 5 -14 7.82 3.37
 5 -3 -14 14.5 2.74
 3 -5 -14 11.48 2.38
 -3 -5 -14 11.25 2.13
 5 3 -14 13.45 2.46
 3 5 -12 104.07 10.18
 5 3 -12 107.54 10.4
 -3 5 -12 119.45 9.48
 3 -5 -12 119.01 12.39
 5 -3 -12 95.72 10.52
 -5 3 -12 111.92 9.04
 -5 3 -10 14.75 3.22
 3 -5 -10 18.14 5.3
 3 5 -10 14.24 3.67
 5 3 -10 15.47 3.93
 -3 5 -10 15.49 3.19
 5 -3 -10 15.32 4.26
 -3 5 -8 233 9.78
 5 3 -8 234.52 11.68
 3 -5 -8 241.91 14.55
 5 -3 -8 222.81 12.83
 -5 3 -8 236.13 9.58
 3 5 -8 254.37 12.56
 5 3 -6 55.97 5.16
 -5 3 -6 50.29 3.56
 5 -3 -6 49.77 5.55
 3 -5 -6 50.26 6.3
 5 3 -6 45.98 2.54
 3 5 -6 49.9 5.23
 -3 5 -6 54.53 4.08
 5 3 -4 697.13 15
 5 -3 -4 698.22 16.05
 -3 5 -4 729.94 15.04
 5 -3 -4 693.19 11.8
 -5 3 -4 695.25 8.9
 5 3 -4 708.07 12.36
 3 5 -4 694.52 16.91
 3 5 -2 240.39 8.97
 -5 3 -2 246.65 5.11
 -3 5 -2 242.15 7.93
 5 3 -2 252.37 7.52
 5 -3 -2 248.06 7.44
 5 -3 -2 243.7 7.5
 -3 5 0 2085.04 22.4
 -5 3 0 2066.13 14.74
 5 -3 0 2078.31 23.31
 3 5 0 2119.09 24.79
 5 3 0 2056.12 18.71
 -3 5 2 257.91 8
 -5 3 2 256.31 6.02
 3 -5 2 245.91 8.51
 5 3 2 252.65 6.58
 3 5 2 259.07 8.68
 5 3 4 697.45 17.35
 5 -3 4 714.57 15.81
 5 3 4 727.64 11.92
 3 -5 4 693.46 14.89
 3 5 4 716 14.96
 -3 5 4 719.46 14.58
 5 3 6 51.25 3.87
 5 3 6 52.18 5.27
 5 -3 6 52.21 4.66
 3 -5 6 51.23 4.3
 3 5 6 55.15 4.84
 5 -3 8 209.7 9.39
 5 3 8 201.58 10.16
 3 -5 8 211.82 8.59
 3 5 8 220.91 10.31
 5 3 10 18.48 3.51
 3 5 10 17.23 3.25
 3 -5 10 19.51 2.83
 5 -3 10 19.26 3.13
 5 3 12 150.51 8.48
 3 5 14 8.5 3.11
 5 -3 14 12.93 2.9
 3 -5 14 14.6 2.81
 5 3 14 14.88 2.96
 3 5 14 14.47 3.08
 -3 -5 14 14.93 2.41
 3 5 16 188.92 12.64
 -3 -5 16 152.88 8.26
 3 -5 16 198.07 10.67
 3 5 16 193.02 10.58
 5 3 16 186.05 10.59
 5 -3 16 198.62 10.69
 -3 -5 18 44.63 4.9
 5 -3 18 37.56 5.3
 3 5 18 34.85 4.9
 5 3 18 36.55 5.2
 3 -5 18 40.94 5.47
 3 -5 20 132.88 9.17
 3 5 20 121.68 8.46
 5 -3 20 131.42 9.22
 -3 -5 20 131.12 7.63
 5 3 20 128.09 9.21
 3 -5 20 128.03 7.19
 5 -3 22 12.64 2.43
 3 -5 22 12.02 3
 5 3 22 9.77 2.96
 3 5 22 11.53 2.77
 5 -3 22 19.81 3.86
 3 -5 24 -0.96 1.3
 5 -3 24 0.2 1.37
 5 3 24 2.28 1.58
 3 5 24 -0.49 1.24
 5 4 -25 5.43 1.67
 4 5 -25 6.58 1.74
 5 -4 -25 0.93 1.05
 5 -4 -23 4.47 1.81
 4 5 -23 2.19 2.07
 4 -5 -23 4.25 1.92
 5 4 -23 2.19 1.87
 -4 5 -23 1.47 1.14
 4 -5 -23 3.22 2.17
 5 -4 -23 6.56 2.33
 5 4 -21 16.73 4.18
 -5 4 -21 14.3 2.81
 -4 5 -21 10.35 2.64
 4 5 -21 16.55 4.15
 -4 -5 -21 12.41 2.72
 4 -5 -21 19.66 3.82
 5 -4 -21 13.1 3.28
 -4 5 -19 18.54 3.5
 5 4 -19 14.53 4.04
 4 5 -19 12.19 3.34
 -5 -4 -19 25.76 3.63
 4 -5 -19 14.73 3.6
 -4 -5 -19 14.24 3.18
 5 -4 -19 18.06 3.81
 -5 -4 -17 93.33 6.41
 4 -5 -17 108.17 7.93
 5 4 -17 118.03 8.9
 -4 -5 -17 99.18 6.75
 4 5 -17 115.6 8.9
 5 -4 -17 104.96 7.65
 5 -4 -15 114.54 13.01
 5 4 -15 113.7 12.29
 4 -5 -15 110.77 13.03
 4 5 -15 132.2 12.93
 5 -4 -15 135.88 7.98
 4 -5 -15 144.2 8.3
 5 4 -15 121.79 7.29
 -5 -4 -15 117.34 6.24
 4 5 -15 135.1 8.67
 -4 -5 -15 123.75 6.66
 5 4 -15 139.26 8.8
 4 5 -13 191.78 14.5
 5 4 -13 179.23 14
 -4 5 -13 178.33 11.81
 5 -4 -13 175.25 14.98
 4 -5 -13 155.91 14.45
 4 5 -13 185.06 9.06
 4 5 -11 760.57 25.83
 5 4 -11 766.14 25.89
 -5 4 -11 768.78 21.7
 5 -4 -11 738.32 28.13
 4 -5 -11 722.33 28.6
 -4 5 -11 762.2 21.65
 4 -5 -9 613.44 24.14
 5 4 -9 648.13 21.24
 4 5 -9 655.22 21.65
 5 -4 -9 627.43 23.5
 -4 5 -9 611.88 16.67
 -5 4 -9 653.56 17.07
 -5 4 -7 340.75 10.06
 5 4 -7 340.32 13.53
 5 -4 -7 329.19 15.24
 4 -5 -7 331.67 15.73
 -4 5 -7 351.79 10.57
 4 5 -7 350.76 13.92
 -5 4 -5 98.72 4.16
 5 4 -5 95.14 6.43
 5 -4 -5 90.34 6.93
 4 -5 -5 93.58 7.38
 4 5 -5 95.98 6.95
 -4 5 -5 99.19 4.71
 5 -4 -3 163.73 7.37
 -4 5 -3 119.2 5.6
 5 4 -3 161.86 7.29
 5 -4 -3 164.32 6.43
 -5 4 -3 118.97 4.65
 4 5 -3 157.14 7.75
 -5 4 -3 168.74 3.74
 5 -4 -1 130.95 6.24
 4 5 -1 126.18 6.35
 4 -5 -1 132.02 6.29
 -5 4 -1 134.22 4.53
 5 4 -1 129.03 5.73
 -5 4 1 121.13 4.5
 5 4 1 161.97 6.13
 5 -4 1 155.37 7.12
 4 5 1 156.95 6.86
 4 -5 1 120.29 6.24
 -4 5 1 161.8 6.15
 5 -4 3 194.53 8.41
 -4 5 3 199.31 7.28
 4 5 3 192.65 7.58
 5 4 3 212 7.07
 4 -5 3 198.58 8.3
 4 -5 5 121.73 6.89
 5 -4 5 116.76 6.94
 -4 5 5 122.28 6.43
 4 5 5 117.69 6.4
 5 4 5 115.21 5.76
 4 5 7 423.86 13.32
 5 -4 7 436.55 13.64
 4 -5 7 415.44 12.86
 5 4 7 429.55 12.43
 5 4 7 414.77 14.86
 4 5 9 665.97 18.48
 4 5 9 612.77 18.15
 4 -5 9 647.31 16.13
 5 4 9 643.15 17.04
 5 4 9 623.29 18.53
 5 -4 9 660.66 16.97
 4 -5 11 781.87 17.12
 5 4 11 797.65 20.99
 4 5 11 809.01 22.21
 5 4 11 781.79 20.69
 4 5 11 771.54 20.17
 5 -4 11 801.77 18.53
 4 5 13 188.26 11.61
 5 4 13 195.17 11.32
 5 4 13 194.07 9.47
 4 5 13 197.86 9.57
 5 4 15 124.2 9.5
 4 5 15 142.59 10.63
 4 -5 15 131.51 8.31
 4 5 15 132.85 8.68
 5 4 15 124.97 8.41
 5 -4 15 136.49 8.56
 -4 -5 15 136.72 7.07
 4 -5 17 110.51 8.43
 5 -4 17 110.94 8.46
 -4 -5 17 100.04 6.55
 5 4 17 99.24 8.17
 4 5 17 105.01 8.29
 4 -5 19 11.24 2.84
 -4 -5 19 16.71 2.87
 4 5 19 12.77 3.54
 5 4 19 14.3 3.47
 4 -5 19 12.8 3.57
 5 -4 19 15.28 3.86
 4 -5 21 10.63 2.33
 5 -4 21 10.56 2.53
 4 -5 21 12.88 3.49
 5 4 21 10.99 3.09
 4 5 21 9.46 3.08
 5 -4 21 11.53 3.34
 5 -4 23 1.81 1.1
 5 -4 23 1.81 1.91
 4 -5 23 1.15 1.82
 5 4 23 3.34 1.87
 4 5 23 4.46 1.86
 5 4 25 5.94 1.34
 5 -5 -24 1.01 1.09
 5 5 -24 -0.25 1.56
 5 -5 -24 0.3 1.18
 5 5 -22 55.13 6.01
 5 -5 -22 58.08 5.53
 -5 5 -20 3.32 1.81
 5 5 -20 4.23 2.89
 5 -5 -20 2.81 2.41
 -5 -5 -20 -2.18 1.52
 5 -5 -18 55.77 5.86
 5 5 -18 54.53 6.65
 -5 -5 -18 52.32 4.93
 5 -5 -16 9.3 4.96
 5 5 -16 0.78 2.73
 5 5 -16 2.5 2.56
 -5 -5 -16 1.55 1.52
 5 -5 -16 0.96 1.83
 5 -5 -14 166.21 15.22
 5 5 -14 153.81 13.66
 5 5 -14 179.05 9.81
 -5 -5 -14 165.99 6.9
 5 -5 -14 171.78 8.77
 5 -5 -12 -2.52 3.39
 5 5 -12 -0.06 2.62
 5 5 -10 261.37 14.69
 -5 5 -10 265.77 11.64
 5 -5 -10 248.88 16.28
 5 5 -8 -0.28 2
 5 -5 -8 0.95 2.51
 -5 5 -8 -0.28 1.28
 5 5 -6 280.89 12.21
 5 -5 -6 280.57 13.33
 -5 5 -6 288.55 8.32
 5 -5 -4 0.32 2.01
 5 5 -4 0.16 1.8
 -5 5 -4 -0.51 1.09
 -5 5 -4 -0.05 0.72
 5 5 -2 6.74 1.97
 -5 5 -2 10.03 1.66
 5 -5 -2 6.54 1.97
 5 5 0 -0.51 1.31
 -5 5 0 -0.03 0.98
 5 -5 0 -0.24 1.44
 5 5 2 17.87 2.67
 -5 5 2 10.58 1.81
 5 -5 2 14.25 2.79
 5 5 4 0.08 1.35
 -5 5 4 -0.47 1.45
 5 -5 4 0.66 1.6
 5 -5 6 240.29 10.41
 5 5 6 247.99 9.53
 5 5 8 0.08 2.12
 5 5 8 -0.14 1.71
 5 -5 8 2.04 1.76
 5 5 10 305.77 12.82
 5 -5 10 313.58 12.04
 5 5 10 303.56 13.66
 5 5 12 3.13 2.14
 5 5 12 -0.51 1.61
 5 5 14 170.69 11.15
 5 5 14 184.4 10.11
 5 -5 14 183.86 9.65
 5 5 16 -1.08 1.88
 5 5 16 -2.45 2.5
 5 -5 16 3.86 2.55
 5 -5 18 58.39 6.41
 5 5 18 50.59 6.07
 5 -5 20 -0.3 1.89
 5 -5 20 0.86 2.43
 5 5 20 0.32 1.98
 5 -5 22 63.99 5.78
 5 5 22 52.77 5.25
 5 -5 22 59.06 4.39
 5 -5 24 -0.34 1.33
 5 5 24 1.05 1.26
 0 6 -24 36.1 3.56
 -6 0 -24 30.2 2.48
 0 6 -22 3.72 2.32
 6 0 -22 -0.01 1.95
 0 -6 -22 -0.24 2.02
 0 6 -20 15.98 3.72
 6 0 -20 13.53 3.39
 0 -6 -20 14.97 3.44
 6 0 -20 14.6 3.23
 0 6 -18 16.16 3.78
 0 -6 -18 16 3.42
 6 0 -18 15.17 3.3
 0 6 -16 413.44 22.2
 6 0 -16 410.02 24.33
 6 0 -16 433.12 14
 0 -6 -16 428.32 14.35
 0 6 -14 58.52 7.99
 6 0 -14 72.02 9.92
 -6 0 -14 74.62 5.04
 6 0 -14 71.78 5
 0 -6 -14 81.42 5.78
 0 6 -12 199.28 13.24
 6 0 -12 178.04 13.4
 0 -6 -12 203.81 15.91
 -6 0 -12 170.5 11.91
 -6 0 -10 18.21 3.86
 0 -6 -10 27.8 6.17
 0 6 -10 22.78 4.04
 6 0 -10 27.09 5.14
 -6 0 -8 203.91 9.95
 6 0 -8 207.14 11.09
 0 6 -8 222.53 11.09
 0 6 -6 194.68 9.31
 6 0 -6 184.32 8.8
 6 0 -6 185.22 4.52
 0 6 -6 190.82 10.42
 6 0 -4 306.76 9.17
 0 6 -4 295.17 11.36
 6 0 -4 305.47 7.44
 6 0 -2 368.17 9.25
 6 0 -2 362.74 7.66
 6 0 0 12.45 2.32
 6 0 0 11.59 1.1
 0 6 0 14.65 2.88
 0 6 2 384.62 11.33
 6 0 2 -1.29 1.08
 0 6 4 374.7 11.68
 6 0 4 352.53 12.01
 0 6 6 178.82 8.91
 6 0 6 170.55 8.78
 6 0 8 231.15 10.64
 0 6 8 241.03 11.49
 6 0 10 23.06 3.58
 6 0 12 205.38 9.81
 0 6 14 94.7 9.32
 6 0 14 91.42 6.64
 0 6 14 89.5 6.12
 0 -6 14 87.66 6.45
 0 6 16 517.65 22.09
 0 -6 16 509.92 16.48
 0 6 16 461.82 15.08
 6 0 16 497.83 16.77
 0 -6 18 13.24 3.54
 0 6 18 15.12 3.16
 6 0 18 13.81 3.52
 0 -6 20 19.42 3.85
 0 6 20 17.26 3.17
 6 0 20 17.9 4
 0 -6 22 3.46 1.98
 6 0 22 -0.83 2.08
 0 6 22 -0.13 1.36
 6 0 24 46.18 4
 6 -1 -25 14.42 2.01
 6 1 -25 14.84 2.09
 1 6 -25 14.13 1.89
 6 -1 -25 13.75 1.84
 1 -6 -25 13.16 1.82
 6 1 -25 19.33 2.33
 6 1 -23 5.92 2.46
 1 6 -23 3.62 2.04
 6 -1 -23 3.28 2.18
 -6 1 -23 1.08 1.23
 -1 6 -23 3.74 1.89
 -1 -6 -23 0.36 1.54
 1 -6 -23 2.47 1.76
 6 -1 -21 1.45 1.98
 6 1 -21 -1.51 2.05
 -1 6 -21 0.05 1.88
 1 6 -21 0.88 2.27
 -1 -6 -21 2.05 2.16
 6 -1 -21 0.78 1.83
 1 -6 -21 -1.61 2.38
 6 1 -19 20.14 4.26
 -1 6 -19 14.33 3.29
 1 6 -19 14.16 3.67
 6 1 -19 17.5 3.59
 -1 -6 -19 19.21 3.59
 6 -1 -19 17.65 3.65
 1 -6 -19 18.77 3.88
 1 6 -17 19.85 3.77
 -1 6 -17 21.33 3.79
 1 -6 -17 18.85 3.92
 6 -1 -17 16.74 3.4
 -1 -6 -17 16.02 3.31
 6 1 -17 17.75 3.27
 1 6 -15 83.99 10.09
 -1 6 -15 105.65 10.9
 6 1 -15 105.14 11.95
 6 -1 -15 110.16 12.51
 1 -6 -15 128.4 13.43
 -1 -6 -15 113.37 7.11
 6 -1 -15 114.3 6.98
 1 6 -15 122.69 8.12
 1 -6 -15 112.32 7.23
 6 1 -15 113.72 6.81
 -6 -1 -15 107.16 6.23
 1 -6 -13 21.21 5.66
 6 -1 -13 16.14 4.65
 -1 6 -13 14.12 4.1
 6 1 -13 24.26 5.76
 -6 -1 -13 27.61 5.41
 1 6 -13 17.04 4.3
 -1 6 -11 28.45 5.19
 -6 1 -11 31.59 5.15
 6 1 -11 24.27 4.86
 1 6 -11 30.23 5.32
 1 -6 -11 24.23 5.91
 6 -1 -11 26.77 5.63
 -6 1 -9 312.53 12.74
 6 1 -9 300.4 14.26
 6 -1 -9 287.6 14.34
 1 6 -9 322.8 14.57
 -1 6 -9 315.74 13.48
 -6 -1 -9 313.38 13.64
 1 -6 -9 310.48 17.58
 1 6 -7 167.19 9.33
 -6 1 -7 168.93 7.86
 -1 6 -7 167.15 8.73
 6 -1 -7 160.66 9.25
 6 1 -7 157.49 8.93
 6 -1 -5 277.81 10.08
 1 6 -5 274.32 11.94
 6 1 -5 282.41 9.85
 -1 6 -5 273.14 11.33
 6 -1 -5 288.97 6.86
 6 1 -5 285.47 6.64
 -1 6 -3 75.59 5.48
 6 -1 -3 77.47 4.07
 1 6 -3 77.81 5.92
 6 1 -3 78.33 4.21
 6 1 -3 77.6 4.28
 6 -1 -3 84.76 4.44
 1 6 -1 81.21 5.65
 6 -1 -1 85.04 3.16
 6 1 -1 82.72 4.97
 6 -1 -1 78.53 4.63
 -1 6 -1 78.89 5.44
 6 -1 1 83.91 5.24
 6 1 1 75.94 1.83
 6 1 1 77.69 5.35
 -1 6 1 69.2 4.91
 1 6 1 77.95 5.37
 -1 6 3 86 5.57
 1 6 3 88.79 5.66
 6 -1 3 85.35 5.7
 6 1 3 85.42 2.68
 6 1 3 82.02 5.8
 1 6 5 329.58 11.51
 6 -1 5 321.32 11.59
 6 1 5 322.72 11.97
 6 1 5 325.37 7.15
 -1 6 5 320.41 11.28
 6 1 7 168.07 8.98
 1 6 7 162.61 9.03
 6 -1 7 166.89 8.73
 -1 6 7 155.86 8.94
 6 -1 9 327.13 12.51
 6 1 9 335.28 13.04
 1 6 9 337.28 14.1
 6 1 11 30.33 4.11
 1 6 11 28.34 4.66
 6 -1 11 26.03 3.72
 1 6 13 22.12 4.69
 -1 6 15 126.29 10.99
 1 6 15 130.89 10.85
 1 6 15 124.3 8.03
 1 -6 15 128.41 8.23
 6 1 15 132.06 8.44
 -1 -6 15 111.86 7.51
 6 -1 15 123.72 7.99
 -1 6 15 130.53 7.31
 1 -6 15 134.34 7.04
 -1 -6 17 14.82 3.25
 1 -6 17 14.68 2.72
 1 -6 17 21.79 4.26
 6 -1 17 21.87 4.18
 6 1 17 16.21 3.6
 1 6 17 11.59 2.91
 -1 6 17 14.17 3.13
 -1 -6 19 16.69 3.56
 1 -6 19 17.04 3.82
 -1 6 19 13.61 2.75
 6 -1 19 14.4 3.54
 1 6 19 18.46 3.49
 6 1 19 18.08 4.12
 -1 -6 21 -1.42 2.04
 1 -6 21 3.62 2.14
 -1 6 21 1.81 1.4
 1 6 21 0.29 1.77
 6 -1 21 2.59 2.6
 6 1 21 1.52 2.48
 6 -1 23 3.09 1.36
 1 6 23 0.65 1.28
 6 1 23 4.17 1.89
 6 -1 23 2.47 1.87
 6 -1 25 20.44 2.22
 6 1 25 18.1 2.08
 6 -2 -24 9.11 2.21
 2 6 -24 6.94 2.07
 6 -2 -24 8.68 1.97
 -2 6 -24 5.56 1.46
 6 2 -24 7.32 2.22
 -6 2 -22 3.74 1.81
 6 2 -22 4.14 2.46
 6 -2 -22 5.92 2.12
 2 6 -22 3.5 2.35
 -2 6 -22 3.18 1.89
 2 -6 -22 3.26 2.21
 -2 -6 -22 6.42 2.16
 6 -2 -22 5.08 2.11
 -2 6 -20 12.06 2.98
 2 6 -20 7.06 3.38
 6 2 -20 11.44 3.5
 -2 -6 -20 10.25 2.72
 2 -6 -20 5.61 2.72
 6 -2 -20 8.2 2.76
 -2 6 -18 140 8.82
 -2 -6 -18 142.89 8.57
 6 2 -18 142.95 8.55
 6 2 -18 164.67 10.35
 2 -6 -18 152.54 9.62
 6 -2 -18 162.27 9.38
 2 6 -18 159.15 10.41
 -2 6 -16 106.61 10.56
 6 -2 -16 121.24 13.79
 2 6 -16 116.33 12.49
 6 2 -16 111.8 12.73
 2 -6 -16 141.13 14.22
 -2 6 -16 107.86 7.36
 2 6 -16 146.64 9.88
 -2 -6 -16 85.49 6.23
 6 -2 -16 118.63 7.5
 -6 -2 -16 104.07 6.39
 6 2 -16 115.65 7.39
 2 -6 -16 110.8 7.79
 2 6 -14 170.44 13.84
 -2 6 -14 180.29 13.31
 6 2 -14 155.29 13.58
 6 -2 -14 162.44 14.56
 2 -6 -14 164.84 15.22
 6 -2 -14 173.49 7.98
 2 -6 -14 167.43 8.55
 2 6 -14 179.55 9.49
 6 2 -14 160.52 7.37
 -2 -6 -14 158.01 7.48
 -2 6 -12 5.1 2.45
 2 6 -12 8.79 3.64
 2 -6 -12 2.84 3.44
 6 2 -12 2.17 2.52
 6 -2 -12 4.9 3.6
 -6 2 -10 63.62 6.05
 6 2 -10 67.43 7.43
 -2 6 -10 72.25 6.83
 2 6 -10 80.93 8.14
 6 -2 -10 66.42 7.86
 2 -6 -10 69.9 9.02
 2 6 -8 206.68 11.37
 -2 6 -8 208.39 9.92
 6 2 -8 208.52 11.11
 6 -2 -8 200.54 11.71
 -6 2 -8 215.4 9.29
 2 -6 -8 222.07 14.1
 6 2 -6 183.27 9.01
 -2 6 -6 187 8.31
 6 -2 -6 167.24 9.15
 -6 2 -6 166.45 6.29
 -2 6 -6 176.73 9.48
 2 6 -6 169.47 10.16
 6 2 -6 172.25 4.62
 6 2 -4 256.63 8.9
 2 6 -4 251.26 10.9
 6 -2 -4 249.35 9.12
 6 -2 -4 253.28 7.09
 -2 6 -4 251.41 10.14
 6 2 -4 258.77 7.45
 6 -2 -2 700 11.75
 6 -2 -2 697.98 13.12
 2 6 -2 705.05 16.58
 6 2 -2 709.04 14.15
 -2 6 -2 672.25 15.22
 6 2 0 1.05 1.73
 2 6 0 4.35 2.35
 6 -2 0 0.21 1.34
 -2 6 0 1.99 1.58
 6 2 0 3.2 0.92
 6 -2 2 663.72 15.1
 2 6 2 676.85 15.39
 6 2 2 654.95 8.59
 -2 6 2 678.57 14.51
 6 2 2 674.17 16.46
 -2 6 4 254.86 9.52
 6 2 4 269.49 11.06
 6 2 4 258.83 6.24
 2 6 4 266.29 9.97
 6 -2 4 264.65 10.21
 2 6 6 210.74 9.68
 6 2 6 204.48 6.78
 -2 6 6 222.67 9.91
 6 -2 6 209.26 9.59
 6 2 6 192.9 9.8
 2 6 8 246.4 11.47
 6 -2 8 244.56 10.74
 6 2 8 229.97 11.07
 6 2 10 63.16 5.95
 6 -2 10 69.98 5.86
 2 6 10 82.24 7.46
 2 6 12 3.06 1.84
 6 2 12 -0.34 1.62
 6 -2 12 4.71 1.63
 2 6 14 180.31 12.27
 2 -6 14 195.11 9.77
 6 2 14 185.28 9.7
 -2 -6 14 192.44 8.76
 2 6 14 175.63 9.27
 6 -2 14 191.11 9.53
 -2 6 16 125.13 11.26
 2 6 16 115.72 10.16
 -2 6 16 118.28 6.95
 2 -6 16 111.62 8.21
 2 6 16 111.89 8.06
 2 -6 16 120.12 7.31
 6 -2 16 117.34 8.31
 -2 -6 16 130.19 8.23
 6 2 16 123.78 8.73
 6 2 18 154.68 9.99
 -2 6 18 154.56 7.99
 2 -6 18 172.63 10.56
 -2 -6 18 143.14 8.72
 2 6 18 152.21 9.63
 2 -6 18 167.74 8.69
 6 -2 18 156.85 10.17
 -2 -6 20 10.43 2.66
 2 -6 20 15.15 3.68
 2 -6 20 9.69 2.35
 6 2 20 8.44 3
 6 -2 20 10.94 3.66
 2 6 20 11.34 2.89
 2 -6 22 -0.83 1.78
 6 2 22 -0.75 2.1
 6 -2 22 1.61 2.31
 2 6 22 -0.76 1.59
 6 -2 24 4.86 1.81
 2 6 24 4.1 1.18
 6 3 -25 9.8 1.81
 3 6 -25 11.02 1.89
 6 -3 -25 9.91 1.62
 6 3 -23 1.97 1.91
 6 -3 -23 2.8 1.63
 -3 6 -23 5.16 1.65
 3 6 -23 0.8 1.82
 3 -6 -23 1.94 1.86
 6 3 -21 9.05 3.21
 3 6 -21 4.21 2.38
 -3 6 -21 11.79 2.75
 6 -3 -21 8.86 2.96
 -6 3 -21 5.15 1.91
 6 -3 -21 8.9 2.79
 3 -6 -21 9.96 3.08
 -3 -6 -21 10.39 2.6
 6 3 -19 7.52 3.23
 -3 6 -19 6.58 2.6
 3 6 -19 10.84 3.41
 6 -3 -19 4.55 2.4
 -3 -6 -19 7.55 2.65
 3 -6 -19 6.01 2.91
 6 3 -17 8.56 3.13
 -3 6 -17 7.48 2.36
 3 6 -17 3.78 2.93
 -6 -3 -17 4.14 1.77
 6 3 -17 3.08 1.68
 -3 -6 -17 4.22 2.17
 6 -3 -17 6.77 2.85
 3 -6 -17 1.49 2.22
 3 6 -15 122.61 12.47
 6 3 -15 99.92 11.32
 -3 6 -15 94.47 9.55
 6 -3 -15 97.4 11.84
 3 -6 -15 99.72 12.07
 6 3 -15 117.83 7.98
 3 -6 -15 100.53 7.13
 6 -3 -15 105.86 6.91
 -3 -6 -15 104.35 6.44
 6 3 -15 103.83 6.63
 -6 -3 -15 100.01 5.86
 3 6 -15 113.83 8.04
 3 6 -13 79.92 9.56
 3 -6 -13 89.47 11.19
 6 3 -13 83.26 9.72
 6 -3 -13 68.78 9.47
 -3 6 -13 80.34 8.4
 6 3 -13 81.08 5.95
 3 -6 -13 86.54 5.98
 3 6 -13 81.98 6.15
 -3 6 -11 260.14 13.06
 6 3 -11 239.63 14.71
 6 -3 -11 236.74 15.74
 3 -6 -11 244.61 17.06
 3 6 -11 247.58 14.87
 6 3 -9 405.78 16.76
 3 6 -9 390.93 17.09
 -6 3 -9 403.69 13.22
 6 -3 -9 373.69 17.52
 3 -6 -9 409.65 20.14
 -3 6 -9 393.94 14.06
 3 -6 -7 2.04 2.68
 -6 3 -7 3 1.28
 -3 6 -7 3.92 1.69
 3 6 -7 4.48 2.55
 6 -3 -7 1.84 2.2
 6 3 -7 4.42 2.51
 6 3 -5 223.01 9.42
 -6 3 -5 193.62 5.07
 6 3 -5 198.78 6.57
 6 -3 -5 204.74 6.68
 -3 6 -5 213.54 7.91
 3 6 -5 200.19 10.53
 -3 6 -5 214.3 9.58
 6 -3 -5 194.54 9.53
 6 -3 -3 220.98 7.44
 -3 6 -3 225.67 8.93
 3 6 -3 226.31 9.93
 6 -3 -3 234.3 8.39
 6 3 -3 228.2 8.26
 6 3 -1 17.5 2.85
 -3 6 -1 14.52 2.66
 6 -3 -1 13.75 2.33
 6 3 -1 15.73 2.05
 -6 3 -1 15.2 0.99
 3 6 -1 15.41 2.88
 6 3 1 8.53 1.39
 6 -3 1 11.8 2.4
 -6 3 1 9.89 1.18
 6 3 1 15.24 3.23
 3 6 1 9.9 2.54
 -3 6 1 13.38 2.48
 -3 6 3 242.02 8.78
 3 6 3 235.92 9.28
 6 3 3 240.89 6.55
 3 -6 3 242.13 9.31
 6 -3 3 232.99 9.52
 6 3 3 236.53 10.58
 6 3 5 210.89 10.64
 -3 6 5 214.99 9.22
 3 6 5 210.25 9.26
 6 -3 5 204.08 9.48
 3 -6 5 220.24 9.1
 6 3 5 208.83 6.85
 6 -3 7 0.96 1.82
 3 6 7 1.07 1.64
 6 3 7 1.88 1.25
 6 3 7 1.85 2.13
 3 -6 7 3.5 2.15
 -3 6 7 -0.18 1.86
 6 -3 9 434.67 14.56
 3 6 9 410.51 15.36
 6 3 9 394.13 15.01
 6 3 9 410.58 12.71
 6 3 11 286.56 12.86
 6 -3 11 266.42 11.52
 3 6 11 269.28 12.13
 3 6 11 281.26 13.92
 3 6 13 96.1 8.76
 6 3 13 91.46 6.6
 3 -6 13 86.52 6.13
 6 -3 13 89.04 6.15
 3 6 13 90.65 6.54
 6 3 15 105.05 8.24
 -3 6 15 131.61 11.3
 3 6 15 117.84 10.16
 3 -6 15 121.26 8.25
 -3 -6 15 118.76 7.15
 6 3 15 115.87 8.21
 6 -3 15 120.55 7.97
 3 6 15 110.77 8.01
 3 -6 17 8.74 2.74
 -3 -6 17 2.21 1.98
 6 3 17 5.07 2.75
 3 -6 17 5.54 2.59
 3 6 17 6.59 2.49
 6 -3 17 3.87 2.19
 3 -6 19 11.26 2.73
 3 -6 19 6.71 3.31
 -3 -6 19 5.18 1.9
 3 6 19 7.53 2.98
 6 -3 19 7.64 3.48
 6 3 19 7.08 3.01
 3 -6 21 7.72 1.97
 3 -6 21 7.12 2.93
 6 -3 21 9.97 3.13
 6 3 21 8.36 2.89
 3 6 21 14.42 3.39
 6 -3 23 5.42 2
 3 -6 23 2.77 1.85
 6 -3 23 3.67 1.39
 6 3 23 2.73 1.75
 3 6 23 1.07 1.27
 6 3 25 11.1 1.6
 6 -3 25 9.95 1.61
 4 -6 -24 11.54 1.77
 4 -6 -24 13.07 1.94
 4 6 -24 20.07 2.96
 6 4 -24 16.33 2.25
 6 -4 -24 17.9 2.18
 6 4 -24 16.9 2.86
 6 -4 -24 15.22 2.27
 6 -4 -22 -1.46 1.65
 6 4 -22 -0.91 2.08
 4 6 -22 0.63 2.2
 6 -4 -22 -1.26 1.73
 4 -6 -22 0.29 1.82
 4 6 -20 8.91 3.29
 -4 6 -20 8.38 2.35
 6 4 -20 3.79 2.62
 4 -6 -20 8.92 3.07
 6 -4 -20 4.27 2.04
 -4 -6 -20 6.97 2.3
 6 -4 -18 61.97 6.16
 -4 -6 -18 59.98 5.36
 4 6 -18 57.05 6.86
 6 4 -18 62.69 7.04
 4 -6 -18 60.89 6.28
 -4 6 -18 53.66 5.07
 -6 -4 -18 52 4.61
 6 -4 -16 5.29 3.88
 4 6 -16 17.43 6.04
 4 -6 -16 0.81 3.26
 6 4 -16 9.94 5.23
 6 4 -16 10.44 3.17
 4 6 -16 9.26 3.19
 -4 6 -16 9.89 2.35
 -6 -4 -16 8.53 2.26
 -4 -6 -16 7.67 2.2
 6 -4 -16 7.6 2.51
 4 -6 -16 9.95 2.97
 4 6 -14 94.65 10.86
 6 4 -14 73.94 9.76
 4 -6 -14 75.33 10.29
 6 -4 -14 74.53 10.31
 4 6 -14 87.38 7.06
 4 -6 -14 77.84 6.13
 6 4 -14 75.82 5.28
 6 -4 -14 81.55 5.97
 6 4 -14 81.26 6.52
 -4 -6 -14 77.82 4.98
 4 6 -12 2.84 2.24
 6 4 -12 2.01 2.3
 4 -6 -12 6.82 4.27
 -4 6 -12 3.44 2.07
 6 -4 -12 7.65 4.61
 4 -6 -10 201.88 14.99
 -4 6 -10 215.93 10.95
 4 6 -10 209.45 13.39
 6 -4 -10 207.16 14.37
 6 4 -10 207.33 13.03
 4 -6 -8 12.36 4.38
 -4 6 -8 11.86 2.47
 4 6 -8 10.82 3.3
 6 4 -8 10.77 3.11
 6 -4 -8 11.91 3.7
 6 4 -6 121.66 7.93
 -4 6 -6 128.45 6.23
 -6 4 -6 126.94 4.98
 4 6 -6 124.21 8.63
 6 -4 -6 126.12 8.72
 4 -6 -6 133.06 9.85
 6 4 -6 117.29 5.13
 4 6 -4 184.28 9.59
 -4 6 -4 191.34 8.18
 -6 4 -4 169.13 3.41
 6 -4 -4 189.31 8.72
 6 -4 -4 180.16 7.02
 6 4 -4 180.19 7.44
 4 6 -2 336.8 11.65
 6 4 -2 335.11 9.81
 6 -4 -2 336.31 10.12
 -4 6 -2 342.11 10.28
 4 -6 0 1499.28 22.99
 -6 4 0 1544.44 14.8
 6 -4 0 1518.34 22.83
 6 4 0 1490 18.42
 -4 6 0 1549.79 21.45
 4 -6 2 371.95 11.81
 -6 4 2 374.15 8.12
 -4 6 2 386.12 10.75
 6 -4 2 372.19 11.97
 6 4 2 376.84 9.22
 4 6 2 386.16 11.83
 -4 6 4 200.07 8.25
 6 -4 4 183.31 9.01
 -6 4 4 196.97 6.93
 4 6 4 194.82 8.57
 6 4 4 198.86 7.02
 4 -6 4 187.41 8.74
 6 4 4 189.8 10.34
 -4 6 6 150.89 8.19
 6 4 6 144.84 6.66
 6 -4 6 150.62 8.49
 4 -6 6 143.57 7.95
 4 6 6 159.05 8.29
 6 4 6 145.72 9.31
 -4 6 8 11.45 3.04
 6 4 8 9.99 2.31
 6 4 8 6.88 2.66
 4 -6 8 10.97 2.53
 4 6 8 9.71 2.53
 6 -4 8 10.44 2.54
 6 4 10 187.87 10.74
 6 4 10 186.5 9.53
 4 6 10 198.5 10.91
 4 6 10 187.08 10.71
 4 -6 10 196.19 9.24
 6 -4 10 200.17 10.08
 4 6 12 4.77 2.91
 6 4 12 4.29 2.05
 6 4 12 3.57 1.98
 6 4 14 83.5 7.37
 4 6 14 82.45 8.17
 4 -6 14 101.89 7.32
 6 -4 14 94 6.87
 -4 -6 14 84.03 5.56
 4 6 14 86.98 7.05
 6 4 14 96.26 7.3
 4 6 16 8.12 2.82
 -4 6 16 5.49 3.47
 -4 -6 16 6.82 2.37
 4 -6 16 9.65 3.13
 6 4 16 5.4 2.59
 4 6 16 8.66 2.75
 6 -4 16 9.98 2.96
 -4 -6 18 70.79 5.79
 6 -4 18 74.17 7.29
 4 -6 18 74.82 6.32
 6 4 18 69.6 7.18
 4 -6 18 66.82 6.88
 4 6 18 62.42 6.74
 4 -6 20 10.9 3.53
 4 -6 20 10.56 2.64
 6 -4 20 11.79 3.24
 6 4 20 7.76 3.23
 4 6 20 7.41 2.82
 4 -6 22 0.41 1.86
 6 -4 22 1.95 2.19
 6 -4 22 1.94 1.53
 4 -6 22 1.12 1.23
 6 4 22 -0.08 1.92
 4 6 22 -0.28 1.8
 6 -4 24 16.65 2.4
 4 6 24 14.86 2.07
 6 4 24 15 2.21
 6 5 -23 2.94 1.83
 5 -6 -23 -0.03 1.47
 5 -6 -23 2.83 1.2
 5 6 -23 6.22 2.43
 6 -5 -23 1.59 1.53
 6 -5 -23 0.11 1.15
 6 -5 -23 0.32 1.36
 5 -6 -23 2.48 1.71
 6 5 -21 7.21 3.43
 5 6 -21 4.35 2.9
 6 -5 -21 6.8 2.71
 5 -6 -21 11.09 2.95
 6 5 -19 6.11 3.16
 5 6 -19 13.32 3.98
 -6 -5 -19 7.71 2.29
 6 -5 -19 9.6 3.1
 -5 -6 -19 11.69 2.57
 5 -6 -19 7.33 2.85
 6 5 -17 103.79 8.73
 5 6 -17 95.66 8.57
 6 -5 -17 95.62 7.52
 5 -6 -17 102.16 7.76
 -5 -6 -17 92.86 6.17
 6 -5 -15 70.49 10.17
 5 -6 -15 79.22 11.03
 5 6 -15 90.43 11.2
 6 5 -15 77.4 10.5
 6 5 -15 100.12 7.93
 5 -6 -15 76.44 6.38
 -5 -6 -15 80.76 5.22
 5 6 -15 96.89 7.95
 6 -5 -15 83.8 6.53
 6 -5 -13 9.84 4.1
 5 6 -13 10.67 4.21
 6 5 -13 3.33 2.64
 5 -6 -13 2.91 3.19
 5 6 -13 9.99 2.82
 6 5 -13 5.07 2.69
 6 -5 -13 6.85 1.89
 5 -6 -13 5.51 1.94
 6 5 -11 138.09 11.48
 5 6 -11 130.58 11.37
 6 -5 -11 120.44 11.71
 5 -6 -11 117.15 11.71
 6 5 -9 139.97 10.44
 -5 6 -9 157.88 8.25
 5 6 -9 146.16 10.93
 5 -6 -9 149.65 12.1
 6 -5 -9 134.35 11.43
 5 -6 -7 154.94 10.85
 6 5 -7 168.55 10.33
 -5 6 -7 159.55 7.04
 6 -5 -7 153.68 10.64
 5 6 -7 155.79 10.2
 6 5 -5 90.42 6.9
 5 6 -5 93.51 7.42
 6 -5 -5 87.5 7
 -5 6 -5 89.34 5.79
 -5 6 -5 95.16 4.62
 -5 6 -3 154.11 6.8
 5 6 -3 145.72 8.12
 -6 5 -3 143.97 3.16
 6 5 -3 154.18 7.69
 -6 5 -3 146.81 5.63
 6 -5 -3 141.47 6.91
 -6 5 -1 128.5 4.94
 6 5 -1 126.07 6.28
 6 -5 -1 118.71 6.68
 5 -6 -1 122.61 6.92
 5 6 -1 130.86 7.2
 5 6 1 129.11 6.99
 -6 5 1 136.03 5.32
 5 -6 1 126.68 7.33
 -5 6 1 117.17 5.82
 6 5 1 124.17 6.04
 6 -5 1 119.57 7.04
 5 6 3 158.57 7.77
 6 5 3 149.76 6.76
 -5 6 3 154.08 6.96
 5 -6 3 149.68 8.18
 6 -5 3 147.49 8.17
 -6 5 3 150.87 6.1
 -6 5 5 109.31 6.08
 -5 6 5 106.37 6.48
 5 6 5 104.18 6.49
 6 5 5 104.68 5.91
 5 -6 5 111.5 7.23
 6 -5 5 110.35 7.57
 5 6 7 189 9.29
 6 5 7 167.01 10.64
 5 -6 7 183.79 9.63
 6 5 7 184.74 8.44
 -5 6 7 181.52 9.32
 6 -5 7 176.79 9.6
 5 6 9 158.96 9.29
 6 5 9 156.91 8.66
 -5 6 9 157.95 9.9
 5 -6 9 161.39 9.05
 6 5 9 149.37 10.11
 5 6 9 145 10.03
 6 -5 9 153.5 9.07
 5 6 11 147.44 9.64
 5 -6 11 141.18 8.24
 6 -5 11 148.5 8.92
 6 5 11 147.36 9.17
 6 5 11 143.16 9.8
 5 6 11 137.71 9.65
 5 6 13 8.08 2.4
 6 5 13 10.01 2.71
 5 -6 13 7.64 2.57
 6 5 13 8.4 2.59
 5 6 13 12.58 3.13
 6 -5 13 15.24 3.12
 -5 6 15 90.66 9.44
 5 6 15 80.71 7.73
 6 5 15 74.11 7.01
 6 5 15 79.51 7.17
 5 6 15 89.15 7.69
 6 -5 15 94.91 7.45
 5 -6 15 88.35 7.23
 5 -6 17 110.79 8.63
 6 -5 17 110.26 8.55
 5 6 17 111.55 8.82
 6 5 17 112.78 8.98
 5 -6 19 8.64 2.73
 5 -6 19 11.91 3.73
 6 -5 19 7.07 3.08
 5 6 19 5.43 2.7
 6 5 19 12.21 3.66
 6 -5 21 9.77 2.55
 5 -6 21 7.55 2.32
 5 -6 21 9.06 3.01
 6 -5 21 8.22 3.06
 5 6 21 10.8 3.08
 6 5 21 5.89 2.75
 6 -5 23 -0.89 1.78
 5 -6 23 -0.53 1.72
 6 -5 23 0.93 1.1
 5 -6 23 3.56 1.17
 5 6 23 0.75 1.42
 6 5 23 1.75 1.63
 6 6 -24 7.99 2
 6 6 -22 -2.27 2.46
 6 -6 -22 0.5 1.23
 6 -6 -22 -0.14 1.65
 6 -6 -22 -0.14 1.7
 6 6 -20 6.28 3.25
 6 -6 -20 4.01 2.3
 6 6 -18 -1.65 2.62
 6 -6 -18 -1.42 2.15
 6 -6 -16 380.79 14.38
 6 6 -16 392.06 16.59
 6 6 -14 -2.72 3.72
 6 6 -14 -0.72 2.33
 6 -6 -14 2.46 2.35
 6 -6 -12 127.61 12.5
 6 6 -12 129.74 11.77
 -6 -6 -12 131.72 8.09
 6 -6 -12 142.68 7.31
 6 6 -12 129.74 7.97
 6 -6 -10 1.31 2.7
 6 6 -10 -0.73 2.24
 6 6 -8 166.59 11.22
 6 -6 -8 190.07 12.68
 6 6 -6 -0.23 2.12
 -6 6 -4 944.09 16.88
 6 6 -4 899.65 21.26
 6 6 -2 2.07 1.8
 -6 6 -2 -0.13 0.94
 6 -6 -2 1.89 1.84
 -6 6 0 675.83 13.16
 6 6 0 690.29 15.74
 6 -6 0 670 16.79
 6 6 2 -0.1 1.74
 -6 6 2 1.52 1.52
 6 -6 2 0.14 2.03
 6 6 4 980.71 19.21
 6 -6 4 939.34 21.59
 -6 6 4 968 17.62
 6 6 6 -0.76 1.67
 -6 6 6 2.33 1.89
 6 -6 6 -0.56 1.74
 -6 6 8 174.34 9.68
 6 -6 8 179.53 10.06
 6 6 8 164.48 11.22
 6 6 8 174.86 9.19
 6 6 10 -2.84 2.57
 6 6 10 -1.09 1.38
 -6 6 10 -1.32 1.95
 6 -6 10 0.87 1.71
 6 6 12 128.54 9.32
 6 6 12 125.04 9.04
 6 -6 12 132.72 7.28
 6 6 12 125.9 7.92
 -6 6 14 -3.16 2.85
 6 6 14 1.6 1.66
 6 -6 14 -1.22 1.95
 6 6 14 0.5 2.03
 6 -6 16 414.05 15.84
 6 6 16 411.3 16.57
 6 -6 18 -1.89 2.63
 6 6 18 0.9 2.38
 6 -6 20 3.08 2.13
 6 -6 20 6.71 2.85
 6 6 20 4.86 2.71
 6 -6 22 -1.91 1.4
 6 -6 22 1.53 1.94
 6 6 22 -0.45 1.75
 6 6 24 11.17 1.83
 0 -7 -25 -0.24 0.85
 7 0 -25 -0.95 1.12
 -7 0 -23 -1.17 1.1
 7 0 -23 0.28 1.67
 0 7 -23 -2.51 1.46
 0 -7 -23 -1.1 1.42
 7 0 -21 1.38 1.94
 0 7 -21 -0.22 2.05
 0 -7 -21 -0.8 2.07
 0 7 -19 4.22 2.8
 7 0 -19 -1.11 2.37
 7 0 -19 3.93 1.88
 0 -7 -19 -0.29 1.94
 0 7 -17 0.51 1.9
 7 0 -17 0.73 1.68
 0 -7 -17 -1.2 1.86
 0 7 -15 -6.07 4.41
 7 0 -15 -3.9 3.16
 0 7 -15 -0.87 1.6
 7 0 -15 -1.09 1.89
 0 -7 -15 -1.11 1.62
 7 0 -13 -2.89 3.4
 0 7 -13 0.94 2.49
 0 -7 -13 -0.32 1.28
 0 7 -11 0.36 1.93
 7 0 -11 0.5 2.24
 7 0 -9 3.73 2.47
 0 7 -9 -0.74 2.06
 7 0 -7 1.45 2.11
 0 7 -7 -0.78 2.57
 0 7 -7 0.82 1.85
 7 0 -5 -0.41 0.99
 7 0 -5 -1.18 1.61
 0 7 -5 -1.57 2.34
 7 0 -3 0.22 1.04
 0 7 -3 -1.14 2.29
 7 0 -3 -0.41 1.07
 7 0 -1 -0.73 1.49
 0 7 -1 0.78 2
 7 0 -1 -0.02 0.78
 7 0 1 -0.42 1.45
 0 7 1 -0.69 1.86
 7 0 1 0.51 0.4
 7 0 3 1.84 1.75
 0 7 3 0.74 2.03
 7 0 5 -0.89 1.85
 0 7 5 1.39 2.08
 7 0 5 1.26 0.66
 7 0 7 1.39 2.14
 0 7 7 -2.46 2.35
 0 7 9 -0.19 2.13
 7 0 9 1.34 1.62
 7 0 11 0.34 1.72
 0 7 11 -1.7 2.27
 0 7 13 -0.67 2.39
 0 -7 13 -1.83 1.96
 7 0 13 -0.6 1.58
 0 7 15 -2.13 3.05
 0 -7 15 1.42 2.22
 0 -7 15 -1.13 1.55
 7 0 15 3.99 2.55
 0 7 15 1.3 1.75
 0 -7 17 1.76 2.65
 0 7 17 0.74 1.73
 7 0 17 0.04 1.98
 0 -7 19 -2.15 2.6
 0 7 19 1.12 1.68
 7 0 19 -0.32 2.56
 0 -7 21 -1.99 2.16
 0 7 21 0.02 1.56
 7 0 21 -3.05 2.4
 7 0 23 -0.81 1.9
 0 7 23 -0.18 1.07
 7 0 25 -1.37 0.94
 7 -1 -24 17.73 2.37
 7 1 -24 19.43 2.73
 7 1 -24 15.81 2.44
 7 -1 -24 16.79 2.59
 1 7 -24 15.79 2.33
 -1 7 -24 14.13 1.96
 7 1 -22 3.11 2.1
 -1 7 -22 1.98 1.62
 7 -1 -22 0.01 1.68
 1 7 -22 3.64 2.23
 1 -7 -22 1.53 1.79
 -1 -7 -22 2.18 1.71
 1 7 -20 16.4 3.86
 7 -1 -20 16.92 3.54
 -1 7 -20 24 3.93
 7 1 -20 22.76 4
 1 -7 -20 20.43 3.65
 7 -1 -20 19.88 3.47
 -1 -7 -20 20.33 3.69
 7 1 -18 30.25 4.77
 -1 7 -18 36.31 4.8
 1 7 -18 39.68 5.33
 1 -7 -18 39.4 5.18
 7 1 -18 29.6 4.1
 7 -1 -18 37.36 4.63
 -1 -7 -18 38.72 4.77
 7 1 -16 46.83 7.91
 1 7 -16 66.84 9.5
 7 -1 -16 46.65 8.43
 -1 7 -16 56.95 7.66
 -1 7 -16 73.54 6.42
 7 1 -16 58.09 5.25
 7 -1 -16 59.49 5.54
 1 -7 -16 62.67 5.94
 1 7 -16 50.65 5.42
 -1 -7 -16 43.24 4.61
 7 1 -16 67.77 6.25
 1 7 -14 25.84 5.76
 -1 7 -14 52.99 7.72
 7 1 -14 40.88 7.5
 7 -1 -14 30.47 6.16
 -1 7 -14 53.2 4.94
 1 -7 -14 42.59 4.51
 7 1 -14 37.04 3.57
 7 -1 -14 37.37 3.85
 1 7 -14 45.76 4.95
 -1 -7 -14 41.94 4.14
 7 -1 -12 3.21 2.95
 -1 7 -12 3.52 2.19
 7 1 -12 1.34 2.44
 1 7 -12 1.32 2.54
 -1 7 -10 140.77 9.92
 1 7 -10 133.35 10.28
 7 1 -10 126.19 10.12
 7 -1 -10 115.89 10.13
 -1 7 -8 1.28 1.94
 1 7 -8 3.41 2.15
 7 1 -8 3.46 2.36
 7 -1 -8 3.39 2.42
 1 7 -6 1099.02 26.77
 7 1 -6 1132.79 22
 -1 7 -6 1129.02 25.8
 7 1 -6 1115.89 12.91
 7 -1 -6 1145.32 13.97
 -1 7 -4 231.57 10.83
 7 1 -4 249.12 8.63
 7 -1 -4 244 8.65
 1 7 -4 228.28 11.12
 7 -1 -4 244.19 7.45
 7 1 -4 232.27 7.39
 7 1 -2 475.73 9.63
 7 -1 -2 456.88 9.04
 -1 7 -2 438.16 13.81
 7 1 -2 486.11 12.09
 1 7 -2 462 14.55
 7 -1 -2 454.23 11.42
 7 1 0 184.71 8.28
 1 7 0 195.63 9.19
 7 -1 0 182.8 8.09
 -1 7 0 196.25 9
 7 1 2 465.5 14.09
 7 -1 2 481.01 13.92
 -1 7 2 485.9 13.84
 1 7 2 489.46 14.27
 -1 7 4 233.18 10.05
 7 1 4 228.09 4.42
 7 -1 4 237.07 10.44
 7 1 4 238.06 10.76
 1 7 4 233.71 10.16
 7 1 6 1195.53 14.39
 -1 7 6 1225.17 24.55
 7 1 6 1183.82 25.09
 7 -1 6 1206.95 24.34
 1 7 6 1197.09 24.68
 7 -1 8 4.6 2.23
 7 1 8 8.51 2.45
 1 7 8 3.62 1.98
 -1 7 8 4.14 2.36
 1 7 10 138.61 9.88
 7 -1 10 127.58 8.41
 7 1 10 129.59 8.72
 -1 7 10 134.46 10
 7 -1 12 0.49 1.49
 1 7 12 0.56 2.02
 7 1 12 0.71 1.68
 -1 7 12 1.39 2.14
 7 -1 14 27.76 3.12
 -1 7 14 37.13 6.11
 1 7 14 33.67 5.73
 -1 -7 14 43.72 4.84
 1 -7 14 35.65 4.57
 1 -7 14 43.84 4.24
 7 1 14 34.16 4.53
 7 -1 14 41.21 4.58
 -1 7 14 40.19 4.1
 1 7 14 35.78 4.58
 1 7 16 61.53 7.73
 -1 7 16 55.29 7.45
 1 -7 16 58.78 5.24
 -1 7 16 48.12 4.9
 1 7 16 40.98 5.02
 -1 -7 16 45.27 5.22
 1 -7 16 60.95 6.29
 7 1 16 53.21 5.81
 7 -1 16 64.35 6.42
 1 -7 18 39.57 4.24
 1 -7 18 39.69 5.37
 -1 -7 18 34.18 4.84
 7 -1 18 38.14 5.32
 -1 7 18 33.65 4.21
 7 1 18 36.61 5.24
 1 7 18 37.95 4.9
 -1 -7 20 19.09 3.55
 1 7 20 19.1 3.39
 7 -1 20 25.27 4.48
 -1 7 20 22.25 3.34
 7 1 20 25.48 4.7
 7 -1 22 6.58 2.67
 7 1 22 4.78 2.6
 1 7 22 -0.84 1.41
 7 -1 24 12.37 1.43
 7 1 24 17.21 2.57
 -2 7 -23 7.3 2.13
 7 -2 -23 4.17 1.72
 7 2 -23 4.72 2.16
 2 7 -23 0.36 1.7
 2 -7 -23 3.23 1.79
 -2 7 -21 6.93 2.37
 7 -2 -21 7.72 2.27
 2 7 -21 10.21 3.01
 7 2 -21 8.53 2.99
 -2 -7 -21 6.14 2.2
 7 -2 -21 9.72 2.61
 2 -7 -21 6.68 2.67
 7 -2 -19 14.05 3.21
 -2 7 -19 16.83 3.52
 7 2 -19 19.33 4.1
 2 7 -19 17.61 4.1
 2 -7 -19 14.86 3.55
 -2 -7 -19 16.86 3.13
 7 -2 -19 13.67 3.21
 7 2 -17 13.79 3.62
 -2 7 -17 13.85 3.14
 2 7 -17 14.15 3.32
 7 2 -17 9.44 2.72
 2 -7 -17 11.8 3.34
 7 -2 -17 14.69 2.98
 -2 -7 -17 9.12 2.7
 2 7 -15 17.35 4.86
 7 2 -15 10.8 5.28
 7 -2 -15 10.83 4.73
 -2 7 -15 11.97 3.01
 7 2 -15 16.9 3.31
 -2 7 -15 13.65 2.9
 2 7 -15 12.17 3.2
 7 -2 -15 14.6 2.8
 -2 -7 -15 9.29 2.27
 7 2 -15 16.8 2.68
 2 -7 -15 18.56 3.38
 7 -2 -13 45.73 7.88
 2 7 -13 49.17 7.37
 7 2 -13 46.23 7.84
 -2 7 -13 40.53 6.14
 2 -7 -13 49.21 4.69
 2 7 -13 49.22 4.87
 7 2 -13 50.72 4.77
 -2 -7 -13 53.61 4.23
 7 2 -11 15.65 4.15
 -2 7 -11 10.23 2.95
 2 7 -11 15.31 4.24
 7 -2 -11 9.08 3.71
 2 7 -9 33.27 5.25
 -2 7 -9 32.26 4.53
 7 -2 -9 30.23 5.26
 7 2 -9 34.34 5.2
 -2 7 -7 154.37 8.59
 2 7 -7 166.45 10.26
 7 -2 -7 160.18 9.72
 7 2 -7 163.72 9.37
 2 7 -7 161.58 11.03
 7 2 -5 5.18 1.5
 2 7 -5 7.69 3.03
 -2 7 -5 4.51 2.17
 7 2 -5 4.63 2.23
 7 -2 -5 6.34 2.31
 7 -2 -5 2.78 1.3
 -2 7 -3 25.9 3.8
 7 -2 -3 27.17 2.99
 7 -2 -3 24.81 2.79
 7 2 -3 26.36 2.79
 2 7 -3 20.4 3.58
 7 2 -3 27.1 3.01
 7 2 -1 324.36 10.96
 7 -2 -1 309.38 9.98
 7 -2 -1 303.83 5.42
 -2 7 -1 313.7 11.31
 2 7 -1 321.54 12.01
 7 -2 1 327.1 11.22
 7 2 1 322.97 11.84
 -7 2 1 302.47 3.43
 -2 7 1 331.36 11.37
 2 7 1 323.72 11.93
 7 2 1 325.13 5.48
 7 2 3 31.62 4.34
 -2 7 3 31.21 3.82
 2 7 3 35.53 4.33
 7 -2 3 27.51 3.83
 7 2 3 30.14 1.91
 7 -2 5 4.03 2.17
 7 2 5 2.82 1
 -2 7 5 3.39 2.06
 7 2 5 5.01 2.47
 2 7 5 3.52 2.19
 7 2 7 178.98 6.76
 2 7 7 188.01 10.24
 -2 7 7 178.59 10.02
 7 2 7 176.37 10.18
 7 -2 7 183.45 9.83
 -2 7 9 41.94 5.46
 2 7 9 43.36 5.37
 7 2 9 38.02 3.68
 7 2 9 40.18 5.13
 7 -2 9 41.49 4.95
 7 2 11 14.97 3.29
 -2 7 11 19.96 4.29
 2 7 11 15.23 3.88
 7 -2 11 16.15 3.34
 2 7 11 18.07 3.55
 -2 7 13 44.43 6.53
 2 7 13 46.44 6.21
 2 -7 13 45.83 4.89
 -2 -7 13 48.56 4.41
 7 -2 13 48.79 4.59
 7 2 13 53.56 5.25
 2 7 13 50.28 4.96
 -2 7 15 14.51 4
 2 7 15 12.7 3.43
 2 -7 15 14.43 2.9
 -2 -7 15 11.71 2.75
 2 7 15 16.87 3.36
 7 -2 15 15.06 3.21
 -2 7 15 17.36 2.93
 7 2 15 14.63 3.2
 2 -7 15 13.14 3.17
 -2 -7 17 16.17 3.33
 2 -7 17 20.5 3.47
 2 -7 17 15.02 3.81
 7 2 17 17.1 4.08
 7 -2 17 8.54 2.94
 -2 7 17 14.05 2.75
 2 7 17 5.78 2.55
 -2 -7 19 11.14 3.07
 2 -7 19 9.79 3.3
 2 -7 19 13.9 2.8
 7 -2 19 18.28 4
 -2 7 19 16.58 2.82
 7 2 19 16.67 4.04
 2 7 19 12.52 3.09
 2 -7 21 8.07 2.88
 7 -2 21 7.33 2.8
 7 2 21 11.16 3.28
 2 7 21 9.3 2.68
 7 -2 23 4.17 1.42
 7 -2 23 3.65 2.1
 7 2 23 3.06 1.87
 2 7 23 0.78 1.11
 7 2 25 3.91 1.11
 7 -2 25 3.11 1.1
 7 -3 -24 5.75 1.68
 7 -3 -24 4.66 1.23
 3 7 -24 4.39 1.67
 7 3 -24 5.32 1.75
 7 3 -24 1.54 1.31
 3 -7 -24 4.63 1.41
 3 -7 -24 3.5 1.45
 3 7 -22 -3.53 2.66
 7 -3 -22 -3.05 1.91
 -3 7 -22 1.38 1.57
 7 3 -22 -1.01 2.21
 3 -7 -22 2.98 2.01
 7 -3 -22 1.74 1.82
 -3 -7 -22 -1.96 1.36
 3 7 -20 12.16 3.54
 7 -3 -20 9.14 2.6
 -3 7 -20 14.75 3.01
 7 3 -20 7.34 2.86
 3 -7 -20 10.46 2.93
 -3 -7 -20 8.26 2.44
 7 -3 -20 10.81 3
 3 7 -18 27.11 4.86
 -3 7 -18 28.54 4.07
 7 3 -18 33.51 4.99
 7 -3 -18 24.13 3.94
 3 -7 -18 29.88 4.68
 -3 -7 -18 34.66 4.14
 7 -3 -16 11.87 4.61
 3 7 -16 10.14 3.89
 7 3 -16 17.17 5.9
 7 3 -16 10.48 3
 3 7 -16 16.97 3.51
 -3 7 -16 17.48 3.08
 7 -3 -16 16.58 3.28
 3 -7 -16 16.52 3.51
 -3 -7 -16 16.9 3.14
 7 3 -16 9.34 2.54
 7 -3 -14 34.21 7.38
 7 3 -14 28.41 6.44
 3 7 -14 35.12 6.67
 -3 7 -14 36.87 6.15
 7 3 -14 33.47 4.37
 7 -3 -14 34.1 3.9
 7 3 -14 28.47 3.25
 3 -7 -14 34.25 4.26
 -3 -7 -14 37.42 3.8
 3 -7 -12 27.11 6.37
 7 3 -12 24.14 5.45
 -3 7 -12 24.21 4.69
 3 7 -12 21.1 4.74
 7 -3 -12 23.76 5.63
 7 -3 -10 42.24 6.57
 3 7 -10 50.21 6.76
 7 3 -10 50.05 6.52
 -3 7 -10 50.85 5.62
 -3 7 -8 63.27 5.55
 7 -3 -8 72.75 7.42
 7 3 -8 55.22 6.15
 3 7 -8 59.37 6.7
 -3 7 -6 66.12 6.08
 -3 7 -6 67.72 5.18
 7 3 -6 60.76 5.62
 3 7 -6 59.05 6.7
 7 3 -6 59.73 3.55
 7 -3 -6 74.53 6.64
 7 -3 -4 553.73 12.29
 7 3 -4 548.6 13.92
 3 7 -4 548.9 17.53
 7 3 -4 568.21 12.88
 7 -3 -4 558.92 14.49
 -3 7 -4 565.32 15.89
 7 -3 -2 23.62 2.96
 7 3 -2 21.49 3.1
 -3 7 -2 27.08 3.73
 3 7 -2 24.38 3.94
 7 -3 -2 26.22 2.39
 7 -3 0 286.45 10.29
 7 3 0 301.99 11.67
 7 3 0 282.79 7.01
 -3 7 0 300.54 10.75
 3 7 0 297.06 11.41
 7 -3 2 26.52 3.6
 7 3 2 24.87 3.99
 -7 3 2 28.49 1.99
 3 7 2 28.23 3.88
 -3 7 2 30.53 3.76
 7 3 2 25.79 2.15
 -3 7 4 574.14 15.41
 3 7 4 593.07 16.28
 7 3 4 582.74 10.46
 7 -3 4 575.08 16.48
 7 3 4 578.56 18.02
 7 -3 6 67.69 6.01
 7 3 6 76.05 4.44
 3 7 6 72.13 6.16
 7 3 6 72.03 6.84
 -3 7 6 65.31 5.87
 -3 7 8 65.49 6.42
 7 3 8 62.63 4.62
 3 7 8 68.15 6.4
 7 3 8 61.56 6.46
 7 -3 8 63.61 6.08
 3 7 10 55.57 6.1
 7 3 10 50.42 4.63
 -3 7 10 52.87 6.33
 7 -3 10 53.48 5.57
 7 3 10 58.48 6.36
 -3 7 12 32.62 5.49
 7 3 12 27.67 4.24
 3 7 12 23.22 4.32
 7 3 12 23.49 3.73
 7 -3 12 30.34 4.28
 -3 7 14 40.23 6.44
 3 7 14 21.48 4.54
 -3 -7 14 31.99 3.9
 3 -7 14 32.49 4.42
 7 -3 14 28.63 3.89
 3 7 14 32.18 4.69
 7 3 14 28.27 4.34
 3 7 16 14.27 3.69
 -3 7 16 13.62 4.07
 3 -7 16 21.06 4.06
 -3 -7 16 17.66 3.3
 3 -7 16 17.2 3.38
 3 7 16 14.6 3.37
 7 3 16 20.52 3.93
 7 -3 16 22.78 3.91
 3 -7 18 28.05 5.19
 3 -7 18 26.54 3.94
 -3 -7 18 27.83 4.23
 7 -3 18 30.23 5.09
 3 7 18 28.73 4.67
 7 3 18 32.83 5.12
 3 -7 20 10.89 2.34
 3 -7 20 13.66 3.42
 7 -3 20 13.22 3.54
 7 3 20 9.19 2.99
 3 7 20 10.94 3.24
 7 -3 22 2.45 2.29
 3 -7 22 -0.21 2.06
 7 -3 22 0.54 1.43
 7 3 22 -0.6 1.94
 3 7 22 -0.95 1.63
 7 -3 24 3.48 1.43
 7 3 24 5.3 1.76
 3 7 24 2.84 1.15
 7 4 -23 31.68 3.37
 7 -4 -23 28.77 3.36
 7 4 -23 30.46 3.81
 4 -7 -23 28.36 2.73
 4 -7 -23 33.58 3.13
 4 -7 -23 30.36 3.51
 7 -4 -23 31.29 2.98
 4 7 -23 34.49 4.1
 4 7 -21 38.79 5.38
 7 4 -21 45.13 5.56
 4 -7 -21 42.52 5.1
 -4 -7 -21 31.66 3.44
 7 -4 -21 34.76 4.24
 7 -4 -21 38.99 4.08
 4 7 -19 73.74 7.61
 7 -4 -19 73.89 6.47
 7 4 -19 77.74 7.67
 -4 -7 -19 64.38 5.38
 4 -7 -19 69.84 6.77
 7 4 -17 156.03 10.35
 4 -7 -17 131.66 8.97
 4 7 -17 141.08 10.11
 -4 -7 -17 128.3 7.52
 7 -4 -17 140.17 8.63
 4 7 -15 41.58 7.8
 7 -4 -15 42.19 7.61
 7 4 -15 51.01 8.39
 -4 -7 -15 50.08 4.4
 4 7 -15 53.13 5.99
 4 -7 -15 48.5 5.26
 7 -4 -15 55.36 5.18
 7 4 -15 43.27 4.31
 7 4 -15 50.22 5.61
 7 -4 -13 89.32 10.77
 4 7 -13 98.59 10.91
 7 4 -13 91.45 10.18
 4 -7 -13 114.71 12.26
 7 -4 -13 88 5.71
 7 4 -13 97.41 7.03
 4 -7 -13 92.96 6.51
 4 7 -13 95.98 7.34
 4 7 -11 80.26 9.07
 7 4 -11 71.99 8.41
 -4 7 -11 74.16 6.82
 7 -4 -11 72.94 8.91
 4 -7 -11 89.58 10.48
 4 7 -9 46.34 6.36
 -4 7 -9 47.1 5
 7 4 -9 44.56 6.06
 7 -4 -9 49.14 6.99
 4 7 -7 473.76 17.98
 -4 7 -7 472.24 13.39
 7 4 -7 481.07 16.86
 7 -4 -7 479.22 17.72
 -4 7 -5 562.16 12.98
 4 7 -5 552.39 18.37
 7 -4 -5 554.4 16.29
 7 -4 -5 547.2 12.58
 7 4 -5 546.15 12.84
 -4 7 -5 553.9 16
 7 4 -5 558.97 15.89
 -4 7 -3 488.42 13.88
 4 7 -3 480.89 15.74
 7 -4 -3 479 12.6
 7 4 -3 465.24 12.42
 7 4 -3 474.58 13.36
 -7 4 -1 329.97 5.07
 7 4 -1 323.86 9.04
 7 4 -1 326.59 12.17
 -4 7 -1 336.21 11.1
 7 -4 -1 322.94 10.97
 4 7 -1 332.76 12.33
 4 7 1 367.83 12.75
 -7 4 1 353.71 6.99
 7 -4 1 355.84 12.4
 -4 7 1 382.08 11.87
 7 4 1 376.59 14.11
 7 4 1 360.5 8.82
 -7 4 3 506.58 10.07
 -4 7 3 492.84 13.51
 4 7 3 483.74 14.51
 7 -4 3 487.43 15.21
 7 4 3 507.37 17.13
 7 4 3 489.47 10.59
 -7 4 5 630.8 13.3
 -4 7 5 646.77 16.73
 4 7 5 636.55 17.32
 7 4 5 628.64 12.88
 7 4 5 614.93 19.73
 7 -4 5 628.08 18.02
 4 -7 5 595.64 16.75
 -4 7 7 490.89 16.19
 7 4 7 477.54 12.36
 4 7 7 491.26 16.03
 7 -4 7 484.25 16.31
 7 4 7 492.38 18.17
 -4 7 9 46.34 5.8
 4 7 9 47.96 5.49
 7 4 9 50.48 4.61
 7 -4 9 43.66 5.23
 7 4 9 48.96 6.11
 -4 7 11 84.35 8.21
 7 4 11 79.11 6.23
 4 7 11 88.2 7.94
 7 4 11 77.29 7.33
 7 -4 11 80.86 6.9
 4 7 11 79.88 7.54
 -4 7 13 122.68 10.37
 4 7 13 107.42 9.32
 7 4 13 107.3 7.68
 -4 -7 13 109.5 6.24
 7 4 13 115.9 7.82
 7 -4 13 116.02 7.23
 4 -7 13 111.13 7.5
 4 7 13 120.73 8.24
 4 7 15 51.77 6.2
 7 -4 15 39.96 4.83
 4 -7 15 48.97 5.55
 7 4 15 46.03 5.44
 -4 -7 15 48.44 4.79
 4 7 15 58.61 7.23
 -4 7 15 53.33 7.3
 7 4 17 163.69 10.5
 -4 -7 17 166.87 8.92
 4 7 17 154 10.23
 7 -4 17 169.15 10.27
 4 -7 17 172.6 10.82
 4 -7 17 151.44 8.82
 4 -7 19 72.91 6.01
 4 7 19 70.4 6.89
 4 -7 19 81.55 7.51
 7 4 19 84.86 7.77
 7 -4 19 78.86 7.38
 4 7 21 37.54 4.62
 7 -4 21 45.13 5.25
 4 -7 21 51.79 5.64
 7 4 21 44.28 5.32
 7 -4 21 42.68 4.52
 4 -7 21 39.04 3.85
 7 4 23 36.41 3.89
 4 7 23 33.29 3.39
 7 -4 23 40.24 3.89
 7 5 -24 1.84 1.33
 5 7 -24 2.4 1.49
 7 -5 -24 2.57 1.17
 7 -5 -22 6.5 1.76
 7 -5 -22 8.24 2.47
 5 -7 -22 5.48 1.89
 7 5 -22 7.96 2.7
 5 7 -22 9.8 2.98
 7 -5 -22 10.12 2.64
 5 -7 -22 4.3 1.93
 7 5 -20 9.33 3.24
 5 7 -20 11.56 3.58
 -5 -7 -20 10.31 2.23
 7 -5 -20 11.62 2.89
 5 -7 -20 16.89 3.64
 5 7 -18 4.04 3.03
 7 5 -18 4.93 2.85
 5 -7 -18 1.14 2.18
 -5 -7 -18 -0.22 1.45
 7 -5 -18 0.66 2.21
 7 5 -16 5.07 3.09
 5 7 -16 4.29 3.15
 5 -7 -16 3.85 2.22
 -5 -7 -16 2.77 1.46
 7 -5 -16 3.48 2.12
 5 7 -14 158.67 14.27
 7 5 -14 162.31 14.13
 7 -5 -14 153.79 14.49
 7 5 -14 165.63 9.8
 5 -7 -14 174.57 9.31
 5 7 -14 167.42 10.36
 7 -5 -14 162.23 8.57
 5 7 -12 103.15 10.73
 7 5 -12 93.32 10.04
 5 -7 -12 118.34 12.17
 7 -5 -12 94.79 10.81
 -7 -5 -12 96.03 7.05
 -5 -7 -12 98.27 7.05
 7 5 -12 95.4 6.87
 5 -7 -12 88.37 6.05
 5 7 -12 99.25 7.29
 7 -5 -12 98.5 5.9
 7 5 -10 150.78 11.49
 5 7 -10 148.05 11.85
 7 -5 -10 156.45 12.58
 5 -7 -10 172.32 13.47
 5 7 -8 86.16 8.42
 7 5 -8 94.3 8.33
 -5 7 -8 95.56 6.09
 7 -5 -8 81.44 8.45
 7 5 -6 239.57 11.74
 5 7 -6 232.44 12.71
 7 -5 -6 251.59 12.39
 -5 7 -6 255.52 8.65
 7 5 -6 251.87 8.69
 7 5 -4 400.41 12.51
 5 7 -4 367.09 14.59
 -5 7 -4 393.05 12.43
 7 -5 -4 366.41 11.35
 -5 7 -2 215.94 8.62
 5 7 -2 218.49 10.24
 7 5 -2 212.02 8.56
 -7 5 -2 219.24 5.66
 7 -5 -2 202.54 8.92
 7 5 0 55.82 4.08
 -7 5 0 61.88 3.21
 -5 7 0 57.76 4.56
 7 -5 0 55.45 5.11
 5 7 0 57.71 5.25
 7 -5 2 204.45 10.03
 7 5 2 219.34 7.81
 -7 5 2 210.62 6.77
 -5 7 2 214.63 8.67
 5 7 2 202.58 9.41
 5 -7 2 202.52 9.86
 5 -7 4 360.96 13.28
 7 -5 4 377.3 14.09
 -7 5 4 382.47 10.16
 -5 7 4 383.86 12.18
 7 5 4 379.76 10.72
 7 5 4 373.96 15.92
 5 7 4 386.3 13.29
 -7 5 6 268.64 10.01
 7 -5 6 262.3 12.17
 -5 7 6 258.45 10.94
 5 7 6 254.99 11.15
 7 5 6 270.27 9.55
 5 -7 6 255.18 11.54
 7 5 6 255.19 13.6
 -5 7 8 109.01 7.95
 7 5 8 111.45 6.82
 5 7 8 115.52 8.09
 7 -5 8 116.63 8.53
 7 5 8 102.17 8.81
 5 -7 8 114.47 7.86
 -5 7 10 157.8 10.69
 7 5 10 153.29 8.78
 5 7 10 138.67 9.43
 5 7 10 153.21 10.74
 7 5 10 148.39 10.45
 7 -5 10 153.84 9.53
 -5 7 12 87.23 8.5
 7 5 12 107.71 7.82
 5 7 12 109.8 8.87
 7 -5 12 112.74 7.97
 7 5 12 100.51 8.49
 5 7 12 105.99 8.49
 7 5 12 107.75 7.26
 7 -5 12 102.34 6.33
 5 -7 12 103.06 6.66
 5 7 12 107.9 7.53
 5 7 14 169.43 11.4
 -5 7 14 188.29 13.24
 5 -7 14 177.2 9.79
 7 -5 14 179.46 9.57
 5 7 14 181.33 10.5
 7 5 14 178.82 10.25
 5 -7 16 5.53 2.94
 5 7 16 -0.61 2.95
 7 5 16 0.57 2.55
 7 -5 16 2.12 2.31
 5 -7 18 2.29 2.56
 5 -7 18 1.35 2.12
 5 7 18 0.26 2.34
 7 -5 18 4.32 2.82
 7 5 18 3.01 2.87
 5 -7 20 15.81 2.98
 5 -7 20 14.3 3.61
 7 -5 20 16.83 3.38
 7 -5 20 20.48 4.17
 5 7 20 16.09 3.61
 7 5 20 20.96 4.32
 7 -5 22 10.45 2.62
 5 -7 22 8.92 2.34
 5 -7 22 9.6 1.92
 7 -5 22 6.49 1.86
 7 5 22 8.78 2.53
 5 7 22 7.31 2.29
 5 7 24 4.48 1.27
 7 5 24 3.48 1.37
 6 -7 -23 5.04 1.3
 7 6 -23 4.1 1.24
 7 -6 -23 5.79 1.64
 6 7 -23 5.14 2.15
 7 6 -23 4.87 2.04
 6 -7 -23 6.81 1.81
 7 -6 -23 4.95 1.53
 7 -6 -21 9.31 2.46
 6 7 -21 11.59 3.43
 6 -7 -21 6.48 1.95
 7 6 -21 9.7 3.39
 7 -6 -21 7.49 1.99
 6 -7 -21 5.72 2.37
 7 -6 -21 10.31 2.67
 6 7 -19 17.52 4.29
 7 6 -19 18.27 4.25
 6 -7 -19 17.79 3.7
 7 -6 -19 17.38 3.23
 6 7 -17 22.91 4.87
 7 6 -17 23.64 4.7
 7 -6 -17 26.83 4.23
 6 -7 -17 22.88 4.21
 7 -6 -15 13.07 4.29
 7 6 -15 21.96 4.35
 6 7 -15 21.89 4.48
 6 -7 -15 24.78 4.02
 7 -6 -15 20.33 3.52
 6 7 -13 121.07 11.93
 7 6 -13 125.63 12.1
 7 -6 -13 126.41 12.63
 -7 -6 -13 119.17 8.29
 -6 -7 -13 137.28 8.92
 6 -7 -13 137.97 8.03
 7 -6 -13 144.52 8.07
 6 7 -13 141.84 9.12
 7 6 -13 143.28 9.17
 6 7 -11 220.08 15.04
 7 6 -11 233 15.13
 7 -6 -11 220.05 15.57
 -7 -6 -11 244.82 10.75
 -6 -7 -11 237.59 10.58
 6 7 -11 220.92 10.39
 7 6 -11 238.44 10.62
 7 -6 -9 101.21 9.72
 6 7 -9 103.55 9.54
 7 6 -9 94.8 9.21
 7 -6 -7 298.88 14.41
 7 6 -7 282.89 13.97
 6 7 -7 270.85 14.03
 6 7 -5 33.63 4.89
 6 7 -3 5.04 2.16
 7 6 -3 5.35 2.22
 -6 7 -3 8.73 2.15
 7 -6 -3 6.14 2.31
 -7 6 -3 6.08 1.49
 6 7 -1 22.06 3.4
 -7 6 -1 20.6 2.23
 7 6 -1 19.69 3.01
 7 -6 -1 22.72 3.65
 -6 7 -1 24.47 2.95
 7 6 1 14.73 2.38
 -6 7 1 16.93 2.58
 -7 6 1 15.09 2.11
 6 7 1 14.78 3.03
 6 -7 1 15.06 3.33
 7 -6 1 15.31 3.04
 -7 6 3 2.31 1.34
 7 6 3 1.88 1.54
 6 7 3 1.2 1.67
 -6 7 3 3.37 1.78
 6 -7 3 3.46 2.54
 7 -6 3 2.36 2.01
 7 -6 5 39.12 5.14
 7 6 5 32.56 5.34
 -7 6 5 33.08 3.67
 7 6 5 34.97 3.86
 6 7 5 34.45 4.17
 6 -7 5 36.32 4.76
 -6 7 5 30.2 3.61
 -7 6 7 283.69 11.22
 -6 7 7 290.77 12.04
 6 7 7 286.21 12.02
 7 6 7 290.1 11.14
 7 -6 7 290.36 13.3
 6 -7 7 276.98 12.83
 7 6 7 280.92 14.88
 7 -6 9 105.77 8.23
 -7 6 9 125.71 8.62
 -6 7 9 110.21 8.34
 6 7 9 111.01 8
 7 6 9 109.88 7.55
 6 -7 9 109.41 8.06
 7 6 9 109.59 9.38
 6 7 9 93.44 8.76
 -7 6 11 257.5 13.62
 7 6 11 245.52 11.89
 6 7 11 243.09 12.59
 7 -6 11 237.55 11.98
 7 6 11 242.39 13.75
 6 7 11 240.65 13.82
 6 7 11 234.04 10.64
 -7 6 13 131.65 10.64
 -6 7 13 116.75 10.1
 7 6 13 144.86 9.14
 6 7 13 156.39 10.48
 7 -6 13 160.88 8.86
 6 -7 13 155.74 8.78
 7 6 13 148.02 9.12
 6 7 13 160.67 9.65
 -7 6 15 42.41 6.16
 6 7 15 26.01 4.28
 -6 7 15 23.63 4.83
 7 -6 15 24.42 4.13
 7 6 15 31.69 4.9
 6 7 15 23.88 4.33
 6 -7 15 33.61 4.83
 6 -7 17 28.18 4.54
 6 -7 17 28.63 4.7
 7 -6 17 33.69 5.21
 7 6 17 22.14 4.42
 6 7 17 29.82 5.08
 7 -6 19 14.7 3.49
 6 -7 19 18.92 4.07
 7 -6 19 26.97 4.31
 6 -7 19 22.09 3.69
 7 6 19 19.43 4.24
 6 7 19 16.72 4.05
 6 -7 21 8.01 2.14
 7 -6 21 9.12 2.87
 7 -6 21 5.52 1.91
 6 -7 21 10.17 3.06
 6 7 21 12 2.97
 7 6 21 4.95 2.49
 7 -6 23 4.86 1.75
 6 -7 23 4.99 1.11
 7 -6 23 1.85 0.92
 6 7 23 7.38 1.9
 7 6 23 7.9 2.01
 7 -7 -22 10.73 2.09
 7 7 -22 9.89 2.66
 7 -7 -22 10.97 2.33
 7 7 -20 0.71 2.54
 7 -7 -20 -1.33 2.28
 7 -7 -20 -0.88 1.99
 7 7 -18 7.29 3.36
 7 -7 -18 6.77 2.79
 7 7 -16 0.22 2.36
 7 -7 -16 -2.58 2.41
 7 7 -14 14.56 4.91
 7 7 -14 24.24 4.45
 7 -7 -14 23.9 3.88
 7 7 -12 -0.38 1.81
 7 7 -12 -2.9 3.69
 -7 -7 -12 -0.75 1.94
 7 -7 -12 -0.37 1.41
 7 7 -10 19.38 4.55
 7 7 -8 -0.26 2.59
 7 7 -6 396.34 16.64
 7 7 -4 -0.71 2.17
 -7 7 -4 -0.4 1.34
 -7 7 -2 728.53 14.21
 7 7 -2 710.92 18.53
 7 7 0 -1.77 2.09
 -7 7 0 1.62 1.26
 7 -7 0 2.89 2.44
 7 7 2 764.48 17.73
 -7 7 2 740.74 15.61
 -7 7 4 0.28 1.24
 7 7 4 0.03 1.42
 7 -7 4 1.02 2.23
 -7 7 6 421.93 13.46
 7 7 6 440.14 14.29
 7 -7 6 430.69 16.52
 7 7 6 423.36 18.87
 7 7 8 0.53 2.19
 7 7 8 0.46 1.39
 -7 7 8 0.25 1.49
 7 -7 8 0.18 2.13
 7 7 10 27.1 4.09
 7 7 10 27.03 5.21
 -7 7 10 28.4 4.57
 7 -7 10 25.03 4.16
 7 7 12 0.09 1.58
 7 7 12 1.74 1.91
 -7 7 12 3.52 2.23
 7 -7 12 -1.11 1.6
 7 7 12 0.28 1.85
 -7 7 14 24.38 4.71
 7 -7 14 28.16 4.27
 7 7 14 26.42 4.72
 7 -7 16 1.89 2.22
 7 7 16 -1.58 2.9
 7 -7 18 13.28 3.72
 7 -7 18 11.8 3.54
 7 7 18 6.66 3.31
 7 -7 20 -0.06 2.04
 7 -7 20 0.25 1.9
 7 7 20 1.68 2.42
 7 -7 22 8.54 1.91
 7 -7 22 13.41 2.75
 7 7 22 10.4 2.52
 8 0 -24 16.29 2.39
 8 0 -24 14.62 2.02
 8 0 -22 84.88 5.92
 0 -8 -22 81.8 5.86
 8 0 -20 9.5 2.8
 0 8 -20 11.37 3.07
 8 0 -20 5.2 2.12
 0 -8 -20 14.32 3.11
 0 -8 -18 212.49 10.81
 8 0 -18 223.32 11.14
 8 0 -18 225.94 10.27
 0 8 -18 218.42 11.61
 0 8 -16 57.43 6.2
 0 -8 -16 51.3 5.45
 8 0 -16 47.18 5.07
 8 0 -16 55.07 5.07
 8 0 -14 361.41 21.4
 8 0 -14 383.28 11.32
 0 -8 -14 388.22 13.16
 0 8 -14 413.63 14.04
 0 8 -12 218.41 14.2
 8 0 -12 269.21 16.73
 0 8 -10 13.34 3.75
 8 0 -10 13.27 3.71
 0 8 -8 198.94 11.43
 8 0 -8 196.39 11.11
 8 0 -6 614.82 16.63
 0 8 -6 587.84 20.43
 8 0 -6 624.83 11.14
 0 8 -4 357.47 14.73
 8 0 -4 386.51 10.9
 8 0 -4 384.85 10.2
 8 0 -2 579.81 14.15
 8 0 -2 575.48 10.58
 0 8 -2 573.2 17.45
 0 8 0 59.47 5.72
 8 0 0 57.2 2.21
 8 0 0 57.59 5.05
 0 8 2 676.33 18.2
 8 0 2 661.17 17.85
 0 8 4 418.18 14.55
 8 0 4 433.46 15.23
 0 8 6 650.44 19.36
 8 0 6 631.78 19.16
 0 8 8 244.78 12.71
 8 0 8 244.1 12.32
 8 0 10 17.04 3.73
 0 8 10 13.97 3.74
 0 8 12 307.12 16.19
 8 0 12 285.29 13.19
 0 -8 12 286.49 10.78
 0 8 14 443.24 20.02
 8 0 14 431.64 14.63
 0 -8 14 428.11 14.87
 0 -8 14 414.37 12.39
 0 8 14 404.47 13.66
 8 0 16 44.88 4.38
 0 -8 16 45.79 5.62
 0 -8 16 47.7 4.6
 8 0 16 53.94 5.78
 0 8 16 40.73 4.69
 0 8 18 194.98 9.91
 8 0 18 224.58 11.88
 0 -8 18 214.24 11.62
 0 -8 20 8.18 3.03
 8 0 20 7.21 2.8
 0 8 20 12.34 2.63
 8 0 22 96.61 6.71
 0 8 22 78.32 4.51
 8 0 24 15.48 2.24
 8 -1 -23 22.72 3.33
 8 1 -23 28.59 3.4
 1 8 -23 24.01 3.21
 -1 8 -23 17.56 2.36
 8 -1 -23 25.21 3.03
 8 1 -23 24.6 3.3
 -1 -8 -23 21.96 2.73
 1 -8 -23 24.22 3.06
 8 -1 -21 27.23 3.75
 1 8 -21 23.8 4.11
 -1 8 -21 20.19 3.46
 8 1 -21 23.62 3.84
 -1 -8 -21 18.49 3.19
 1 -8 -21 24.69 3.94
 8 -1 -21 17.98 3.07
 8 -1 -19 3.96 2.38
 1 8 -19 8.56 3.37
 -1 8 -19 0.77 2.15
 8 1 -19 2.58 2.18
 -1 -8 -19 6.9 2.72
 1 -8 -19 1.75 1.91
 8 -1 -19 7.89 2.7
 8 1 -19 2.34 1.79
 1 -8 -17 97.77 7.61
 8 1 -17 114.15 7.32
 8 -1 -17 114.09 7.81
 8 -1 -17 109.12 7.17
 -1 -8 -17 106.99 7.41
 1 8 -17 108.81 8.43
 -1 8 -17 91.66 7.38
 8 1 -17 107.83 8.11
 8 1 -15 42.61 7.89
 1 8 -15 61.88 8.83
 -1 8 -15 57.94 7.77
 8 -1 -15 41.68 7.78
 1 -8 -15 57.62 5.54
 -1 8 -15 61.23 5.72
 8 1 -15 53.65 4.52
 1 8 -15 46.68 5.4
 -1 -8 -15 42.75 4.59
 8 -1 -15 62.97 5.22
 8 1 -15 59.84 5.68
 -1 8 -13 476.12 21.29
 8 1 -13 443.85 22.15
 8 -1 -13 405.88 21.71
 8 1 -13 451.37 13.33
 1 8 -13 444.95 14.3
 1 -8 -13 452.13 13.86
 8 -1 -13 430.84 11.39
 -1 8 -13 457.87 13.21
 -1 -8 -13 462.15 13.36
 8 -1 -11 116.35 10.61
 1 8 -11 131.31 10.95
 -1 8 -11 120.45 9.93
 8 1 -11 119.53 10.57
 1 8 -9 123.95 9.86
 -1 8 -9 120.63 9.11
 8 1 -9 123.5 9.48
 8 -1 -9 126.77 9.7
 1 8 -7 263.17 13.15
 8 1 -7 262.96 11.98
 1 8 -7 252.57 14.2
 8 -1 -7 271.22 12.14
 -1 8 -7 265.59 14.22
 -1 8 -7 270.6 12.19
 8 1 -5 56.85 3.82
 8 1 -5 47.55 4.39
 1 8 -5 61.88 6.73
 -1 8 -5 56.14 6.23
 8 -1 -5 59.43 5.06
 8 -1 -5 59.36 3.97
 -1 8 -3 63.87 6.14
 1 8 -3 70.24 6.61
 8 -1 -3 71.56 4.8
 8 1 -3 77.99 4.57
 8 -1 -3 72.31 4.37
 8 1 -3 76.65 5.09
 8 1 -1 562.13 9.84
 8 -1 -1 539.36 7.52
 8 -1 -1 536.78 14.11
 -1 8 -1 550.59 16.47
 8 1 -1 557.46 15.01
 1 8 -1 576.61 17.32
 8 -1 1 544.93 15.46
 8 1 1 552.23 15.92
 1 8 1 549.81 16.65
 -1 8 1 547.31 16.22
 -1 8 3 73.88 6.18
 1 8 3 79.55 6.48
 8 -1 3 65.05 6
 8 1 3 77.72 6.63
 -1 8 5 61.63 6.01
 1 8 5 60.73 6.12
 8 -1 5 61.4 6.12
 8 1 5 61.23 6.24
 -1 8 7 351.51 14.58
 8 -1 7 338.2 14.23
 1 8 7 359.35 14.75
 8 1 7 343.15 14.53
 -1 8 9 120.89 9.25
 1 8 9 124.91 9.45
 8 1 9 113.31 8.65
 8 -1 9 112.64 8.51
 -1 8 11 147.95 10.94
 1 8 11 144.63 10.78
 8 1 11 135.1 9.38
 8 -1 11 130.64 9.08
 8 -1 13 457.36 12.47
 -1 8 13 515.32 21.51
 1 8 13 494.32 20.69
 8 1 13 479.9 14.77
 1 -8 13 483.03 13.27
 8 -1 13 489.5 14.5
 -1 -8 13 471.54 14.58
 1 -8 13 489.4 15.31
 1 8 13 453.84 14.4
 -1 8 13 440.01 12.8
 8 -1 15 53.49 4.64
 8 1 15 68.96 6.45
 -1 -8 15 47.27 5.28
 8 -1 15 64.21 6.12
 1 -8 15 62.02 5.53
 1 -8 15 59.32 6.07
 1 8 15 44.43 5.01
 -1 8 15 42.46 4.73
 -1 8 15 66.82 8.25
 1 8 15 55.46 7.61
 8 1 17 100.88 6.47
 -1 8 17 99.79 6.97
 1 8 17 103.51 7.7
 -1 -8 17 110.04 8.35
 8 -1 17 108.11 8.19
 1 -8 17 112.99 7.21
 1 -8 17 110.81 8.74
 8 1 17 112.39 8.54
 1 -8 19 6.86 3.14
 -1 -8 19 1.54 1.95
 1 -8 19 8.63 2.24
 8 1 19 5.4 3.04
 -1 8 19 0.22 1.6
 1 8 19 0.18 1.94
 8 -1 19 4.64 2.81
 1 8 21 28.51 3.58
 -1 8 21 20.95 2.61
 8 -1 21 33.4 4.55
 8 1 21 29.2 4.26
 8 -1 23 30.56 3.61
 8 -1 23 25.41 2.72
 1 8 23 19.17 2.14
 8 1 23 27.56 3.4
 8 -2 -24 6.47 1.7
 8 2 -24 12.03 1.99
 2 8 -24 8.39 1.73
 8 2 -24 10.13 1.89
 2 -8 -24 7.92 1.53
 -2 8 -22 18.51 2.76
 8 -2 -22 20.26 3.54
 8 2 -22 15.6 3.11
 2 8 -22 21.8 3.55
 8 -2 -22 19.44 2.87
 -2 -8 -22 14.27 2.4
 2 -8 -22 18.15 3.12
 2 8 -20 -1.31 2.29
 8 -2 -20 -0.71 1.68
 8 2 -20 1.97 2.36
 -2 8 -20 -1.59 1.72
 8 -2 -20 -0.2 1.67
 2 -8 -20 2.13 2.32
 -2 -8 -20 -2.43 1.78
 8 2 -18 6.86 2.76
 2 8 -18 6.61 3.22
 8 -2 -18 7.54 2.42
 -2 8 -18 7.84 2.77
 8 -2 -18 7.9 2.62
 -2 -8 -18 3.76 1.77
 2 -8 -18 11.33 2.91
 8 2 -18 8.45 2.52
 2 8 -16 14.36 3.78
 8 2 -16 15.57 3.46
 -2 8 -16 13.32 3.17
 2 -8 -16 6.6 2.54
 8 -2 -16 12.04 2.79
 -2 -8 -16 10.69 2.67
 8 2 -16 10.33 2.35
 8 2 -14 52.82 8.3
 -2 8 -14 56.71 7.45
 2 8 -14 58.14 8.56
 8 -2 -14 43.75 7.94
 2 8 -14 55.41 5.91
 2 -8 -14 57.36 5.49
 -2 -8 -14 52.52 4.66
 -2 8 -14 51.97 4.73
 8 -2 -14 47.85 4.32
 8 2 -14 47.77 4.04
 8 2 -14 63.72 5.87
 2 8 -12 172.92 13.45
 -2 8 -12 184.97 12.44
 8 2 -12 163.72 12.77
 8 -2 -12 169.55 13.6
 2 -8 -12 179.13 8.42
 2 8 -12 180.45 8.81
 2 8 -10 89.73 9.21
 -2 8 -10 92.97 7.95
 8 2 -10 111 9.77
 8 -2 -10 77.71 8.74
 8 -2 -8 231.93 12.79
 2 8 -8 227.09 13.01
 -2 8 -8 247.42 11.74
 8 2 -8 241.32 12.31
 8 2 -6 25.5 3.55
 2 8 -6 23.4 4.81
 -2 8 -6 20.64 4.23
 8 2 -6 23.44 2.35
 8 -2 -6 23.95 2.52
 8 -2 -6 25.65 3.95
 8 2 -4 39.44 3.66
 8 2 -4 37.2 3.67
 8 -2 -4 37.1 3.83
 8 -2 -4 38.82 3.54
 2 8 -4 38.75 5.49
 -2 8 -4 36.92 4.71
 8 2 -2 611.51 12.2
 8 -2 -2 590.35 10.12
 8 -2 -2 585.67 14.31
 -2 8 -2 605.19 17.22
 8 2 -2 606.23 15.18
 2 8 -2 628.57 18.57
 8 2 0 118.98 7.57
 -2 8 0 128.13 8.02
 8 -2 0 112.28 6.85
 2 8 0 125.02 8.23
 2 8 2 619.81 17.83
 -2 8 2 605.4 16.82
 8 -2 2 624.22 17.14
 8 2 2 596.95 17.66
 8 -2 4 27.23 4.22
 -2 8 4 32.58 4.4
 8 2 4 31.58 4.62
 2 8 4 36.2 4.72
 8 -2 6 30.46 4.48
 8 2 6 27.04 4.57
 2 8 6 30.48 4.6
 -2 8 6 27.06 4.29
 -2 8 8 274.9 13.29
 2 8 8 258.64 12.93
 8 -2 8 253.68 12.48
 8 2 8 261.38 13.23
 -2 8 10 92.84 8.58
 2 8 10 101.65 8.85
 8 -2 10 89.05 7.6
 8 2 10 92.15 8.02
 -2 8 12 222.15 13.99
 2 8 12 222.35 13.46
 8 -2 12 208.73 11.21
 8 2 12 212.37 11.83
 2 -8 12 219.23 9.78
 2 8 12 209.44 9.7
 8 -2 14 66.07 5.04
 2 8 14 70.51 8.13
 -2 8 14 58.58 7.83
 -2 8 14 52.36 4.49
 2 -8 14 71.34 6.45
 8 2 14 61.61 5.74
 2 -8 14 73.77 6.01
 8 -2 14 63.8 5.79
 -2 -8 14 57.51 5.54
 2 8 14 65.28 6.22
 2 -8 16 21.38 4.22
 -2 -8 16 13.2 3.11
 2 -8 16 22.26 3.65
 8 -2 16 19.46 3.6
 8 2 16 19.67 3.56
 -2 8 16 12.94 2.45
 2 8 16 19.62 3.92
 8 2 18 6.87 1.69
 2 -8 18 3.61 2.67
 2 -8 18 8.39 2.41
 -2 -8 18 5.52 2.52
 -2 8 18 5.77 1.94
 2 8 18 5.03 2.38
 8 2 18 7.94 2.97
 8 -2 18 8.67 2.98
 2 -8 20 -1.69 1.75
 2 -8 20 1.83 2.16
 8 -2 20 3.61 2.34
 8 2 20 5.07 2.6
 2 8 20 2.68 2.03
 8 2 22 32.66 5.16
 8 -2 22 26.29 3.82
 8 -2 24 10.31 1.85
 8 2 24 8.42 1.76
 8 3 -23 12.75 2.58
 3 8 -23 11.95 2.57
 8 3 -23 12.12 2.33
 8 -3 -23 9.08 1.7
 8 -3 -23 11.93 2.41
 3 -8 -23 7.46 2.14
 8 -3 -21 11.38 2.46
 3 8 -21 13.25 3.61
 8 3 -21 7.55 2.89
 8 -3 -21 10.12 2.68
 3 -8 -21 7.47 2.6
 -3 -8 -21 8.6 2.13
 3 8 -19 12.05 3.35
 8 -3 -19 9.82 2.33
 8 3 -19 10.48 3.38
 -3 8 -19 10.02 2.42
 3 -8 -19 13.35 3.4
 8 -3 -19 9.44 2.7
 -3 -8 -19 8.63 2.35
 -3 -8 -17 129.91 7.69
 -3 8 -17 133.87 7.97
 3 8 -17 130.56 9.67
 3 -8 -17 139.93 9.28
 8 3 -17 129.08 9.26
 8 -3 -17 130.88 8.05
 8 -3 -15 6.4 4.25
 8 3 -15 8.04 4.64
 3 8 -15 -0.22 3.32
 3 8 -15 9.2 3.35
 8 3 -15 6 2.5
 3 -8 -15 3.84 2.36
 -3 -8 -15 4.07 1.59
 8 3 -15 6.26 1.95
 8 -3 -15 2.51 1.61
 3 8 -13 185.07 14.56
 -3 8 -13 189.01 12.27
 8 3 -13 197.81 14.76
 8 -3 -13 164.32 14.42
 3 8 -13 181.34 10.05
 8 3 -13 199.14 9.78
 8 -3 -13 189.51 8.06
 -3 -8 -13 183.47 7.63
 3 -8 -13 184.34 9.3
 3 8 -11 29.52 5.82
 -3 8 -11 28.05 4.42
 8 3 -11 31.47 5.73
 8 -3 -11 20.96 5.12
 3 8 -9 177.56 12.31
 -3 8 -9 185.98 10.28
 8 3 -9 189.81 11.89
 8 -3 -9 172.54 11.97
 3 8 -7 352.32 17.12
 3 8 -7 343.42 15.82
 -3 8 -7 371.59 12.99
 8 3 -7 354.83 14.23
 8 -3 -7 356.55 15.13
 8 -3 -5 91.04 5.2
 8 3 -5 96.77 6.66
 3 8 -5 88.31 8.18
 -3 8 -5 88.4 7.26
 8 -3 -5 90.12 6.55
 8 3 -5 101.84 5.61
 -3 8 -3 215.04 10.42
 3 8 -3 232.44 11.86
 8 -3 -3 227.18 7.87
 8 3 -3 227.63 9.25
 8 3 -3 222.17 8.46
 8 -3 -3 215.2 8.62
 8 -3 -1 154.13 7.91
 -3 8 -1 158.48 8.6
 3 8 -1 162.3 9.45
 8 3 -1 147.55 8.46
 8 3 1 164.05 4.83
 8 3 1 172.15 9.76
 -3 8 1 153.51 8.42
 3 8 1 166.26 9.42
 8 -3 1 156.31 8.48
 8 3 3 269.76 12.89
 8 3 3 269.21 6.15
 -8 3 3 277.55 6.29
 -3 8 3 271.17 11.19
 3 8 3 280.5 12.32
 8 -3 3 282.8 12.12
 8 3 5 90.18 4.15
 -3 8 5 95.23 7.15
 3 8 5 100.04 7.6
 8 -3 5 96.72 7.6
 8 3 5 92.3 7.93
 -3 8 7 373.91 14.83
 8 3 7 371.17 9.56
 3 8 7 376.2 15.07
 8 -3 7 370.16 14.92
 8 3 7 369.23 16
 -3 8 9 187.63 11.54
 3 8 9 188.72 11.4
 8 -3 9 175.29 10.48
 8 3 9 180.98 11.32
 8 -3 11 32.68 4.81
 8 3 11 31.39 5
 3 8 11 37.94 5.46
 3 8 11 31.84 5.3
 -3 8 11 37.04 5.71
 8 -3 13 174.15 7.66
 -3 8 13 189.88 13.19
 3 8 13 186.06 12.46
 3 -8 13 197.7 10
 8 3 13 193.31 9.92
 -3 -8 13 176.61 8.6
 8 -3 13 178.07 8.89
 3 -8 13 194.08 9.41
 3 8 13 171.44 9.71
 3 8 15 1.3 2.46
 -3 8 15 2.89 2.09
 3 -8 15 1.3 1.8
 3 -8 15 5.7 3.1
 -3 -8 15 8.19 2.84
 8 3 15 6.42 2.73
 8 -3 15 3.35 1.93
 3 8 15 5.21 2.61
 8 -3 17 172.54 10.25
 8 3 17 164.9 10.49
 3 -8 17 167.78 10.69
 3 -8 17 152.92 8.91
 3 8 17 152.28 10.06
 3 -8 19 16.67 3.11
 3 -8 19 14.95 3.89
 3 8 19 11.92 3.25
 8 -3 19 17.43 3.8
 8 3 19 13.42 3.66
 3 -8 21 7.58 1.91
 3 -8 21 11.48 3.12
 8 -3 21 12.4 3.09
 3 8 21 6.94 2.36
 8 3 21 14.26 3.29
 8 -3 23 14.91 2.1
 8 -3 23 16.37 2.68
 8 3 23 15.22 2.63
 3 8 23 12.91 2.09
 4 8 -24 9.17 1.9
 8 4 -24 8.96 1.86
 8 -4 -24 8.3 1.62
 4 -8 -24 6.42 1.59
 8 4 -22 10.14 2.73
 8 4 -22 9.83 2.31
 8 -4 -22 7.92 2.43
 4 8 -22 6.43 2.57
 8 -4 -22 9.01 2.13
 4 -8 -22 8.58 2.36
 8 -4 -22 10.04 2.17
 4 8 -20 42.02 5.71
 8 4 -20 54.74 6.1
 -4 -8 -20 41.97 4.08
 8 -4 -20 44 4.74
 4 -8 -20 49.39 5.62
 8 -4 -20 49.73 4.5
 8 4 -18 40.06 5.59
 4 8 -18 38.52 5.65
 4 -8 -18 40.56 5.25
 -4 -8 -18 40.37 4.29
 8 -4 -18 45.77 5.16
 8 4 -16 162.45 10.33
 -4 -8 -16 148.88 7.77
 8 -4 -16 160.57 8.86
 4 -8 -16 148.04 9.42
 4 8 -16 154.01 10.49
 8 -4 -14 48.84 8.62
 4 8 -14 55 8.56
 8 4 -14 57.17 8.71
 8 -4 -14 53.72 5
 4 -8 -14 56.58 5.48
 -4 -8 -14 50.83 4.1
 8 4 -14 59.02 6.03
 4 8 -14 54.26 6.17
 4 8 -12 188.7 14.25
 8 4 -12 194.29 14.1
 8 -4 -12 184.32 14.84
 -4 -8 -12 191.3 9.46
 -8 -4 -12 198.3 9.78
 8 4 -12 201.57 9.64
 8 -4 -12 202.29 8.01
 4 -8 -12 193.9 9.16
 4 8 -12 200.49 10.36
 4 8 -10 102.28 10.04
 -4 8 -10 110.48 7.99
 8 4 -10 98.47 9.25
 8 -4 -10 100.4 10
 4 8 -8 76.28 8.04
 8 -4 -8 76.73 7.8
 -4 8 -8 77.96 6.14
 8 4 -8 79.61 7.54
 -4 8 -6 81.51 5.67
 8 4 -6 71.2 6.39
 -4 8 -6 68.82 6.52
 8 4 -6 70.56 4.39
 8 -4 -6 62.4 6.29
 4 8 -6 80.96 8
 4 8 -4 788.84 22.53
 8 4 -4 791.91 18.27
 -4 8 -4 795.11 19.81
 8 -4 -4 765.26 16.34
 8 -4 -4 789.71 16.97
 8 4 -4 797.96 17.3
 8 4 -2 21.99 2.73
 -4 8 -2 29.86 3.78
 4 8 -2 27.32 4.18
 8 4 -2 33.26 4.17
 8 -4 -2 27.12 3.49
 -4 8 0 466.23 14.15
 8 4 0 439.12 10
 8 -4 0 425.76 13.86
 4 8 0 476.56 15.8
 8 4 0 450.29 15.6
 8 4 2 20.93 4
 -4 8 2 21.98 3.48
 -8 4 2 24.74 1.91
 4 8 2 22.51 3.79
 8 -4 2 24.24 3.77
 8 4 2 22.51 2.21
 -8 4 4 784.21 13.22
 -4 8 4 789.68 19.12
 4 8 4 789.08 20.41
 8 4 4 780.73 13.34
 8 -4 4 786.4 20.99
 8 4 4 758.09 22.44
 8 -4 6 80.07 7.18
 -8 4 6 76.51 5.15
 -4 8 6 73.01 6.44
 4 8 6 82.82 7.07
 8 4 6 74.57 4.57
 8 4 6 67.31 7.13
 -4 8 8 89.3 7.76
 4 8 8 88.54 7.62
 8 4 8 82.08 5.25
 8 -4 8 84.15 7.5
 8 4 8 88.1 8.26
 8 4 10 72.2 7.28
 -4 8 10 114.64 9.42
 4 8 10 101.35 8.47
 8 -4 10 78.34 7.22
 8 -4 12 210.59 8.29
 -4 8 12 225.72 13.92
 4 8 12 222.2 13.11
 8 -4 12 222.64 11.54
 8 4 12 209.47 12.23
 4 -8 12 221.94 10.03
 8 4 12 224.18 10.24
 4 -8 12 240.25 10.14
 8 -4 12 212.2 9.05
 4 8 12 217.01 10.72
 8 -4 14 56.18 4.56
 4 8 14 64.83 7.32
 -4 8 14 80.39 8.89
 4 -8 14 71.16 6.45
 8 -4 14 59.8 5.57
 8 4 14 71.85 6.52
 4 -8 14 69.2 6.1
 4 8 14 52.47 5.77
 8 4 16 180.63 10.86
 4 -8 16 171.18 9.68
 4 8 16 166.69 10.78
 4 -8 16 179.63 10.65
 8 -4 16 153.52 9.59
 4 -8 18 41.38 5.75
 4 -8 18 40.83 4.9
 8 -4 18 41.17 5.31
 4 8 18 40.7 5.59
 8 4 18 37.81 5.53
 8 -4 20 60.86 6.16
 4 -8 20 51.2 4.72
 8 4 20 52.53 5.79
 4 -8 20 51.77 5.91
 4 8 20 59.68 6.03
 8 -4 22 12.52 2.76
 4 -8 22 10.21 1.74
 8 -4 22 11.87 2.26
 4 8 22 6.17 2.04
 8 4 22 12.57 2.67
 8 -4 24 10 1.66
 8 4 24 8.33 1.62
 5 8 -23 1.99 1.65
 8 5 -23 5.45 1.98
 8 5 -23 3.06 1.32
 5 -8 -23 3.34 0.97
 8 -5 -23 4.77 1.56
 5 -8 -23 3.92 1.55
 8 -5 -21 17.73 2.54
 5 8 -21 18.8 3.96
 5 -8 -21 14.77 2.55
 8 -5 -21 20.67 3.47
 8 5 -21 18.04 3.81
 8 5 -21 16.79 2.83
 8 -5 -21 21.26 3.25
 5 -8 -21 15.74 3.19
 8 5 -19 37.21 5.43
 5 8 -19 30.31 5.35
 8 -5 -19 35.28 3.86
 5 -8 -19 35.34 4.97
 -5 -8 -19 32.83 3.54
 8 -5 -19 35.3 4.6
 5 -8 -17 75.58 6.99
 8 5 -17 72.53 7.65
 5 8 -17 69.84 7.59
 8 -5 -17 86.93 6.84
 8 5 -15 292.33 13.8
 5 -8 -15 276.52 12.42
 5 8 -15 267.45 13.73
 8 -5 -15 280.98 11.58
 5 8 -13 238.25 16.91
 8 5 -13 217.9 15.75
 8 -5 -13 208.55 16
 -8 -5 -13 234.55 11.64
 8 5 -13 247.43 11.76
 5 -8 -13 242 10.91
 8 -5 -13 239.12 9.99
 5 8 -13 229.14 11.83
 5 8 -11 205.33 14.72
 8 5 -11 195.63 13.67
 8 -5 -11 197.43 14.69
 -8 -5 -11 195.67 9.55
 -5 -8 -11 190.45 9.42
 5 8 -11 190.58 9.9
 8 5 -11 190.51 9.35
 5 -8 -11 202.56 9.01
 8 -5 -9 29.96 5.44
 5 8 -9 26.32 5.07
 8 5 -9 24.96 4.71
 5 8 -7 147.79 10.86
 8 5 -7 154.78 10.11
 8 -5 -7 144.99 10.24
 -5 8 -5 500.72 12.18
 8 5 -5 495.41 16.25
 5 8 -5 481.73 18.55
 -5 8 -5 509.55 15.83
 8 -5 -5 502.4 15.45
 8 5 -5 497.95 13.87
 8 5 -3 69.35 5.38
 -5 8 -3 63.4 5.47
 5 8 -3 70.7 6.67
 8 -5 -3 71.9 5.52
 8 5 -3 67.9 5.87
 8 5 -1 351.65 10.51
 8 5 -1 349.89 14.15
 8 -5 -1 352.23 12.7
 -5 8 -1 366.44 12.25
 5 8 -1 360.91 14.05
 8 5 1 363.57 10.07
 -5 8 1 391.11 12.64
 8 -5 1 362.23 13.49
 5 8 1 390.31 14.22
 8 5 1 368.3 15.2
 -8 5 3 91.04 4.48
 8 5 3 92.21 5.12
 -5 8 3 82.24 6.19
 5 8 3 91.84 7.1
 8 -5 3 82.87 7.2
 8 5 3 85.82 7.96
 8 -5 5 555.38 18.47
 -8 5 5 560.48 13.11
 -5 8 5 531.2 15.95
 5 8 5 543.39 17.24
 8 5 5 537.02 12.86
 8 5 5 525.98 19.91
 -8 5 7 153.64 8.05
 -5 8 7 153.86 9.3
 5 8 7 160.06 9.8
 8 5 7 147.51 7.27
 8 -5 7 159.76 10.2
 8 5 7 152.24 11.06
 -8 5 9 44.79 5.12
 8 5 9 42.35 6.19
 -5 8 9 43.38 5.43
 5 8 9 43.98 5.59
 8 5 9 38.81 4.19
 8 -5 9 32.6 4.91
 -5 8 11 176.34 11.78
 5 8 11 202.33 12.02
 8 -5 11 205.03 11.56
 8 5 11 211.55 12.73
 5 8 11 216.06 13.15
 5 -8 11 211.8 9.15
 8 5 11 204.29 9.52
 5 8 11 206.5 10.17
 8 -5 13 249.9 9.18
 -5 8 13 219.77 14.34
 5 8 13 251.11 14.01
 8 5 13 267.5 12.24
 5 -8 13 248.11 11.25
 5 -8 13 260.44 11.25
 8 -5 13 245.62 10.71
 5 8 13 259.18 12.45
 -8 5 15 305.76 15.37
 5 8 15 250.19 13.61
 5 8 15 262.75 13.49
 8 -5 15 292.58 12.53
 5 -8 15 300.3 13.05
 8 5 15 308.26 14.01
 5 -8 15 275.41 12.79
 5 -8 17 90.91 8.07
 5 -8 17 82.15 7.1
 5 8 17 79.29 7.8
 8 5 17 95.41 8.17
 8 -5 17 87.23 7.45
 5 -8 19 33.14 4.35
 5 -8 19 40.36 5.55
 5 8 19 29.33 4.8
 8 -5 19 32.48 4.85
 8 5 19 28.67 4.69
 5 -8 21 18.62 3.54
 8 -5 21 18.79 3.16
 5 -8 21 15.61 2.56
 8 -5 21 24.51 3.82
 8 5 21 20.82 3.63
 5 8 21 17.37 3.46
 8 -5 23 -0.08 1.39
 8 -5 23 2.03 1.12
 8 5 23 3.39 1.58
 5 8 23 0.22 1.2
 6 8 -22 2.08 1.93
 8 6 -22 5.43 2.34
 8 -6 -22 2.96 1.85
 6 -8 -22 1.44 1.08
 8 6 -22 4.97 1.53
 6 -8 -22 4.33 1.77
 8 -6 -22 3.56 1.52
 6 -8 -20 8.98 2.35
 8 -6 -20 9.61 2.67
 8 6 -20 14.53 3.85
 6 8 -20 8.4 3.21
 6 -8 -20 9.51 2.76
 8 -6 -20 9.09 2.5
 8 6 -18 42.15 5.89
 6 8 -18 48.53 6.52
 6 -8 -18 37.91 5.1
 8 -6 -18 51.01 5.36
 8 6 -16 77.32 7.78
 8 -6 -16 77.14 6.43
 6 8 -16 71.23 7.63
 6 -8 -16 75.61 6.88
 8 -6 -14 12.48 3.58
 8 6 -14 24.46 6.1
 6 8 -14 18.71 5.11
 8 6 -14 22.27 4.62
 6 8 -14 14.36 3.47
 6 -8 -14 16.91 3.44
 8 -6 -14 17.8 3.24
 6 8 -12 31.37 4.64
 8 6 -12 36.11 5.02
 8 -6 -12 33.11 6.58
 8 6 -12 30.83 6.07
 6 8 -12 26.63 5.69
 -8 -6 -12 34.64 4.78
 -6 -8 -12 33.03 4.45
 8 -6 -12 33.44 3.88
 6 -8 -12 37.91 4.37
 8 -6 -10 239.85 15.23
 6 8 -10 232.29 15.15
 8 6 -10 236.77 14.71
 6 8 -8 65.55 7.65
 8 6 -8 70.9 7.67
 8 -6 -8 81.19 8.09
 8 6 -6 121.94 8.87
 6 8 -6 124.3 9.81
 8 6 -6 128.42 6.84
 8 6 -4 11.35 2.67
 6 8 -4 10.77 3.22
 -6 8 -4 13.5 2.6
 -6 8 -2 140.33 7.53
 6 8 -2 131.31 8.78
 8 6 -2 131.61 7.37
 8 -6 -2 123.26 7.67
 8 6 -2 124.26 8.56
 6 8 0 13.41 3.14
 8 6 0 16.11 3.71
 -6 8 0 14.18 2.59
 8 6 0 18.85 2.8
 8 -6 0 13.66 2.99
 -6 8 2 124.62 7.13
 8 -6 2 123.39 8.59
 -8 6 2 120.46 5.31
 6 8 2 117.6 7.78
 8 6 2 103.2 5.94
 8 6 2 111.18 9.22
 -8 6 4 9.99 1.69
 8 6 4 10.63 3.64
 -6 8 4 12.91 2.64
 6 8 4 10.16 2.71
 8 6 4 13.63 2.5
 6 -8 4 11.88 3.07
 8 -6 4 16.67 3.61
 -8 6 6 171.96 8.18
 -6 8 6 164.61 9.08
 6 8 6 159.05 9.42
 8 6 6 172.26 8.35
 6 -8 6 166.98 10.33
 8 -6 6 167.53 10.58
 8 6 6 161.5 11.55
 -8 6 8 68.65 6.13
 -6 8 8 70.39 6.58
 6 8 8 72.09 6.76
 8 6 8 73.88 5.72
 8 -6 8 78.62 7.49
 8 6 8 78.49 8.42
 -8 6 10 275.65 13.29
 8 6 10 189.16 12.54
 -6 8 10 187.77 11.49
 6 8 10 238.66 12.58
 8 6 10 250.3 10.94
 8 -6 10 255.83 13.23
 6 8 10 250.02 14.78
 8 -6 12 35.86 3.67
 8 -6 12 53.57 5.79
 6 8 12 34.79 5.18
 8 6 12 40.75 5.81
 6 8 12 45.64 6.08
 -8 6 12 43.72 5.93
 -6 8 12 46.68 6.43
 6 -8 12 42.78 4.63
 8 6 12 40.46 5.18
 8 -6 12 43.95 4.56
 6 8 12 38.44 4.99
 6 8 14 20.1 3.89
 -8 6 14 30.36 4.86
 -6 8 14 26.51 4.86
 6 -8 14 29.2 4.4
 6 -8 14 22.37 3.85
 8 -6 14 22.77 3.72
 6 8 14 27.09 4.83
 8 6 14 23.34 4.03
 6 -8 16 79.7 7.39
 8 6 16 91.15 8.16
 6 -8 16 97.59 8.03
 6 8 16 89.42 8.35
 8 -6 16 92.72 7.45
 6 -8 18 49.05 6.16
 8 6 18 51.21 6.3
 6 8 18 47.88 6.17
 8 -6 18 48.17 5.68
 6 -8 18 47.09 5.37
 6 -8 20 7.21 2.44
 6 -8 20 15.87 3.75
 8 -6 20 13.41 3.02
 8 -6 20 11.21 3.14
 8 6 20 12.48 3.27
 6 8 20 8.64 3
 6 -8 22 5.15 1.59
 8 -6 22 2.91 1.62
 8 -6 22 1.03 1.26
 8 6 22 2.14 1.51
 6 8 22 5.96 2.04
 7 8 -23 0.71 1.46
 8 7 -23 3.83 1.67
 7 -8 -23 0.58 0.95
 8 -7 -23 -0.75 0.96
 8 -7 -21 10.71 2.28
 8 7 -21 9.44 1.84
 8 7 -21 9.55 2.98
 7 8 -21 9.01 2.88
 7 -8 -21 6.57 1.82
 7 -8 -21 9.09 2.39
 8 -7 -21 6.18 1.77
 7 -8 -19 64.16 5.29
 8 7 -19 62.5 5.15
 8 -7 -19 62.76 5.59
 8 -7 -19 75.35 6.16
 8 7 -19 65.14 7.15
 7 8 -19 66.37 7.22
 7 -8 -19 56.68 5.72
 7 8 -17 10.98 3.79
 8 7 -17 13.05 4.03
 7 -8 -17 9.71 2.94
 8 -7 -17 6.77 2.64
 8 7 -15 190.9 12.05
 7 -8 -15 191.34 10.41
 8 -7 -15 194.7 10.06
 7 8 -15 183.09 12.07
 8 7 -13 18.06 3.81
 7 8 -13 19.19 4.13
 7 8 -13 16.95 5.36
 8 7 -13 19.54 5.07
 -8 -7 -13 24.95 4.39
 -7 -8 -13 17.87 3.8
 8 -7 -13 22.15 3.63
 7 -8 -13 17.52 3.2
 7 8 -11 114.4 11.05
 8 7 -11 116.07 11.08
 8 -7 -11 106.6 6.84
 -7 -8 -11 100.24 7.47
 -8 -7 -11 109 7.99
 8 7 -11 105.8 8.02
 8 -7 -11 113.36 6.79
 7 8 -11 111.8 8.43
 7 -8 -11 125.89 7.47
 7 8 -9 131.88 11.34
 8 7 -9 131.03 10.88
 7 8 -7 82.8 8.38
 8 7 -7 83.51 7.99
 8 7 -5 219.99 11.96
 7 8 -5 223.63 12.57
 8 7 -5 207.18 10.17
 7 8 -3 42.2 5.32
 -7 8 -3 38.77 3.91
 8 7 -3 39.67 4.7
 -7 8 -1 798.05 16.52
 7 8 -1 769.89 20.01
 8 7 -1 740.94 18.09
 8 7 1 780.45 17.54
 7 -8 1 758.54 21.21
 8 -7 1 736.85 20.69
 -7 8 1 808.14 17.21
 7 8 1 784.32 19.55
 -8 7 3 46.95 3.98
 8 -7 3 49.22 5.76
 7 -8 3 39.42 5.32
 7 8 3 50.93 5.25
 -7 8 3 47.86 4.64
 8 7 3 40.01 4.11
 -8 7 5 226.14 9.26
 -7 8 5 216.72 9.85
 7 -8 5 209.23 11.78
 7 8 5 225.6 10.96
 8 7 5 219.15 9.88
 8 7 5 208.34 13.8
 8 -7 5 224.62 12.48
 -8 7 7 86.11 6.45
 -7 8 7 75.56 6.39
 7 8 7 78.17 6.76
 8 7 7 78.16 6.25
 8 -7 7 82.12 7.64
 7 -8 7 79.82 7.55
 7 8 7 68.99 8.26
 8 7 7 76.77 8.7
 -8 7 9 145.65 9.31
 -7 8 9 132.53 9.19
 7 8 9 133.16 9.34
 8 7 9 139.86 8.62
 8 -7 9 135.6 9.81
 7 -8 9 130.74 9.54
 8 7 9 144.59 11.65
 7 8 9 106.23 10.01
 8 -7 11 106.37 6.1
 -8 7 11 110.84 8.73
 -7 8 11 102.96 8.87
 7 8 11 99.34 8.01
 8 -7 11 117.19 9
 8 7 11 96.15 9.4
 7 8 11 105.99 9.92
 8 -7 11 97.73 6.21
 7 -8 11 100.82 6.49
 7 8 11 110.1 7.88
 8 7 11 111.95 7.82
 7 8 13 12.49 3.32
 -8 7 13 18.17 4.05
 -7 8 13 24.97 4.67
 7 -8 13 25.08 4.02
 7 8 13 21.46 4.37
 8 -7 13 18.23 3.32
 8 7 13 23.12 4.21
 7 8 15 243.68 13.28
 7 -8 15 229.91 11.9
 8 7 15 259.69 13.43
 7 -8 15 255.91 12.29
 8 -7 15 235.39 11.52
 7 -8 17 14.42 3.61
 8 -7 17 10.77 3.4
 7 -8 17 12.65 3.43
 8 -7 17 11.62 3.44
 8 7 17 6.91 2.89
 7 8 17 13.61 3.86
 7 8 19 71.83 7.06
 8 -7 19 80.73 6.76
 8 -7 19 79.05 6.59
 7 -8 19 73.02 6.37
 8 7 19 67.53 6.76
 7 -8 19 80.73 6.93
 7 -8 21 11.68 2.46
 8 -7 21 11.45 2.64
 8 -7 21 10.86 2.46
 8 7 21 11.46 2.7
 7 8 21 10.59 2.75
 8 -7 23 1.12 0.89
 7 8 23 2.94 1.26
 8 7 23 2.07 1.27
 8 8 -22 3.52 1.98
 8 -8 -22 2.9 1.28
 8 -8 -20 78.92 5.18
 8 -8 -20 83.22 5.97
 8 8 -20 81.37 7.29
 8 -8 -18 1.88 2.28
 8 8 -18 2.08 2.88
 8 -8 -18 0.54 1.84
 8 -8 -16 300.51 12.23
 8 -8 -16 296.04 12.74
 8 8 -16 290.19 15.17
 8 -8 -14 -0.95 2.14
 8 8 -14 1.38 2.47
 8 -8 -14 -0.08 1.72
 8 -8 -12 520.96 15.1
 8 8 -12 549.04 25.07
 -8 -8 -12 512.06 17.98
 8 8 -12 501.25 18.43
 8 -8 -12 556.73 16.13
 8 8 -10 0.07 2.17
 8 -8 -10 -8.39 2.2
 8 8 -10 -1.18 3.27
 -8 -8 -10 -1.9 2.16
 8 -8 -10 -0.47 1.67
 8 -8 -10 1.32 1.38
 8 8 -8 450.15 19.9
 8 8 -6 -0.69 2.31
 8 8 -4 308.89 14.06
 8 8 -2 2 2.11
 8 8 0 427.53 14.34
 8 -8 0 413.97 15.58
 8 8 2 0.1 1.35
 8 -8 2 2.53 2.42
 -8 8 4 317.69 11.26
 8 -8 4 326.15 14.89
 8 8 4 326.94 12.65
 -8 8 6 0.54 1.55
 8 8 6 -1.03 2.39
 8 -8 6 0.79 1.91
 8 8 6 -0.97 1.6
 -8 8 8 495.36 16.53
 8 8 8 477.33 16.4
 8 8 8 475.76 21.7
 8 -8 10 0.86 1.56
 8 8 10 0.86 2.19
 8 8 10 2.22 1.54
 -8 8 10 -3.92 2.77
 8 -8 10 -0.15 2.44
 8 -8 10 -1.16 1.4
 8 8 10 -4.66 2.59
 -8 8 12 640.27 21.05
 8 -8 12 587.08 16.53
 8 8 12 617.36 19.36
 8 -8 14 -0.35 2.24
 8 -8 14 4.11 2.32
 8 8 14 3.13 2.56
 8 -8 16 357.41 14.68
 8 -8 16 302.87 13.31
 8 8 16 334.97 15.56
 8 -8 18 4.17 2.49
 8 -8 18 -0.36 2.41
 8 8 18 -0.43 2.48
 8 -8 20 81.95 6.14
 8 -8 20 83.23 5.99
 8 8 20 81.98 6.77
 8 -8 22 -0.72 1.14
 8 8 22 0.63 1.25
 0 9 -23 1.16 1
 9 0 -23 -0.07 1.06
 9 0 -23 -1.23 1.42
 0 -9 -23 0.21 1.28
 0 9 -21 1.93 2.02
 9 0 -21 1.91 2.45
 9 0 -21 -1.41 1.7
 0 -9 -21 -0.11 1.7
 9 0 -19 0.51 1.9
 0 9 -19 -0.89 2.27
 9 0 -19 0.36 1.41
 0 -9 -19 0.32 1.81
 9 0 -17 1.78 1.99
 0 9 -17 -2.27 2.55
 9 0 -17 -0.99 1.66
 0 -9 -17 -3.05 2.4
 9 0 -15 -4.01 3.37
 9 0 -15 2.49 2.14
 0 9 -15 -1.48 2.31
 9 0 -15 5.21 2.08
 0 -9 -15 0.21 1.7
 9 0 -13 6.21 4.4
 0 9 -13 -3.89 3.53
 0 9 -13 2.05 2
 9 0 -13 0.29 1.51
 0 -9 -13 -0.23 1.9
 0 9 -11 -3.67 2.75
 9 0 -11 2.77 2.9
 0 9 -9 -0.47 2.19
 9 0 -9 -0.9 1.87
 0 9 -7 -0.39 2.71
 0 9 -7 0.22 1.79
 9 0 -7 -0.16 1.67
 9 0 -5 -0.19 1.07
 0 9 -5 2.73 2.67
 9 0 -5 -0.49 1.7
 9 0 -3 0.13 1.4
 0 9 -3 -1.4 2.74
 9 0 -3 0.2 0.93
 9 0 -1 0.75 1.8
 0 9 -1 0.11 2.3
 9 0 1 0.25 1.94
 0 9 1 0.34 2.34
 9 0 3 -0.1 2.07
 0 9 3 0.43 2.28
 9 0 5 0.97 2.08
 0 9 5 -0.56 2.11
 0 9 7 2.46 2.65
 9 0 7 -1.55 2.17
 9 0 9 2.52 2.14
 0 9 9 -0.23 1.9
 9 0 11 1.56 1.77
 0 9 11 -1.07 2.46
 9 0 13 -2.54 2.23
 0 9 13 -1.73 2.14
 0 -9 13 0.44 1.82
 0 -9 13 0.34 1.78
 9 0 13 -1.94 1.92
 0 9 13 -3.89 2.51
 9 0 15 -2.5 2.05
 0 9 15 -1.39 3.05
 0 -9 15 0.67 1.63
 0 -9 15 -2.23 2.62
 9 0 15 0.49 1.76
 0 9 15 -0.21 1.97
 9 0 17 -2.99 2.13
 0 -9 17 0.04 1.65
 0 -9 17 -0.05 2.37
 0 9 17 -1.74 2.34
 9 0 17 -2.27 2.31
 9 0 19 2.08 2.34
 0 9 19 -1.71 1.8
 9 0 21 0.31 1.89
 0 9 21 0.41 1.21
 9 0 23 -2.08 1.34
 9 0 23 1.93 1.41
 9 1 -24 8.62 1.72
 9 -1 -24 12.96 1.98
 9 1 -22 10.27 2.54
 -1 9 -22 11.17 2.16
 1 9 -22 11.12 2.46
 9 1 -22 11.7 2.67
 9 -1 -22 13.2 2.98
 9 -1 -22 12.64 2.35
 -1 -9 -22 6.29 1.79
 1 -9 -22 9.76 2.41
 9 -1 -20 14.67 3.1
 9 1 -20 14.65 3.2
 1 9 -20 6.71 2.75
 -1 9 -20 17.57 3.51
 9 -1 -20 17.25 2.98
 -1 -9 -20 18.12 3.27
 1 -9 -20 12.52 2.98
 9 -1 -18 22.28 3.56
 9 1 -18 19.57 3.76
 -1 9 -18 22.06 3.83
 1 9 -18 22.52 4.27
 -1 -9 -18 23.04 3.86
 9 1 -18 15.62 2.96
 9 -1 -18 26.77 3.67
 1 -9 -18 26.53 4.38
 1 9 -16 26.4 4.36
 -1 9 -16 32.86 4.82
 9 -1 -16 38.56 4.56
 9 1 -16 39.5 5.02
 9 -1 -16 35.61 4.03
 9 1 -16 38.25 4.13
 -1 -9 -16 28.84 4.09
 1 -9 -16 34.08 4.57
 -1 9 -14 1.22 3.06
 1 9 -14 2.76 3.13
 9 1 -14 1.17 3.66
 9 -1 -14 -4.82 3.49
 1 9 -14 2.04 2.43
 9 -1 -14 2.78 1.61
 9 1 -14 2.42 1.97
 -1 9 -14 2.46 1.86
 -1 -9 -14 1.27 1.24
 9 -1 -14 4.33 1.66
 1 -9 -14 7.12 2.64
 -1 9 -12 58.78 7.47
 1 9 -12 43.27 6.73
 9 1 -12 48.56 7.18
 9 -1 -12 46.27 7.08
 1 -9 -12 62.56 5.16
 9 1 -12 54.68 4.56
 1 9 -12 63.16 5.45
 -1 -9 -12 61.12 4.75
 1 9 -10 101.68 9.63
 -1 9 -10 103.82 9.06
 9 1 -10 95.06 8.83
 9 -1 -10 92.56 9.14
 -1 9 -8 24.51 4.34
 1 9 -8 22.1 4.57
 9 1 -8 20.77 3.98
 9 -1 -8 22.9 4.37
 9 1 -6 186.75 9.36
 9 -1 -6 188.9 9.67
 1 9 -6 181.9 12.25
 -1 9 -6 162.73 11.3
 9 -1 -6 192.85 6.99
 9 1 -6 189.74 6.75
 -1 9 -4 163.5 10.59
 1 9 -4 160.13 10.79
 9 1 -4 171.08 7.68
 9 -1 -4 172.12 7.56
 9 -1 -4 172.19 7.45
 9 1 -4 172.64 7.53
 1 9 -2 105.19 8.29
 9 1 -2 104.57 4.95
 9 -1 -2 95.25 6.26
 9 1 -2 98.03 6.49
 -1 9 -2 103.69 8.17
 9 1 0 195.93 9.94
 9 1 0 195.53 5.11
 -1 9 0 200.71 10.74
 1 9 0 199.79 11
 9 -1 0 191.5 9.49
 1 9 2 94.16 7.76
 -1 9 2 102.66 7.81
 9 -1 2 97.69 7.39
 9 1 2 98.88 7.6
 -1 9 4 161.89 9.81
 1 9 4 165.8 10.04
 9 -1 4 159.59 9.87
 9 1 4 166.3 10.36
 -1 9 6 198.93 11.19
 1 9 6 198.04 11.35
 9 -1 6 196.74 11.44
 9 1 6 196.31 11.66
 9 -1 8 24.15 4.48
 9 1 8 22.2 4.11
 -1 9 8 22.2 4.23
 1 9 8 25.66 4.74
 -1 9 10 124.12 10.02
 1 9 10 120.18 9.85
 9 -1 10 82.29 7.63
 9 1 10 83.9 7.84
 9 -1 12 65.13 4.99
 -1 9 12 66.93 7.87
 1 9 12 68.73 7.97
 9 -1 12 66.35 6.8
 9 1 12 71.8 7.22
 -1 -9 12 65.44 5.52
 9 1 12 68.9 5.37
 1 -9 12 73.8 6.08
 9 -1 12 71.79 5.4
 1 -9 12 72.08 5.43
 -1 -9 12 64.5 4.56
 -1 9 12 63.11 5.02
 1 9 12 59.51 5.35
 9 -1 14 2.06 1.85
 -1 9 14 0.16 2.65
 1 9 14 1.65 2.66
 1 -9 14 1.12 1.68
 -1 -9 14 1.49 2.24
 -1 -9 14 6.66 2.18
 1 -9 14 0.32 1.9
 -1 9 14 2.38 1.65
 9 -1 14 4.2 2.18
 1 9 14 4.93 1.86
 9 1 14 1.53 1.96
 9 -1 16 45.06 4.6
 9 1 16 41.22 4.55
 1 -9 16 47.37 6
 9 1 16 51.61 5.83
 1 -9 16 49.77 5.15
 -1 -9 16 47.72 5.64
 1 9 16 32.67 4.6
 -1 9 16 38.02 4.42
 9 -1 16 42.61 5.11
 9 1 18 25.59 3.46
 1 -9 18 28.6 4.85
 1 -9 18 24.63 3.52
 9 -1 18 30.84 4.78
 9 1 18 20.27 4.03
 -1 9 18 19.13 3.08
 1 9 18 18.1 3.52
 -1 9 20 16.5 2.57
 1 9 20 13.28 2.73
 9 1 20 9.55 2.89
 1 9 22 8.42 1.79
 9 -1 22 10.6 2.51
 9 1 22 8.34 2.38
 9 -1 24 11.41 1.83
 9 1 24 13 2.09
 9 2 -23 9.86 2.04
 9 -2 -23 6.24 1.31
 9 2 -23 7.85 1.95
 9 -2 -23 12.49 2.43
 2 9 -23 6.07 1.85
 2 -9 -23 10.43 2.11
 9 -2 -21 5.18 2.54
 9 -2 -21 8.43 2.22
 -2 9 -21 5.94 2.08
 2 9 -21 4.36 2.31
 9 2 -21 5.83 2.46
 9 2 -21 4.37 2.15
 2 -9 -21 7.38 2.55
 9 -2 -21 1.93 1.31
 -2 -9 -21 4.93 1.85
 9 -2 -19 20.75 3.38
 9 2 -19 24.59 4.3
 2 9 -19 24.67 4.22
 -2 9 -19 19.47 3.33
 2 -9 -19 22.09 3.92
 -2 -9 -19 26.81 3.69
 9 -2 -19 23.36 3.41
 2 9 -17 14.19 3.77
 -2 9 -17 8.69 2.62
 9 2 -17 8.73 2.91
 9 -2 -17 11.32 2.85
 2 -9 -17 10.35 3.06
 9 2 -17 5.16 1.68
 9 -2 -17 9.23 2.64
 -2 -9 -17 10.98 2.59
 9 -2 -15 31.14 6.24
 2 9 -15 68.17 9.26
 9 2 -15 36.79 6.96
 -2 -9 -15 51.76 5.01
 9 2 -15 47 5.32
 9 -2 -15 51.4 4.69
 2 -9 -15 53.17 5.71
 -2 9 -15 59.57 5.47
 9 -2 -15 54.06 4.89
 2 9 -15 41.46 5.4
 2 9 -13 31.55 6.35
 -2 9 -13 35.73 5.78
 9 2 -13 40.35 7.11
 9 -2 -13 29.48 6.26
 2 9 -13 39.08 4.67
 9 2 -13 35.98 4.17
 9 -2 -13 37.66 3.6
 -2 -9 -13 38.74 3.89
 2 -9 -13 44.98 4.84
 9 2 -11 25.75 5.28
 2 9 -11 23.23 5.2
 -2 9 -11 27.15 4.79
 9 -2 -11 18.64 5
 2 -9 -11 20.94 3.16
 -2 9 -9 6.72 2.53
 9 2 -9 2.22 1.82
 2 9 -9 1.64 2.07
 9 -2 -9 2.57 2.46
 -2 9 -7 55.09 5.78
 9 2 -7 58.08 5.83
 9 -2 -7 48.11 5.56
 2 9 -7 50.08 7.16
 -2 9 -7 59.15 7.02
 2 9 -5 29.95 5.2
 -2 9 -5 25.1 4.56
 9 -2 -5 25.71 3.03
 9 2 -5 29.48 3.73
 9 2 -5 27.77 3.1
 9 -2 -5 27.12 3.69
 -2 9 -3 71.77 6.69
 2 9 -3 81.5 7.53
 9 2 -3 74.35 4.87
 9 -2 -3 76.67 5.38
 9 2 -3 82.08 5.92
 9 2 -1 171.68 6.22
 9 -2 -1 165.84 8.54
 9 2 -1 169.81 9.09
 -2 9 -1 166.64 9.7
 2 9 -1 161.87 10.27
 2 9 1 188.58 10.78
 -2 9 1 174.37 9.86
 9 -2 1 181.18 9.73
 9 2 1 178.78 9.99
 -2 9 3 69.56 6.34
 2 9 3 71.74 6.88
 9 -2 3 69.43 6.53
 9 2 3 72.86 6.97
 9 -2 5 30.97 4.73
 -2 9 5 27.31 4.35
 9 2 5 24.15 4.43
 2 9 5 28.93 4.49
 -2 9 7 71.37 7.09
 2 9 7 67.28 6.95
 9 -2 7 72.27 7.15
 9 2 7 70.47 7.28
 9 -2 9 4.16 2.43
 9 2 9 3.77 2.44
 -2 9 9 2.88 2.66
 2 9 9 5.89 3.04
 9 -2 11 28.97 4.71
 9 2 11 17.89 3.88
 -2 9 11 25.75 5.12
 2 9 11 20.84 4.3
 2 -9 11 27.04 3.63
 9 -2 13 42.45 4.45
 9 2 13 44.49 5.6
 -2 9 13 42.67 6.45
 2 9 13 38.48 6.33
 -2 -9 13 46.82 4.98
 2 -9 13 52.39 5.61
 2 -9 13 42.54 4.9
 9 -2 13 42.74 4.59
 9 2 13 44.97 5.07
 -2 9 13 41.21 4.06
 2 9 13 44.45 5.27
 9 -2 15 48.7 4.72
 -2 9 15 64.62 8.33
 2 9 15 55.79 7.17
 9 -2 15 61.81 6.06
 2 9 15 51.56 5.85
 2 -9 15 60.34 6.35
 -2 9 15 62.25 5.21
 -2 -9 15 42.93 4.96
 2 -9 15 63.45 5.83
 9 2 15 64.36 6.32
 9 2 17 9.65 2.45
 2 -9 17 10.18 2.9
 2 -9 17 10.51 3.43
 -2 9 17 13.41 2.76
 2 9 17 13.83 3.63
 9 -2 17 14.41 3.28
 9 2 17 11.21 3.21
 2 -9 19 31.49 4.97
 2 -9 19 24.43 3.3
 9 -2 19 32.71 4.86
 2 9 19 31.31 4.36
 9 2 19 26.82 4.57
 9 2 21 7.4 2.64
 9 -2 21 7.3 2.57
 2 9 21 6.24 2.21
 9 -2 23 8.14 1.76
 9 -2 23 7.14 1.87
 2 9 23 4.07 1.1
 9 2 23 9.49 2.04
 9 -3 -24 5.47 1.3
 9 3 -22 13.56 2.65
 9 3 -22 12.26 2.64
 3 9 -22 16.99 3.21
 9 -3 -22 9.97 1.81
 9 -3 -22 12.3 2.64
 -3 -9 -22 10.37 1.7
 3 -9 -22 15.28 2.72
 9 3 -20 1 2.12
 9 -3 -20 3.44 1.58
 9 -3 -20 6.16 3.12
 3 9 -20 0.39 2.27
 3 -9 -20 3.01 2.09
 9 -3 -20 0.98 1.55
 -3 -9 -20 1.25 1.45
 3 9 -18 25.16 4.79
 9 3 -18 29.34 4.64
 9 -3 -18 31.95 4.02
 9 -3 -18 35.06 4.15
 -3 -9 -18 33.62 4
 3 -9 -18 33.24 4.76
 9 3 -16 21.7 4.18
 3 9 -16 20.52 4.51
 9 -3 -16 21.51 3.28
 -3 -9 -16 22.11 3.18
 3 -9 -16 14.45 3.45
 9 -3 -16 19.26 3.34
 3 9 -14 125.75 12.58
 9 3 -14 108.09 11.39
 9 -3 -14 122.22 12.35
 -3 -9 -14 89.51 5.91
 3 9 -14 127.42 9.16
 9 3 -14 120.3 8.16
 9 -3 -14 128.81 7.16
 3 -9 -14 120.4 8.09
 3 9 -12 5.11 2.44
 9 3 -12 7.59 2.38
 3 9 -12 2.59 2.72
 -3 9 -12 7.26 2.59
 9 3 -12 6.87 3.26
 9 -3 -12 10.89 4.41
 -9 -3 -12 7.94 2.22
 9 -3 -12 3.54 1.5
 -3 -9 -12 7.62 1.97
 3 -9 -12 9.6 2.72
 -3 9 -10 28.59 4.48
 3 9 -10 31.29 5.95
 9 3 -10 30.15 5.21
 9 -3 -10 33.93 6.17
 3 9 -8 12.89 3.82
 9 -3 -8 13.1 3.82
 -3 9 -8 11.14 2.99
 9 3 -8 7.84 2.53
 -3 9 -6 167.55 8.95
 9 3 -6 159.4 9.2
 -3 9 -6 153.06 10.45
 3 9 -6 158.85 11.7
 9 -3 -6 166.77 9.61
 9 -3 -6 160.86 6.9
 9 -3 -4 24.96 3.2
 9 3 -4 25.45 3.19
 9 3 -4 21.04 3.13
 -3 9 -4 23.1 4.2
 3 9 -4 24.35 4.66
 9 -3 -4 26.42 3.26
 9 3 -2 305.67 9.61
 3 9 -2 301.36 14.03
 9 -3 -2 301.2 11.24
 9 3 -2 312 12.14
 -3 9 -2 309.55 13.02
 9 -3 0 182.02 9.36
 -3 9 0 187.43 9.96
 3 9 0 189.99 10.86
 9 3 0 187.36 10.36
 -3 9 2 317.18 12.99
 3 9 2 312.45 13.82
 9 -3 2 295.03 12.84
 9 3 2 305.08 13.74
 9 -3 4 27.05 4.48
 9 3 4 24.64 4.54
 -3 9 4 27.41 4.27
 3 9 4 22.76 4.24
 -3 9 6 145.17 9.44
 3 9 6 164.05 10.43
 9 -3 6 159.76 10.34
 9 3 6 149.36 10.53
 9 -3 8 15 3.77
 3 9 8 12.08 3.29
 9 3 8 8.62 3.19
 -3 9 8 16.5 3.81
 9 -3 10 28.67 4.56
 9 3 10 29.34 4.77
 3 9 10 39.61 5.81
 -3 9 10 39.61 5.93
 9 -3 12 6.56 1.93
 9 3 12 3.26 2.11
 -3 9 12 10.82 3.36
 3 9 12 5.89 2.91
 9 -3 12 6.86 2.58
 3 -9 12 6.21 2.3
 3 -9 12 6.79 2.5
 9 -3 12 5.32 1.96
 9 3 12 2.94 1.67
 3 9 12 6.01 2.19
 -3 9 14 149.23 12.24
 3 9 14 144.92 11.42
 9 3 14 150.12 9.11
 9 -3 14 136.46 8.31
 3 -9 14 144.28 9.18
 3 -9 14 111.59 7.54
 3 9 14 145.69 9.54
 9 -3 16 21.5 2.96
 3 -9 16 20.39 3.9
 3 -9 16 15.35 3.6
 3 9 16 22 4.46
 9 -3 16 23.8 4.16
 9 3 16 19.73 3.85
 9 3 18 31.57 3.92
 9 -3 18 43.83 5.4
 3 -9 18 34.55 4.29
 3 -9 18 34.81 5.4
 9 3 18 44.51 5.68
 3 9 18 30.71 4.6
 3 -9 20 0.88 1.45
 9 3 20 4.96 2.24
 9 -3 20 1.76 2.12
 3 9 20 1.49 1.8
 9 -3 22 10.21 2.22
 9 -3 22 14.36 2.65
 9 3 22 12.8 2.75
 3 9 22 10.23 2.07
 9 -3 24 2.59 1.02
 9 3 24 7.5 1.58
 9 4 -23 19.87 2.54
 9 4 -23 21.64 2.36
 9 -4 -23 16.29 2.31
 4 9 -23 22.04 2.92
 4 -9 -23 10.98 1.37
 4 -9 -23 18.55 2.5
 9 4 -21 1.34 1.98
 9 -4 -21 0.94 1.11
 4 9 -21 -0.71 1.97
 9 4 -21 1.08 1.76
 9 -4 -21 -1.56 1.96
 9 -4 -21 -1.19 1.49
 4 -9 -21 -0.69 1.78
 -4 -9 -21 2.02 1.19
 4 9 -19 1.27 2.86
 9 -4 -19 5.3 1.97
 9 4 -19 2.37 2.49
 -4 -9 -19 -1.56 1.56
 4 -9 -19 -0.16 2.16
 9 -4 -19 1.36 1.67
 9 4 -17 39.02 5.5
 9 -4 -17 34.93 3.87
 4 9 -17 37.19 5.82
 -4 -9 -17 37.17 4
 4 -9 -17 38.89 5.16
 9 -4 -17 37.51 4.17
 4 9 -15 31.92 5.52
 9 4 -15 29.49 4.67
 9 -4 -15 34.3 4.08
 -4 -9 -15 33.03 3.55
 4 -9 -15 29.89 4.58
 4 9 -13 192.12 15.39
 9 4 -13 189.93 14.62
 9 -4 -13 172.16 14.04
 9 -4 -13 196.17 8.56
 4 9 -13 194.95 11.05
 4 -9 -13 196.07 9.99
 9 4 -13 194.74 10.48
 4 9 -11 381.94 20.38
 9 4 -11 413.97 19.79
 9 -4 -11 379.7 19.79
 -4 -9 -11 409.66 13.44
 -9 -4 -11 419.03 13.71
 4 9 -11 400.99 14.55
 4 -9 -11 413.27 13.33
 9 4 -11 401.91 13.18
 4 9 -9 197.3 13.73
 -4 9 -9 202.35 10.42
 9 4 -9 193.3 12.19
 9 -4 -9 201.5 13.36
 9 -4 -7 94.08 7.87
 4 9 -7 118.06 10.05
 -4 9 -7 107.23 7.14
 9 4 -7 107.77 8.2
 4 9 -7 110.45 10.28
 -4 9 -5 4.59 2.36
 9 -4 -5 4.12 1.9
 9 4 -5 3.13 1.3
 4 9 -5 2.54 2.47
 9 4 -5 5.08 2.32
 9 -4 -5 6.72 2.16
 -4 9 -3 136.34 8.63
 4 9 -3 133.11 9.67
 9 4 -3 130.75 7.19
 9 -4 -3 121.8 7.2
 9 4 -3 121.02 7.64
 9 4 -1 6.28 2.56
 4 9 -1 4.76 2.56
 9 -4 -1 10.3 2.89
 -4 9 -1 5.21 2.31
 9 -4 1 4.29 2.41
 9 4 1 4.18 2.62
 -4 9 1 3.73 1.91
 4 9 1 2.71 2.02
 -4 9 3 119.51 8.01
 4 9 3 137.16 9.15
 9 -4 3 137.5 9.31
 9 4 3 133.55 9.87
 9 -4 5 3.66 2.3
 9 4 5 3.5 2.51
 -4 9 5 3.94 2.52
 4 9 5 5.67 2.86
 -9 4 7 106.01 6.32
 -4 9 7 101.17 8.11
 4 9 7 110.78 8.81
 9 -4 7 106.42 8.78
 9 4 7 105.25 9.35
 -4 9 9 193.04 11.91
 4 9 9 209.19 12.34
 9 -4 9 199.6 11.89
 9 4 9 205.69 12.9
 9 -4 11 451.39 12.53
 -4 9 11 483.33 19.87
 4 9 11 472.16 19.26
 9 -4 11 479.25 18.44
 4 9 11 467.26 19.19
 9 4 11 445.65 13.79
 4 -9 11 455.99 14.03
 4 -9 11 465.54 13.95
 4 9 11 461.83 15.59
 9 -4 13 184.82 8.49
 -4 9 13 215.35 14.25
 4 9 13 201.92 13.11
 9 4 13 181.17 11
 9 4 13 183.07 9.99
 9 -4 13 186.07 9.22
 4 -9 13 182.67 9.64
 4 -9 13 203.3 10.41
 4 9 13 190.22 10.74
 9 -4 15 25.07 3.53
 4 -9 15 28.28 4.67
 4 -9 15 32.01 4.5
 4 9 15 27.07 4.82
 9 -4 15 26.62 4.08
 9 4 15 33.32 4.83
 4 -9 17 43.6 5.25
 9 -4 17 45.46 5.56
 4 -9 17 37.23 5.49
 4 9 17 36.57 5.58
 9 4 17 42.53 5.54
 9 4 19 1.09 1.54
 4 -9 19 -0.86 2.6
 4 -9 19 -0.37 1.89
 9 -4 19 1.85 2.23
 4 9 19 -0.66 2.18
 9 4 19 2.98 2.42
 9 -4 21 0.89 1.72
 4 -9 21 0.2 1.3
 9 -4 21 1.52 1.83
 9 4 21 -4.22 1.96
 4 9 21 -0.24 1.66
 9 -4 23 21.45 2.25
 9 -4 23 19.74 2.55
 9 4 23 21.68 2.74
 4 9 23 17.43 2.21
 9 -5 -22 16.29 2.6
 5 -9 -22 11.32 1.54
 9 5 -22 20.34 3.13
 5 9 -22 16.64 3.06
 9 5 -22 21.46 2.67
 9 -5 -22 20.85 2.54
 5 -9 -22 17.08 2.66
 5 -9 -20 6.86 1.9
 9 5 -20 12.14 2.85
 9 -5 -20 9.26 3.03
 9 5 -20 15.59 3.79
 5 9 -20 17.42 3.9
 9 -5 -20 8.2 2.42
 5 -9 -20 8.69 2.64
 9 5 -18 -2.97 3.07
 9 -5 -18 2.69 2.42
 5 9 -18 1.99 2.83
 9 -5 -18 0.36 1.61
 5 -9 -18 2.17 2.53
 9 5 -16 20.75 4.35
 5 9 -16 22.59 4.84
 5 -9 -16 21.01 4.12
 9 -5 -16 21.2 3.48
 9 -5 -14 21.77 5.62
 5 9 -14 14.87 5.27
 9 5 -14 6.32 3.82
 5 9 -14 16.67 3.9
 9 5 -14 12.86 3.48
 9 -5 -14 12.73 2.86
 5 -9 -14 19.15 3.69
 9 5 -12 8.4 2.83
 5 9 -12 7.27 2.94
 9 -5 -12 3.84 3.39
 5 9 -12 12.77 4.46
 9 5 -12 6.15 3.12
 -9 -5 -12 7.91 2.64
 -5 -9 -12 13.23 3.23
 5 -9 -12 9.04 2.22
 9 -5 -12 4.15 1.71
 9 -5 -10 52.64 7.06
 9 5 -10 51.56 6.87
 5 9 -10 50.67 7.46
 -5 -9 -10 59.72 5.18
 -9 -5 -10 55.02 5.03
 5 9 -10 49.24 5.27
 5 -9 -10 61.9 5.07
 9 -5 -8 22.61 4.27
 5 9 -8 27.94 5.18
 9 5 -8 24.11 4.4
 9 5 -6 7.71 2.71
 9 -5 -6 8.08 2.32
 -5 9 -6 7.33 3.06
 5 9 -6 11.65 3.68
 9 5 -4 88.08 6.61
 -5 9 -4 96.39 7.21
 5 9 -4 98.76 8.71
 9 -5 -4 97.62 6.48
 9 5 -4 92.24 6.64
 -5 9 -2 41 4.67
 9 -5 -2 35.84 4.35
 5 9 -2 37.93 5.14
 9 5 -2 47.07 5.44
 -5 9 0 4.74 2.4
 5 9 0 1.86 2
 9 5 0 6.82 3.24
 9 5 0 1.87 1.04
 9 -5 0 3.05 2.48
 9 5 2 45.84 6.12
 9 5 2 43.03 3.27
 -5 9 2 44.27 4.87
 9 -5 2 39.02 5.07
 5 9 2 51.52 5.91
 -5 9 4 89.24 6.92
 5 9 4 91.39 7.71
 9 -5 4 83.85 7.63
 9 5 4 82.17 8.31
 -5 9 6 8.52 2.87
 9 5 6 6.68 3.1
 5 9 6 8.49 3.03
 9 -5 6 11.82 3.41
 9 5 8 24.71 4.87
 5 9 8 28.58 4.79
 -9 5 8 26.48 3.46
 -5 9 8 27.79 4.5
 9 -5 8 30.8 5.04
 9 5 10 45.17 6.2
 -9 5 10 72.32 6.49
 5 9 10 59.04 7.34
 -5 9 10 52.81 6.62
 5 9 10 59.06 6.72
 9 -5 10 37.41 5.48
 5 -9 10 54.69 4.69
 5 -9 10 58.77 4.92
 5 9 10 59.79 5.61
 9 -5 12 7.11 2.34
 5 9 12 7.73 2.95
 9 5 12 5.61 2.75
 5 9 12 13.8 3.84
 -9 5 12 0.03 1.46
 -5 9 12 9.21 3.44
 9 -5 12 5.33 2.12
 5 -9 12 10.16 2.73
 5 -9 12 8.37 2.46
 5 9 12 9.3 3.3
 9 -5 12 8.68 2.05
 9 5 12 6.49 2.23
 9 -5 14 14.07 2.81
 5 9 14 20.58 4.58
 -5 9 14 17.99 4.84
 5 -9 14 18.66 3.48
 5 -9 14 18.6 3.81
 5 9 14 14.01 3.74
 9 -5 14 17.77 3.42
 9 5 14 13.58 2.96
 5 -9 16 28.57 4.52
 5 -9 16 28.33 6.09
 9 5 16 20.3 4.07
 5 9 16 27.49 4.93
 9 -5 16 27.08 4.21
 5 -9 18 -2.05 2.56
 5 -9 18 -1.65 2.16
 9 5 18 3.79 2.76
 9 -5 18 1.87 2.36
 5 9 18 2.69 2.49
 9 5 20 14.27 2.22
 5 -9 20 10.81 2.45
 9 -5 20 18.52 3.5
 9 -5 20 15.52 3.11
 5 9 20 10.4 2.94
 9 5 20 13.37 3.34
 9 -5 22 22.77 2.99
 5 -9 22 20.32 2.24
 9 -5 22 18.55 2.53
 5 9 22 17.16 2.69
 9 5 22 17.26 2.89
 6 9 -23 8.29 1.95
 9 -6 -23 5.82 1.26
 9 6 -23 7.59 1.87
 6 -9 -23 4.59 1.35
 9 -6 -21 1.5 1.55
 6 9 -21 4.46 2.6
 9 6 -21 1.98 2.1
 9 6 -21 5 1.72
 9 -6 -21 5.83 1.95
 6 -9 -21 7.02 2.38
 6 -9 -19 15.61 2.83
 6 9 -19 22.35 4.76
 9 6 -19 18.48 3.17
 9 6 -19 21.85 4.46
 9 -6 -19 17.59 3.46
 9 -6 -19 22.74 3.5
 6 -9 -19 18.51 3.61
 9 6 -17 7.46 3.17
 9 -6 -17 3.39 2.49
 6 9 -17 6.43 3.47
 6 -9 -17 5.35 2.69
 9 -6 -17 6.8 2.2
 6 9 -15 21.05 4.73
 9 6 -15 16.23 3.93
 9 -6 -15 29.61 3.93
 6 -9 -15 25.41 4.34
 9 6 -13 5.39 2.5
 6 9 -13 10.49 3.35
 9 -6 -13 8.05 3.46
 6 9 -13 11.74 4.24
 9 6 -13 8.42 4.04
 -6 -9 -13 5.83 2.63
 -9 -6 -13 8.02 2.89
 9 -6 -13 6.1 2.32
 6 -9 -13 8.53 2.9
 9 -6 -11 105.88 7.15
 6 9 -11 99.33 10.74
 9 6 -11 105.45 10.37
 9 -6 -11 110.06 10.1
 9 -6 -11 99.46 6.4
 -6 -9 -11 103.51 7.6
 -9 -6 -11 101.71 7.68
 9 -6 -11 101.9 6.02
 9 6 -11 113.47 8.2
 6 -9 -11 108.86 7.21
 6 9 -11 97.47 7.91
 6 9 -9 124.02 11.14
 9 6 -9 119.1 10.13
 9 -6 -9 145.6 10.7
 6 9 -7 64.69 7.71
 9 6 -7 61.05 6.82
 -6 9 -5 100.06 7.36
 9 6 -5 109.86 8.26
 6 9 -5 103.14 9.17
 9 6 -5 99.56 6.86
 -6 9 -3 258.92 11.19
 6 9 -3 260.77 13.38
 9 6 -3 246.75 11.77
 9 -6 -3 269.29 11.36
 6 9 -1 40.56 5.15
 9 6 -1 43.82 4.12
 9 6 -1 43.3 5.59
 -6 9 -1 45.3 4.73
 9 -6 -1 30.46 4.39
 9 6 1 59.3 4.52
 9 -6 1 53.2 5.83
 -6 9 1 59.41 5.36
 6 9 1 52.47 5.69
 9 6 1 58.64 6.91
 6 9 3 261.78 12.62
 -6 9 3 240.91 10.76
 9 -6 3 236.94 12.39
 9 6 3 250.67 8.78
 9 6 3 242.73 14.19
 -6 9 5 103.73 7.4
 6 9 5 101.67 8.03
 9 6 5 106.64 9.59
 9 -6 5 104.7 8.72
 -6 9 7 82.06 7.03
 6 9 7 86.15 7.57
 9 -6 7 83.1 8.03
 9 6 7 80.51 8.75
 -9 6 9 135.46 8.35
 -6 9 9 114.26 8.95
 6 9 9 128.78 9.47
 9 -6 9 100.74 8.72
 9 6 9 138.83 11.24
 6 9 9 105.22 10.09
 9 -6 11 124.35 6.83
 -6 9 11 121.61 9.93
 6 9 11 124.51 9.78
 9 -6 11 89.16 8.07
 9 6 11 90.37 8.95
 6 9 11 80.7 8.72
 9 -6 11 117.73 6.5
 6 -9 11 118.82 7.52
 6 -9 11 114.07 7.3
 6 9 11 129.18 8.78
 9 6 11 127.12 8.08
 9 -6 13 14.59 2.92
 9 6 13 3.37 2.29
 6 9 13 7.72 2.97
 -6 9 13 3.58 3
 6 -9 13 13.8 3.38
 6 -9 13 10.63 2.65
 9 -6 13 15.2 3.26
 6 9 13 14.31 3.75
 9 6 13 9.53 2.95
 6 -9 15 31.49 5.14
 6 -9 15 33.99 4.91
 9 6 15 25.02 4.65
 6 9 15 26.2 4.71
 9 -6 15 29.27 4.45
 9 -6 17 9.6 3.13
 6 -9 17 6.18 2.95
 6 -9 17 8.59 2.97
 9 6 17 5.81 2.8
 6 9 17 6.1 2.92
 6 -9 19 24.75 4.34
 9 -6 19 24.9 4.09
 6 -9 19 24.16 3.88
 9 -6 19 26.85 4.08
 9 6 19 23.34 4.1
 6 9 19 22.56 4.27
 9 -6 21 7.65 2.09
 9 -6 21 6.12 2.1
 6 -9 21 6.97 1.87
 6 9 21 7.28 2.36
 9 6 21 5.43 2.27
 9 -6 23 5.23 1.13
 6 9 23 4.23 1.28
 9 6 23 5.79 1.4
 7 9 -22 1.95 1.82
 9 7 -22 -0.2 1.5
 9 -7 -22 -0.01 1.01
 7 -9 -22 -0.08 1.16
 9 -7 -22 -0.34 0.97
 9 7 -20 12.44 2.13
 9 -7 -20 11.26 2.54
 7 9 -20 8.63 3.04
 7 -9 -20 6.82 1.7
 9 7 -20 14.59 3.54
 9 -7 -20 16.11 2.77
 7 -9 -20 13.83 2.81
 7 -9 -18 8.97 2.32
 7 9 -18 9.31 3.57
 9 7 -18 9.99 3.67
 9 -7 -18 6.82 2.48
 9 7 -18 11.06 2.54
 9 -7 -18 9.36 2.54
 7 -9 -18 8.9 2.67
 9 7 -16 11.71 2.84
 7 -9 -16 14.82 2.96
 9 7 -16 7.46 3.65
 9 -7 -16 10 2.94
 7 9 -16 12.42 4.09
 7 -9 -16 8.82 2.81
 9 -7 -16 10.38 2.82
 7 -9 -14 128.72 7.43
 9 -7 -14 123.92 8.34
 9 7 -14 129.12 9.87
 9 -7 -14 127.5 7.91
 7 -9 -14 124.08 8.44
 7 9 -14 138.08 10.56
 7 9 -12 18.32 4.31
 9 -7 -12 12.93 3.09
 9 7 -12 14.64 3.46
 9 7 -12 8.8 4.27
 7 9 -12 6.57 3.66
 -9 -7 -12 9.06 3.15
 -7 -9 -12 14.25 3.34
 9 -7 -12 17.38 3
 7 -9 -12 14.92 3.09
 9 -7 -10 74.93 5.61
 7 9 -10 86.59 9.77
 9 7 -10 78.58 8.75
 7 -9 -10 81.79 6.34
 9 -7 -10 72.99 5.66
 -9 -7 -10 88.96 7.15
 -7 -9 -10 74.85 6.59
 7 9 -10 75.86 7.01
 9 -7 -10 82.02 5.46
 7 -9 -10 90.97 6.42
 9 7 -10 82.6 7.2
 9 7 -8 11.01 3.73
 7 9 -8 11.93 3.67
 9 7 -6 103.99 8.68
 7 9 -4 22.07 4.44
 9 7 -4 27.63 4.13
 -7 9 -2 94.38 6.27
 7 9 -2 87.28 7.52
 9 7 -2 76.82 6.17
 9 -7 -2 72.49 6.36
 9 7 -2 85.35 7.66
 -7 9 0 -0.03 1.26
 9 7 0 -0.18 2.14
 7 9 0 -0.9 1.89
 9 -7 0 -0.28 1.78
 9 7 0 0.68 1.44
 9 7 2 95.02 6.11
 9 -7 2 97.55 8.14
 -7 9 2 94.93 6.57
 7 9 2 103.34 7.65
 9 7 2 97.08 9.21
 9 7 4 23.49 5.14
 -7 9 4 32.83 4.1
 9 7 4 25.16 3.19
 9 -7 4 27.91 4.74
 7 9 4 29.74 4.37
 9 -7 6 116.67 9.45
 -7 9 6 109.92 7.84
 7 9 6 119.21 8.65
 9 7 6 118.19 10.75
 -7 9 8 11.24 3.14
 9 7 8 10.45 3.8
 7 9 8 14.06 4.09
 7 9 8 16.78 3.67
 9 -7 8 16.65 4.09
 9 -7 10 100.31 6.28
 -7 9 10 93.55 8.29
 7 9 10 103.11 8.57
 9 -7 10 88 8.32
 9 7 10 88.72 9.45
 7 9 10 83.67 9.41
 7 -9 10 89.25 5.99
 9 -7 10 81.16 5.19
 7 -9 10 100.52 6.81
 9 7 10 97.77 6.98
 7 9 10 96.35 7.42
 9 -7 12 13.47 2.72
 9 7 12 15.81 4.05
 7 9 12 21.84 4.51
 7 9 12 8.71 2.8
 9 -7 12 16.64 3.67
 -7 9 12 17.45 4.43
 7 -9 12 17.25 3.4
 9 -7 12 14.94 2.98
 7 -9 12 13.72 3
 9 7 12 12.23 3.13
 7 9 12 19.92 4
 9 -7 14 130.93 7.21
 7 -9 14 126.79 8.92
 9 -7 14 132.6 8.37
 7 -9 14 148.86 9.25
 9 7 14 144.35 9.99
 7 9 14 141.02 10.19
 7 -9 16 15.83 3.93
 9 -7 16 10.54 2.98
 7 -9 16 14.21 3.31
 7 9 16 10.36 3.63
 9 7 16 7.59 3.1
 9 -7 18 11.26 3.04
 7 -9 18 8.6 2.39
 9 -7 18 9.75 3.29
 7 -9 18 12.46 3.32
 9 7 18 8.97 3.14
 7 9 18 8.21 3.13
 9 7 20 16.26 2.3
 9 -7 20 16.21 3.05
 9 -7 20 12.6 2.81
 7 -9 20 16.94 2.96
 7 9 20 8.87 2.72
 9 7 20 13.08 2.88
 9 -7 22 1.79 1.23
 7 -9 22 2.78 1.25
 7 9 22 0.57 1.29
 9 7 22 0.88 1.4
 9 -8 -21 28.48 2.64
 9 -8 -21 33.53 3.15
 8 -9 -21 36.48 3.51
 9 8 -21 36.04 4.38
 8 9 -21 41.3 4.58
 8 -9 -19 49.35 4.09
 9 -8 -19 47.23 4.38
 8 9 -19 51.78 6.42
 9 -8 -19 53.86 4.83
 9 8 -19 51.35 6.14
 8 -9 -19 57.59 5.14
 9 -8 -17 4.31 2.21
 8 -9 -17 1.21 1.64
 9 8 -17 -1.64 2.57
 8 9 -17 -2.52 2.79
 9 -8 -17 0.37 2.04
 8 -9 -17 1.45 2.1
 8 -9 -15 161.79 8.77
 9 -8 -15 170.59 9.46
 9 8 -15 170.62 11.92
 9 -8 -15 182.72 9.74
 8 -9 -15 193.57 10.36
 8 9 -15 168.89 12.01
 9 -8 -13 62.89 5.94
 -9 -8 -13 62.42 6.94
 -8 -9 -13 64.19 7.04
 8 -9 -13 61.09 5.92
 9 -8 -13 67.3 5.88
 9 8 -13 71.76 7.58
 8 9 -13 53.51 6.72
 9 -8 -11 44.84 4.71
 8 -9 -11 44.08 4.33
 9 8 -11 50.75 7.43
 8 9 -11 49.25 7.48
 9 -8 -11 47 5.15
 -8 -9 -11 44.46 5.36
 -9 -8 -11 48.73 5.81
 9 8 -11 51.65 6.38
 9 -8 -11 52.04 4.95
 8 9 -11 44.32 6
 8 -9 -11 52.24 5.07
 9 -8 -9 324.17 10.77
 8 9 -9 376.48 19.22
 9 8 -9 366.23 18.49
 9 -8 -9 333.17 12.2
 -8 -9 -9 344.67 13.64
 -9 -8 -9 325.19 13.34
 8 -9 -9 344.05 12.73
 9 -8 -9 359.99 11.36
 9 8 -9 326.03 14.17
 8 -9 -9 378.38 12.52
 8 9 -9 318.75 14.21
 8 9 -7 16.15 4.21
 9 8 -7 8.52 3.13
 9 8 -5 360.01 16.05
 8 9 -5 364.2 16.53
 9 8 -5 370.6 14.53
 9 8 -3 217.64 11.49
 8 9 -3 215.17 11.96
 9 8 -3 197.42 11.59
 8 9 -1 432.63 15.72
 9 8 -1 445.63 15.14
 8 9 1 489.64 16.36
 9 8 1 477.06 14.95
 9 -8 1 439.9 17.06
 9 8 1 446.65 19.69
 9 -8 3 212.73 12.33
 8 9 3 237.2 11.44
 9 8 3 231.33 10.18
 9 8 3 207.45 14.03
 -8 9 5 377.64 13.45
 8 -9 5 374.06 16.76
 9 -8 5 381.58 17.04
 9 8 5 397.34 13.45
 8 9 5 391.78 15.15
 9 8 5 366.2 19.23
 9 8 7 10.69 3.84
 -8 9 7 10.61 2.58
 8 9 7 14.24 4.89
 8 9 7 7.62 2.49
 9 -8 7 12.31 3.68
 9 -8 9 348.16 11.73
 -8 9 9 395.83 15.59
 8 9 9 373.99 15.2
 9 -8 9 373.28 17.06
 9 8 9 365.41 19.13
 8 9 9 371.57 19.34
 8 -9 9 380.84 12.72
 8 -9 9 333.36 10.63
 8 9 9 401.34 14.63
 9 8 9 384.33 13.78
 9 -8 11 35.26 4.01
 -8 9 11 55.39 6.42
 9 8 11 44.29 6.91
 8 9 11 32.77 5.95
 8 -9 11 44.95 4.72
 9 -8 11 40.32 4.15
 8 -9 11 51.03 5.29
 8 9 11 50.74 5.8
 9 8 11 50.55 5.68
 9 -8 13 69.83 6.52
 8 -9 13 64.89 6.04
 8 -9 13 67.3 6.66
 9 8 13 64.98 6.88
 9 -8 13 63.98 5.78
 8 9 13 63.3 6.93
 9 -8 15 183.07 9.95
 9 -8 15 201.19 11.12
 8 9 15 193.44 12.01
 8 -9 15 190.2 10.49
 9 8 15 190.41 11.65
 8 -9 15 190.47 11.03
 9 -8 17 4.98 2.84
 8 -9 17 4.18 2.74
 8 -9 17 1.74 2.08
 9 -8 17 1.54 1.98
 8 9 17 0.53 2.52
 9 8 17 0.6 2.32
 9 -8 19 68.13 5.86
 9 -8 19 59.22 5.41
 9 8 19 70.76 6.46
 8 -9 19 63.06 5.56
 8 9 19 60.12 6.08
 9 8 21 38.65 3.9
 8 -9 21 42.45 3.58
 9 -8 21 41.35 3.64
 8 9 21 38.25 3.88
 9 9 -22 2.75 1.48
 9 -9 -22 3.89 0.96
 9 -9 -20 0.15 1.06
 9 9 -20 0.65 1.89
 9 -9 -20 -0.04 1.3
 9 -9 -18 51.73 4.47
 9 9 -18 56.22 6.68
 9 -9 -18 67.09 5.59
 9 9 -16 0.07 2.93
 9 -9 -16 -1.23 1.91
 9 -9 -16 1.75 2.04
 9 -9 -14 147.23 8.44
 9 9 -14 151.03 11.48
 9 -9 -14 149.47 9.02
 9 9 -12 3.46 2.9
 9 -9 -12 0.28 1.72
 -9 -9 -12 -1.24 2.53
 9 -9 -12 -1.3 2.19
 9 -9 -10 110.02 6.47
 9 9 -10 112.23 11.04
 9 -9 -10 109.75 7.53
 -9 -9 -10 104.43 8.18
 9 -9 -10 123.36 7.47
 9 9 -10 114.6 9.05
 9 9 -8 0.08 1.84
 9 9 -8 0.16 2.29
 9 -9 -8 2.6 2.21
 -9 -9 -8 -1.52 1.78
 9 -9 -8 0.26 1.46
 9 9 -6 215.15 13.31
 9 -9 -6 196.5 8.96
 9 9 -6 202.04 10.74
 9 9 -4 1.79 1.94
 9 9 -4 -1.82 1.79
 9 9 -2 40.48 5.18
 9 9 0 0.46 1.45
 9 9 2 42.81 4.84
 9 9 4 1.61 2.74
 9 -9 4 -0.65 2.39
 9 9 4 -0.25 1.72
 9 -9 6 223.88 13.45
 9 9 6 193.17 14.46
 9 -9 6 208.98 8.94
 9 9 8 -1.89 2.83
 9 -9 8 -0.34 1.53
 9 9 10 134.87 11.94
 9 -9 10 119.69 6.89
 9 -9 10 132.71 8.01
 9 9 10 128.13 8.75
 9 9 12 -6.03 2.91
 9 -9 12 0.11 1.74
 9 -9 12 -0.28 1.89
 9 9 12 -2.09 2.02
 9 9 14 182.66 11.64
 9 -9 14 195.24 10.99
 9 -9 14 168.26 9.33
 9 -9 16 -0.61 2.32
 9 -9 16 -2.2 2.68
 9 9 16 2.34 2.92
 9 -9 18 82.4 6.72
 9 9 18 76.08 7.03
 9 9 20 -0.81 1.47
 9 -9 20 1.78 1.48
 9 9 20 0.68 1.73
 9 -9 22 8.2 1.4
 9 9 22 7.06 1.51
 10 0 -22 45.79 4.35
 10 0 -22 40.79 3.41
 0 -10 -22 44.26 3.73
 0 10 -22 39.2 3.52
 10 0 -20 13.49 3.24
 0 10 -20 16.26 3.45
 10 0 -20 13.78 2.7
 0 -10 -20 15.45 3.08
 10 0 -18 15.86 3.11
 0 10 -18 16.43 3.68
 0 -10 -18 18.82 3.66
 10 0 -18 12.64 2.31
 10 0 -16 103.36 7.34
 0 -10 -16 107.89 7.77
 0 10 -16 102.8 8.01
 0 10 -14 105.84 10.27
 10 0 -14 103.03 10.88
 10 0 -14 117.38 7.24
 0 -10 -14 85.35 6.49
 0 10 -14 73.47 6.53
 0 10 -12 197.33 14.05
 10 0 -12 183.73 13.96
 0 -10 -12 189.62 8.99
 0 10 -12 172.12 8.89
 0 10 -10 11.25 3.55
 10 0 -10 16.11 4.36
 0 10 -8 174.85 11.65
 10 0 -8 165.19 10.63
 10 0 -6 67.97 5.93
 0 10 -6 67.45 7.91
 0 10 -4 99.04 8.92
 10 0 -4 95.06 5.64
 10 0 -4 92.89 5.92
 10 0 -2 464.72 14.5
 0 10 -2 493.61 18.58
 10 0 0 1.66 1.87
 0 10 0 2.21 2.57
 0 10 2 542.48 19.01
 10 0 2 532.14 17.94
 0 10 4 85.03 7.76
 10 0 4 75.29 7.26
 0 10 6 96.11 8.52
 10 0 6 92.78 8.42
 0 10 8 163.14 11.39
 10 0 8 167.51 11.37
 0 10 10 21.27 4.65
 10 0 10 8.34 2.65
 0 10 12 211.53 14
 0 -10 12 197.61 8.89
 10 0 12 180.51 8.43
 0 -10 12 189.61 9.93
 0 10 12 174.1 8.98
 10 0 14 100.74 7.17
 10 0 14 117.89 7.7
 0 -10 14 110.59 8.19
 0 -10 14 107.56 7.05
 0 10 14 101.97 7.52
 10 0 16 128.21 7.79
 0 -10 16 137 7.9
 10 0 16 132.36 8.67
 10 0 18 17.28 2.97
 0 -10 18 16.71 2.88
 0 10 18 15.56 3.01
 10 0 18 17.35 3.47
 10 0 20 16.96 3.45
 0 10 20 16 2.68
 10 0 22 62.43 4.73
 10 -1 -23 11.29 2.08
 10 1 -23 14.13 2.21
 10 1 -23 13.61 1.71
 1 -10 -23 12.36 1.89
 -1 10 -21 5.25 1.93
 1 10 -21 6.17 2.39
 10 -1 -21 5.49 2.4
 10 1 -21 -1.61 1.75
 10 -1 -21 0.66 1.28
 10 1 -21 0.8 1.85
 1 -10 -21 3.52 2.02
 -1 -10 -21 2.46 1.31
 10 1 -19 32.85 4.3
 10 -1 -19 33.92 5.2
 10 -1 -19 36.96 4.24
 1 10 -19 32.26 4.84
 -1 10 -19 32.09 4.25
 10 1 -19 27.76 4.6
 -1 -10 -19 30.62 4.07
 10 -1 -19 35.52 3.73
 1 -10 -19 34.74 4.76
 -1 10 -17 44.85 5.29
 1 10 -17 36.6 5.2
 10 1 -17 46.01 5.24
 10 -1 -17 43.22 4.56
 10 -1 -17 47.15 4.55
 -1 -10 -17 44.65 4.89
 1 -10 -17 48.53 5.48
 -1 10 -15 16.99 3.36
 1 10 -15 17.84 3.99
 10 -1 -15 15.87 3.14
 10 1 -15 11.44 2.79
 10 -1 -15 12.15 2.31
 1 -10 -15 16.62 3.58
 -1 -10 -15 12.17 2.84
 1 10 -13 38.49 6.87
 -1 10 -13 50.56 6.88
 10 1 -13 48.09 7.78
 10 -1 -13 42.54 7.19
 -1 10 -13 44.38 4.77
 1 10 -13 40.67 4.89
 10 1 -13 49.41 4.71
 -1 -10 -13 38 4.19
 1 -10 -13 48.71 5
 1 10 -11 6.32 3.04
 -1 10 -11 8.7 3.41
 10 1 -11 4.04 2.81
 10 -1 -11 4.3 2.63
 1 10 -11 6.05 1.82
 1 -10 -11 4.62 1.8
 -1 -10 -11 5.79 1.71
 10 1 -9 27.77 4.88
 1 10 -9 23.39 4.66
 -1 10 -9 34.8 5.34
 10 -1 -9 23.71 4.63
 -1 10 -7 168.5 10.81
 10 1 -7 164.08 9.84
 10 -1 -7 171.33 10.21
 -1 10 -7 159.64 12.15
 1 10 -7 161.11 12.73
 -1 10 -5 61.44 7.36
 1 10 -5 64.96 7.75
 10 1 -5 66 5.39
 10 -1 -5 64.04 5.14
 10 -1 -5 66.12 4.89
 10 1 -5 64.59 4.78
 -1 10 -3 97.74 8.37
 1 10 -3 110.24 9.38
 10 1 -3 108.67 5.57
 10 -1 -3 105.45 6.61
 10 1 -3 103.06 6.64
 10 -1 -1 69.16 6.09
 10 1 -1 63 5.79
 -1 10 -1 69.84 7.03
 1 10 -1 58.67 6.62
 10 -1 1 59.92 6.03
 -1 10 1 58.49 6.32
 1 10 1 60.53 6.76
 10 1 1 66.72 6.45
 -1 10 3 128 9.31
 10 -1 3 104 8.36
 1 10 3 136.68 9.8
 10 1 3 99.97 8.34
 -1 10 5 74.05 7.3
 1 10 5 71.33 7.58
 10 -1 5 71.95 7.28
 10 1 5 73.11 7.37
 -1 10 7 186.7 11.75
 1 10 7 199.42 12.2
 10 -1 7 190.98 11.9
 10 1 7 190.97 12.04
 -1 10 9 38.15 5.86
 1 10 9 27.92 5.18
 10 -1 9 32.15 5.11
 10 1 9 32.61 5.33
 10 -1 11 4.9 2.19
 1 10 11 7.71 2.98
 10 -1 11 7.25 2.8
 10 1 11 4.85 2.46
 -1 10 11 14 4.42
 1 -10 11 9.83 2.73
 1 -10 11 8.32 2.44
 -1 -10 11 8.92 2.34
 -1 10 11 2.79 1.4
 1 10 11 5.52 1.67
 10 1 11 2.07 1.46
 10 -1 13 44.48 4.74
 10 -1 13 52.06 5.85
 -1 10 13 64.75 7.89
 1 10 13 76.06 8.8
 10 1 13 63.45 6.53
 -1 -10 13 61.32 5.1
 1 -10 13 43.35 4.66
 1 -10 13 57.75 5.89
 10 -1 13 62.69 5.57
 10 1 13 61.75 5.6
 1 10 13 46 5.2
 -1 10 13 46.56 4.69
 10 1 15 16.81 3.2
 10 -1 15 19.36 3.45
 -1 -10 15 20.9 3.36
 1 -10 15 14.25 3.32
 10 1 15 20.61 3.82
 1 10 15 14.7 3.46
 -1 10 15 13.85 2.97
 10 -1 15 15.17 3.36
 10 1 17 50.12 4.91
 10 -1 17 50.63 4.84
 10 -1 17 51.76 5.53
 1 10 17 46.87 5.34
 -1 10 17 46.26 4.87
 10 1 17 56.57 6
 10 1 19 33.48 3.56
 1 -10 19 32.7 3.65
 10 -1 19 36.51 4.82
 1 10 19 30.16 4.01
 -1 10 19 30.51 3.57
 10 1 19 30.55 4.45
 10 -1 21 3.64 1.96
 1 10 21 5.9 1.83
 10 1 21 4.52 1.98
 10 -1 23 16.67 2.28
 10 -1 23 14.43 1.94
 10 1 23 16.47 2.32
 2 10 -22 1.35 1.63
 10 -2 -22 4.52 1.87
 10 2 -22 3.61 1.7
 10 2 -22 3.81 1.92
 2 -10 -22 1.46 1.58
 -2 -10 -22 3.82 1.4
 2 10 -20 28.36 4.36
 10 2 -20 19.86 3.83
 10 -2 -20 25.36 3.06
 10 2 -20 25.5 3.7
 10 -2 -20 26.99 4.44
 2 -10 -20 36.71 4.44
 10 -2 -20 27.37 3.17
 -2 -10 -20 26.55 3.34
 -2 10 -18 1.7 1.93
 10 -2 -18 2.13 1.99
 10 2 -18 4.99 2.44
 2 10 -18 3.48 2.37
 2 -10 -18 1.26 2
 -2 -10 -18 2.99 1.74
 10 -2 -18 0.47 1.63
 -2 10 -16 4.11 2.21
 10 -2 -16 2.63 1.52
 2 10 -16 -2.78 3.08
 10 2 -16 1.56 2.09
 2 -10 -16 4.22 2.39
 10 -2 -16 4.41 1.74
 10 -2 -14 20.08 5.36
 2 10 -14 17.61 4.66
 10 2 -14 19.18 5.02
 2 10 -14 11.63 3.37
 10 2 -14 20.59 3.81
 -2 -10 -14 17.33 2.89
 2 -10 -14 20.79 3.64
 10 -2 -14 15.91 2.5
 2 10 -12 144.5 12.68
 -2 10 -12 152.15 11.29
 10 2 -12 128.9 11.47
 10 -2 -12 141.26 12.24
 10 2 -12 149.16 8.04
 -2 -10 -12 147.28 7.25
 2 -10 -12 148.55 8.37
 2 10 -12 152.1 9.26
 2 10 -10 6.28 2.98
 -2 10 -10 -0.43 2.34
 10 2 -10 6.13 3.31
 10 -2 -10 2.49 2.19
 2 -10 -10 1.75 1.47
 -2 10 -8 34.03 5
 2 10 -8 37.97 6.01
 10 2 -8 38.99 5.38
 10 -2 -8 33.4 5.15
 2 10 -6 2.82 3.07
 -2 10 -6 2.88 2.75
 10 2 -6 -0.29 1.46
 10 -2 -6 2.59 1.59
 -2 10 -4 209.62 12.23
 2 10 -4 197.95 12.68
 10 2 -4 205.62 8.86
 10 -2 -4 196.2 8.74
 10 2 -4 203.64 9.05
 2 10 -2 87.2 8.28
 10 2 -2 84.72 4.79
 10 -2 -2 75.34 6.11
 10 2 -2 71.38 6
 -2 10 -2 88.24 7.77
 10 -2 0 14.27 3.11
 10 2 0 12.84 3.2
 -2 10 0 13.87 3.62
 2 10 0 13.75 3.58
 -2 10 2 87.31 7.57
 2 10 2 86.49 7.9
 10 -2 2 81.17 7.35
 10 2 2 80.89 7.57
 -2 10 4 204.58 11.52
 2 10 4 222.36 12.55
 10 -2 4 204.47 11.74
 10 2 4 207.07 12.21
 10 -2 6 -2.62 2.78
 10 2 6 -0.5 2.66
 -2 10 6 2.34 2.05
 2 10 6 0.26 2.14
 -2 10 8 55.18 6.96
 2 10 8 51.46 6.51
 10 -2 8 48.93 6.41
 10 2 8 50.69 6.52
 10 -2 10 6.64 2.12
 10 -2 10 2.09 1.73
 2 10 10 1.86 2.62
 10 2 10 2.55 1.82
 -2 10 10 3.51 2.32
 2 -10 10 -0.28 1.81
 2 -10 10 2.98 2.11
 2 10 10 6.82 2.3
 10 -2 12 151.49 8.28
 -2 10 12 149.55 11.62
 10 -2 12 113.69 8.9
 2 10 12 143.85 11.28
 10 2 12 117.75 9.59
 10 2 12 145.56 7.99
 -2 -10 12 148.07 7.2
 2 -10 12 147.11 8.7
 2 -10 12 170.06 8.88
 10 -2 12 154.39 7.64
 2 10 12 134.67 8.78
 -2 10 12 136.02 7.14
 10 -2 14 15.93 3.13
 2 10 14 20.01 4.32
 -2 10 14 22.89 4.87
 2 -10 14 14.93 3.71
 2 -10 14 18.13 3.25
 10 2 14 22.58 3.87
 2 10 14 11.35 3.25
 -2 10 14 19.01 3.26
 10 -2 14 18.67 3.3
 10 2 16 2.21 2.08
 10 -2 16 9.87 2.67
 2 -10 16 4.65 2.34
 2 -10 16 -0.27 2.68
 10 2 16 3.35 2.4
 2 10 16 5.35 2.63
 -2 10 16 -1.14 2.07
 10 -2 16 6.91 2.73
 10 2 18 -1.59 1.9
 2 -10 18 1.88 1.9
 10 2 18 -2.84 2.54
 2 10 18 -1.44 2.49
 10 -2 18 2.87 2.31
 2 -10 20 31.74 3.26
 10 2 20 27.75 4.14
 10 -2 20 28.95 4.07
 2 10 20 22.2 3.31
 10 -2 22 5.96 1.82
 10 -2 22 3.94 1.81
 10 2 22 4.95 1.81
 2 10 22 4.22 1.4
 10 -3 -23 21.37 2.4
 10 3 -23 23.3 2.32
 3 10 -23 24.4 2.64
 10 3 -23 22.18 2.26
 3 -10 -23 20.82 2.4
 3 10 -21 3.28 2.03
 10 3 -21 5.96 2.27
 10 -3 -21 5.57 2.35
 10 3 -21 4.97 2.15
 -3 -10 -21 3.32 1.41
 10 -3 -21 0.42 1.26
 3 -10 -21 4.22 2.03
 3 10 -19 11.28 3.71
 10 -3 -19 7.15 3.18
 10 3 -19 7.26 2.55
 10 3 -19 8.49 2.79
 10 -3 -19 6.64 2.19
 -3 -10 -19 7.87 2.08
 3 -10 -19 9.57 2.94
 10 3 -17 0.68 2.42
 3 10 -17 3.39 2.74
 10 -3 -17 4.08 1.94
 3 -10 -17 3.13 2.42
 -3 -10 -17 4.5 1.96
 10 3 -15 7.06 2.49
 3 10 -15 7.17 3.13
 3 -10 -15 11 3.35
 10 -3 -15 4.8 1.59
 -3 -10 -15 6.97 1.96
 3 10 -13 103.03 11.18
 10 3 -13 94.67 10.38
 10 -3 -13 97.83 10.38
 10 -3 -13 92.97 5.54
 3 10 -13 84.36 7.44
 -3 -10 -13 73.99 5.14
 3 -10 -13 97.19 7.33
 10 3 -13 108.83 7.69
 10 3 -11 14.28 2.65
 3 10 -11 24.91 4.19
 10 -3 -11 16.82 4.45
 3 10 -11 17.64 5.07
 10 3 -11 14.88 4.12
 -3 -10 -11 15.08 2.86
 -10 -3 -11 16.62 2.91
 3 -10 -11 18.47 3.16
 3 10 -9 89.02 9.36
 -3 10 -9 91.23 7.83
 10 3 -9 88.94 8.36
 10 -3 -9 90.69 8.73
 -3 10 -7 17.96 4.51
 3 10 -7 15.39 4.02
 -3 10 -7 16.44 3.31
 10 3 -7 11.68 2.87
 10 3 -5 178.1 9.22
 3 10 -5 173.41 12.41
 -3 10 -5 168.43 11.13
 10 -3 -5 169.12 8.13
 10 3 -5 186.6 8.36
 -3 10 -3 45.82 5.7
 3 10 -3 44.91 6.23
 10 3 -3 47.23 4.27
 10 -3 -3 50.58 4.76
 10 3 -3 45.56 4.66
 10 3 -1 257.63 8.37
 10 3 -1 243.15 11.76
 10 -3 -1 248.48 11.27
 -3 10 -1 259.72 12.63
 3 10 -1 267.34 13.75
 -3 10 1 260.14 12.51
 10 -3 1 266.69 12.65
 3 10 1 275.45 13.96
 10 3 1 262.09 13
 -3 10 3 50.98 5.74
 3 10 3 56.31 6.55
 10 -3 3 49.01 5.65
 10 3 3 51 6.43
 -3 10 5 176.8 10.84
 3 10 5 179.91 11.37
 10 -3 5 190.25 11.53
 10 3 5 179.15 11.83
 10 -3 7 18.34 4.37
 -3 10 7 19.9 4.15
 10 3 7 18.51 4.45
 3 10 7 18.02 4.08
 -3 10 9 98.37 8.94
 3 10 9 95.81 8.82
 10 3 9 90.35 8.69
 10 -3 9 97.92 8.62
 10 -3 11 21.5 3.48
 10 -3 11 18.26 4.02
 3 10 11 20.4 4.41
 10 3 11 18.18 4.21
 -3 10 11 27.05 5.39
 3 -10 11 26.48 3.82
 3 -10 11 18.11 3.1
 10 -3 11 16.3 2.39
 3 10 11 21.99 3.96
 10 3 11 16.54 2.72
 10 -3 13 93.67 6.75
 -3 10 13 107.04 10.25
 3 10 13 107.77 10.1
 10 3 13 101.42 8.38
 3 -10 13 104.32 7.4
 10 -3 13 100.81 6.8
 10 3 13 107.85 7.64
 3 -10 13 101.43 7.82
 3 10 13 92.07 7.62
 10 -3 15 10.62 2.68
 3 -10 15 8.38 2.84
 3 -10 15 7.7 2.88
 3 10 15 11.71 3.46
 10 3 15 9.45 2.82
 10 -3 15 11.09 2.97
 10 -3 17 5.9 2.07
 10 3 17 7.7 2.47
 3 -10 17 9.25 2.78
 3 -10 17 6.59 3.03
 3 10 17 1.54 2.36
 10 -3 17 1.91 2.23
 10 3 17 3.95 2.15
 10 3 19 12.4 2.54
 3 -10 19 12.28 2.61
 10 -3 19 10.55 2.9
 3 10 19 8.35 2.72
 10 3 19 20.15 3.69
 3 -10 21 2.07 1.3
 10 -3 21 2.3 1.92
 10 -3 21 3.95 2.1
 10 3 21 3.11 2.13
 3 10 21 2.95 1.78
 10 -3 23 30.61 2.71
 10 -3 23 27.12 2.43
 10 3 23 23.14 2.45
 10 -4 -22 14.21 2.54
 10 4 -22 11.39 2.38
 10 4 -22 9.09 1.99
 4 10 -22 12.07 2.53
 4 -10 -22 5.99 1.7
 10 4 -20 50.05 4.77
 10 -4 -20 55.26 5.45
 10 -4 -20 55.44 4.43
 4 -10 -20 53.74 5.32
 4 10 -20 60.29 6.19
 10 4 -20 49.2 5.23
 10 4 -18 26.67 4.34
 10 -4 -18 24.6 4.36
 4 10 -18 26.48 5.13
 10 4 -18 21.37 4.07
 10 -4 -18 29.6 3.67
 -4 -10 -18 22.58 3.03
 4 -10 -18 26.12 4.26
 10 -4 -16 66.84 6.84
 4 10 -16 62.19 7.21
 10 -4 -16 66.78 5.43
 -4 -10 -16 64.78 5.04
 4 -10 -16 69.73 6.82
 10 4 -16 62.22 6.51
 4 10 -14 108.99 8.98
 10 -4 -14 101.9 6.5
 4 -10 -14 98.15 7.68
 10 4 -14 94.02 7.96
 4 10 -12 38.51 5.23
 10 4 -12 41.62 4.87
 10 -4 -12 40.63 6.71
 10 4 -12 41.4 6.95
 4 10 -12 30.8 6.2
 -4 -10 -12 43 4.94
 -10 -4 -12 28.08 4.07
 10 -4 -12 38.86 3.64
 4 -10 -12 41.62 4.84
 10 -4 -10 273.42 11.41
 4 10 -10 265.05 16.63
 10 4 -10 277.18 15.64
 10 -4 -10 280.78 15.42
 -10 -4 -10 281.52 11.05
 -4 -10 -10 262.89 10.52
 4 10 -10 264.96 12
 4 -10 -10 275.71 11.07
 10 4 -10 255.75 10.46
 4 10 -8 129.52 11.13
 10 4 -8 117.9 9.23
 -4 10 -6 95.46 6.88
 10 4 -6 89.48 7.17
 4 10 -6 95.74 9.61
 -4 10 -6 83.26 7.87
 10 -4 -6 94.85 5.95
 10 4 -4 326.15 12.28
 -4 10 -4 333.07 14.65
 4 10 -4 335.22 16.57
 10 -4 -4 318.51 11.76
 10 4 -4 319.33 12.04
 -4 10 -2 414.87 15.71
 4 10 -2 411.25 17.46
 10 4 -2 401.45 12.16
 10 -4 -2 388.63 13.91
 10 4 -2 402.82 14.95
 -4 10 0 339.74 14.11
 10 4 0 326.03 14.46
 4 10 0 362.94 15.8
 -4 10 2 430.1 16.03
 10 -4 2 408.88 15.95
 4 10 2 438.8 17.22
 10 4 2 406.86 17.13
 -4 10 4 351.4 14.7
 4 10 4 348.97 15.68
 10 -4 4 346.08 15.41
 10 4 4 352.68 16.66
 -4 10 6 102.19 8.37
 4 10 6 97.03 8.54
 10 -4 6 100.62 8.71
 10 4 6 102.96 9.44
 -4 10 8 136.73 10.02
 4 10 8 131.85 10.19
 10 -4 8 150.8 10.84
 10 4 8 134.74 10.78
 10 -4 10 298.05 10.86
 -4 10 10 306.05 15.64
 4 10 10 301.83 15.6
 10 4 10 306.06 16.28
 4 -10 10 297.03 11.38
 4 -10 10 299.6 11.37
 4 10 10 295.99 12.63
 10 -4 12 49.44 4.93
 10 4 12 50.85 6.5
 4 10 12 49.25 6.72
 -4 10 12 64.29 7.87
 10 -4 12 51.76 6.18
 4 -10 12 52.56 5.31
 10 -4 12 44.64 4.35
 4 -10 12 44.97 4.88
 4 10 12 43.72 5.42
 10 4 12 43.59 4.75
 10 -4 14 104.47 7.12
 4 -10 14 108.4 8.25
 10 4 14 112.46 8.17
 10 -4 14 107.19 7.36
 4 -10 14 109.69 7.97
 4 10 14 101.57 8.56
 10 -4 16 78.5 5.8
 4 10 16 74.87 7.53
 4 -10 16 82.88 7.75
 4 -10 16 78 6.91
 10 -4 16 72 6.38
 10 4 16 82.56 7.34
 10 4 18 27.64 3.61
 4 -10 18 26.61 3.96
 10 4 18 29.13 4.52
 10 -4 18 29.17 4.24
 4 10 18 25.75 4.48
 10 4 20 60.76 4.19
 4 10 20 53.78 5.31
 10 -4 20 70.94 5.84
 4 -10 20 60.94 4.77
 10 4 20 64.08 5.79
 10 -4 22 13.13 2.32
 10 -4 22 8.7 1.93
 4 -10 22 9.32 1.39
 10 4 22 9.21 2.12
 4 10 22 8.32 1.87
 5 10 -23 8.84 1.8
 10 -5 -23 8.66 1.38
 5 -10 -23 7.67 1.5
 5 10 -21 37.43 4.51
 10 5 -21 39.77 3.54
 10 -5 -21 36.17 3.83
 10 -5 -21 31.59 3.05
 5 -10 -21 36.25 3.94
 10 5 -21 37.98 4.26
 10 5 -19 7.47 2.27
 5 10 -19 14.48 3.84
 10 -5 -19 12.54 3.27
 10 5 -19 11.99 3.61
 10 -5 -19 13.74 2.62
 5 -10 -19 14.21 3.36
 10 5 -17 37.94 5.56
 10 -5 -17 38.26 5.46
 10 5 -17 37.53 4.81
 10 -5 -17 44.97 4.68
 5 -10 -17 42.9 5.56
 5 10 -17 57.44 7.06
 10 -5 -15 57.38 6.41
 5 10 -15 53.53 6.71
 10 -5 -15 57.24 5.11
 5 -10 -15 52.61 5.93
 10 5 -15 53.69 6.27
 10 5 -13 10.56 3.18
 10 -5 -13 14.96 3.7
 5 10 -13 17.1 4.24
 5 10 -13 10.52 3.73
 10 5 -13 12.04 4.01
 -10 -5 -13 13.22 3.24
 10 -5 -13 12.49 2.52
 5 -10 -13 11.96 2.91
 10 -5 -11 8.78 2.86
 10 5 -11 5.78 1.74
 5 10 -11 9.44 3.22
 10 5 -11 3.76 2.59
 5 10 -11 7.18 3.67
 10 5 -11 5.84 2.99
 -5 -10 -11 8.09 3.1
 -10 -5 -11 7.38 2.34
 10 -5 -11 5.84 1.9
 10 -5 -11 7.5 1.89
 5 -10 -11 7 2.23
 5 10 -9 4.12 2.73
 10 -5 -9 1.45 2.06
 5 10 -9 1.83 3.12
 10 5 -9 1.16 2.29
 -10 -5 -9 2.26 1.54
 5 -10 -9 1.59 1.81
 -5 -10 -9 2.86 1.94
 5 -10 -9 4.59 1.94
 5 10 -7 93.74 9.37
 10 5 -7 103.93 8.56
 5 10 -7 97.75 10.12
 10 5 -5 42.49 4.88
 -5 10 -5 48.23 5.75
 10 -5 -5 41.62 4.38
 5 10 -5 34.82 5.85
 10 5 -5 46.43 4.53
 -5 10 -3 118.51 8.32
 10 5 -3 125.14 7.63
 5 10 -3 134.86 10.29
 10 -5 -3 122.15 7.79
 10 5 -3 120.81 8.24
 5 10 -1 57.61 6.62
 10 -5 -1 53.77 5.63
 10 5 -1 52.16 5.98
 -5 10 -1 52.88 5.63
 10 -5 1 77.01 7.02
 -5 10 1 80.81 6.8
 5 10 1 67.98 7.21
 10 5 1 69.17 7.39
 10 -5 3 138.68 9.81
 -5 10 3 140.98 9.07
 5 10 3 153.94 10.27
 10 5 3 133.35 10.59
 10 5 5 35.23 5.78
 10 -5 5 46.54 6.07
 -5 10 5 34.51 4.83
 5 10 5 43.71 5.7
 -5 10 7 116.02 8.92
 5 10 7 118.63 9.43
 10 -5 7 117.44 9.67
 10 5 7 99.74 9.61
 10 -5 9 4.67 1.68
 -5 10 9 2.71 1.77
 10 5 9 1.24 2.79
 5 10 9 0.58 2.21
 10 -5 9 3.8 2.4
 5 -10 9 5.2 2.43
 5 -10 9 2.05 1.71
 5 10 9 3.69 2.13
 10 -5 11 5.9 2.51
 10 5 11 1.63 2.75
 5 10 11 2.98 2.27
 5 10 11 6.8 3.47
 10 -5 11 7.79 2.98
 -5 10 11 3.08 2.71
 5 -10 11 10.72 3.39
 5 -10 11 7.93 2.3
 5 10 11 6.93 2.73
 10 5 11 4.62 2.35
 10 -5 11 5.53 1.93
 10 -5 13 21.64 3.62
 10 5 13 17.91 3.9
 5 10 13 15.81 4.02
 -5 10 13 21.55 4.79
 5 -10 13 18.77 3.73
 5 -10 13 18.32 3.69
 10 -5 13 17.4 3.25
 10 5 13 15.45 3.38
 5 10 13 15.74 3.85
 10 -5 15 57.21 5.17
 5 -10 15 64.4 6.54
 10 -5 15 56.31 5.54
 10 5 15 59.5 6.29
 5 -10 15 62.86 6.73
 5 10 15 57.02 6.71
 5 -10 17 59.57 6.17
 10 -5 17 49.2 5.35
 10 5 17 58.01 6.31
 5 10 17 46.95 6.13
 5 -10 17 54.55 6.45
 10 5 19 13.54 2.66
 10 -5 19 15.87 3.38
 5 -10 19 8.39 2.56
 10 -5 19 14.41 3.14
 5 10 19 10.72 2.86
 10 5 19 12.06 3.16
 10 -5 21 43.44 4.12
 10 -5 21 44.68 4.12
 5 -10 21 34.96 3.16
 10 5 21 41.66 4.33
 5 10 21 47.96 5.66
 10 -5 23 9.23 1.45
 5 10 23 8.66 1.4
 10 5 23 12.51 1.74
 10 -6 -22 13.66 1.89
 10 6 -22 18.84 2.72
 6 10 -22 15.22 2.68
 6 -10 -22 19.59 2.44
 10 6 -20 12.03 3.36
 10 -6 -20 15.23 2.98
 10 6 -20 10.88 2.3
 6 10 -20 12.81 3.65
 6 -10 -20 16.6 3.17
 10 -6 -20 14.98 2.43
 10 6 -18 27.41 4.82
 10 6 -18 22.96 3.62
 6 10 -18 28.24 5.25
 10 -6 -18 24.98 4.42
 10 -6 -18 28.76 3.74
 6 -10 -18 18.08 3.53
 10 6 -16 85.95 6.74
 10 -6 -16 80.9 7.24
 10 -6 -16 90.38 6.43
 6 -10 -16 77.16 7.15
 6 10 -16 81.7 8.59
 10 6 -16 83.03 8.14
 10 6 -14 54.18 5.37
 10 -6 -14 60.09 6.24
 6 10 -14 46.09 6.6
 10 -6 -14 61.77 5.39
 10 6 -14 58.81 6.68
 6 -10 -14 54.77 5.88
 10 -6 -12 112.78 8.06
 10 6 -12 114.49 7.07
 6 10 -12 103.79 11.25
 10 6 -12 111.31 10.86
 -10 -6 -12 113.84 8.56
 -6 -10 -12 112.09 8.28
 6 10 -12 113.76 9.23
 10 -6 -12 120.43 6.89
 6 -10 -12 123.28 8.34
 10 6 -12 102.06 8.37
 10 -6 -10 47.36 4.89
 6 10 -10 42.92 5.38
 6 10 -10 58.02 8.14
 10 6 -10 43.72 6.6
 10 -6 -10 47.01 4.53
 -6 -10 -10 48.96 5.19
 -10 -6 -10 48.96 5.32
 6 -10 -10 53.23 5.4
 10 -6 -10 41.49 3.7
 6 -10 -10 50.86 4.97
 10 6 -10 58.68 6.56
 6 10 -8 10.73 3.2
 6 10 -8 5.79 2.85
 10 6 -8 13.21 3.57
 -10 -6 -8 8.57 2.46
 6 -10 -8 9.91 2.7
 6 -10 -8 9.64 2.1
 10 6 -6 52.19 6.06
 6 10 -6 49.27 7.07
 10 6 -4 77.06 6.64
 6 10 -4 80.85 8.33
 -6 10 -4 79.45 6.86
 10 -6 -4 76.32 6.22
 10 6 -4 72.07 6.42
 -6 10 -2 60.7 5.79
 6 10 -2 59.68 6.73
 10 -6 -2 56.14 5.73
 10 6 -2 55.13 6.06
 10 -6 0 125.78 8.94
 -6 10 0 140.19 8.5
 10 6 0 123.53 9.67
 6 10 0 134.49 9.59
 10 -6 2 60.92 6.75
 -6 10 2 66.63 6.18
 10 6 2 62.24 7.38
 6 10 2 66.09 6.73
 -6 10 4 76.12 6.54
 10 -6 4 72.21 7.48
 6 10 4 82.84 7.69
 10 6 4 76.32 8.51
 -6 10 6 61.77 6.28
 10 -6 6 62.24 7.09
 6 10 6 52.03 6.27
 10 6 6 61.68 7.81
 10 -6 8 13.26 2.69
 -6 10 8 6.71 2.66
 10 6 8 7.37 3.22
 6 10 8 10.95 3.53
 10 -6 8 12.29 3.75
 6 -10 8 11.33 2.48
 6 10 8 12.21 3.11
 10 -6 10 57.54 5.18
 10 -6 10 57.06 4.38
 10 6 10 57.58 7.39
 6 10 10 41.12 6.73
 -6 10 10 54 6.73
 6 10 10 63.39 7.49
 10 -6 10 53.87 6.46
 6 -10 10 49.52 4.79
 6 -10 10 55.65 5.13
 10 6 10 58.66 5.3
 6 10 10 53.87 5.84
 10 -6 12 130.36 7.71
 -6 10 12 145.79 11.17
 6 10 12 117.27 9.43
 10 -6 12 114.47 8.67
 6 10 12 114.99 9.75
 10 -6 12 128.62 7.35
 6 -10 12 127.79 8.21
 10 6 12 137.38 8.94
 6 -10 12 148.35 9.01
 6 10 12 130.38 9.38
 10 -6 14 65.27 5.56
 10 -6 14 56.19 5.45
 6 -10 14 66.7 6.53
 10 6 14 67.1 6.7
 6 -10 14 59.42 6.2
 6 10 14 66.22 7.07
 6 10 16 78.26 7.74
 6 -10 16 87.18 7.51
 6 -10 16 83.02 7.5
 10 -6 16 82.08 6.7
 10 -6 18 33.23 4.78
 6 -10 18 31.53 4.64
 10 -6 18 31.97 4.34
 6 10 18 27.91 4.75
 10 6 18 27.13 4.53
 10 6 20 16.65 2.55
 10 -6 20 19.88 3.17
 6 -10 20 18.29 2.96
 10 -6 20 14.52 2.83
 10 6 20 14.56 2.96
 6 10 20 14.48 3.23
 10 -6 22 18.11 2.24
 6 -10 22 11.65 1.51
 6 10 22 19.72 2.59
 10 6 22 19.31 2.45
 10 7 -21 32.53 3.85
 10 -7 -21 22.92 2.63
 10 -7 -21 27.94 2.67
 7 -10 -21 30.63 3.29
 7 10 -21 38.98 4.55
 10 7 -19 8.86 2.02
 10 7 -19 14.03 3.66
 7 10 -19 8.79 3.13
 10 -7 -19 12.6 2.8
 10 -7 -19 10.72 2.33
 7 -10 -19 10.85 2.89
 10 -7 -17 2.23 1.99
 10 7 -17 6.7 3.16
 10 7 -17 5.12 2.16
 7 10 -17 6.69 3.21
 7 -10 -17 1.82 2.35
 10 -7 -17 2.86 1.78
 10 -7 -15 169.91 9.94
 10 7 -15 164.84 8.45
 10 -7 -15 177.92 9.05
 7 -10 -15 177.69 10.26
 7 10 -15 159.98 11.64
 10 7 -15 164.48 11.44
 10 -7 -13 60.77 6.01
 -10 -7 -13 64.76 6.8
 -7 -10 -13 57.12 6.41
 7 -10 -13 59.47 6.1
 10 -7 -13 57.24 5.22
 7 10 -13 56.67 6.97
 10 7 -13 59.83 6.98
 10 7 -11 33.25 4.93
 7 10 -11 41.96 6.04
 10 -7 -11 40.78 4.8
 7 10 -11 39.47 7.43
 10 7 -11 39.42 6.47
 -7 -10 -11 43.32 5.26
 -10 -7 -11 41.8 5.26
 10 -7 -11 46.78 5.05
 10 -7 -11 38 4.02
 7 -10 -11 39.25 4.79
 10 -7 -9 194.25 9.1
 7 10 -9 231.25 15.44
 10 7 -9 208.69 13.78
 -10 -7 -9 191.78 10.33
 7 -10 -9 205.82 9.95
 10 -7 -9 188.92 9.07
 -7 -10 -9 183.69 9.93
 7 10 -9 197.81 11.47
 7 -10 -9 204.56 9.68
 10 -7 -9 194.03 7.95
 10 7 -9 194.76 10.73
 7 10 -7 21.35 4.06
 7 10 -7 21.43 4.97
 10 7 -7 23.38 4.65
 -7 -10 -7 23.69 3.38
 7 -10 -7 23.24 3.33
 7 -10 -7 25.57 3.39
 10 7 -5 71.98 7.02
 7 10 -5 93.31 9.06
 10 7 -5 83.95 6.59
 10 7 -3 13.15 3.22
 7 10 -3 5.06 2.46
 -7 10 -1 207.62 9.92
 7 10 -1 193.62 11.68
 10 -7 -1 183.76 10.67
 10 7 -1 179.27 11.63
 10 -7 1 193.05 11.46
 -7 10 1 210.32 10.16
 10 7 1 193.74 12.9
 7 10 1 209.02 11.55
 10 7 3 6.33 3.15
 -7 10 3 12.57 2.98
 7 10 3 10.33 2.85
 10 -7 3 7.55 3.18
 10 -7 5 75.59 7.8
 -7 10 5 80.92 6.86
 7 10 5 79.21 7.45
 10 7 5 75.62 8.85
 10 7 7 32.38 6.06
 -7 10 7 25.68 4.19
 7 10 7 19.91 4.4
 10 -7 7 28.11 5.01
 10 -7 7 28.99 3.55
 10 -7 9 211.88 8.55
 10 -7 9 211.85 9.55
 -7 10 9 229.56 12.78
 10 -7 9 237.05 13.89
 10 7 9 204.03 14.2
 7 10 9 213.9 15.03
 7 10 9 209.39 12.46
 7 -10 9 195.41 8.63
 7 -10 9 225.51 10.04
 7 10 9 222.76 11.45
 10 7 9 217.02 9.77
 10 -7 11 31.77 4.04
 -7 10 11 37.33 5.23
 10 7 11 38.13 6.43
 7 10 11 35.13 5.74
 7 10 11 43.44 5.84
 10 -7 11 39.33 5.48
 7 -10 11 39.75 4.87
 10 -7 11 32.99 3.76
 7 -10 11 34.79 4.3
 10 7 11 35.2 4.8
 7 10 11 29.63 4.81
 10 -7 13 61.94 5.6
 7 -10 13 63.74 6.08
 10 7 13 58.94 6.38
 10 -7 13 62.11 5.62
 7 -10 13 67.47 6.55
 7 10 13 58.92 6.77
 7 10 15 205.02 12.57
 10 -7 15 189.6 9.89
 7 -10 15 202.18 11.27
 10 7 15 191.59 11.31
 7 -10 15 186.62 10.73
 7 -10 17 5.78 2.84
 10 -7 17 6.05 2.95
 10 -7 17 3.25 2.27
 10 7 17 5.03 2.62
 7 10 17 -1.36 2.98
 10 7 19 7.06 2.25
 10 -7 19 10.18 2.81
 7 -10 19 5.53 2.41
 10 -7 19 9.85 2.68
 7 10 19 8.82 2.83
 10 7 19 10.15 3.04
 10 -7 21 28.21 3.14
 7 -10 21 30.7 3.02
 7 10 21 34.51 3.65
 10 7 21 26.7 3.23
 10 8 -22 2.88 1.29
 8 10 -22 4.32 1.57
 8 -10 -22 5.59 1.21
 10 -8 -20 6.6 1.74
 8 10 -20 8.74 2.79
 10 8 -20 9.25 2.86
 8 -10 -20 8.25 2.08
 10 -8 -20 7.51 1.81
 10 8 -18 28.83 4.91
 8 10 -18 33.77 5.48
 10 -8 -18 33.89 3.93
 8 -10 -18 32.12 4.28
 10 -8 -18 34.43 3.84
 8 10 -16 2.23 3.22
 10 -8 -16 5.72 2.56
 10 8 -16 13.03 4.12
 8 -10 -16 6.89 2.47
 10 -8 -16 6.96 2.31
 10 -8 -14 17.06 3.29
 8 10 -14 18.17 5.06
 10 8 -14 17.55 4.52
 10 -8 -14 20.44 3.48
 8 -10 -14 19.01 3.66
 10 -8 -12 73.16 6.29
 -8 -10 -12 65.38 6.98
 -10 -8 -12 67.04 7.09
 10 8 -12 70.77 7.57
 10 -8 -12 72.11 5.94
 8 -10 -12 75.66 6.6
 8 10 -12 65.51 7.62
 10 -8 -10 85.67 6.21
 8 10 -10 93.52 10.16
 10 8 -10 100.46 10.17
 -8 -10 -10 87.47 7.34
 -10 -8 -10 85.97 7.42
 8 -10 -10 88.46 7.03
 10 -8 -10 75.78 6.23
 8 10 -10 82.06 7.92
 8 -10 -10 95.66 6.86
 10 -8 -10 95.72 6.31
 10 8 -10 82.45 7.77
 10 -8 -8 59.06 4.8
 8 10 -8 77.15 8.9
 10 8 -8 63.51 7.81
 -10 -8 -8 58.07 5.81
 8 -10 -8 74.84 6.1
 10 -8 -8 69.96 5.75
 -8 -10 -8 69.16 6.26
 10 8 -8 60.12 6.39
 8 10 -8 62.54 6.66
 8 -10 -8 71.34 5.6
 10 -8 -8 70.39 4.94
 8 10 -6 122.56 10.4
 10 8 -6 106.47 9.06
 10 -8 -6 109.99 6.75
 8 -10 -6 119.23 7.04
 8 -10 -6 114.98 6.56
 8 10 -6 99.35 7.81
 10 8 -6 105 7.67
 10 8 -4 17.55 3.81
 8 10 -4 12.27 3.49
 10 8 -4 21.45 4.24
 10 8 -2 1.14 1.94
 10 8 -2 0.01 1.99
 8 10 -2 -1.17 2.4
 10 8 0 1.47 2.54
 8 10 0 1.85 1.87
 10 -8 0 0.83 1.98
 10 8 2 0.86 2.39
 8 10 2 1.3 1.9
 10 -8 2 3.2 2.53
 10 8 4 24.52 5.41
 8 10 4 22.91 4.01
 10 -8 4 28.94 5.05
 -8 10 6 122.7 8.35
 10 -8 6 125.1 10.24
 8 10 6 118.59 8.86
 10 8 6 126.03 11.62
 8 10 6 136.83 12.49
 10 -8 6 119.13 6.91
 10 -8 6 123.59 6.84
 10 -8 8 71.53 5.55
 10 -8 8 70.5 5.7
 10 8 8 64.1 8.32
 -8 10 8 70.22 6.56
 8 10 8 70.22 6.94
 10 -8 8 72.28 7.88
 8 10 8 64.81 8.66
 10 -8 8 76.33 5.56
 8 -10 8 74.17 5.78
 8 10 8 75.53 6.58
 10 8 8 72.37 5.83
 10 -8 10 71.04 5.87
 10 -8 10 105.24 9.06
 10 8 10 109.16 10.59
 8 10 10 98.76 10.28
 10 -8 10 85.32 5.52
 8 -10 10 82.87 6.01
 8 -10 10 102.44 7.27
 8 10 10 105.06 8.14
 10 8 10 91.9 7.34
 10 8 12 78.29 8.45
 8 -10 12 82.66 7.13
 8 -10 12 69.21 5.97
 10 8 12 75.05 7.03
 10 -8 12 84.15 6.96
 10 -8 12 67.09 5.64
 8 10 12 76.73 7.59
 8 -10 14 20.56 4.25
 8 -10 14 22.25 3.81
 10 -8 14 26.83 4.07
 10 -8 14 22.86 4.22
 8 10 14 26.84 5.21
 10 8 14 23.47 4.37
 10 -8 16 5.67 2.84
 10 -8 16 5.3 2.36
 8 -10 16 5.34 3
 10 8 16 5.78 2.5
 8 10 16 7.18 3.42
 10 -8 18 36.63 4.88
 8 -10 18 33.25 4.46
 10 -8 18 31.3 3.98
 10 8 18 39.86 5.01
 8 10 18 29.06 4.38
 10 8 20 7.44 1.68
 8 -10 20 9.18 2.23
 10 -8 20 6.38 2.05
 8 10 20 13.18 2.62
 10 -8 22 4.64 1.13
 10 8 22 4.61 1.3
 8 10 22 4.94 1.37
 10 -9 -21 31.59 2.37
 9 -10 -21 37.28 2.84
 9 10 -21 37.21 3.82
 10 9 -21 36.52 3.63
 10 -9 -19 21.62 2.57
 10 9 -19 29.61 4.66
 9 10 -19 34.08 4.83
 9 -10 -19 25.38 3.29
 10 -9 -19 26.93 3.2
 10 -9 -17 0.08 1.54
 9 10 -17 2.21 3.17
 10 9 -17 -2.81 3.13
 9 -10 -17 0.16 1.97
 10 -9 -17 0.74 1.49
 9 -10 -15 26.94 3.41
 9 10 -15 34.7 5.92
 10 9 -15 25.63 5.25
 10 -9 -15 28.46 3.92
 9 -10 -15 29.17 4.25
 10 -9 -15 36.19 4.47
 9 10 -13 36.55 6.14
 10 -9 -13 35.35 4.29
 10 9 -13 26.79 5.11
 -9 -10 -13 28.18 5.1
 -10 -9 -13 28.9 4.88
 10 -9 -13 35.41 4.35
 9 -10 -13 33.77 4.54
 10 -9 -11 162.37 8.54
 -10 -9 -11 151.8 10.4
 -9 -10 -11 136.99 9.83
 10 -9 -11 145.87 9.03
 9 10 -11 153.82 11.23
 10 -9 -11 166.83 8.81
 9 -10 -11 149.61 8.54
 10 9 -11 138.35 10.39
 9 10 -9 42.02 6.12
 10 -9 -9 43.41 4.33
 10 9 -9 46.19 5.99
 9 10 -9 44.48 7.06
 10 9 -9 46.23 6.98
 10 -9 -9 50.77 5.34
 -9 -10 -9 42.2 5.28
 9 -10 -9 45.19 5.29
 -10 -9 -9 39.77 5.05
 9 -10 -9 51.79 4.96
 10 -9 -9 44.59 4.41
 10 -9 -7 99.77 5.77
 9 10 -7 101.23 9.52
 10 9 -7 104.5 9.81
 -9 -10 -7 95.24 7.24
 10 -9 -7 105.05 7.19
 9 -10 -7 94.72 6.85
 9 -10 -7 107.47 6.67
 9 10 -7 98.88 8.37
 10 9 -7 101.33 8.51
 10 -9 -7 99.38 5.93
 10 9 -5 230.01 13.41
 9 10 -5 212.38 11.68
 10 -9 -5 226 9.94
 9 -10 -5 230.62 9.99
 9 -10 -5 233.84 9.31
 9 10 -5 203.3 11.6
 10 9 -5 214.75 11.51
 10 -9 -3 96.66 6.3
 9 -10 -3 88.93 5.92
 9 10 -3 75.87 7.52
 10 9 -3 91.88 7.61
 10 9 -3 84.28 8.21
 9 10 -1 172.69 10.81
 10 9 -1 163.87 9.37
 10 9 -1 170.67 12.17
 9 10 1 163.23 9.98
 10 9 1 161.54 12.74
 10 -9 3 103.94 9.24
 10 9 3 91.29 9.86
 9 10 3 101.49 7.71
 10 -9 3 105.52 6.37
 9 -10 3 103.32 6.31
 10 -9 5 216.98 9.39
 9 -10 5 238.99 9.96
 10 -9 5 231.58 13.96
 9 10 5 244.26 11.79
 10 9 5 230.01 15.79
 9 10 5 223.87 15.84
 9 -10 5 225.13 9.07
 9 10 5 239.55 10.18
 10 -9 7 116.56 7.38
 10 -9 7 105.48 9.58
 10 9 7 112.8 11.22
 9 10 7 107.95 11.14
 9 -10 7 110.01 6.73
 10 -9 7 106.24 6.29
 10 9 7 107.45 7
 9 10 7 102.6 7.4
 10 9 9 46.44 7.53
 9 10 9 46.65 7.5
 9 -10 9 48.9 5.02
 10 -9 9 51.54 5.07
 10 9 9 47.08 5.38
 9 10 9 44.71 5.26
 10 9 11 169.5 12.66
 9 10 11 175.48 12.71
 10 -9 11 157.47 8.04
 10 -9 11 179.99 9.76
 9 -10 11 182.42 10
 9 10 11 168.44 10.66
 10 9 11 172.24 10.46
 10 -9 13 39.48 4.63
 10 -9 13 40.87 5.29
 9 -10 13 43.1 5.51
 9 -10 13 41.4 4.86
 9 10 13 44.71 6.09
 10 9 13 34.52 5.24
 10 -9 15 25.75 3.8
 10 -9 15 34.91 4.87
 9 -10 15 38.59 5.53
 10 9 15 34.3 5.1
 9 10 15 34.79 5.48
 9 -10 17 -0.69 2.3
 10 -9 17 2.64 2.23
 10 9 17 -1.52 2.49
 9 10 17 0.2 2.46
 10 -9 19 29.1 3.8
 10 9 19 33.09 4.11
 9 -10 19 31.6 3.8
 9 10 19 32.78 4.3
 9 -10 21 46.31 3.26
 10 9 21 43.53 3.41
 10 -9 21 43.58 3.17
 9 10 21 39.94 3.39
 10 10 -20 0.82 1.67
 10 -10 -20 2.6 1.12
 10 10 -18 0.08 2.26
 10 -10 -18 -0.48 1.36
 10 10 -16 4.93 3.33
 10 -10 -16 5.39 1.93
 10 -10 -16 5.84 2.27
 10 -10 -14 2.79 1.97
 10 10 -14 -0.76 2.98
 10 -10 -14 0.18 2.03
 10 -10 -12 120.02 6.94
 -10 -10 -12 116.26 9.36
 10 -10 -12 123.93 7.86
 10 10 -12 128.27 10.59
 10 10 -10 0.85 2.55
 -10 -10 -10 -1.15 2.48
 10 -10 -10 0.74 2.3
 10 -10 -10 -1.5 2.17
 10 10 -8 15.77 3.89
 10 10 -8 16.48 4.33
 10 -10 -8 18.98 3.73
 -10 -10 -8 14.53 3.7
 10 -10 -8 20.8 3.31
 10 10 -6 -0.71 2.25
 10 10 -6 -0.4 2.41
 10 -10 -6 3.22 2.1
 10 -10 -6 -0.38 1.46
 10 10 -4 10.47 3.5
 10 10 -4 3.29 2.26
 10 -10 -4 11.11 2.66
 10 -10 -4 8.79 2.24
 10 -10 -2 1.64 1.71
 10 10 -2 1.29 3.21
 10 -10 -2 -0.31 1.72
 10 10 -2 1.19 2.43
 10 10 -2 0.25 1.63
 10 -10 0 85.37 5.59
 10 10 0 62.87 7.29
 10 10 0 71.72 8.31
 10 -10 0 87.69 6.04
 10 -10 2 -0.34 1.95
 10 10 2 -1.94 2.8
 10 -10 2 -0.99 1.98
 10 10 2 2.67 3.27
 10 -10 4 12.65 3.06
 10 10 4 18.4 4.89
 10 -10 4 12.38 2.54
 10 10 4 11.11 2.67
 10 10 6 4.46 3.9
 10 -10 6 -2.66 2.3
 10 -10 6 -2.45 1.56
 10 10 6 2.07 1.89
 10 10 8 18.96 4.96
 10 -10 8 21.77 3.49
 10 10 8 20.18 3.88
 10 -10 10 -0.48 1.81
 10 10 10 -1.59 2.87
 10 -10 12 146.67 9.25
 10 10 12 155.07 10.36
 10 -10 14 -2.55 2.74
 10 10 14 0.13 2.34
 10 -10 16 6.99 3.01
 10 -10 16 1.36 1.71
 10 10 16 6.54 2.76
 10 -10 18 0.77 1.77
 10 10 18 4.53 2.56
 10 10 20 1.3 0.9
 10 -10 20 2.73 1.47
 10 10 20 2.89 1.53
 11 0 -23 1 1.16
 11 0 -21 -0.08 1.82
 0 11 -21 0.29 1.27
 11 0 -21 -0.34 1.1
 0 -11 -21 0.06 1.11
 0 11 -19 -0.42 1.84
 11 0 -19 0.89 1.68
 11 0 -19 0.19 2.56
 0 -11 -19 3.46 2.19
 11 0 -17 -0.55 2.59
 0 11 -17 -0.26 2.14
 11 0 -17 2.61 1.88
 0 -11 -17 -3.35 2.14
 11 0 -15 -3.23 2.92
 0 11 -15 1.37 2.26
 11 0 -15 -1.8 1.8
 0 -11 -15 -0.23 1.9
 0 11 -13 -0.31 3.86
 11 0 -13 2.13 3.09
 0 11 -13 -2.25 1.83
 11 0 -13 -0.39 2.24
 0 -11 -13 -1.63 1.73
 0 11 -11 1.31 2.61
 11 0 -11 0.19 1.9
 11 0 -11 -3.49 2.27
 0 11 -11 0.28 1.67
 0 -11 -11 0.58 1.31
 0 11 -9 -1 2.44
 11 0 -9 -5.6 2.89
 11 0 -9 0.97 2.21
 0 11 -7 -4.58 3.71
 11 0 -5 1.99 1.61
 0 11 -5 1.05 2.99
 11 0 -3 -0.51 1.48
 0 11 -3 -0.17 2.37
 11 0 -1 2.2 1.74
 0 11 -1 0.04 2.48
 11 0 1 -0.62 1.94
 0 11 1 -0.38 2.4
 11 0 3 1.55 2.35
 0 11 3 2.24 2.45
 11 0 5 1.21 2.5
 0 11 5 2.46 2.22
 11 0 7 0.46 2.17
 0 11 7 -0.98 2.52
 11 0 9 -0.78 1.81
 0 11 9 -0.2 2.25
 11 0 11 -1.82 2.36
 11 0 11 -2.81 3.09
 0 11 11 0.97 2.2
 0 -11 11 0.63 1.76
 11 0 11 2.81 1.48
 0 11 11 -3.28 1.97
 11 0 13 -3.93 2.27
 11 0 13 -2.25 2.31
 0 11 13 2.83 2.93
 0 -11 13 -0.84 2.05
 11 0 13 -0.92 1.77
 0 11 13 -0.56 1.8
 11 0 15 0.67 2.05
 0 -11 15 1.75 1.83
 11 0 15 -0.83 2.02
 0 11 15 -0.01 1.98
 11 0 17 -1.64 2.29
 0 -11 17 3.42 2.02
 0 11 17 -0.2 2.09
 11 0 17 -1.93 2.25
 11 0 19 -0.5 1.32
 0 11 19 -0.07 1.4
 11 0 19 -1.14 1.95
 0 11 21 -1.47 1.16
 11 0 21 1.75 1.59
 11 0 23 -0.26 0.88
 11 0 23 0.24 0.85
 11 -1 -22 4.78 1.67
 11 1 -22 3.73 1.15
 1 11 -22 5.33 1.47
 11 1 -22 4.62 1.81
 -1 -11 -22 3.23 1.12
 1 -11 -22 5.53 1.59
 11 1 -20 1.99 1.63
 11 -1 -20 4.27 2.41
 11 -1 -20 -2.46 1.59
 1 11 -20 4.64 2.19
 11 1 -20 4.02 2.16
 1 -11 -20 2.77 1.87
 -1 -11 -20 5.31 1.91
 -1 11 -18 21.73 3.64
 11 -1 -18 22.19 3.41
 11 -1 -18 18.87 4.04
 11 1 -18 15.72 3.74
 1 11 -18 18.34 3.86
 11 1 -18 16.48 3.1
 -1 -11 -18 18.69 3.31
 1 -11 -18 25.22 3.98
 -1 11 -16 17.83 3.78
 11 -1 -16 22.61 4.59
 1 11 -16 24.9 4.47
 11 1 -16 24.22 4.51
 11 1 -16 20.84 3.74
 1 -11 -16 24.85 3.97
 -1 -11 -16 20.7 3.46
 11 -1 -14 6.12 3.29
 11 1 -14 1.82 1.81
 1 11 -14 11.34 3.7
 -1 11 -14 10.77 2.96
 -1 -11 -14 4.63 2.27
 1 -11 -14 12.89 3.78
 1 11 -12 52.81 7.68
 -1 11 -12 57.54 7.3
 11 1 -12 56.84 7.51
 11 1 -12 69.9 6.72
 11 -1 -12 68.77 6.62
 11 1 -12 57.39 4.85
 -1 -11 -12 52.49 4.78
 1 -11 -12 71.85 6.01
 1 11 -12 71.46 6.65
 1 11 -10 18.06 4.55
 -1 11 -10 25.03 4.97
 11 1 -10 12.73 3.6
 1 11 -10 25.32 3.76
 11 1 -10 20.35 3.83
 11 -1 -10 22.89 4.01
 -1 -11 -10 19.27 2.89
 1 -11 -10 18.94 3.03
 1 11 -8 89.54 8.77
 -1 11 -8 95.24 8.77
 11 1 -8 88.57 7.75
 1 11 -8 87.38 10.15
 11 1 -6 99.11 6.93
 1 11 -6 96.74 9.94
 -1 11 -6 104.53 10.18
 -1 11 -4 286.33 15.37
 1 11 -4 295.45 16.23
 11 -1 -4 284.74 11.08
 11 1 -4 284.59 11.11
 1 11 -2 358.51 16.93
 11 -1 -2 309.49 12.52
 11 1 -2 322.19 12.86
 -1 11 -2 348.83 16.39
 11 -1 0 40.87 5.15
 11 1 0 42.49 5.26
 -1 11 0 44.1 5.96
 1 11 0 38.85 5.77
 -1 11 2 327.48 15.49
 1 11 2 337.3 16.04
 11 -1 2 307.55 14.3
 11 1 2 304.3 14.61
 -1 11 4 295.3 14.94
 11 -1 4 289.7 14.62
 1 11 4 294.23 15.14
 11 1 4 281.17 14.72
 -1 11 6 99.74 8.96
 1 11 6 109.89 9.56
 11 -1 6 91.47 8.54
 11 1 6 95.94 8.92
 -1 11 8 85.52 8.64
 1 11 8 92.48 9
 11 -1 8 80.52 8.17
 11 1 8 86.73 8.54
 11 -1 10 17.61 2.88
 11 -1 10 27.36 5.34
 11 1 10 25 4.69
 -1 11 10 24.92 4.89
 1 11 10 23.97 4.75
 -1 -11 10 28.43 3.65
 1 -11 10 19.45 3.19
 -1 11 10 17.11 2.94
 1 11 10 19.27 3.25
 11 -1 12 90.23 6.72
 -1 11 12 103.07 10.2
 1 11 12 94.75 9.58
 11 -1 12 92.72 8.55
 11 1 12 86.83 8.23
 -1 -11 12 92.27 6.48
 11 1 12 90.98 6.15
 1 -11 12 67.45 5.8
 11 -1 12 84 5.64
 -1 11 12 79.93 6.16
 1 11 12 59.61 5.84
 11 -1 14 5.73 2.39
 11 1 14 6.44 2.49
 -1 -11 14 5.84 2.33
 1 -11 14 9.54 2.91
 11 -1 14 6.44 2.4
 -1 11 14 4.03 2.18
 11 1 14 6.67 2.78
 1 11 14 4.87 1.99
 11 -1 16 26.38 3.93
 11 1 16 22.39 3.74
 1 -11 16 27.85 3.87
 -1 -11 16 28.29 3.66
 11 1 16 22.92 4
 11 -1 16 25.46 3.95
 -1 11 16 24.88 3.74
 1 11 16 24.27 4.11
 11 -1 18 19.44 3.03
 11 1 18 20.27 3.16
 1 -11 18 26.8 3.58
 1 11 18 18.59 3.4
 11 -1 18 21.62 3.75
 -1 11 18 20.05 3.13
 11 1 18 27.19 4.11
 11 -1 20 2.86 1.97
 1 11 20 1.42 1.43
 11 1 20 0.71 1.81
 11 -1 22 7.14 1.8
 11 -1 22 5.39 1.68
 11 1 22 4.55 1.7
 1 11 22 2.48 0.93
 11 2 -23 8.7 1.45
 11 -2 -23 8.94 1.73
 2 -11 -23 4.17 1.14
 11 -2 -21 3.51 2.02
 2 11 -21 4.01 1.83
 11 2 -21 5.23 2.03
 11 2 -21 5.42 1.72
 -2 -11 -21 1.54 1.11
 2 -11 -21 1.83 1.61
 11 -2 -19 4.6 2.74
 11 2 -19 3.39 2.72
 11 2 -19 -0.63 1.75
 2 11 -19 3.47 2.46
 2 -11 -19 3.29 2.05
 -2 -11 -19 4.68 1.81
 11 2 -17 5.66 3.19
 2 11 -17 3.58 2.9
 11 2 -17 -1.05 2.06
 11 -2 -17 0.86 2.51
 -2 -11 -17 0.15 1.52
 2 -11 -17 0.92 1.91
 2 11 -15 7.38 3.2
 11 -2 -15 8.36 3.4
 11 2 -15 1.2 2.11
 11 2 -15 7.57 3.41
 -2 -11 -15 3.14 1.86
 2 -11 -15 3.42 2.26
 2 11 -13 98.09 10.42
 11 2 -13 95 10.14
 11 2 -13 108.9 8.11
 11 -2 -13 104.29 8.43
 11 2 -13 92.61 6.92
 -2 -11 -13 78.83 5.76
 2 -11 -13 98.33 7.39
 2 11 -13 108.78 8.62
 11 2 -11 91.13 7.09
 11 -2 -11 85.62 7.08
 2 11 -11 84.31 9.7
 -2 11 -11 80.36 7.87
 11 2 -11 72.8 8.3
 -11 -2 -11 84.19 5.84
 2 11 -11 79.31 6.89
 -2 -11 -11 89.03 5.67
 11 2 -11 80.91 5.82
 2 -11 -11 82.64 6.32
 2 11 -9 59.53 7.83
 -2 11 -9 68.52 7.22
 11 2 -9 52.8 6.47
 11 -2 -9 52.95 5.3
 11 2 -9 62.11 5.36
 2 -11 -9 57.66 4.98
 -2 11 -7 106.29 8.53
 11 2 -7 97.16 7.62
 -2 11 -7 95.75 9.57
 2 11 -7 90.54 9.95
 2 11 -5 66.43 8.24
 -2 11 -5 70.98 7.87
 11 2 -5 61.67 5.27
 11 -2 -5 76.55 5.56
 11 2 -5 67.55 5.15
 11 -2 -3 18.78 3.31
 11 2 -3 15.39 2.96
 -2 11 -3 18.93 4.13
 2 11 -3 17.95 4.6
 11 -2 -1 84.41 6.99
 11 2 -1 81.58 7.04
 -2 11 -1 86.48 7.97
 2 11 -1 98.08 8.91
 11 -2 1 102.26 8.05
 -2 11 1 93.11 8.2
 2 11 1 109.01 9.37
 11 2 1 93.57 8.07
 11 -2 3 24.85 4.42
 11 2 3 21.28 4.33
 -2 11 3 17.58 4.02
 2 11 3 20.36 4.39
 -2 11 5 69.76 7.43
 2 11 5 72.85 7.8
 11 -2 5 62.83 7.18
 11 2 5 69.07 7.69
 -2 11 7 119.11 9.91
 2 11 7 119.39 10.1
 11 -2 7 114.43 9.7
 11 2 7 112.51 9.84
 11 -2 9 74.03 5.63
 -2 11 9 73.24 8.06
 2 11 9 80.87 8.46
 11 -2 9 73.44 7.86
 11 2 9 72.24 8.03
 2 -11 9 72.68 5.49
 2 11 9 65.74 5.84
 11 -2 11 85.75 6.5
 -2 11 11 99.72 9.71
 2 11 11 94.72 9.42
 11 -2 11 96.64 8.88
 11 2 11 89.54 8.72
 2 -11 11 87.76 6.58
 11 -2 11 84.13 5.22
 11 2 11 81.87 5.53
 -2 -11 11 91.87 5.91
 -2 11 11 76.71 5.32
 2 11 11 82.63 6.89
 11 -2 13 81.12 6.43
 -2 11 13 116.99 10.76
 2 11 13 100.66 9.63
 11 -2 13 112.41 8.73
 11 2 13 90.76 8.12
 -2 -11 13 120.68 7.12
 11 2 13 109.02 7.42
 2 -11 13 84.09 6.72
 11 -2 13 108.53 6.89
 2 11 13 96.71 7.76
 -2 11 13 100.93 6.58
 11 2 15 -1.16 2.37
 11 -2 15 2.55 1.81
 2 -11 15 2.61 1.95
 2 11 15 7.66 2.81
 11 -2 15 2.52 1.92
 11 2 15 3.12 2.61
 -2 11 15 7.29 2.33
 11 2 17 -1 1.99
 11 -2 17 3.06 2.12
 2 -11 17 -4.96 2.63
 11 2 17 7.95 2.93
 2 11 17 -0.85 2.18
 11 -2 17 1.48 1.83
 11 2 19 4.73 2
 2 -11 19 7.07 2.24
 2 11 19 2.99 1.68
 11 -2 19 3.52 2.23
 11 2 19 0.18 1.95
 11 -2 21 7.23 2.07
 2 11 21 4.65 1.5
 11 2 21 5.52 2.07
 11 2 23 4.75 1.22
 11 -2 23 7.56 1.39
 11 2 23 8.23 1.35
 11 3 -22 6.96 1.72
 3 11 -22 8.55 2.04
 11 -3 -22 6.08 1.69
 11 3 -22 5.13 1.44
 3 -11 -22 8.27 1.76
 11 3 -20 16.19 2.95
 3 11 -20 16.45 3.26
 11 3 -20 15.44 3.05
 11 -3 -20 14.82 3.2
 11 -3 -20 13.26 1.94
 -3 -11 -20 12.94 2.12
 3 -11 -20 13.19 2.88
 11 3 -18 37.2 5.03
 3 11 -18 35.71 5.38
 11 3 -18 31.81 4.58
 11 -3 -18 30.3 4.87
 11 -3 -18 35.42 3.69
 3 -11 -18 29.24 4.51
 -3 -11 -18 28.29 3.26
 11 3 -16 8.08 3.15
 11 3 -16 6.79 2.36
 11 -3 -16 7.5 3.1
 3 11 -16 14.17 4.06
 3 -11 -16 9.36 3.11
 -3 -11 -16 8.15 2.01
 11 -3 -16 3.69 1.57
 3 11 -14 10.1 3.56
 11 3 -14 10.81 2.87
 11 -3 -14 12.95 3.69
 11 3 -14 8.71 3.07
 -3 -11 -14 7.88 1.8
 3 -11 -14 11.79 3.27
 11 3 -12 39.85 4.96
 11 3 -12 43.59 4.8
 3 11 -12 28.75 4.56
 11 -3 -12 52.58 5.98
 3 11 -12 53.99 8.37
 11 3 -12 49.04 7.43
 -11 -3 -12 31.93 4.24
 -3 -11 -12 50.62 4.3
 3 -11 -12 55.93 5.58
 11 -3 -10 67.79 6.27
 11 3 -10 76.38 6.18
 3 11 -10 81.02 9.39
 11 3 -10 81.42 8.49
 -3 -11 -10 72.82 5.54
 -11 -3 -10 73.57 5.51
 3 11 -10 77.55 6.87
 3 -11 -10 72.53 5.86
 11 3 -10 64.22 5.26
 3 11 -8 123.12 10.87
 -3 11 -8 121.42 8.98
 11 3 -8 129.55 9.49
 11 3 -6 355.52 13.91
 -3 11 -6 342.25 17.1
 3 11 -6 328.48 18.28
 -3 11 -4 187.54 12.02
 3 11 -4 187.84 13.2
 11 3 -4 164.79 8.29
 11 -3 -4 176.68 9
 11 3 -4 173.24 9.11
 -3 11 -2 159.4 10.71
 3 11 -2 160.78 11.47
 11 -3 -2 152.99 9.02
 11 3 -2 171.31 9.92
 3 11 0 -0.98 2.31
 11 -3 0 3.76 2.52
 11 3 0 2.77 2.28
 -3 11 0 1.1 2.44
 -3 11 2 174.2 10.94
 11 -3 2 171.3 10.83
 3 11 2 193.75 12.24
 11 3 2 185.18 11.78
 -3 11 4 177.28 11.33
 11 -3 4 174.62 11.48
 3 11 4 188.55 12.18
 11 3 4 169.5 11.9
 -3 11 6 364.24 16.59
 3 11 6 379.44 17.54
 11 -3 6 376.5 17.26
 11 3 6 352.3 17.58
 -3 11 8 129 10.41
 3 11 8 123.89 10.46
 11 -3 8 130.94 10.38
 11 3 8 120.85 10.46
 11 -3 10 73.52 5.85
 11 -3 10 90.76 8.74
 -3 11 10 77.82 8.26
 3 11 10 85.38 8.95
 11 3 10 82.5 8.67
 -3 -11 10 78.73 5.23
 11 3 10 78.26 5.33
 3 -11 10 71.86 5.86
 3 11 10 75.33 6.72
 11 -3 12 42.66 4.75
 11 3 12 44.37 6
 3 11 12 62.37 7.83
 -3 11 12 65.15 8.41
 11 -3 12 42.89 5.91
 11 -3 12 55.88 4.58
 3 -11 12 59.28 5.75
 -3 -11 12 54.01 4.6
 11 3 12 51.57 5.08
 3 11 12 55.6 6.04
 11 -3 14 19.11 3.47
 3 -11 14 18.04 3.63
 11 -3 14 20.21 3.48
 3 11 14 14 3.34
 11 3 14 16.29 3.27
 11 3 16 7.52 2.39
 11 -3 16 11.84 2.89
 3 -11 16 13.38 3.42
 3 11 16 9.43 3.38
 11 -3 16 7.04 2.19
 11 3 16 15.47 3.53
 11 3 18 35.77 4.17
 11 -3 18 43.13 4.87
 11 3 18 44.57 5.11
 3 -11 18 44.62 4.7
 3 11 18 37.62 4.97
 11 3 20 12.13 1.99
 11 -3 20 14.64 2.86
 3 -11 20 13.66 2.35
 11 3 20 14.44 3.01
 3 11 20 12.32 2.68
 11 -3 22 5.31 1.57
 11 -3 22 7.83 1.86
 11 3 22 10.68 2.08
 3 11 22 6.28 1.45
 11 -4 -21 58.66 4.73
 11 4 -21 52.64 4.04
 4 -11 -21 55.11 4.56
 4 11 -21 57.01 5.2
 11 4 -21 43.96 3.98
 11 -4 -19 54.68 5.53
 11 4 -19 62.15 5.46
 11 4 -19 58.51 5.67
 11 -4 -19 66.71 4.55
 4 -11 -19 64.88 5.92
 4 11 -19 62.06 6.65
 11 4 -17 52.2 5.61
 11 -4 -17 54.05 6.21
 11 -4 -17 54.94 4.66
 4 -11 -17 54.36 5.86
 4 11 -17 45.47 6.29
 11 4 -17 57.87 6.28
 4 11 -15 27.19 5.2
 11 -4 -15 19.77 4.14
 11 4 -15 24.28 4.2
 11 4 -15 23.79 4.19
 4 -11 -15 19.27 3.92
 11 -4 -15 18.11 2.93
 11 4 -13 82.09 9.16
 11 -4 -13 103.51 8.22
 11 4 -13 96.76 7.56
 11 -4 -13 104.54 5.89
 4 -11 -13 96.53 7.63
 4 11 -13 106.88 8.98
 11 4 -13 92.57 7.55
 11 4 -11 6.36 2.5
 4 11 -11 3.31 3.11
 11 4 -11 11.28 2.93
 11 -4 -11 3.99 2.68
 11 4 -11 4.31 1.44
 4 11 -11 9.28 4.45
 11 4 -11 7.95 3.57
 -4 -11 -11 3.87 1.6
 -11 -4 -11 4.08 1.58
 4 -11 -11 4.14 1.85
 11 4 -9 10.69 2.53
 4 11 -9 10.67 3.26
 11 -4 -9 15.8 3.21
 11 4 -9 6.93 1.6
 11 4 -9 6.12 1.76
 4 11 -9 8.27 3.55
 11 4 -9 8.29 3.32
 -11 -4 -9 12.68 2.75
 -4 -11 -9 9.6 2.38
 4 -11 -9 10.72 2.9
 11 4 -7 69.12 6.87
 4 11 -7 73.73 9.11
 -4 11 -7 57.81 7.03
 11 4 -5 200.12 10.23
 4 11 -5 224.87 14.74
 -4 11 -5 217.74 12.74
 11 -4 -5 204.9 9.65
 11 4 -5 210.05 9.52
 -4 11 -3 167.87 10.64
 4 11 -3 169.66 12.02
 11 4 -3 166.02 8.27
 11 -4 -3 151.73 8.73
 11 4 -3 149.7 9.12
 11 -4 -1 240.92 11.89
 11 4 -1 228.97 12.1
 -4 11 -1 244.67 12.71
 4 11 -1 250.02 14.03
 11 -4 1 246.4 12.65
 -4 11 1 256.83 12.93
 4 11 1 266.93 14.19
 11 4 1 242.35 13.37
 -4 11 3 165.38 10.53
 11 -4 3 164.64 11.1
 4 11 3 201.71 12.54
 11 4 3 165.87 11.72
 -4 11 5 238.05 13.04
 11 -4 5 245.9 13.86
 4 11 5 237.93 13.76
 11 4 5 245.71 14.59
 -4 11 7 82.09 7.92
 4 11 7 90.16 8.89
 11 -4 7 84.92 8.53
 11 4 7 83.38 9.05
 11 -4 9 12.8 2.94
 11 -4 9 11.5 2.08
 11 4 9 6.64 3.18
 -4 11 9 7.08 2.71
 4 11 9 4.57 3
 11 -4 9 9.01 3.35
 4 -11 9 11.19 2.4
 4 11 9 10.38 2.88
 11 -4 11 8.18 2.36
 -4 11 11 8.43 3.31
 11 4 11 5.77 2.93
 4 11 11 8.03 3.16
 4 11 11 4.49 2.91
 11 -4 11 5.39 3.07
 4 -11 11 7.49 2.74
 4 11 11 7.49 3.15
 11 4 11 6.04 2.05
 11 -4 13 114.5 7.63
 11 4 13 92.77 8.27
 11 4 13 113.18 7.94
 11 -4 13 103.42 6.69
 4 -11 13 109.43 8.06
 4 11 13 100.7 8.67
 11 -4 15 30.67 4.23
 4 -11 15 27.13 4.53
 11 -4 15 27.71 3.91
 11 4 15 23.67 4.04
 4 11 15 27.99 5.03
 11 4 17 53.74 5.32
 11 -4 17 60.64 4.94
 4 11 17 57.61 6.62
 4 -11 17 57.2 5.77
 11 4 17 60.85 5.95
 11 -4 17 57.76 5.62
 11 4 19 72.16 5.24
 11 -4 19 81.77 5.95
 4 11 19 64.5 6.05
 4 -11 19 78.86 5.79
 11 4 19 79.75 6.32
 11 -4 21 57.81 4.26
 4 -11 21 55.15 3.55
 11 4 21 65.84 4.82
 4 11 21 49.83 4.14
 11 -4 21 58.77 4.47
 11 5 -22 1.25 1.25
 11 -5 -22 2.21 1.3
 5 11 -22 3.39 1.7
 5 -11 -22 1.14 1.08
 11 5 -20 10.54 2.7
 5 11 -20 14.64 3.33
 11 5 -20 12.56 2.38
 11 -5 -20 12.23 2.7
 11 -5 -20 11.04 1.81
 5 -11 -20 9.68 2.6
 11 5 -18 42.7 4.6
 11 -5 -18 47.92 5.46
 5 -11 -18 41.97 5.13
 11 -5 -18 45.43 4.15
 11 5 -18 43.76 5.43
 5 11 -18 50.29 6.56
 11 5 -16 7.46 2.37
 11 -5 -16 10.78 3.46
 11 5 -16 9.46 3.49
 5 11 -16 8.45 3.94
 5 -11 -16 8.46 2.78
 11 -5 -16 10.4 2.3
 5 11 -14 5.69 3.67
 11 -5 -14 10.47 3.69
 11 5 -14 11.91 3.4
 11 5 -14 7.89 2.61
 11 -5 -14 9.28 2.29
 5 -11 -14 7.63 2.75
 11 5 -12 39.34 5.25
 11 5 -12 29.41 4.21
 11 -5 -12 35.48 5.06
 5 11 -12 38.32 5.71
 5 11 -12 47.66 7.87
 11 5 -12 45.42 6.94
 -5 -11 -12 37.18 4.78
 -11 -5 -12 29.76 4.39
 11 -5 -12 39.86 3.75
 5 -11 -12 38.67 5.04
 11 -5 -10 53.57 5.67
 11 5 -10 41.16 5.08
 11 5 -10 38.58 4.32
 5 11 -10 51.98 7.74
 11 5 -10 44.72 4.01
 11 5 -10 42.51 6.55
 -5 -11 -10 49.11 5.11
 11 -5 -10 44.86 4.27
 -11 -5 -10 46.25 5.2
 5 11 -10 54.64 6.47
 5 -11 -10 39.58 4.63
 11 -5 -8 50.11 4.92
 5 11 -8 46.81 5.42
 5 11 -8 59.65 8.03
 11 5 -8 50.03 6.15
 -11 -5 -8 53.03 5.02
 5 -11 -8 57.61 5.12
 -5 -11 -8 55.17 4.85
 5 -11 -8 49 4.73
 -5 11 -6 5.65 2.61
 11 5 -6 8.3 2.7
 5 11 -6 12.55 4.09
 11 5 -4 84.01 6.69
 -5 11 -4 78.15 7.35
 5 11 -4 75.4 8.56
 11 -5 -4 76.39 6.33
 11 5 -4 83.65 6.73
 11 5 -2 22.49 4.14
 -5 11 -2 14.18 3.19
 5 11 -2 26.35 5.2
 11 5 -2 17.09 2.72
 11 -5 -2 19.56 3.76
 11 -5 0 70.86 6.96
 11 5 0 67.1 7.25
 -5 11 0 83.38 7.25
 5 11 0 72.07 7.52
 11 5 2 18.11 4.26
 -5 11 2 18.54 3.55
 5 11 2 18.02 3.99
 11 -5 2 10.83 2.87
 -5 11 4 73.62 7.07
 11 -5 4 72.69 7.62
 5 11 4 74.75 7.71
 11 5 4 73.21 8.14
 11 5 6 11.88 3.98
 -5 11 6 7.87 2.68
 5 11 6 10.38 3.46
 11 -5 6 15.71 4.28
 11 -5 8 49.9 4.12
 11 -5 8 51.22 4.85
 11 5 8 48.69 6.88
 -5 11 8 50.83 6.35
 11 -5 8 56.32 7.17
 5 11 8 56.13 7.06
 5 -11 8 48.94 4.73
 5 11 8 60.92 6.05
 11 -5 10 53.9 5.28
 11 -5 10 47.37 3.94
 11 5 10 50.34 7.03
 -5 11 10 39.98 5.99
 5 11 10 54.63 7.24
 11 -5 10 50.74 6.75
 11 5 10 48.73 4.71
 5 -11 10 60.49 5.59
 5 11 10 55.36 6.15
 11 -5 12 34.67 4.4
 -5 11 12 40.86 6.25
 11 5 12 32.59 5.57
 5 11 12 38.81 5.83
 11 -5 12 31.46 5.01
 5 -11 12 43.01 5.17
 11 -5 12 39.6 4.07
 11 5 12 32.42 4.36
 5 11 12 43.55 5.88
 11 -5 14 5.38 2.51
 5 -11 14 5.31 2.46
 11 -5 14 11.52 2.82
 5 11 14 9.54 3.36
 11 5 14 14.01 3.53
 11 -5 16 10.98 2.91
 5 -11 16 7.21 2.82
 11 5 16 11.77 3.16
 11 -5 16 7.09 2.37
 5 11 16 9.6 3.71
 11 5 18 44.86 4.66
 5 11 18 43.23 5.49
 5 -11 18 45.32 4.92
 11 -5 18 51.44 4.98
 11 5 18 55 5.64
 11 5 20 16.08 2.44
 5 -11 20 12.44 2.31
 11 -5 20 12.39 2.5
 11 -5 20 12.62 2.7
 11 5 20 14.56 2.94
 5 11 20 13.66 2.93
 11 -5 22 2.92 1.31
 11 5 22 3.2 1.35
 5 11 22 0.85 1.02
 11 -6 -21 7.42 1.85
 11 6 -21 8.37 2.26
 6 11 -21 7.98 2.32
 11 -6 -21 4.42 1.07
 6 -11 -21 10.25 2.17
 11 6 -19 10.33 2.34
 11 6 -19 10.56 3.12
 11 -6 -19 15.6 3.21
 6 11 -19 12.94 3.85
 11 -6 -19 10.31 2
 6 -11 -19 9.59 2.6
 11 6 -17 7.14 2.48
 6 11 -17 5.54 3.26
 11 -6 -17 9.26 3.06
 11 6 -17 7.56 2.98
 6 -11 -17 9.67 2.85
 11 -6 -17 8.37 2.19
 11 6 -15 21.77 3.82
 11 6 -15 19.85 4.32
 11 -6 -15 21.19 4.23
 6 11 -15 24.07 5.45
 6 -11 -15 24.47 4.36
 11 -6 -15 24.83 3.47
 6 11 -13 10.05 3.99
 11 -6 -13 5.92 2.65
 11 6 -13 14.26 3.08
 11 6 -13 9.45 3.46
 -11 -6 -13 11.53 2.98
 11 -6 -13 10.31 2.52
 6 -11 -13 10.68 3
 11 6 -11 19.96 3.32
 6 11 -11 19.19 4.25
 11 6 -11 21.68 4.25
 11 -6 -11 22.83 3.86
 6 11 -11 21.17 5.57
 11 6 -11 30.76 5.98
 -6 -11 -11 22.95 4.01
 11 -6 -11 20.5 3.25
 -11 -6 -11 25.13 4.32
 11 -6 -11 21.63 2.82
 6 -11 -11 24.98 4.08
 11 -6 -9 89.79 6.73
 6 11 -9 77.36 9.17
 11 6 -9 81.06 8.27
 -6 -11 -9 87.79 6.8
 -11 -6 -9 94.52 7.37
 11 -6 -9 84.69 5.96
 6 -11 -9 86.55 6.56
 6 11 -9 80.61 7.54
 11 6 -9 80.94 6.8
 6 -11 -9 92.28 6.77
 11 -6 -7 7.52 2.23
 6 11 -7 9.17 3.02
 6 11 -7 13.86 4.39
 11 6 -7 6.53 2.76
 11 -6 -7 9.42 2.45
 6 -11 -7 10.37 2.41
 -6 -11 -7 6.04 1.99
 6 -11 -7 11.08 2.4
 11 6 -5 209.24 11.49
 6 11 -5 225.95 14.57
 -6 11 -5 223.28 12.13
 -6 11 -3 15.13 3.2
 6 11 -3 15.68 4.12
 11 6 -3 12.03 3.1
 11 6 -3 13.97 2.7
 11 -6 -3 14.01 3.12
 -6 11 -1 53.27 5.73
 6 11 -1 56.52 6.86
 11 -6 -1 53.39 6.01
 11 6 -1 49.85 6.27
 11 -6 1 57.1 6.5
 -6 11 1 61.51 6.14
 11 6 1 56.18 6.97
 6 11 1 57.31 6.52
 11 6 3 14.6 4.32
 6 11 3 20.13 4.36
 -6 11 3 16.8 3.48
 11 -6 3 19.1 4.54
 11 -6 5 239.92 14.04
 -6 11 5 227.37 12.34
 6 11 5 236.84 13.45
 11 6 5 235.1 15.08
 11 -6 7 15.51 2.73
 11 -6 7 14.17 2.75
 11 6 7 16.05 5.01
 -6 11 7 13.41 3.3
 6 11 7 18.41 3.95
 11 -6 7 18.64 4.44
 6 -11 7 15.73 2.56
 6 11 7 15.87 3.24
 11 -6 9 91.69 6.63
 11 -6 9 82.41 5.54
 -6 11 9 82.58 8.09
 6 11 9 102.3 9.49
 11 6 9 91.06 9.52
 6 -11 9 93.82 6.67
 6 11 9 87.5 7.43
 11 6 9 90.64 6.13
 11 -6 11 17.78 3.35
 11 6 11 29.35 5.7
 -6 11 11 30.46 5.22
 6 11 11 24.45 5.07
 6 11 11 33.56 6.04
 11 -6 11 17.06 4.08
 6 -11 11 23.84 4.07
 6 11 11 21.45 4.16
 11 6 11 26.63 4.14
 11 -6 13 11.67 3.1
 6 -11 13 5.74 2.52
 11 -6 13 6 2.34
 11 6 13 3.51 1.86
 6 11 13 7.6 3.53
 11 -6 15 21.41 3.58
 11 -6 15 19.74 3.51
 6 -11 15 18.64 3.85
 11 6 15 26.59 4.46
 6 11 15 25.21 4.95
 11 -6 17 7.15 2.38
 6 -11 17 8.63 2.89
 11 6 17 10.99 3.02
 6 11 17 10.99 3.6
 11 6 19 11.11 2.45
 11 -6 19 11.19 2.74
 11 -6 19 8.98 2.28
 6 -11 19 9.36 2.35
 11 6 19 11.13 2.75
 6 11 19 13.35 3.23
 6 -11 21 12.98 2.03
 11 -6 21 8.15 2
 11 6 21 10.31 2.05
 6 11 21 10.02 2.05
 7 11 -22 11.47 1.99
 7 -11 -22 14.99 1.7
 11 -7 -20 5.48 1.88
 7 11 -20 1.64 2.18
 11 7 -20 3.91 1.98
 7 -11 -20 0.84 1.42
 11 -7 -20 2.86 1.24
 11 7 -18 4.01 2.52
 11 -7 -18 8.67 2.66
 7 11 -18 4.99 3.17
 7 -11 -18 4.86 2.15
 11 -7 -18 6.3 1.78
 11 7 -16 4.15 2.62
 11 -7 -16 3.73 2.45
 11 7 -16 0.97 1.72
 7 11 -16 2.26 2.77
 7 -11 -16 0.71 2.01
 11 -7 -16 3.43 1.92
 11 -7 -14 20.63 3.7
 7 11 -14 18.55 5.04
 11 7 -14 21.9 4.69
 11 -7 -14 17.27 2.93
 7 -11 -14 21.53 3.92
 11 7 -12 38.96 5.57
 7 11 -12 36.92 5.93
 11 -7 -12 34.96 4.68
 -7 -11 -12 37.06 5.16
 -11 -7 -12 40.88 5.68
 11 -7 -12 43.86 4.45
 7 -11 -12 39.47 4.96
 11 -7 -10 6.06 2.54
 7 11 -10 4.26 3.31
 11 7 -10 2.82 2.64
 7 11 -10 -0.61 2.74
 11 7 -10 2.3 2.35
 11 -7 -10 5.31 2.55
 -11 -7 -10 4.7 3.07
 7 -11 -10 -0.39 2.44
 -7 -11 -10 0.95 1.67
 11 -7 -10 -0.62 1.61
 7 -11 -10 0.21 1.98
 7 11 -8 30.71 4.86
 11 7 -8 23.54 3.97
 11 -7 -8 30.83 4.1
 11 7 -8 24.03 4.72
 7 11 -8 27.35 5.46
 7 -11 -8 30.33 4.14
 11 -7 -8 32.69 4.09
 -7 -11 -8 40.56 4.84
 -11 -7 -8 31.2 4.56
 11 -7 -8 33.28 3.32
 7 -11 -8 32.49 4.04
 11 7 -6 56.27 5.5
 11 -7 -6 61.15 4.88
 11 7 -6 60.94 6.83
 7 11 -6 59.46 7.74
 7 -11 -6 62.89 5.32
 11 -7 -6 63.56 5.2
 7 -11 -6 64.94 5.39
 7 11 -6 57.99 6.37
 11 7 -4 15.92 3.34
 11 7 -4 13.03 3.11
 7 11 -4 11.46 3.82
 7 11 -2 86.23 8.49
 11 -7 -2 75.7 6.98
 11 7 -2 83.5 7.87
 11 7 0 -2.9 2.95
 -7 11 0 5.74 2.25
 7 11 0 1.19 2.43
 11 -7 0 3.79 2.55
 11 -7 2 84.96 8.14
 -7 11 2 86.17 6.94
 11 7 2 83.55 8.86
 7 11 2 89.69 8.13
 11 7 4 10.85 3.72
 -7 11 4 12.87 3
 7 11 4 11.11 3.2
 11 -7 4 9.29 3.06
 11 -7 6 59.48 4.97
 11 -7 6 50.96 4.8
 7 11 6 59.32 6.81
 -7 11 6 56.31 6.2
 11 7 6 57.74 7.97
 11 -7 6 48.09 6.5
 7 -11 6 52.19 4.43
 7 11 6 56.7 5.54
 11 -7 8 29.42 4.13
 11 -7 8 31.92 3.9
 11 7 8 36.74 6.7
 7 11 8 24.7 5.53
 -7 11 8 28.17 4.76
 7 11 8 35.14 5.37
 11 -7 8 31.99 5.69
 7 -11 8 27.75 2.97
 7 -11 8 28.46 3.81
 7 11 8 35.1 4.77
 11 7 8 24.36 3.27
 11 -7 10 2.28 1.91
 11 7 10 1.67 2.28
 7 11 10 -5.72 3.88
 -7 11 10 -0.31 2.07
 7 11 10 2 2.42
 11 -7 10 -3.32 2.76
 7 -11 10 -0.88 2.12
 7 11 10 1.44 2.61
 11 7 10 -1.77 1.97
 11 -7 12 41.13 4.84
 7 -11 12 42.24 5.32
 11 -7 12 35.88 3.93
 11 7 12 36.34 4.83
 7 11 12 45 6.05
 11 -7 14 26.73 3.94
 7 -11 14 25.92 4.45
 11 -7 14 19.17 3.35
 11 7 14 24.77 4.32
 7 11 14 30.52 5.25
 7 -11 16 4.43 2.88
 11 -7 16 4.98 2.83
 11 -7 16 1.73 1.86
 11 7 16 0.77 2.17
 7 11 16 5.07 6.08
 7 -11 18 6.15 2.56
 11 -7 18 8.88 2.88
 11 -7 18 10.11 2.46
 11 7 18 13.04 3.19
 7 11 18 9.08 2.86
 11 7 20 -0.63 1.23
 11 -7 20 -1.21 1.66
 7 -11 20 2.76 1.54
 11 7 20 0.01 1.63
 7 11 20 2.52 1.86
 11 -7 22 15.38 1.71
 11 7 22 13.37 1.61
 7 11 22 12.39 1.66
 8 11 -21 13.44 2.55
 11 8 -21 11.07 2.11
 8 -11 -21 17.24 2.09
 11 8 -19 29.86 4.22
 11 -8 -19 22.89 2.84
 8 11 -19 29.71 4.49
 11 -8 -19 23.16 2.62
 8 -11 -19 25.55 3.4
 8 11 -17 6.33 3.28
 11 8 -17 4.84 2.79
 11 -8 -17 2.3 2.03
 11 -8 -17 3.18 1.73
 8 -11 -17 -0.5 2.12
 11 -8 -15 75.27 6.39
 11 -8 -15 85.74 6.1
 8 -11 -15 69.83 6.55
 8 11 -15 67.65 8.07
 11 8 -15 76.84 7.91
 11 -8 -13 85.57 6.77
 11 8 -13 85.56 5.87
 -8 -11 -13 80.26 7.59
 -11 -8 -13 76.42 7.88
 11 -8 -13 86.57 6.27
 8 -11 -13 87.97 7.31
 8 11 -13 85.74 8.86
 11 8 -13 83.93 8.35
 11 -8 -11 52.12 5.39
 8 11 -11 54.88 7.1
 -8 -11 -11 51.93 6.09
 -11 -8 -11 51.45 6.17
 11 -8 -11 53.32 5.55
 11 -8 -11 52.09 4.84
 8 -11 -11 66.35 6.14
 11 8 -11 61.24 7.08
 11 -8 -9 131.55 7.89
 8 11 -9 159.97 13.28
 11 8 -9 131.84 10.87
 11 -8 -9 124.41 8.08
 8 -11 -9 158.49 9.26
 -8 -11 -9 129.9 8.81
 -11 -8 -9 120.85 8.69
 11 -8 -9 135.66 7.06
 8 11 -9 129.7 10.08
 11 8 -9 141.21 9.93
 8 -11 -9 156.41 8.89
 11 8 -7 12.64 3.3
 8 11 -7 12.99 3.34
 11 -8 -7 13.59 2.7
 8 11 -7 14.64 4.64
 11 8 -7 13.85 3.76
 -8 -11 -7 13.29 3.12
 8 -11 -7 14.9 3.29
 11 -8 -7 14.03 3.11
 11 -8 -7 10.5 1.95
 8 -11 -7 13.49 2.68
 11 -8 -5 123.35 6.59
 11 8 -5 126.33 9.6
 8 11 -5 132.26 11.07
 11 -8 -5 138.24 7.8
 8 -11 -5 137 7.7
 8 11 -5 146.35 10.09
 8 -11 -5 143.22 7.85
 11 8 -5 128.44 8.71
 11 8 -3 205.43 11.59
 8 11 -3 209.2 13.14
 11 8 -3 186.14 11.73
 -8 -11 -3 183.29 9.99
 8 -11 -3 203.14 8.78
 11 -8 -3 219.54 9.35
 8 11 -3 187.66 11.22
 8 11 -1 199.56 12.22
 11 -8 -1 201.18 11.89
 11 8 -1 204.57 13.09
 8 11 1 217.9 12.4
 11 -8 1 222.41 12.93
 11 8 1 204.2 13.78
 11 -8 3 214.49 9.08
 11 -8 3 215.79 13.25
 11 8 3 195.42 14.08
 8 11 3 210.57 12.21
 11 -8 3 227.8 9.54
 11 -8 5 136.92 7.62
 11 -8 5 146.12 11.15
 8 11 5 143.41 10.18
 11 8 5 127.92 11.85
 8 -11 5 133.94 6.69
 8 -11 5 119.73 6.41
 8 11 5 141.86 8.36
 11 -8 7 13.82 2.82
 11 -8 7 14.78 3.24
 11 8 7 21.16 5.73
 8 11 7 12.48 3.87
 8 11 7 13.21 3.29
 11 -8 7 15.34 4.33
 8 -11 7 11.31 2.16
 8 -11 7 12.29 2.45
 11 -8 7 13.1 2.37
 8 11 7 14.06 3.19
 11 8 7 11.05 2
 11 -8 9 170.89 9.32
 11 -8 9 172.04 12.08
 8 11 9 155.97 10.33
 11 8 9 155.7 13.14
 8 11 9 186.16 14.48
 8 -11 9 158.84 8.8
 11 -8 9 170.14 8.72
 11 8 9 163.21 9.09
 8 11 9 162.84 10.25
 11 -8 11 50.22 5.43
 8 11 11 51.91 7.22
 11 -8 11 63.24 7.12
 11 8 11 68.94 6.52
 11 -8 11 67.11 5.94
 8 -11 11 68.27 6.46
 8 11 11 63.69 6.87
 11 -8 13 94.16 7.54
 11 -8 13 85.62 6.31
 11 8 13 96.18 7.83
 8 -11 13 93.75 7.8
 8 11 13 94.14 8.51
 11 -8 15 77.52 5.99
 8 11 15 87.03 8.31
 8 -11 15 93.05 7.87
 11 8 15 89.49 7.58
 11 -8 15 94.7 7.54
 8 -11 17 1.66 2.29
 11 -8 17 2.18 2.46
 11 -8 17 3.1 1.66
 11 8 17 4.25 2.25
 8 11 17 0.6 2.46
 11 8 19 19.77 2.67
 11 -8 19 30.04 3.86
 8 -11 19 33.12 3.82
 11 8 19 28.51 3.67
 8 11 19 30.86 4.08
 8 -11 21 14.72 1.99
 11 -8 21 13.74 2.02
 8 11 21 13.81 2.15
 11 8 21 14.03 2.05
 11 9 -20 14.03 2.78
 9 11 -20 7.19 2.26
 11 -9 -20 7.94 1.4
 9 -11 -20 9.66 1.83
 9 11 -18 3.76 2.79
 11 9 -18 3.71 2.19
 11 -9 -18 0.4 1.29
 11 -9 -18 4.71 1.47
 9 -11 -18 5.18 2
 11 9 -16 23.97 4.94
 11 -9 -16 23.19 3.48
 9 11 -16 26.35 5.22
 9 -11 -16 23.17 3.78
 11 -9 -16 24.74 3.44
 11 9 -14 3.82 1.47
 9 11 -14 8.86 4.06
 11 -9 -14 10.54 2.85
 11 9 -14 12.4 4.06
 11 -9 -14 7.73 2.38
 9 -11 -14 9.5 2.97
 11 -9 -12 84.71 6.55
 -9 -11 -12 69.81 7.16
 -11 -9 -12 72.47 7.59
 11 -9 -12 85.34 6.26
 9 -11 -12 74.63 6.57
 9 11 -12 84.53 8.95
 11 9 -12 85.53 8.37
 9 11 -10 21.07 4.74
 11 9 -10 14.59 4.35
 11 -9 -10 16.3 3.15
 -9 -11 -10 24.82 4.62
 -11 -9 -10 16.06 3.97
 11 -9 -10 19.51 3.8
 9 -11 -10 13.04 3.2
 11 -9 -10 19.08 3.2
 9 -11 -10 17.43 3.36
 11 -9 -8 119.64 6.97
 9 11 -8 117.45 11.01
 11 9 -8 120.11 10.41
 11 -9 -8 108.45 7.64
 -9 -11 -8 132.62 8.96
 -11 -9 -8 119.77 8.75
 9 -11 -8 129.06 8.43
 9 -11 -8 130.22 7.88
 11 -9 -8 124.11 6.87
 11 9 -8 118.56 9.37
 9 11 -8 123.92 9.97
 11 9 -6 31.64 4.99
 9 11 -6 31.49 5.18
 11 -9 -6 27.08 3.34
 9 11 -6 31.28 5.86
 11 9 -6 29.25 5.08
 11 -9 -6 44.86 4.91
 9 -11 -6 36.31 4.51
 9 -11 -6 51.67 5.39
 11 -9 -6 39.17 3.71
 11 -9 -4 26.52 3.04
 11 9 -4 37.44 5.74
 11 -9 -4 27.9 3.02
 9 11 -4 34.24 5.92
 11 9 -4 29.09 4.56
 11 9 -4 27.28 4.57
 9 11 -4 29.02 4.96
 11 -9 -4 33.94 4.16
 9 -11 -4 35.69 4.17
 9 -11 -4 35.68 4.07
 11 -9 -4 32.36 3.26
 11 -9 -2 106.26 5.83
 9 -11 -2 109.74 5.69
 9 11 -2 119.23 9.52
 11 9 -2 105.27 9.43
 11 -9 -2 117.58 7.22
 9 -11 -2 118.77 7.13
 11 9 -2 102.21 8.57
 9 11 -2 99.85 8.84
 9 -11 0 257 9.4
 11 -9 0 252.6 9.63
 9 11 0 255.08 13.3
 11 9 0 238.27 14.77
 11 -9 0 266.82 10.68
 9 -11 0 250.72 9.85
 11 9 0 224.7 13.13
 9 11 0 212.77 13.13
 9 -11 2 123.5 7.04
 11 -9 2 125.82 7.26
 9 11 2 122.95 9.04
 11 -9 2 121.24 10.15
 11 9 2 104.62 10.24
 11 -9 2 117 7.17
 9 -11 2 108.01 6.49
 11 9 2 102.13 9.72
 9 11 2 96.78 9.79
 9 11 2 96.25 6.41
 11 -9 4 30.98 4.02
 9 11 4 31.14 4.61
 11 9 4 39.66 7.05
 9 11 4 24.31 5.95
 11 -9 4 33.95 5.82
 9 -11 4 27.25 3.18
 9 -11 4 32.59 3.71
 11 -9 4 34.82 4.3
 9 11 4 29.8 4.01
 11 -9 6 51.12 5.06
 11 9 6 43.98 7.33
 9 11 6 48.04 8.11
 11 -9 6 44.89 6.32
 9 -11 6 46.74 4.46
 9 -11 6 46.42 4.41
 11 -9 6 47.59 4.09
 11 9 6 42.89 4.37
 9 11 6 48.07 5.42
 11 -9 8 132.02 10.86
 11 9 8 146.43 12.84
 9 11 8 142.78 13.02
 9 -11 8 124.28 7.28
 9 -11 8 131.96 7.91
 11 -9 8 124.66 7.48
 9 11 8 144.12 9.78
 11 9 8 121.89 7.91
 11 9 10 21.28 5.32
 9 11 10 12.41 4.22
 9 -11 10 18.16 3.36
 11 -9 10 26.38 4.21
 9 -11 10 18.7 3.24
 11 9 10 18.9 3.68
 9 11 10 20.45 4.16
 11 9 12 81.64 7.42
 11 -9 12 82.83 7.01
 9 -11 12 85.94 6.12
 9 -11 12 80.74 7.12
 9 11 12 86.01 8.13
 9 -11 14 7.79 3.07
 11 9 14 11.93 3.14
 9 11 14 5.48 3.01
 11 -9 16 31.6 4.69
 9 -11 16 32.1 4.59
 11 9 16 31.09 4.63
 9 11 16 26.84 4.7
 11 -9 18 6.07 2.42
 9 -11 18 7.06 2.41
 11 -9 18 1.98 1.19
 11 9 18 6.31 2.35
 9 11 18 4.27 2.33
 11 9 20 6.01 1.31
 9 11 20 5.11 1.26
 9 -11 20 11.12 2.13
 11 -9 20 8.8 1.92
 11 9 20 11.92 2.17
 9 11 20 8.88 2.15
 10 11 -19 -2.54 2.36
 11 10 -19 0.05 1.86
 10 -11 -19 -0.27 1.15
 11 -10 -19 -1.37 1.13
 11 10 -17 -1.8 2.41
 10 11 -17 -0.61 2.36
 10 -11 -17 2.51 1.85
 11 -10 -17 4.24 1.71
 11 -10 -15 88.96 5.64
 11 -10 -15 91.47 6.1
 10 -11 -15 86.43 6.41
 11 10 -15 78.66 8.17
 10 11 -15 72.07 7.92
 11 -10 -13 94.91 6.3
 -10 -11 -13 75.59 7.71
 -11 -10 -13 82.93 7.85
 10 11 -13 84.91 8.97
 11 -10 -13 95.59 6.66
 10 -11 -13 90.04 6.9
 11 10 -13 83.3 8.55
 11 -10 -11 103.57 6.68
 -10 -11 -11 85.93 7.99
 -11 -10 -11 101.71 8.76
 11 -10 -11 99.29 6.76
 10 -11 -11 105.01 7.37
 10 11 -11 81.76 8.68
 11 10 -11 81.91 8.51
 10 11 -9 39.99 6.31
 11 -10 -9 36.97 4.02
 11 10 -9 33.36 5.71
 -11 -10 -9 41.16 5.59
 10 -11 -9 37.54 5.05
 11 -10 -9 45.3 5.45
 -10 -11 -9 36.41 5.13
 11 -10 -9 36.03 4.2
 10 -11 -9 38.53 4.46
 10 11 -7 185.45 13.19
 11 10 -7 183.78 12.51
 10 -11 -7 202.39 10.5
 11 -10 -7 187.79 10.09
 -11 -10 -7 191.6 11.03
 -10 -11 -7 196.41 10.97
 11 -10 -7 195.01 8.9
 10 11 -7 178.71 12.15
 11 10 -7 187.63 12.2
 10 -11 -7 194.66 9.4
 10 11 -5 113.04 10.18
 11 10 -5 114.92 9.73
 11 -10 -5 123.18 7.92
 10 -11 -5 121.32 7.87
 10 -11 -5 119.71 7.26
 11 -10 -5 119.33 6.65
 11 10 -5 114.02 9.63
 10 11 -5 106.17 9.38
 10 11 -3 46.65 6.59
 10 -11 -3 42.78 3.76
 11 -10 -3 42 3.95
 11 10 -3 37.47 5.78
 10 11 -3 37.68 5.87
 10 11 -3 26.25 4.59
 11 -10 -3 45.37 4.89
 10 -11 -3 47.56 4.78
 11 -10 -3 42.86 3.97
 10 -11 -3 44.79 4.42
 11 -10 -1 81.15 5.75
 11 10 -1 64.37 7.61
 10 11 -1 69.09 8.23
 10 -11 -1 74.75 5.38
 11 10 -1 61.6 7.77
 10 11 -1 71.08 8.52
 11 -10 -1 79.89 6.17
 10 -11 -1 73.6 5.82
 10 -11 1 80.67 5.99
 11 -10 1 79.9 5.99
 11 10 1 70.9 8.67
 10 11 1 77.58 9.16
 10 -11 1 72.87 5.87
 11 -10 1 86.34 6.43
 10 11 1 56.83 7.83
 10 11 1 66.22 5.13
 11 10 1 63.2 7.76
 10 -11 3 56.54 5.42
 11 -10 3 57.38 5.44
 11 10 3 52.57 8.25
 10 11 3 48.62 7.58
 11 10 3 43.02 4.04
 10 -11 3 51.39 4.93
 11 -10 3 53.49 5.08
 10 11 3 45.69 4.65
 11 10 3 38.31 6.2
 10 11 3 41.98 7.46
 11 -10 5 125.31 7.83
 11 10 5 104.93 11.08
 10 11 5 105.1 11.25
 10 -11 5 78.83 6.03
 11 -10 5 106.28 7.16
 10 -11 5 106.53 6.22
 11 -10 5 107.88 5.95
 10 11 5 117.22 7.79
 11 10 5 102.26 6.75
 11 10 7 201.47 15.11
 10 11 7 203.11 15.48
 11 -10 7 186.13 8.75
 10 -11 7 201.81 9.69
 10 -11 7 187.54 9.15
 11 -10 7 166.61 9.05
 11 10 7 204.52 10.34
 10 11 7 207.04 11.13
 10 -11 9 56.91 5.31
 10 -11 9 58.42 5.57
 11 -10 9 59.07 5.48
 10 11 9 57.35 6.28
 11 10 9 63.54 6.39
 10 -11 11 97.92 6.97
 10 -11 11 105.13 7.91
 11 -10 11 116.24 7.87
 11 10 11 105.05 8.37
 10 11 11 102.58 8.59
 11 10 13 93.49 8.02
 10 11 13 97.38 8.46
 10 -11 13 92.18 6.38
 10 -11 13 95.27 7.66
 11 -10 13 99.21 7.71
 10 11 15 85.5 7.49
 11 -10 15 81.4 5.78
 10 -11 15 89.39 7.32
 11 10 15 89.45 7.51
 11 -10 15 90.79 7.31
 11 -10 17 0.73 1.89
 10 -11 17 2.84 2.23
 11 -10 17 2.22 1.31
 10 11 17 1.83 2.08
 11 10 17 2.54 2.15
 11 10 19 -1.5 1.41
 11 -10 19 -1.77 1.57
 10 -11 19 -1.01 1.4
 11 10 19 0.15 1.31
 11 11 -20 2.81 1.45
 11 11 -18 16.88 3.31
 11 -11 -18 15.58 2.11
 11 11 -16 -1.34 2.9
 11 -11 -16 -0.33 1.42
 11 11 -14 33.86 3.99
 11 11 -14 21.97 4.74
 11 -11 -14 25.21 3.42
 11 11 -12 1.08 3.15
 -11 -11 -12 0.5 2.41
 11 -11 -12 -0.8 1.56
 11 11 -10 42.94 6.46
 -11 -11 -10 39.81 5.61
 11 -11 -10 43.92 5.37
 11 -11 -10 44.15 4.68
 11 11 -8 -0.84 2.7
 11 -11 -8 1.09 2.55
 -11 -11 -8 -1.25 2.03
 11 -11 -8 -1.68 2.08
 11 11 -6 75.85 8.07
 11 -11 -6 80.83 6.8
 11 11 -6 77.84 8.52
 11 -11 -6 80.39 6.07
 11 -11 -4 2.03 1.79
 11 11 -4 2.1 3.21
 11 11 -4 2.45 2.2
 11 -11 -4 3.52 2.51
 11 -11 -4 -0.63 1.71
 11 -11 -2 4.18 2.08
 11 11 -2 1.16 3.06
 11 11 -2 -4.82 3.14
 11 -11 -2 -0.09 2.08
 11 -11 -2 -0.6 1.46
 11 -11 0 2.23 2.15
 11 11 0 -0.88 3.14
 11 -11 0 -0.62 1.81
 11 11 0 -1.34 3.79
 11 -11 2 6.43 2.74
 11 11 2 1.77 2.64
 11 -11 2 1.15 1.62
 11 11 2 1.54 3.18
 11 11 4 2.95 3.59
 11 -11 4 2.67 2.28
 11 11 4 -2.28 1.63
 11 11 6 87.73 10.37
 11 -11 6 63.87 5.67
 11 -11 6 76.15 5.56
 11 11 6 83.92 6.89
 11 -11 8 0.19 1.99
 11 -11 8 -0.36 1.93
 11 11 8 -2.12 2.62
 11 -11 10 42.58 4.76
 11 -11 10 44.64 4.96
 11 11 10 51.45 5.8
 11 -11 12 -4.97 2.47
 11 -11 12 -0.58 2.07
 11 11 12 0.56 2.42
 11 -11 14 29.56 3.77
 11 -11 14 36.38 4.81
 11 11 14 25.76 4.39
 11 -11 16 0.83 1.94
 11 11 16 -4.54 2.89
 11 -11 18 22.31 3.05
 11 11 18 19.93 3.06
 11 -11 20 0.52 0.96
 11 11 20 -0.31 0.94
 12 0 -22 2.02 1.25
 0 -12 -22 0.91 0.67
 0 12 -20 10.4 2.1
 12 0 -20 15.07 3.09
 0 -12 -20 9.99 2.07
 12 0 -18 1.84 2.27
 0 12 -18 4.56 2.34
 0 -12 -18 4.37 2.06
 12 0 -16 230.27 12.42
 0 12 -16 238.31 11.86
 0 -12 -16 235.24 10.91
 12 0 -14 37.2 5.38
 0 12 -14 41.26 5.17
 0 -12 -14 40.32 4.79
 0 12 -12 278.95 16.07
 12 0 -12 259.22 12.8
 0 12 -12 274.22 12.18
 0 12 -10 61.9 7.75
 12 0 -10 72.46 6.68
 0 -12 -10 64.91 5.32
 0 12 -10 70.85 5.91
 0 12 -8 604.38 22.73
 0 12 -8 558.32 25.29
 12 0 -8 559.71 16.53
 0 -12 -8 572.18 14.13
 0 12 -6 61.1 8.25
 0 12 -4 368.96 18.52
 12 0 -4 350.87 12.94
 0 12 -2 36.36 5.84
 12 0 -2 46.79 5.32
 12 0 0 1167.01 27.42
 0 12 0 1295.53 32.39
 0 12 2 45 6.4
 12 0 2 47.22 6.28
 0 12 4 321.13 16.54
 12 0 4 318.08 15.96
 0 12 6 69.67 8.04
 12 0 6 62.52 7.7
 12 0 8 618.7 16.18
 0 12 8 670.4 24.69
 12 0 8 642.91 23.58
 0 -12 8 633.48 15.66
 12 0 10 85.77 6.47
 0 12 10 85.34 9.23
 12 0 10 78.36 8.25
 0 -12 10 93.05 6.75
 0 12 10 70.48 6.07
 12 0 12 264.54 11.73
 0 12 12 292.71 17.02
 12 0 12 260.07 9.74
 0 -12 12 293.02 12.06
 0 12 12 246.32 11.65
 12 0 14 40.13 5.03
 0 -12 14 41.72 4.74
 0 12 14 37.31 4.78
 12 0 14 38.48 4.42
 12 0 16 248.91 11.22
 12 0 16 248.41 10.83
 0 12 16 224.06 10.79
 0 -12 16 260.93 10.88
 12 0 18 2.23 1.63
 0 -12 18 6.3 2.01
 12 0 18 1.92 1.67
 0 12 18 4.77 2.01
 12 0 20 8.1 1.92
 0 12 20 10.28 1.89
 12 0 22 2.18 1.27
 12 0 22 0.1 0.94
 12 -1 -21 3.11 1.85
 1 12 -21 4.12 1.34
 1 -12 -21 6.07 1.61
 -1 -12 -21 4.27 1.34
 12 1 -19 35.3 3.76
 12 -1 -19 44.1 5.18
 12 1 -19 41.15 4.87
 -1 -12 -19 46.65 4.24
 1 -12 -19 37.74 4.23
 1 12 -19 42.45 4.67
 12 -1 -17 5.35 2.89
 1 12 -17 7.79 2.57
 12 1 -17 9.23 2.61
 12 1 -17 4.45 2.92
 -1 -12 -17 8.93 2.37
 1 -12 -17 9.56 2.73
 12 1 -15 62.09 6.72
 12 -1 -15 61.59 6.82
 -1 -12 -15 58.14 5.28
 1 -12 -15 59.91 6.01
 1 12 -15 64.41 6.58
 12 1 -15 50.86 5.29
 12 1 -13 24.64 4.45
 1 12 -13 27.04 4.57
 12 -1 -13 26.72 4.81
 -1 -12 -13 28.37 3.91
 1 -12 -13 23.83 4
 1 12 -11 115.67 11.04
 -1 12 -11 116.78 10.03
 12 1 -11 112.61 8.25
 12 -1 -11 119.61 8.56
 1 12 -11 108.83 8.02
 1 -12 -11 111.05 7.25
 -1 -12 -11 92.97 6.27
 1 12 -9 74.45 8.47
 -1 12 -9 98.15 9.19
 12 1 -9 79.85 6.73
 12 -1 -9 89.95 7.11
 -1 -12 -9 89.94 5.6
 1 12 -9 74.94 6.06
 1 -12 -9 94.89 6.47
 -1 12 -7 116.16 9.67
 1 12 -7 118.56 11.83
 -1 12 -7 107.01 10.75
 1 12 -5 239.91 15.63
 -1 12 -5 225.96 14.76
 -1 12 -3 228.14 14.2
 1 12 -3 222.11 14.33
 12 -1 -3 219.73 10.61
 12 1 -3 208.82 10.51
 12 -1 -1 211.54 11.33
 12 1 -1 213.14 11.46
 -1 12 -1 223.98 13.59
 1 12 -1 238.05 14.43
 12 -1 1 218.63 12.44
 12 1 1 220.15 12.52
 -1 12 1 233.65 13.74
 1 12 1 241.25 14.26
 -1 12 3 202.38 13.03
 1 12 3 207.26 13.31
 12 -1 3 205.9 12.51
 12 1 3 208.22 12.86
 -1 12 5 266.04 15.04
 1 12 5 287.3 15.79
 12 -1 5 269.12 14.97
 12 1 5 261.04 14.76
 1 12 7 103.82 9.8
 -1 12 7 117.63 10.48
 12 -1 7 109.15 9.75
 12 1 7 92.78 9.21
 12 -1 9 90.51 6.57
 -1 12 9 101.44 9.87
 1 12 9 116.14 10.51
 12 -1 9 104.09 9.55
 12 1 9 91.35 9.14
 1 -12 9 95.81 6.67
 -1 -12 9 87.13 6.05
 1 12 9 74.75 6.36
 -1 12 9 74.02 5.75
 12 -1 11 139.68 8.5
 -1 12 11 153.31 12.53
 1 12 11 134.35 11.48
 12 -1 11 150.16 11.25
 12 1 11 150.36 11.46
 -1 -12 11 104.38 7.05
 1 -12 11 138 8.19
 1 12 11 89.96 7.31
 -1 12 11 118.37 7.66
 12 -1 13 21.62 3.97
 12 1 13 25.15 4.17
 1 -12 13 20.71 3.56
 -1 -12 13 25.64 3.93
 12 -1 13 23.59 3.57
 12 1 13 17.61 3.12
 -1 12 13 21.67 3.75
 1 12 13 11.53 2.73
 12 -1 15 64.02 6
 12 1 15 68.44 6.31
 -1 -12 15 76.62 6.02
 12 -1 15 67.48 5.76
 12 1 15 58.27 5.52
 -1 12 15 64.11 5.8
 1 -12 15 64.04 5.96
 1 12 15 59.59 6.22
 12 1 17 15.8 3.06
 12 -1 17 15.73 2.87
 1 -12 17 16.03 3.16
 -1 -12 17 14.08 2.56
 12 -1 17 13.68 2.93
 1 12 17 14.32 3.38
 12 1 17 11.89 2.57
 -1 12 17 9.36 2.53
 12 1 19 55.29 4.48
 12 -1 19 46.92 3.77
 1 -12 19 46.61 3.83
 12 1 19 57.9 5.08
 1 12 19 46.04 4.31
 12 -1 19 49.07 4.5
 12 -1 21 7.53 1.94
 12 1 21 11.23 2.05
 1 12 21 7.7 1.38
 12 2 -22 46.23 3.18
 12 -2 -22 50.38 3.52
 2 -12 -22 48.93 3.17
 2 12 -20 0.2 1.77
 12 2 -20 0.53 1.7
 12 -2 -20 1.47 1.97
 12 2 -20 1.16 1.44
 -2 -12 -20 4.56 1.52
 2 -12 -20 2.45 1.71
 12 2 -18 40.16 5.07
 2 12 -18 36.47 4.9
 12 -2 -18 44.05 5.56
 -2 -12 -18 44.55 4.25
 12 2 -18 40.46 4.42
 2 -12 -18 43.13 4.97
 12 -2 -16 40.96 5.82
 2 12 -16 32.47 5.14
 12 2 -16 41.29 5.44
 12 2 -16 38.56 4.75
 -2 -12 -16 41.38 4.44
 2 -12 -16 39.94 5.08
 12 -2 -14 48.85 6.14
 12 2 -14 51.44 6.16
 -2 -12 -14 49.49 4.83
 2 -12 -14 53.31 5.82
 2 12 -14 55.98 6.45
 12 2 -14 48.05 5.2
 2 12 -12 255.57 16.47
 12 -2 -12 230.98 12.14
 12 2 -12 248.78 12.07
 -2 -12 -12 233.35 9.69
 2 12 -12 225.76 12.29
 2 -12 -12 227.61 11.02
 12 2 -12 229.48 10.1
 12 -2 -10 63.44 6.22
 2 12 -10 54.27 5.61
 12 2 -10 57.53 4.13
 12 2 -10 74.43 6.61
 2 12 -10 62.18 8.47
 -2 12 -10 73.6 7.79
 -2 -12 -10 63.85 4.92
 -12 -2 -10 65.92 5.13
 -2 -12 -10 64.24 4.72
 2 -12 -10 72.35 5.96
 2 12 -8 108.59 10.24
 -2 12 -8 109.16 9.09
 2 12 -8 114.96 11.84
 12 2 -8 98.11 6.98
 12 -2 -8 95.17 7.09
 2 12 -8 101.65 7.22
 2 -12 -8 94.72 6.38
 2 12 -6 20.42 5.33
 -2 12 -6 22.55 4.9
 -2 12 -4 47.34 6.67
 2 12 -4 50.86 7.38
 12 -2 -4 39.46 4.55
 12 2 -4 44.97 4.68
 -2 12 -2 195.99 12.64
 12 -2 -2 187.48 10.34
 2 12 -2 192.74 13.26
 12 2 -2 178.96 10.2
 12 -2 0 159.73 10.26
 12 2 0 175.42 11.07
 -2 12 0 181.36 11.97
 2 12 0 171.73 12.21
 -2 12 2 226.91 13.43
 12 -2 2 225.62 12.91
 2 12 2 235.87 14.19
 12 2 2 224.81 13.07
 2 12 4 58.63 7.34
 -2 12 4 56.19 6.9
 12 -2 4 53.53 6.66
 12 2 4 57.81 7.05
 12 -2 6 21.74 4.46
 12 2 6 22.63 5.03
 -2 12 6 20.53 4.76
 2 12 6 22.85 4.83
 12 -2 8 112.62 7.05
 -2 12 8 112.75 10.15
 2 12 8 121.06 10.75
 12 -2 8 117.46 10.06
 12 2 8 126.3 10.67
 -2 -12 8 110.65 6.44
 2 -12 8 120.72 7.2
 -2 12 8 101.11 6.14
 2 12 8 91.69 6.92
 12 -2 10 83.47 6.47
 -2 12 10 90.8 9.47
 2 12 10 88.47 9.3
 12 -2 10 85.82 8.56
 12 2 10 81.67 8.68
 -2 -12 10 86.69 6.22
 2 -12 10 90.32 6.71
 2 12 10 79.42 6.93
 -2 12 10 75.66 5.65
 12 -2 12 257.8 11.61
 -2 12 12 279.65 16.45
 2 12 12 271.35 16.15
 12 -2 12 252.43 13.78
 -2 -12 12 279.77 11.16
 2 -12 12 256.88 11.73
 12 2 12 266.11 10.37
 2 12 12 222.4 11.68
 -2 12 12 231.15 10.14
 12 -2 14 70.29 6.24
 12 2 14 68.71 6.46
 12 -2 14 62.23 5.38
 -2 -12 14 63.42 5.37
 2 -12 14 71.48 6.56
 12 2 14 66.56 5.86
 -2 12 14 56.19 5.24
 2 12 14 62.62 6.62
 12 2 16 35.31 4.67
 12 -2 16 55.23 5.37
 2 -12 16 52.44 5.54
 12 -2 16 43.84 4.76
 2 12 16 33.28 5.04
 12 2 16 38.44 4.52
 -2 12 16 30.78 3.69
 12 -2 18 49.17 4.32
 12 2 18 50.1 4.79
 12 2 18 49.84 4.94
 2 12 18 42.47 4.78
 12 -2 18 45.34 4.47
 2 -12 18 47.05 4.7
 12 2 20 2.24 1.36
 12 -2 20 1.3 1.42
 2 -12 20 1.8 1.3
 12 2 20 1.72 1.7
 2 12 20 2.2 1.5
 12 -2 22 44.76 2.75
 12 2 22 51.7 3.15
 12 -2 22 55.97 3.5
 12 3 -21 1.8 1.16
 3 12 -21 1.18 1.39
 12 3 -21 -0.16 1.4
 12 -3 -21 0.67 1.59
 3 -12 -21 1.67 1.42
 12 3 -19 2.3 1.86
 12 -3 -19 2.06 2.16
 12 3 -19 2.77 1.87
 3 12 -19 1.49 2.23
 3 -12 -19 2.61 1.97
 -3 -12 -19 1.3 1.13
 12 3 -17 4.71 2.5
 3 12 -17 7.99 3.23
 12 3 -17 6.48 2.42
 12 -3 -17 7.6 3.33
 3 -12 -17 7.24 2.86
 -3 -12 -17 6.49 1.88
 12 -3 -15 76.79 7.47
 12 3 -15 85.83 7.45
 -3 -12 -15 80.27 5.77
 3 -12 -15 76.49 6.97
 3 12 -15 84.33 8.11
 12 3 -15 92.48 7.46
 12 3 -13 24.63 4.43
 12 -3 -13 36.07 5.32
 3 12 -13 27.33 4.96
 12 3 -13 30.88 4.61
 -3 -12 -13 32.1 3.68
 3 -12 -13 27.49 4.36
 12 3 -11 7.66 2.58
 12 -3 -11 1.64 2.26
 12 3 -11 3.01 2.01
 3 12 -11 4.58 2.75
 3 12 -11 3.81 3.14
 -3 -12 -11 3.8 1.47
 -12 -3 -11 2.88 1.73
 -3 -12 -11 4.25 2.02
 3 -12 -11 4.77 2.11
 12 3 -9 56.5 5.41
 12 3 -9 56.16 4.45
 12 -3 -9 59.35 5.91
 3 12 -9 61.48 8.16
 -3 -12 -9 49.81 4.31
 -12 -3 -9 67.19 5.29
 3 -12 -9 56.03 5.37
 3 12 -9 53.16 5.88
 12 -3 -7 171.96 9.08
 -3 12 -7 190.07 10.93
 3 12 -7 180.84 14.63
 -3 12 -7 183.64 13.34
 3 -12 -7 174.18 7.79
 -3 -12 -7 167.42 10.27
 3 -12 -7 177.83 8.76
 3 12 -5 209.53 14.81
 -3 12 -5 206.86 13.4
 12 -3 -5 218.2 9.85
 -3 12 -3 55.85 6.99
 3 12 -3 57.87 7.49
 12 -3 -3 58.31 5.72
 12 3 -3 57.21 5.82
 12 -3 -1 19.81 3.95
 12 3 -1 20.79 3.89
 -3 12 -1 17 3.89
 3 12 -1 20.19 4.45
 12 -3 1 18.1 3.86
 12 3 1 17.84 3.93
 -3 12 1 12.21 3.47
 3 12 1 20.41 4.56
 12 3 3 48.91 6.59
 -3 12 3 47.55 6.35
 12 -3 3 43.73 6.12
 3 12 3 59.36 7.42
 -3 12 5 223.32 13.5
 3 12 5 236.83 14.41
 12 -3 5 231.66 13.85
 12 3 5 246.4 14.84
 12 -3 7 177.93 8.69
 -3 12 7 187.81 12.62
 3 12 7 172.41 12.65
 12 -3 7 179.8 12.43
 12 3 7 177.25 12.79
 3 -12 7 175.66 8.43
 3 12 7 161.22 9.24
 12 -3 9 60.11 4.36
 12 -3 9 73.69 6
 -3 12 9 74.11 8.31
 3 12 9 78.17 8.85
 12 -3 9 74.31 8.08
 12 3 9 73.47 8.53
 -3 -12 9 57.48 4.88
 3 -12 9 61.08 5.51
 3 12 9 60.55 6.11
 12 -3 11 8.67 3.24
 12 3 11 4.07 3.15
 -3 12 11 15.46 4.57
 3 12 11 4.3 3.58
 12 -3 11 5.91 2.86
 3 -12 11 7.73 2.87
 -3 -12 11 7.92 2.08
 3 12 11 10.5 3.39
 12 3 11 7.44 2.12
 12 -3 13 22.16 3.73
 3 -12 13 39.31 5.19
 -3 -12 13 34.4 4.04
 12 -3 13 33.17 3.9
 12 3 13 31.84 4.32
 3 12 13 24.61 4.45
 12 3 15 87.66 7.4
 12 -3 15 80.93 6.5
 12 -3 15 87.76 6.44
 3 -12 15 95.03 7.56
 12 3 15 91.13 6.94
 3 12 15 80.92 7.64
 12 3 17 7.48 2.75
 12 -3 17 7.1 2.46
 3 -12 17 8.63 2.79
 12 -3 17 8.17 2.57
 12 3 17 3.86 2.05
 3 12 17 4.77 2.49
 12 3 19 3.25 1.56
 12 -3 19 1.62 1.68
 3 -12 19 2.95 1.91
 3 12 19 0.72 1.78
 12 3 19 2.45 1.82
 12 -3 21 2.24 1.58
 3 -12 21 1.29 0.92
 12 -3 21 0.01 1.14
 12 3 21 2.15 1.4
 3 12 21 4.45 1.53
 12 -4 -22 9.84 1.58
 4 -12 -22 11.32 1.73
 12 4 -20 13.78 2.64
 12 4 -20 5.77 1.87
 12 -4 -20 7.09 2.1
 4 12 -20 9.57 2.64
 4 -12 -20 7.97 2.02
 12 4 -18 64.56 5.58
 12 -4 -18 60.81 6.14
 4 -12 -18 59.01 5.82
 4 12 -18 63.46 6.89
 12 4 -18 60.03 5.62
 4 12 -16 4.34 2.82
 12 -4 -16 6.88 3
 12 4 -16 4.72 2.95
 12 4 -16 4.9 2.17
 4 -12 -16 6.69 2.58
 12 -4 -14 190.5 11.37
 12 4 -14 217.41 11.11
 4 12 -14 224.66 13.25
 4 -12 -14 182.61 10.7
 12 4 -14 199.63 11.05
 12 -4 -12 4.66 3.03
 12 4 -12 7.96 3.04
 4 12 -12 6.51 2.77
 12 4 -12 12.31 3.13
 -12 -4 -12 8.36 2.82
 4 -12 -12 4.31 2.51
 12 4 -10 357.98 13.32
 12 -4 -10 339.22 13.93
 12 4 -10 349.13 10.93
 4 12 -10 350.4 20.09
 12 4 -10 334.51 16.17
 -12 -4 -10 307.13 12.38
 -4 -12 -10 324.12 12.37
 12 4 -10 318.08 12.41
 4 -12 -10 328.37 13
 4 12 -10 304.84 14.31
 12 -4 -8 41.92 4.99
 4 12 -8 38.23 5.11
 12 4 -8 34.36 3.94
 12 4 -8 39.53 3.95
 4 12 -8 49.27 7.62
 12 4 -8 39.16 5.42
 -12 -4 -8 44.42 4.44
 -4 -12 -8 39.11 4
 4 -12 -8 38.87 4.31
 4 -12 -8 36.73 4.43
 12 -4 -6 242.77 10.47
 4 12 -6 235.39 16.05
 -4 12 -6 263.74 15.25
 -4 -12 -6 239.62 12.3
 4 -12 -6 265.59 10.66
 -4 12 -4 65.75 7.61
 4 12 -4 73.15 8.54
 12 -4 -4 57.71 5.71
 12 4 -4 59.88 5.7
 -4 12 -2 279.89 14.19
 4 12 -2 276.99 15.85
 12 -4 -2 259.18 12.32
 12 4 -2 265.82 13.08
 12 -4 0 64.6 6.68
 12 4 0 72.54 7.46
 -4 12 0 82.75 7.87
 4 12 0 69.03 7.8
 12 -4 2 288.64 14.62
 -4 12 2 282.4 14.21
 4 12 2 300.97 16.01
 12 4 2 261.04 14.8
 12 -4 4 72.39 7.93
 4 12 4 64.12 7.62
 12 4 4 64.49 7.82
 -4 12 4 67.51 7.26
 12 -4 6 274.44 10.31
 4 12 6 300.59 16.37
 12 -4 6 291.15 15.73
 12 4 6 284 16.51
 4 -12 6 270.47 10.12
 4 12 6 257.23 11.55
 12 -4 8 33.31 3.59
 12 -4 8 34.75 4.37
 12 -4 8 38.63 6.07
 12 4 8 32.14 5.95
 -4 12 8 31.69 5.27
 4 12 8 40.82 6.34
 -4 -12 8 36.88 3.79
 4 -12 8 36.94 4.27
 4 12 8 39.04 5.03
 12 -4 10 370.29 10.71
 12 -4 10 368.41 13.51
 -4 12 10 428.32 19.91
 4 12 10 412.69 19.79
 12 -4 10 394.8 18.42
 12 4 10 398.55 19.38
 4 -12 10 386.45 14
 -4 -12 10 415.15 12.53
 12 4 10 379.08 11.68
 4 12 10 348.63 14.93
 12 -4 12 9.02 2.97
 12 -4 12 11.48 3.45
 4 -12 12 12.13 3.14
 12 4 12 7.97 2.48
 4 12 12 7.99 3.13
 12 -4 14 230.77 10.82
 12 4 14 219.71 10.59
 12 -4 14 213.53 9.62
 4 -12 14 229.52 11.75
 4 12 14 212.92 12.76
 12 4 16 8.74 2.74
 12 -4 16 8.47 2.57
 4 -12 16 12.56 3.62
 12 -4 16 5.9 1.93
 12 4 16 5.87 2.35
 4 12 16 8.22 3.38
 12 4 18 67.79 5.54
 12 -4 18 69.95 5.46
 4 12 18 57.73 5.86
 12 4 18 64.92 5.68
 4 -12 18 82.03 6.19
 12 4 20 11.12 1.92
 4 -12 20 9.39 1.91
 12 -4 20 10.14 2.52
 12 -4 20 8.19 1.87
 12 4 20 7.35 2
 4 12 20 8.77 2.22
 12 -4 22 12.23 1.73
 12 4 22 9.41 1.36
 12 5 -21 4.77 1.5
 12 5 -21 4.63 1.18
 5 12 -21 8.23 2.16
 12 -5 -21 2.72 1.4
 5 -12 -21 4.53 1.54
 12 5 -19 26.81 3.69
 12 5 -19 27.7 3.34
 12 -5 -19 29.15 3.84
 5 12 -19 27.81 4.45
 5 -12 -19 29.17 4.01
 5 12 -17 27.63 5.18
 12 5 -17 30.89 4.53
 12 5 -17 21.37 3.53
 12 -5 -17 25.81 4.3
 5 -12 -17 24.11 4.08
 12 -5 -17 24.16 2.91
 12 5 -15 0.54 2.08
 12 -5 -15 3.02 2.29
 12 5 -15 4.14 2.41
 5 12 -15 1.44 2.96
 5 -12 -15 4.35 2.74
 12 5 -13 36.5 5.01
 12 -5 -13 37.9 5.46
 12 5 -13 30.38 4.45
 5 12 -13 32.55 5.71
 5 -12 -13 33.96 4.86
 12 -5 -11 13.01 3.76
 12 5 -11 14.07 2.84
 5 12 -11 16.19 3.82
 12 5 -11 17.73 3.91
 12 5 -11 17.11 2.89
 5 12 -11 21.1 5.18
 12 5 -11 15.61 4.45
 -5 -12 -11 14.27 3.18
 -12 -5 -11 8.86 2.75
 12 -5 -11 18.76 2.96
 5 -12 -11 13.99 3.24
 12 -5 -9 102.72 7.68
 12 5 -9 98.2 6.25
 12 5 -9 98.5 6.53
 5 12 -9 108 11.12
 12 5 -9 101.74 8.83
 -5 -12 -9 103.27 7.09
 12 -5 -9 100.56 6.14
 -12 -5 -9 95.36 7.17
 5 -12 -9 102.14 7.3
 12 5 -9 101.31 7.23
 5 12 -9 99.73 8.57
 12 -5 -7 112.93 7.54
 5 12 -7 120.27 11.1
 12 5 -7 89.97 7.77
 12 5 -7 100.98 6.35
 5 12 -7 110.64 11.28
 -5 -12 -7 102.39 6.42
 -12 -5 -7 106.21 6.84
 5 -12 -7 119.79 7.31
 12 -5 -7 102.47 6.11
 5 -12 -7 109.02 7.31
 5 12 -7 102.19 8.16
 12 5 -7 98.02 6.77
 5 12 -5 9.29 2.61
 -5 12 -5 14.16 3.29
 12 5 -5 10.59 2.57
 5 12 -5 13.41 4.41
 12 -5 -5 11.29 3.01
 -5 -12 -5 11.68 3.09
 5 -12 -5 10.59 2.42
 -5 12 -3 268.58 13.98
 5 12 -3 266.7 15.79
 12 -5 -3 235.87 11.67
 12 5 -3 259.24 12.81
 -5 12 -1 239.04 12.75
 5 12 -1 222.96 13.93
 12 -5 -1 205.64 11.53
 12 5 -1 216.07 12.46
 12 -5 1 210.86 12.45
 12 5 1 217.99 13.37
 -5 12 1 199.63 11.64
 5 12 1 230.33 13.87
 12 -5 3 238.19 13.84
 -5 12 3 246.78 13.16
 5 12 3 266.86 14.97
 12 5 3 245.98 14.88
 12 5 5 7.32 2.89
 -5 12 5 10.89 3.41
 5 12 5 16.22 4.25
 12 -5 5 15.4 3.77
 12 -5 5 11.69 2.52
 12 -5 5 14.8 2.58
 5 12 5 12.97 5.39
 12 -5 7 121.64 7.56
 12 -5 7 122.86 6.72
 5 12 7 117.71 10.38
 12 -5 7 132.52 10.81
 -5 12 7 144.45 10.95
 12 5 7 132.55 11.45
 5 -12 7 129.61 7.5
 -5 -12 7 125.35 6.74
 5 12 7 116.15 8.3
 12 -5 9 112.83 7.48
 12 -5 9 121.43 6.67
 -5 12 9 124.02 10.38
 5 12 9 125.11 10.9
 12 -5 9 130.76 10.74
 12 5 9 121.42 10.96
 5 -12 9 129.22 8.06
 5 12 9 113.6 8.62
 12 -5 11 25.82 3.31
 12 -5 11 22.73 3.72
 12 5 11 29.71 5.67
 5 12 11 27.47 5.2
 -5 12 11 22.81 4.64
 5 12 11 15.27 4.44
 12 -5 11 15.07 3.87
 5 -12 11 22.76 3.94
 5 12 11 19.72 3.99
 12 5 11 17.21 3.12
 12 -5 13 41.43 5.07
 12 5 13 42.17 4.98
 5 -12 13 42.36 5.52
 12 -5 13 35.36 3.82
 5 12 13 32.55 5.41
 12 -5 15 5.36 2.31
 12 -5 15 3.62 1.87
 5 -12 15 7.26 2.95
 12 5 15 9.15 2.98
 5 12 15 5.3 2.98
 12 5 17 26.7 3.93
 12 -5 17 38.19 3.94
 12 -5 17 28.15 3.6
 5 -12 17 36.2 4.62
 12 5 17 36.98 4.42
 5 12 17 23.56 4.37
 12 5 19 26.41 3.19
 12 -5 19 34.04 3.48
 12 5 19 36.08 3.89
 5 -12 19 32.64 3.75
 12 -5 19 34.51 4.07
 5 12 19 28.35 4.03
 12 -5 21 5.36 1.6
 5 -12 21 2.07 0.97
 12 5 21 5.66 1.52
 5 12 21 4.62 1.58
 12 -6 -20 66.87 4.46
 6 -12 -20 60.45 4.55
 6 12 -20 58.1 5.34
 12 6 -20 55.32 4.58
 12 -6 -18 1.7 1.98
 12 6 -18 2.72 1.69
 12 6 -18 2.64 2.22
 6 12 -18 2.27 2.31
 12 -6 -18 3.46 1.33
 6 -12 -18 3.04 2.09
 12 6 -16 108.18 6.94
 12 -6 -16 103.44 7.81
 6 12 -16 96.04 8.91
 12 -6 -16 99.41 5.83
 6 -12 -16 92.29 7.43
 12 6 -16 96.36 7.94
 12 -6 -14 18.94 3.72
 12 6 -14 17.7 4.06
 6 12 -14 26.49 5.33
 12 6 -14 24.39 3.67
 6 -12 -14 24.11 4.36
 12 -6 -14 20.87 2.83
 12 -6 -12 33.35 4.95
 12 6 -12 36.44 4.28
 12 6 -12 28.55 4.53
 12 6 -12 31.58 3.53
 -12 -6 -12 31.3 4.67
 -6 -12 -12 33.24 4.88
 6 -12 -12 29.88 4.59
 6 12 -12 43.11 7.12
 12 6 -10 12.83 3.61
 6 12 -10 15.62 4.12
 12 -6 -10 14.88 3.36
 12 6 -10 10.09 2.5
 12 6 -10 9.96 2.28
 6 12 -10 7.16 3.68
 12 6 -10 15.14 3.94
 -12 -6 -10 8.28 2.68
 12 -6 -10 9.38 2.74
 -6 -12 -10 6.76 2.5
 6 -12 -10 16.45 3.55
 12 -6 -8 155.12 8.93
 6 12 -8 137.05 12.08
 12 6 -8 129.77 9.78
 6 -12 -8 153.1 8.57
 -6 -12 -8 140.71 8.4
 -12 -6 -8 149.74 9.1
 12 -6 -8 160.31 8.21
 6 -12 -8 140.3 8.43
 6 12 -8 130.01 9.72
 12 6 -8 135.8 8.83
 6 12 -6 12.35 3.55
 12 -6 -6 12.18 2.83
 12 6 -6 14.12 3.28
 6 12 -6 10.12 3.72
 12 6 -6 15.96 3.75
 12 -6 -6 14.52 2.75
 6 -12 -6 16.19 2.86
 -6 -12 -6 14.68 3.09
 6 -12 -6 16.32 3.26
 12 6 -4 188.58 10.15
 6 12 -4 192.1 13.56
 -6 12 -4 200.6 11.76
 12 -6 -4 188.15 10.4
 12 6 -4 192.83 10.49
 -6 -12 -4 192.44 10.85
 6 -12 -4 186.45 8.11
 6 -12 -4 181.91 8.91
 6 12 -4 163.63 10.2
 12 6 -2 15.09 3.59
 -6 12 -2 18.24 3.67
 6 12 -2 16.05 4.03
 12 -6 -2 15.35 3.36
 6 12 0 89.92 8.72
 12 -6 0 95.99 8.38
 12 6 0 91.69 8.86
 -6 12 0 93.61 7.93
 6 12 2 19.59 4.32
 12 6 2 21.42 4.93
 -6 12 2 30.32 4.77
 12 -6 2 25.64 4.8
 12 -6 4 176.97 12.17
 -6 12 4 198.31 11.8
 6 12 4 208.66 13.11
 12 6 4 191.88 13.74
 12 -6 4 183.73 8.33
 12 -6 4 186.15 8.62
 12 -6 6 18.23 3.06
 12 -6 6 15.36 3.32
 12 6 6 15.82 4.42
 -6 12 6 11.42 3.33
 6 12 6 18.25 4.38
 12 -6 6 18.71 4.64
 6 -12 6 10.67 2.58
 6 12 6 14.32 3
 12 -6 8 138.42 7.59
 12 -6 8 160.68 8.83
 -6 12 8 116.62 9.78
 6 12 8 164.05 12.13
 12 -6 8 168.05 12.17
 12 6 8 182.93 13.46
 6 -12 8 148.07 8.44
 6 12 8 157.06 10.07
 12 -6 10 19.43 3.21
 12 -6 10 19.51 3.73
 12 6 10 20.8 4.85
 6 12 10 15.42 4.46
 -6 12 10 22.8 4.46
 6 12 10 11.87 4.04
 12 -6 10 20.13 4.41
 6 -12 10 13.15 3.33
 6 12 10 24.5 4.66
 12 6 10 9.22 2.4
 12 -6 12 24.2 3.94
 6 -12 12 27.98 4.51
 12 6 12 30.71 4.33
 6 12 12 39.34 5.67
 12 -6 14 29.22 4.19
 6 -12 14 28.34 4.72
 12 -6 14 25.03 3.5
 12 6 14 26.83 4.16
 6 12 14 28.73 5.06
 6 12 16 119.38 9.46
 12 -6 16 129.47 7.38
 6 -12 16 129.76 8.84
 12 6 16 132.4 8.37
 12 6 18 -0.56 1.78
 6 -12 18 2.22 1.77
 12 -6 18 1.53 1.51
 12 -6 18 -2.09 1.98
 12 6 18 2.19 1.84
 6 12 18 1.33 2.05
 12 6 20 81.42 4.37
 12 -6 20 83.4 5.23
 6 -12 20 78.92 4.73
 12 6 20 76.83 4.87
 6 12 20 71.57 5.15
 7 -12 -21 40.7 2.92
 7 12 -21 46.61 3.9
 12 -7 -19 16.38 2.54
 7 12 -19 20.42 3.78
 12 7 -19 16.36 3.31
 12 -7 -19 13.82 1.76
 7 -12 -19 15.1 2.81
 12 7 -17 3.15 2.41
 7 12 -17 6.24 3.47
 12 -7 -17 2.61 2.25
 12 -7 -17 0.21 1.15
 7 -12 -17 1.78 1.99
 7 12 -15 33.2 5.88
 12 -7 -15 31.4 4.53
 12 7 -15 30.15 4.98
 7 -12 -15 33.11 4.9
 12 -7 -15 30.19 3.48
 12 -7 -13 20.08 3.87
 7 12 -13 22.82 4.88
 12 7 -13 19.44 4.36
 12 7 -13 19 2.72
 -12 -7 -13 16.17 3.92
 12 -7 -13 13.76 2.48
 7 -12 -13 18.35 3.67
 12 -7 -11 35.84 4.82
 12 7 -11 23.66 4.47
 7 12 -11 30.27 5.86
 12 7 -11 31.29 4.01
 -12 -7 -11 30.59 5.01
 -7 -12 -11 35.22 5.22
 12 -7 -11 30.42 4.17
 12 -7 -11 29.64 3.48
 7 -12 -11 27.9 4.48
 12 -7 -9 257.43 11.63
 12 7 -9 233.76 13.52
 -12 -7 -9 235.16 11.98
 -7 -12 -9 241.49 11.64
 7 -12 -9 261.84 11.91
 12 -7 -9 234.13 10.74
 7 12 -9 245.18 13.75
 7 -12 -9 258.45 11.72
 12 7 -9 244.74 12.99
 12 -7 -7 30.9 4.07
 7 12 -7 38.6 5.55
 12 7 -7 36.16 4.89
 7 12 -7 27.53 5.69
 12 7 -7 28.43 4.68
 7 -12 -7 40.33 4.65
 -12 -7 -7 43.22 5.08
 12 -7 -7 40.22 4.52
 -7 -12 -7 32.66 4.41
 7 -12 -7 36.29 4.25
 12 -7 -5 81.41 4.73
 12 -7 -5 90.95 6.26
 12 7 -5 85.7 7.46
 7 12 -5 97.86 10.11
 7 -12 -5 93.12 6.44
 12 -7 -5 84.96 6.04
 7 -12 -5 93.21 6.66
 7 12 -5 79.04 7.71
 12 7 -5 76.99 6.65
 12 -7 -3 9.57 2.26
 7 12 -3 17.13 4.33
 12 7 -3 12.99 3.37
 7 12 -3 13.33 3.89
 12 7 -3 12.16 2.84
 12 -7 -3 16.25 3.83
 12 -7 -3 19.7 3.19
 7 -12 -3 15.24 2.57
 -7 -12 -3 8.26 2.87
 12 -7 -1 89.43 5.49
 7 12 -1 100.54 9.23
 12 -7 -1 84.18 7.66
 12 7 -1 83.95 8.28
 -7 -12 -1 89.33 7.07
 12 -7 -1 95.57 6.18
 7 12 -1 73.39 7.74
 12 7 1 85.3 5.57
 12 -7 1 84.69 5.75
 7 12 1 100.65 9.07
 12 -7 1 104.94 9.12
 12 7 1 91 9.29
 -7 12 1 101.72 7.79
 12 -7 1 101.94 6.35
 7 12 1 81.08 8.81
 12 -7 3 14.73 2.82
 12 -7 3 16 2.82
 12 -7 3 19.11 3.2
 7 12 3 12.41 3.49
 12 7 3 12.09 4.12
 12 7 3 12.77 2.53
 -7 12 3 18.17 3.61
 12 -7 3 18.36 4.43
 12 -7 3 16.87 2.91
 7 12 3 6.97 3.52
 12 -7 5 100.86 6.75
 12 -7 5 101.09 6.81
 12 -7 5 98.23 9.34
 -7 12 5 100.01 8.23
 7 12 5 96.65 8.94
 12 7 5 93.92 10.02
 7 -12 5 91.66 5.93
 7 -12 5 93.05 5.36
 7 12 5 92.35 7.43
 12 -7 7 56.47 5.21
 12 -7 7 54.13 5.34
 12 7 7 48.88 7.16
 -7 12 7 48.69 6.11
 7 12 7 56.4 7.02
 12 -7 7 47.64 6.77
 7 -12 7 55 5.27
 7 12 7 56.72 6.09
 12 -7 9 242.39 10.31
 12 -7 9 251.15 11.47
 -7 12 9 264.97 13.81
 12 -7 9 285.75 15.76
 7 12 9 258.48 14.09
 12 7 9 245.71 15.85
 7 12 9 270.78 17.41
 12 7 9 255.71 10.48
 7 -12 9 247.3 11.35
 7 12 9 263.48 13.46
 12 -7 11 23.28 3.77
 7 -12 11 36.12 4.97
 12 7 11 35.78 4.46
 7 12 11 26.83 5
 12 -7 13 28.03 4.25
 7 -12 13 17.04 4.09
 7 12 13 20.99 4.63
 12 7 13 15.32 3.2
 7 -12 15 48.58 5.79
 12 -7 15 43.68 5.34
 12 -7 15 33.93 3.85
 12 7 15 37.91 4.76
 7 12 15 37.46 5.87
 7 -12 17 2.62 2.38
 12 -7 17 2.47 2.21
 12 -7 17 1.53 1.53
 12 7 17 0.21 1.97
 7 12 17 -0.2 2.88
 12 7 19 12.93 2.18
 12 -7 19 19.43 3.13
 7 -12 19 20.4 3.08
 12 7 19 16.97 2.63
 7 12 19 13.56 2.82
 12 -7 21 47.47 3.21
 12 7 21 46.31 2.96
 7 -12 21 41.84 2.64
 7 12 21 41.76 3.16
 12 -8 -20 4.72 1.17
 12 8 -20 5.27 1.62
 8 12 -20 6.34 1.95
 8 -12 -20 8.55 1.77
 12 8 -18 36.64 4.71
 12 -8 -18 42.11 3.84
 8 12 -18 35.7 5.2
 12 -8 -18 38.14 3.1
 8 -12 -18 35.33 3.92
 12 -8 -16 12.3 2.84
 8 12 -16 9.83 3.81
 12 8 -16 11.97 3.48
 12 -8 -16 9.61 2.16
 8 -12 -16 9.14 2.68
 12 -8 -14 125.86 8.07
 12 -8 -14 133.28 7.13
 8 -12 -14 125.83 8.58
 12 8 -14 135.21 10.29
 8 12 -14 125.18 10.61
 12 -8 -12 5.59 2.51
 12 8 -12 4.43 3.36
 8 12 -12 2.53 3.02
 12 8 -12 3.92 1.69
 -8 -12 -12 5.39 2.71
 -12 -8 -12 5.34 2.89
 12 -8 -12 4.74 2.05
 8 -12 -12 3.75 1.9
 12 -8 -10 402.85 14.31
 -8 -12 -10 378.77 15.44
 -12 -8 -10 398.75 16.39
 12 -8 -10 389.4 14.03
 12 -8 -10 406.55 12.04
 8 12 -10 378.97 18.02
 12 8 -10 373.5 16.41
 8 -12 -10 389.04 14.61
 12 8 -8 1.97 2.32
 12 -8 -8 3.85 2.48
 8 12 -8 3.18 3.24
 8 12 -8 2.32 3.42
 12 8 -8 2.59 2.13
 -8 -12 -8 5.77 2.39
 12 -8 -8 1.91 2.56
 8 -12 -8 5.6 3
 -12 -8 -8 2.81 2.27
 12 -8 -8 5.29 1.57
 8 -12 -8 3.89 1.78
 12 -8 -6 340.65 11.98
 8 12 -6 375.56 19.37
 12 8 -6 322.61 15.18
 8 -12 -6 360.6 13
 12 -8 -6 339.09 12.79
 8 -12 -6 342.07 12.77
 8 12 -6 319.94 15.75
 12 8 -6 323.8 14.69
 12 -8 -4 9.1 2.06
 8 12 -4 5.34 2.7
 12 -8 -4 10.11 1.82
 12 8 -4 5.15 2.39
 8 12 -4 5.51 3.29
 12 8 -4 12.53 2.96
 12 -8 -4 11.47 2.63
 8 -12 -4 12.18 2.83
 8 -12 -4 9.54 2.54
 12 -8 -2 432.25 12.22
 12 -8 -2 464.91 12.64
 12 8 -2 434.04 15.44
 8 12 -2 445.25 19.43
 12 8 -2 426.35 18.14
 -8 -12 -2 397.96 15.47
 8 -12 -2 465.22 13.6
 12 -8 -2 468.71 14.29
 12 8 -2 378.99 15.71
 8 12 -2 361.73 17.12
 12 -8 0 106.6 6.47
 12 -8 0 111.63 6.26
 8 12 0 115.29 9.71
 12 -8 0 113.34 9.38
 12 8 0 100.85 9.69
 12 -8 0 103.78 6.84
 -8 -12 0 103.79 7.46
 8 -12 0 102.93 6.19
 12 8 0 95.84 8.5
 8 12 0 96.21 9.48
 12 -8 2 472.1 14.04
 12 8 2 411.73 12.15
 12 -8 2 418.6 11.99
 8 12 2 450.1 18.52
 12 -8 2 452.76 19.2
 12 8 2 447.39 20.87
 12 -8 2 491.61 14.77
 8 -12 2 458.85 12.51
 -8 -12 2 431.29 14.15
 8 -12 2 429.03 11.29
 12 8 2 378.08 17.25
 8 12 2 371.85 19.67
 12 -8 4 14.63 3.34
 8 12 4 13.14 3.99
 12 8 4 18.33 4.71
 12 8 4 8.4 1.75
 12 -8 4 15.12 4.68
 8 -12 4 18.61 2.7
 8 -12 4 15.71 2.65
 12 -8 4 16.72 3.31
 8 12 4 16.11 3.57
 12 -8 6 332.84 12.28
 12 -8 6 381.25 18.32
 8 12 6 371.65 16.45
 12 8 6 365.44 19.73
 8 -12 6 329.88 10.66
 8 -12 6 337.15 11.93
 12 -8 6 335.76 10.21
 8 12 6 355.75 14.79
 12 -8 8 2.16 2.29
 12 -8 8 5.44 2.89
 12 8 8 2.65 2.79
 8 12 8 0.5 2.29
 8 12 8 6.87 2.87
 12 -8 8 6.95 3.77
 12 -8 8 1.99 1.7
 8 -12 8 2.89 1.9
 8 -12 8 0.96 1.95
 8 12 8 0.67 2.14
 12 8 8 -3.42 2.22
 12 -8 10 420.84 14.15
 8 -12 10 423.76 15.24
 12 8 10 455.77 15.41
 8 12 10 428.5 17.44
 12 -8 12 2.81 1.85
 8 -12 12 8.24 3.02
 12 8 12 -1.13 2.49
 8 12 12 3.36 2.59
 12 -8 14 136.75 7.21
 12 8 14 150.62 9.31
 8 -12 14 143.49 9.51
 12 -8 14 144.7 9.15
 8 12 14 133.3 10.2
 8 -12 16 13.84 3.43
 12 -8 16 11 3.09
 8 12 16 7.46 2.71
 12 8 16 12.58 2.96
 12 8 18 40.87 4.24
 8 -12 18 41.48 4.43
 8 12 18 37.47 4.56
 12 8 18 35.76 3.86
 12 -8 18 45.18 4.5
 12 8 20 3.23 1.03
 8 -12 20 9.07 1.82
 12 -8 20 7.5 1.83
 12 8 20 5.49 1.58
 8 12 20 8.58 2.01
 12 9 -19 11.97 2.59
 12 -9 -19 9.11 1.41
 9 12 -19 19.43 3.28
 12 -9 -19 16.85 1.69
 9 -12 -19 21.87 2.59
 12 -9 -17 96.34 5.5
 12 -9 -17 88.67 5.02
 9 -12 -17 92.95 6.15
 9 12 -17 82.56 7.72
 12 9 -17 87.77 7.27
 12 -9 -15 65.89 5.3
 12 -9 -15 67.59 4.94
 9 -12 -15 71.17 6.09
 9 12 -15 69.04 7.77
 12 9 -15 72.24 7.53
 9 12 -13 13.39 3.86
 12 -9 -13 17.95 3.29
 12 9 -13 9.69 3.65
 12 9 -13 9.86 2.5
 -9 -12 -13 14.58 3.72
 -12 -9 -13 10.79 3.44
 12 -9 -13 12.73 2.53
 9 -12 -13 16.21 3.53
 9 12 -11 25.15 5.51
 12 9 -11 19.97 4.33
 12 -9 -11 25.45 3.82
 -12 -9 -11 18.39 4.04
 12 -9 -11 24.16 4.18
 -9 -12 -11 17.6 3.96
 12 -9 -11 21.02 3.17
 9 -12 -11 24.86 3.96
 12 -9 -9 148 8.4
 -9 -12 -9 124.23 9.11
 -12 -9 -9 130.86 9.45
 12 -9 -9 134.42 8.7
 9 -12 -9 138.97 9.15
 12 -9 -9 125.62 6.96
 9 12 -9 124.12 10.44
 12 9 -9 128.23 9.98
 9 -12 -9 129.78 8.27
 12 -9 -7 -1.93 2.15
 12 9 -7 0.17 2.63
 9 12 -7 1.74 3.41
 9 12 -7 -4.73 3.5
 12 9 -7 3.35 2.04
 12 -9 -7 -0.15 1.99
 9 -12 -7 2.94 2.4
 -12 -9 -7 2.44 1.76
 -9 -12 -7 -0.44 2.06
 9 -12 -7 2.03 1.96
 12 -9 -7 3.07 1.44
 12 -9 -5 91.84 5.15
 12 -9 -5 97.07 6.12
 12 9 -5 95.19 8.22
 9 -12 -5 99.14 7.08
 12 -9 -5 95.96 6.97
 9 -12 -5 97.61 6.84
 12 9 -5 103.12 8.85
 9 12 -5 98.45 9.14
 12 -9 -5 102.65 5.69
 9 12 -3 33.86 6
 12 -9 -3 26.8 3.37
 12 -9 -3 33.11 3.44
 12 9 -3 29.93 5.38
 12 9 -3 31.96 5.15
 9 12 -3 23.36 4.59
 12 9 -3 25.79 4.34
 12 -9 -3 34.17 4.39
 9 -12 -3 29.75 3.94
 9 -12 -3 32.86 4.25
 12 -9 -1 171.9 7.7
 12 -9 -1 185.04 8.56
 9 12 -1 193.28 12.3
 12 9 -1 168.03 12.27
 -9 -12 -1 155.84 9.72
 9 -12 -1 181.07 8.79
 12 -9 -1 182.98 9.19
 12 9 -1 156.03 11.51
 9 12 -1 169.55 12.51
 12 -9 1 170.49 8.69
 12 -9 1 152.07 7.27
 9 12 1 175.36 11.16
 12 9 1 156.66 8.27
 12 9 1 153.33 12.47
 12 -9 1 165.28 8.81
 9 -12 1 153.33 8.07
 -9 -12 1 159.54 9.02
 12 9 1 144.42 11.66
 9 12 1 143.74 12.08
 12 -9 3 44.62 4.96
 12 9 3 45.15 7.19
 9 12 3 28.42 4.68
 12 9 3 34.55 3.82
 12 -9 3 49.93 7.01
 12 -9 3 43.29 4.87
 9 -12 3 32.04 3.42
 9 -12 3 37.68 4.14
 9 12 3 40.48 4.99
 9 12 3 32.88 7.48
 12 -9 5 115.08 7.69
 12 -9 5 115.13 10.19
 12 9 5 114.4 11.39
 9 12 5 111.57 11.46
 12 -9 5 110.03 7.5
 9 -12 5 108.84 6.63
 9 -12 5 87.68 6.03
 9 12 5 116.06 8.35
 12 -9 7 7.67 3.21
 12 9 7 3.72 3.6
 9 12 7 -0.63 3.12
 12 -9 7 2.89 2.97
 9 -12 7 -0.45 1.79
 12 -9 7 0.99 1.55
 9 -12 7 1.15 1.6
 9 12 7 -1.82 2.38
 12 9 7 -1.2 1.82
 9 -12 9 143.4 7.88
 9 -12 9 138.78 8.5
 12 -9 9 142.08 8.17
 12 9 9 140.42 8.67
 9 12 9 149.15 10.2
 9 -12 11 35.95 5.03
 12 -9 11 29.95 4.23
 9 -12 11 31.11 3.79
 12 9 11 34.3 4.66
 9 12 11 32.73 5.26
 9 -12 13 7.01 2.39
 12 -9 13 12.37 3.01
 12 9 13 15.22 3.45
 9 12 13 11.8 3.78
 12 9 15 79.62 6.62
 9 12 15 80.61 7.52
 9 -12 15 77.83 6.99
 12 -9 15 92.19 7.12
 12 -9 17 99.02 5.66
 9 12 17 110.57 7.75
 12 9 17 108.77 6.79
 12 -9 17 111.61 7.1
 9 -12 17 108.7 7.13
 12 9 19 14.73 2.29
 12 -9 19 16.49 2.45
 12 9 19 17.24 2.38
 9 12 19 16.25 2.65
 10 12 -20 19.61 2.54
 10 12 -18 22.7 3.76
 12 10 -18 15.3 2.94
 10 -12 -18 24.15 2.77
 12 -10 -18 19.91 2.11
 10 12 -16 24.24 4.47
 12 10 -16 24.18 4.39
 12 -10 -16 19.13 2.52
 10 -12 -16 22.99 3.27
 12 -10 -16 20.66 2.66
 12 10 -14 7.68 2.17
 10 12 -14 3.31 3.1
 12 -10 -14 11.97 2.44
 12 10 -14 4.9 3.23
 12 -10 -14 3.39 1.63
 10 -12 -14 5.47 2.42
 10 12 -12 29.42 5.91
 12 -10 -12 29.1 3.83
 12 10 -12 27.6 5.47
 -10 -12 -12 30.89 4.85
 -12 -10 -12 27.01 4.83
 12 -10 -12 32.89 3.94
 10 -12 -12 34.3 4.49
 12 10 -10 6.05 3.16
 12 -10 -10 5.11 1.71
 10 12 -10 9.83 4.1
 -10 -12 -10 8.09 3.05
 12 -10 -10 12.85 3.51
 -12 -10 -10 6.17 2.78
 10 -12 -10 10.27 3.17
 12 -10 -10 6.87 1.83
 10 -12 -10 5.44 2.65
 12 10 -8 36.44 5.94
 12 -10 -8 42.1 4.11
 10 12 -8 37.01 6.23
 10 -12 -8 42.66 5.36
 -10 -12 -8 47.54 5.85
 -12 -10 -8 45.83 5.9
 12 -10 -8 47.43 5.5
 12 -10 -8 45.18 4.44
 10 -12 -8 45.58 5
 12 -10 -6 64.45 4.82
 10 12 -6 68.09 7.92
 12 10 -6 57.46 6.82
 10 -12 -6 63.22 6.3
 12 -10 -6 66.17 6.26
 12 10 -6 58.78 7.19
 10 12 -6 65.59 7.87
 12 -10 -6 67.63 4.97
 10 -12 -6 66.58 5.73
 12 -10 -4 272.77 9.72
 12 -10 -4 249.23 9.13
 12 10 -4 244.79 13.09
 10 -12 -4 263.25 11.5
 12 -10 -4 276.68 11.93
 10 -12 -4 274.4 11.3
 12 -10 -4 267.31 9.46
 12 10 -4 230.69 14
 10 12 -4 242.56 14.82
 12 10 -2 42.91 6.8
 10 12 -2 46.85 7.35
 12 -10 -2 44.81 4.42
 12 10 -2 49.05 6.71
 10 12 -2 38.08 5.98
 12 -10 -2 38.66 4.65
 10 -12 -2 46.62 4.99
 10 -12 -2 47.64 4.94
 12 -10 -2 46.51 3.95
 12 -10 0 58.26 5.18
 12 10 0 58.77 7.8
 10 12 0 44.22 7.22
 10 -12 0 61.28 5.51
 12 -10 0 62.64 5.63
 12 10 0 45.5 7.16
 10 12 0 51.56 7.71
 12 10 2 37.69 4.16
 12 -10 2 41.47 4.83
 12 10 2 50.46 7.33
 10 12 2 39.24 6.98
 12 -10 2 39.47 4.82
 10 -12 2 41.88 4.56
 10 12 2 34.3 6.88
 12 10 2 25.19 6.3
 12 -10 4 265.65 11.46
 12 10 4 235.93 9.1
 12 10 4 254.18 16.83
 10 12 4 244.98 17.09
 12 -10 4 261.08 11.42
 10 -12 4 253.96 9.41
 10 12 4 249.89 11.64
 12 -10 6 62.33 6.19
 12 10 6 61.12 8.35
 10 12 6 66.03 9.41
 12 -10 6 60.4 5.72
 12 -10 6 63.46 4.86
 10 -12 6 62.39 5.54
 10 -12 6 54.41 5.01
 12 10 6 62.11 5.33
 10 12 6 62.83 6.41
 10 -12 8 30.89 3.87
 10 -12 8 40.28 4.61
 12 -10 8 36.83 4.27
 12 -10 8 42.52 5.06
 10 12 8 32.71 4.81
 12 10 8 35.27 4.31
 12 -10 10 11.18 2.88
 12 -10 10 7.55 2.5
 10 -12 10 13.32 2.96
 10 -12 10 9.8 3.12
 12 10 10 19.78 3.53
 10 12 10 11.28 3.32
 10 -12 12 30.85 4.46
 12 -10 12 20.65 3.58
 12 -10 12 26.81 4.31
 10 -12 12 29.83 3.91
 10 12 12 29.81 5.08
 12 10 12 29.5 4.66
 12 -10 14 2.75 1.87
 10 -12 14 2.7 2.29
 12 -10 14 2.43 2.05
 12 10 14 6.43 2.7
 10 12 14 4.06 2.88
 12 -10 16 26.38 3.19
 12 -10 16 28.04 3.85
 10 -12 16 31.01 4.04
 12 10 16 29.58 3.92
 10 12 16 28.93 4.35
 12 10 18 33.96 3.43
 12 -10 18 29.78 3.38
 10 -12 18 39.08 3.76
 12 10 18 25.11 3.05
 10 12 18 26.36 3.42
 10 -12 20 24.44 2.19
 10 12 20 26.52 2.31
 12 -10 20 26.25 2.23
 11 12 -19 15.91 2.6
 12 11 -19 14.14 2.31
 11 12 -17 6.2 2.77
 12 11 -17 8.59 2.88
 12 -11 -17 3.28 1.26
 11 -12 -17 2.54 1.12
 12 11 -15 24.95 2.59
 11 12 -15 26.42 4.94
 11 12 -15 28.51 2.96
 12 11 -15 26.16 4.92
 12 -11 -15 28.96 3.23
 11 -12 -15 28.58 3.45
 12 11 -13 8.23 3.62
 11 12 -13 9.04 3.87
 12 11 -13 12.2 2.65
 -11 -12 -13 7.15 2.95
 -12 -11 -13 10.45 3.12
 12 -11 -13 11.71 2.39
 11 -12 -13 12.3 2.65
 11 12 -11 56.54 7.18
 12 11 -11 50.65 6.98
 -11 -12 -11 52.22 6.41
 -12 -11 -11 47.5 6.18
 12 -11 -11 59.97 5.08
 11 -12 -11 49.78 5.09
 12 11 -9 38.56 6.2
 11 12 -9 36.63 6.39
 12 -11 -9 42.32 5.3
 -11 -12 -9 43.12 5.83
 -12 -11 -9 40.29 5.77
 11 -12 -9 38.7 5.25
 12 -11 -9 42.75 4.43
 11 -12 -9 38.35 4.51
 12 11 -7 17.83 4.43
 11 12 -7 18.12 5.08
 -12 -11 -7 27.23 4.73
 11 -12 -7 23.51 4.15
 12 -11 -7 21.33 4.32
 -11 -12 -7 19.37 4.02
 12 -11 -7 18.23 2.9
 11 -12 -7 21.76 3.45
 11 12 -5 55.81 7.48
 12 11 -5 55.39 7.35
 11 -12 -5 61.09 5.98
 12 -11 -5 59.61 6
 12 -11 -5 59.85 4.98
 11 -12 -5 60.8 5.45
 12 -11 -3 134.71 7.18
 12 11 -3 123.13 9.29
 11 12 -3 113.7 9.41
 11 -12 -3 145.09 8.84
 12 -11 -3 138.1 8.65
 11 -12 -3 141.54 8.08
 12 11 -3 126.58 11.23
 11 12 -3 124.87 11.43
 12 -11 -3 138.25 7.32
 12 -11 -1 59.39 5.23
 12 11 -1 48.62 6.71
 11 12 -1 46.39 6.85
 11 -12 -1 56.21 5.49
 12 -11 -1 56.8 5.63
 12 11 -1 47.94 7.56
 12 -11 -1 58.05 4.79
 11 12 -1 50.92 7.78
 12 -11 1 67.37 5.97
 12 11 1 70.44 8.89
 11 12 1 67.45 8.75
 11 -12 1 66.91 5.78
 12 -11 1 74.37 6.45
 11 12 1 58.49 8.59
 12 11 1 59.45 8.21
 12 -11 3 144.47 8.79
 12 11 3 139.65 7.71
 12 11 3 137.62 12.58
 11 12 3 149.9 13.22
 12 -11 3 141.95 8.68
 11 -12 3 141.18 8.33
 11 12 3 143.78 8.47
 12 11 5 52.68 8.06
 11 12 5 49.03 8.01
 12 -11 5 51.6 5.49
 11 -12 5 40.21 4.57
 11 -12 5 57.51 4.81
 12 11 5 47.03 4.81
 11 12 5 52.69 5.59
 12 -11 7 15.78 3.51
 12 -11 7 11.62 2.63
 11 -12 7 11.55 2.53
 11 -12 7 12.05 2.84
 11 12 7 12.19 3.26
 12 11 7 15.67 3.36
 11 -12 9 34.95 4.35
 12 -11 9 44.45 4.89
 12 -11 9 33.01 4.46
 11 -12 9 32.28 4.19
 12 11 9 35.46 4.74
 11 12 9 42.02 5.3
 11 -12 11 54.56 5.11
 12 -11 11 48.55 5.09
 11 -12 11 54.85 5.6
 12 -11 11 57.33 5.62
 12 11 11 59.57 6.2
 11 12 11 49.61 5.91
 11 -12 13 12.54 2.76
 12 -11 13 12.58 2.89
 12 -11 13 17.13 3.15
 11 -12 13 12.46 2.51
 12 11 13 8.17 2.63
 11 12 13 15.25 3.43
 11 -12 15 33.15 4.22
 12 11 15 38.06 4.65
 12 -11 15 33.75 4.19
 12 -11 15 31.91 3.31
 11 12 15 40.4 4.8
 12 -11 17 5.82 1.99
 11 -12 17 5.07 1.94
 12 11 17 2.34 1.66
 11 12 17 5.36 2.02
 11 12 19 16.59 1.89
 12 11 19 16.35 1.86
 12 -11 19 17.63 2.07
 11 -12 19 22.5 2.25
 12 11 19 16.91 1.88
 11 12 19 20.8 2.21
 12 12 -18 -0.3 1.4
 12 -12 -16 56.51 3.75
 12 12 -16 59.19 5.96
 12 12 -14 2.74 1.43
 12 12 -14 -1.98 2.4
 12 -12 -14 -2.33 1.55
 -12 -12 -12 92.98 7.97
 12 -12 -12 90 6
 12 12 -12 95.97 9.28
 12 12 -10 4.49 3.67
 12 -12 -10 0.59 2.5
 -12 -12 -10 -2.52 3.24
 12 -12 -10 -1.73 1.93
 12 -12 -8 293.92 13.02
 -12 -12 -8 299.56 14.3
 12 12 -8 269.96 16.08
 12 -12 -8 295.52 11.18
 12 12 -6 3.99 3.95
 12 -12 -6 0.79 2.49
 -12 -12 -6 2.66 2.86
 12 -12 -6 -0.63 1.71
 12 -12 -4 158.56 9.5
 12 12 -4 137.94 12.17
 12 -12 -4 137.63 7.76
 12 -12 -2 -2.95 2.48
 12 -12 -2 -1.9 1.37
 12 12 -2 3.35 3.58
 12 12 0 682.8 24.9
 12 -12 0 717.37 19.38
 12 12 0 649.91 28.08
 12 12 2 0.07 2.04
 12 -12 2 2.34 2.29
 12 -12 4 166.78 9.38
 12 12 4 175.57 9.12
 12 -12 6 1.73 2.38
 12 -12 6 2.99 2.09
 12 12 6 0.12 1.73
 12 -12 8 298.04 12.22
 12 -12 8 299.36 11.51
 12 12 8 320.25 13.47
 12 -12 10 -0.84 1.94
 12 -12 10 -1.72 1.73
 12 12 10 0.83 1.83
 12 -12 12 98.94 6.39
 12 12 12 98.64 7.4
 12 -12 12 104.87 7.18
 12 -12 14 -3.11 2.38
 12 -12 14 2.74 1.55
 12 12 14 -3.1 2.43
 12 12 16 55.61 4.62
 12 -12 16 59.27 4.69
 12 12 18 -1.18 1.23
 12 12 18 -0.1 0.97
 13 0 -21 -1.26 1.47
 0 -13 -21 -0.92 0.78
 13 0 -19 -1.63 2.2
 0 -13 -19 2.52 1.48
 13 0 -17 -0.54 2.27
 0 13 -17 0.48 2
 0 -13 -17 0.8 1.64
 13 0 -15 -4.41 3.07
 0 13 -15 -2.29 2.08
 0 -13 -15 1.96 2.07
 13 0 -13 4.9 3.55
 0 13 -13 0.64 1.92
 0 -13 -13 2.9 1.84
 0 13 -11 5.43 2.92
 13 0 -11 -2.35 2.6
 0 13 -11 3.18 2.39
 0 -13 -11 0.35 1.63
 13 0 -9 -2.02 1.37
 0 13 -9 -5.62 3.26
 13 0 -9 -1.3 2.66
 0 -13 -9 -0.51 1.68
 13 0 -7 -3.6 2.68
 0 13 -7 -3.42 3.16
 13 0 -7 -1.25 1.33
 0 13 -7 -1.13 2.36
 0 -13 -7 0.89 1.74
 0 -13 -7 0.38 1.21
 13 0 -5 13.48 2.93
 0 13 -5 -0.1 2.69
 13 0 -3 -1.6 1.98
 0 13 -3 -1.96 2.68
 13 0 -1 -0.25 1.84
 0 13 -1 -2.41 2.28
 13 0 1 2.57 2.96
 0 13 1 -0.47 1.98
 13 0 3 0.41 2.4
 0 13 3 -0.1 2.41
 13 0 5 0.62 2.08
 0 13 5 -2.09 3.44
 0 -13 5 -0.53 1.32
 13 0 7 -2.64 2.16
 13 0 7 2.92 1.34
 13 0 7 1.86 2.37
 0 13 7 4.38 3.27
 0 -13 7 1.58 2.05
 0 13 7 3.42 2.29
 13 0 9 -2.82 2.65
 13 0 9 -2.18 2.88
 0 13 9 -2.57 2.13
 0 -13 9 4.04 2.3
 0 13 9 0.37 1.5
 13 0 11 -2.02 2.13
 13 0 11 -2.14 3.31
 0 13 11 2.14 2.99
 0 -13 11 3.18 2.49
 0 13 11 0.34 1.97
 13 0 13 -3.33 2.8
 0 -13 13 -0.72 2.13
 0 13 13 -0.85 2.27
 13 0 15 -1.74 2.57
 0 -13 15 -0.31 1.85
 13 0 15 2.46 1.82
 0 13 15 3.45 2.44
 13 0 17 -0.27 1.74
 0 -13 17 -1.04 1.66
 0 13 17 -1.56 1.94
 13 0 17 -0.53 1.61
 13 0 19 0.84 1.63
 13 0 19 -0.96 1.31
 0 13 19 -0.01 1.33
 13 0 21 -1.12 0.92
 13 -1 -22 41.73 2.8
 13 1 -20 1.72 1.72
 13 -1 -20 0.65 1.69
 -1 -13 -20 3.34 1.26
 1 -13 -20 3.72 1.55
 13 -1 -18 21.93 4.1
 13 1 -18 20.19 3.81
 1 13 -18 16.98 3.38
 -1 -13 -18 20.71 2.98
 1 -13 -18 16.55 3.04
 1 13 -16 8.08 2.91
 13 -1 -16 4.91 2.81
 13 1 -16 7.09 3
 1 -13 -16 2.3 2.25
 -1 -13 -16 4.71 1.93
 13 -1 -14 19.57 4.38
 13 1 -14 23.76 4.78
 1 13 -14 26.29 4.5
 -1 -13 -14 24.94 3.56
 1 -13 -14 24.26 3.91
 13 1 -12 57.79 6.59
 13 -1 -12 58 6.61
 -1 -13 -12 63.41 5.46
 1 -13 -12 42.21 4.88
 1 13 -12 59.92 6.41
 1 13 -10 26.49 5.38
 -1 13 -10 26.98 5.03
 13 -1 -10 22.78 4.38
 13 1 -10 23.2 4.23
 1 13 -10 18.83 3.78
 -1 -13 -10 28.61 3.53
 1 -13 -10 22.53 3.37
 13 1 -8 96.64 7.47
 13 -1 -8 82.1 4.94
 13 1 -8 82.57 5.35
 13 -1 -8 84.53 7.03
 1 13 -8 63.42 8.01
 -1 13 -8 68 7.65
 1 13 -8 90.64 10.81
 1 -13 -8 71.3 6.64
 1 13 -8 91.59 6.94
 -1 -13 -8 78.43 5.42
 1 -13 -8 93.44 6.53
 13 -1 -6 13.32 3.15
 13 1 -6 14.6 3.33
 1 13 -6 7.01 4.03
 -1 13 -6 17.17 4.7
 13 1 -6 16.09 2.7
 -1 -13 -6 8.99 3
 1 -13 -6 11.28 2.62
 1 -13 -6 13.53 2.38
 13 -1 -4 35.3 4.46
 -1 13 -4 37.72 6.44
 13 1 -4 36.38 4.47
 1 13 -4 36.76 6.24
 -1 13 -2 123.09 10.74
 1 13 -2 118.6 10.79
 13 -1 -2 114.18 8.41
 13 1 -2 113.1 8.45
 13 -1 0 96.09 8.28
 13 1 0 92.65 8.16
 -1 13 0 100.3 9.46
 1 13 0 95.48 9.61
 13 -1 2 127.33 10.08
 13 1 2 133.2 10.47
 -1 13 2 129.36 10.69
 1 13 2 147.32 11.65
 13 -1 4 39.02 6.04
 13 1 4 36.52 5.91
 -1 13 4 40.24 6.38
 1 13 4 44.87 6.8
 13 -1 6 15.32 3.06
 13 1 6 13.9 2.53
 13 1 6 14.73 2.55
 13 -1 6 15.11 2.49
 13 -1 6 16.19 4.26
 13 1 6 13.76 3.87
 -1 13 6 16.91 4.38
 1 13 6 17.5 4.2
 1 -13 6 18.29 3.2
 -1 -13 6 16.37 3.03
 1 13 6 11.57 3.07
 -1 13 6 14.1 2.61
 13 -1 8 78.69 4.96
 13 -1 8 88.64 6.65
 13 1 8 89.54 6.61
 -1 13 8 105.68 10.21
 1 13 8 108.73 10.46
 13 -1 8 105.56 9.87
 13 1 8 98.31 9.8
 -1 -13 8 99.21 6.89
 1 -13 8 89.72 6.56
 -1 13 8 73.94 5.94
 1 13 8 76.82 6.8
 13 -1 10 27.41 4.25
 13 1 10 30.53 4.49
 13 -1 10 19.13 4.1
 13 1 10 35.94 6.01
 -1 13 10 37.24 6.56
 1 13 10 44.9 7.46
 -1 -13 10 25.97 3.79
 1 -13 10 35.97 4.71
 -1 13 10 17.36 3.46
 1 13 10 15.75 3.48
 13 -1 12 67.76 6.59
 13 1 12 71.6 6.6
 -1 -13 12 75.85 6.39
 1 -13 12 75.99 6.66
 -1 13 12 62.87 6.07
 13 1 14 22.65 3.98
 1 -13 14 30.75 4.48
 -1 -13 14 21.24 3.72
 1 13 14 22.3 4.19
 13 -1 14 19.18 3.05
 13 1 14 18.34 3.12
 -1 13 14 19.56 3.44
 13 1 16 6.27 2.42
 13 -1 16 5.28 2.05
 1 -13 16 6.73 2.38
 -1 -13 16 6.44 2.04
 1 13 16 4.83 2.53
 13 -1 16 5.49 2.14
 13 1 16 7.15 2.48
 -1 13 16 -0.61 1.68
 13 -1 18 22.17 3.12
 13 1 18 26.04 3.54
 1 -13 18 23.28 3.24
 13 -1 18 19.18 2.95
 13 1 18 26.53 3.33
 -1 13 18 16.04 2.36
 1 13 18 23.12 3.37
 13 1 20 3.13 1.27
 13 -1 20 4.58 1.51
 13 1 20 4.78 1.61
 1 13 20 3.56 1.35
 13 -1 22 43.4 2.8
 13 1 22 40.89 2.7
 13 -2 -21 8.38 1.94
 13 2 -21 5.95 1.59
 2 -13 -21 2.98 1.24
 2 13 -19 4.22 1.94
 13 2 -19 11.09 2.71
 13 -2 -19 5.62 2.25
 -2 -13 -19 8.05 1.68
 2 -13 -19 8.66 2.25
 2 13 -17 6.96 2.8
 13 -2 -17 7.74 3.16
 13 2 -17 11.48 3.3
 13 2 -17 8.48 2.32
 -2 -13 -17 9.13 2.12
 2 -13 -17 6.01 2.37
 13 -2 -15 31.99 5.28
 13 2 -15 33.77 4.94
 2 13 -15 29.64 4.66
 2 -13 -15 35.48 4.74
 -2 -13 -15 38.19 4.28
 13 -2 -13 20.12 4.22
 13 2 -13 27.51 4.75
 2 13 -13 15.55 3.5
 -2 -13 -13 26.44 3.63
 2 -13 -13 24.79 4.18
 13 -2 -11 3.6 2.18
 13 2 -11 -1.27 2.14
 2 13 -11 1.02 2.22
 2 13 -11 4.82 2.61
 -13 -2 -11 3.02 1.71
 -2 -13 -11 -1.01 1.37
 2 -13 -11 0.15 1.99
 13 2 -9 1.96 1.51
 2 13 -9 1.98 2.53
 -2 13 -9 6.95 3.11
 2 13 -9 4.1 2.29
 13 2 -9 5.31 2.33
 13 -2 -9 4.01 2.44
 2 -13 -9 4.03 1.74
 -2 -13 -9 4.49 1.74
 13 -2 -7 68.31 4.49
 13 2 -7 66.95 5.01
 13 2 -7 66.26 5.86
 13 -2 -7 75.97 6.69
 -2 13 -7 88.5 8.14
 2 13 -7 80.21 10.05
 -2 13 -7 52.04 7.66
 -2 -13 -7 52.81 6.33
 2 -13 -7 45.75 5.13
 2 13 -7 62.85 5.96
 -2 -13 -7 60.94 4.39
 2 -13 -7 68.02 5.68
 13 2 -5 182.32 8.01
 13 -2 -5 200.04 9.84
 13 2 -5 190.29 8.88
 2 13 -5 206.69 15.29
 -2 -13 -5 180.91 10.27
 2 -13 -5 202.97 9.09
 13 2 -3 7.01 2.43
 -2 13 -3 14.99 4.23
 2 13 -3 6.51 3.1
 13 -2 -3 10.34 2.7
 13 -2 -1 7.46 2.95
 13 2 -1 8.23 2.95
 -2 13 -1 10.64 3.83
 2 13 -1 5.47 3.47
 13 -2 1 10.33 3.25
 13 2 1 7.39 2.69
 -2 13 1 9.73 3.49
 2 13 1 9.15 3.57
 13 -2 3 8.91 2.92
 13 2 3 7.8 2.99
 2 13 3 4.38 3.07
 13 -2 5 196.28 8.22
 13 -2 5 185.19 8.46
 -2 13 5 201.31 13.53
 2 13 5 207.93 14.19
 13 -2 5 216.05 13.8
 13 2 5 196.37 13.43
 -2 -13 5 199.66 9.01
 2 -13 5 212.59 9.17
 13 -2 7 78.16 6.06
 13 2 7 77.63 4.85
 13 -2 7 69.33 4.95
 -2 13 7 79.51 8.96
 2 13 7 69.94 8.43
 13 -2 7 80.19 8.62
 13 2 7 79.11 8.7
 2 -13 7 78.29 6.09
 -2 -13 7 76.99 5.9
 2 13 7 60.85 6.15
 -2 13 7 66.96 5.33
 13 -2 9 4.54 2.5
 13 -2 9 5.01 1.6
 13 -2 9 6.11 3.15
 13 2 9 10.05 3.51
 -2 13 9 7.32 3.78
 2 13 9 12.71 4.06
 2 -13 9 7.67 2.4
 -2 -13 9 3.02 1.88
 -2 13 9 5.12 1.82
 2 13 9 2.17 2.19
 13 -2 11 -0.63 1.89
 13 -2 11 0.93 2.3
 13 2 11 -1.13 2.8
 -2 13 11 1.08 2.29
 2 13 11 3.88 2.82
 2 -13 11 6.62 3
 -2 -13 11 0.48 1.78
 -2 13 11 -3.12 2.29
 2 13 11 -0.32 2.19
 13 2 13 19.4 3.74
 13 -2 13 26.19 4.2
 2 -13 13 27.33 4.59
 -2 -13 13 25.45 3.73
 13 2 13 14.59 2.67
 -2 13 13 19.97 3.41
 2 13 13 17.02 3.82
 13 -2 15 35.34 4.58
 13 2 15 46.78 5.45
 -2 13 15 35.64 4.14
 13 -2 15 44.73 4.39
 -2 -13 15 38.58 4.19
 2 -13 15 45.81 5.3
 13 2 15 28.3 3.76
 2 13 15 35.74 5.05
 13 2 17 12.1 2.98
 13 -2 17 8.1 2.53
 2 -13 17 13.97 2.89
 13 -2 17 12.04 2.53
 13 2 17 12.65 2.79
 2 13 17 4.02 2.36
 13 2 19 9.86 2.22
 13 -2 19 10.56 1.94
 2 -13 19 7.44 1.98
 13 -2 19 10.35 2.13
 13 2 19 5.85 1.87
 2 13 19 5.84 1.83
 13 -2 21 8.14 1.83
 13 -2 21 6.45 1.25
 13 2 21 9.25 1.55
 2 13 21 5.98 1.21
 13 3 -20 11.12 2.11
 13 -3 -20 8.98 2.29
 3 13 -20 8.93 2.37
 3 -13 -20 9.34 2.06
 13 -3 -18 4.13 2.66
 13 3 -18 0.16 2.1
 13 3 -18 3.35 1.89
 3 13 -18 2.18 2.39
 3 -13 -18 1.72 1.85
 13 -3 -16 8.32 3.16
 13 3 -16 8.95 2.91
 3 13 -16 10.13 3.34
 13 3 -16 9.76 2.7
 3 -13 -16 9.03 2.67
 -3 -13 -16 10.27 2.3
 13 -3 -14 59.09 6.76
 13 3 -14 55.27 6.06
 -3 -13 -14 59.17 4.91
 3 -13 -14 57.58 6
 3 13 -14 55.41 6.61
 13 3 -14 57.01 5.71
 13 -3 -12 53.98 6.62
 13 3 -12 37.77 4.9
 3 13 -12 37.34 5.52
 -3 -13 -12 51.4 4.35
 3 -13 -12 47.96 5.67
 13 -3 -10 53.41 6.01
 13 3 -10 48.38 5.37
 13 3 -10 61.49 4.8
 3 13 -10 68.95 9.26
 -3 -13 -10 48.69 4.69
 -13 -3 -10 48.57 4.76
 3 -13 -10 45.81 5.24
 3 13 -10 56.8 6.37
 13 3 -8 26.57 3.96
 3 13 -8 21.83 4.3
 13 -3 -8 29.45 4.32
 13 3 -8 23.39 3.18
 3 13 -8 33.29 6.61
 -13 -3 -8 28.1 3.53
 -3 -13 -8 23.55 3.08
 3 -13 -8 24.49 3.63
 13 3 -6 60.71 4.83
 3 13 -6 57.7 5.73
 13 -3 -6 57.2 5.6
 13 3 -6 63.96 5.38
 13 -3 -6 60.1 4.24
 -3 13 -6 70.77 6.76
 3 13 -6 72.12 9.13
 -3 13 -6 70.72 8.9
 -13 -3 -6 62.53 4.65
 -3 -13 -6 61.26 6.73
 3 -13 -6 57.53 4.61
 3 -13 -6 71.25 5.94
 13 -3 -4 4.01 2.3
 13 3 -4 6.93 2.32
 -3 13 -4 4.65 2.77
 3 13 -4 7.53 3.57
 13 3 -4 6.41 1.83
 13 -3 -4 14.58 3.09
 -3 -13 -4 1.69 2.2
 3 -13 -4 8.44 2.21
 -3 13 -2 55.27 6.94
 3 13 -2 80.99 9.07
 13 -3 -2 73.64 6.82
 13 3 -2 70.1 6.94
 13 -3 0 80.88 7.5
 13 3 0 71.43 7.43
 -3 13 0 75.43 7.86
 3 13 0 90.15 9.18
 13 -3 2 79.77 8.08
 -3 13 2 69.01 7.75
 13 3 2 66.95 7.68
 3 13 2 93.83 9.45
 13 -3 4 9.36 2.39
 13 -3 4 9.04 2.79
 13 -3 4 10.51 2.14
 13 -3 4 8.55 3.57
 13 3 4 7.86 3.39
 -3 13 4 12.01 3.69
 3 13 4 8.84 3.99
 -3 -13 4 6.42 1.91
 3 -13 4 7.57 2.16
 13 -3 6 64.97 4.96
 13 -3 6 62.76 5.49
 13 3 6 52.8 4.12
 -3 13 6 64.61 7.82
 3 13 6 69.41 8.44
 13 -3 6 66.79 7.96
 13 3 6 67.78 8.19
 -3 -13 6 60.55 5.39
 3 -13 6 60.26 5.24
 -3 13 6 44.46 4.16
 3 13 6 63.17 6.27
 13 -3 8 29.58 4.25
 13 -3 8 29.6 3.44
 13 -3 8 26.99 5.14
 13 3 8 29.55 5.5
 -3 13 8 41.91 6.58
 3 13 8 29.11 5.92
 -3 -13 8 31.99 3.89
 3 -13 8 33.1 4.31
 -3 13 8 21.56 2.83
 3 13 8 26.8 4.23
 13 -3 10 69.67 4.95
 13 -3 10 69.88 6.29
 -3 13 10 67.45 8.25
 3 13 10 69.93 8.81
 13 -3 10 70.14 8.08
 13 3 10 80.19 8.77
 -3 -13 10 66.45 5.64
 3 -13 10 69.61 6.29
 -3 13 10 58.46 4.99
 3 13 10 61.5 6.48
 13 -3 12 51.39 5.61
 3 -13 12 52.89 5.92
 -3 -13 12 47.08 4.96
 13 3 12 56.23 4.73
 3 13 12 45.53 6.03
 13 -3 14 63.34 6.16
 13 3 14 64.73 6.56
 13 3 14 57.93 5.3
 3 -13 14 59.66 6.4
 3 13 14 52.72 6.34
 13 3 16 8.43 2.78
 13 -3 16 10.9 2.83
 3 -13 16 10.2 3.11
 13 -3 16 11.18 2.41
 13 3 16 9.98 2.59
 3 13 16 7.76 3.02
 13 3 18 3.54 1.87
 13 -3 18 6.65 1.96
 3 -13 18 4.91 2.06
 13 -3 18 2.77 1.59
 3 13 18 2.89 1.9
 13 3 18 3.65 1.85
 13 3 20 8.7 1.64
 13 -3 20 7.61 2.05
 3 -13 20 10.07 1.79
 13 -3 20 8.19 1.67
 13 3 20 11.03 1.97
 3 13 20 7.28 1.84
 4 13 -21 3.88 1.28
 13 -4 -21 1.44 1.17
 4 -13 -21 1.47 1
 13 4 -19 25.83 3
 13 4 -19 23.19 2.93
 13 -4 -19 32.74 3.96
 4 13 -19 19.2 3.23
 4 -13 -19 29.54 3.6
 13 4 -17 9.96 2.59
 13 -4 -17 10.11 3.06
 13 4 -17 7.83 2.62
 4 13 -17 9.47 3.13
 4 -13 -17 10.9 2.92
 13 -4 -15 11.93 3.43
 13 4 -15 10.62 2.96
 13 4 -15 11.54 3.18
 4 13 -15 12.62 4
 13 -4 -13 59.12 6.73
 13 4 -13 52.77 5.86
 4 13 -13 49.59 6.58
 4 -13 -13 44.35 5.51
 13 4 -13 49.31 5.51
 13 -4 -11 77.95 7.37
 13 4 -11 70.37 5.13
 13 4 -11 70.15 6.36
 -4 -13 -11 67.74 6
 -13 -4 -11 66.55 6.28
 4 13 -11 53.5 6.67
 4 -13 -11 64.32 6.4
 13 4 -11 56.43 5.63
 13 -4 -9 215.09 11.28
 13 4 -9 201.94 9.04
 13 4 -9 192.63 9.78
 4 13 -9 238.47 16.4
 -4 -13 -9 201.67 9.39
 -13 -4 -9 206.11 10.01
 4 -13 -9 196.65 10.29
 13 4 -7 54.56 4.83
 13 -4 -7 58.25 4.05
 13 4 -7 66.65 5.46
 13 -4 -7 67.71 6.24
 4 13 -7 75.22 9.9
 4 13 -7 64.59 8.47
 -4 13 -7 42.54 6.58
 -4 -13 -7 59.74 4.79
 4 -13 -7 63.34 5.33
 -13 -4 -7 69.98 5.49
 13 -4 -7 62.15 4.5
 4 -13 -7 60.56 5.59
 4 13 -7 61.61 6.66
 13 4 -5 157.32 7.96
 13 4 -5 164.48 7.9
 13 -4 -5 151.17 6.72
 13 -4 -5 164.48 9.03
 4 13 -5 178.25 14.19
 -4 13 -5 167.67 12.29
 4 -13 -5 159.41 7.4
 -4 -13 -5 144.55 10.17
 4 -13 -5 166.67 8.91
 4 13 -5 142.36 9.43
 13 -4 -3 247.91 10.46
 13 4 -3 239.69 9.64
 -4 13 -3 246.34 14.28
 4 13 -3 255.67 16.13
 13 -4 -3 249.08 12.25
 13 4 -3 243.85 12.34
 -4 -13 -3 239.67 11.84
 13 4 -1 45.91 5.92
 -4 13 -1 47.45 6.34
 4 13 -1 43.23 6.69
 13 -4 -1 44.98 5.61
 13 4 1 41.51 6.17
 4 13 1 43.22 6.54
 -4 13 1 30.29 4.93
 13 -4 1 39.99 5.69
 13 -4 3 231.87 9.17
 13 -4 3 227.81 9.93
 13 -4 3 233.13 9.33
 13 -4 3 229.74 13.87
 -4 13 3 192.74 12.39
 4 13 3 258.89 15.29
 13 4 3 239.93 14.84
 4 -13 3 233.44 9.24
 -4 -13 3 238.58 10.12
 4 13 3 175.91 12.12
 13 4 5 156.87 6.96
 13 -4 5 155.51 8.2
 13 -4 5 175.42 8.25
 -4 13 5 128.52 10.38
 13 -4 5 164.48 12.1
 4 13 5 178.13 12.9
 13 4 5 168.79 12.8
 -4 -13 5 152.77 8.08
 4 -13 5 155.69 8.11
 4 13 5 135.55 8.97
 13 -4 7 63.09 5.1
 13 -4 7 69.02 5.86
 -4 13 7 49.48 6.79
 4 13 7 83.15 8.97
 13 -4 7 68.44 7.99
 13 4 7 66.56 8.29
 -4 -13 7 69.21 5.51
 4 -13 7 69.21 5.93
 4 13 7 66.81 6.63
 13 -4 9 193.99 10.2
 -4 13 9 201.2 13.69
 4 13 9 194.42 13.96
 13 -4 9 189.7 13.12
 13 4 9 201.61 14.14
 4 -13 9 198.13 10.18
 -4 -13 9 168.45 8.69
 4 13 9 178.94 11
 13 -4 11 80.67 6.98
 13 -4 11 63.64 4.74
 13 -4 11 74.63 7.92
 -4 -13 11 88.85 6.34
 4 -13 11 86.2 7.13
 4 13 11 69.33 7.22
 13 -4 13 67.01 6.39
 4 -13 13 68.42 6.71
 13 4 13 69.04 5.83
 4 13 13 53.66 6.6
 13 4 15 21.81 3.83
 13 -4 15 16.94 3.52
 4 -13 15 25.85 4.38
 13 -4 15 16.59 2.66
 13 4 15 16.32 3.14
 4 13 15 12.87 3.71
 13 4 17 7.42 2.39
 13 -4 17 12.07 2.54
 4 -13 17 11.94 2.88
 13 -4 17 10.5 2.32
 4 13 17 6.28 2.39
 13 4 17 10.35 2.44
 13 4 19 33.38 3.46
 4 -13 19 28.45 3.21
 13 -4 19 28.01 2.8
 13 -4 19 33.99 3.85
 13 4 19 27.68 3.07
 4 13 19 25.56 3.48
 13 -4 21 3.01 1.29
 13 4 21 1.75 0.9
 4 13 21 4.49 1.31
 5 13 -20 8.06 2.23
 13 5 -20 12.35 1.67
 13 -5 -20 9.02 1.97
 13 5 -20 8.39 1.62
 5 -13 -20 8.71 1.91
 5 13 -18 9.48 3.2
 13 5 -18 9.14 2.27
 13 -5 -18 9.23 2.8
 13 5 -18 16.33 3.45
 5 -13 -18 11.19 2.72
 13 5 -16 10.63 2.85
 13 -5 -16 7.26 3.03
 13 5 -16 6.09 2.78
 5 13 -16 4.59 2.73
 5 -13 -16 10.01 3
 13 5 -14 17.68 3.38
 13 -5 -14 26.65 4.59
 5 13 -14 18.34 4.48
 13 5 -14 15.91 3.38
 5 -13 -14 17.17 3.78
 13 5 -12 2.83 2.14
 13 -5 -12 7.72 3.14
 5 13 -12 1.86 3.35
 13 5 -12 3.19 2.56
 13 5 -12 2.94 1.87
 -13 -5 -12 6.69 2.44
 5 -13 -12 5.89 2.61
 13 5 -10 19.39 3.69
 13 -5 -10 14.08 3.67
 5 13 -10 10.15 4.2
 13 5 -10 18.97 3.67
 13 5 -10 14.36 2.81
 13 -5 -10 11.5 2.57
 -5 -13 -10 10.42 2.93
 -13 -5 -10 14.27 3.27
 5 -13 -10 9.53 2.86
 13 5 -8 96.79 6.61
 13 5 -8 70.8 5.62
 13 -5 -8 103.36 7.75
 5 13 -8 109.84 11.25
 -5 -13 -8 93.41 6.6
 -13 -5 -8 69.96 6.05
 13 -5 -8 96.61 6.1
 5 -13 -8 99.2 6.92
 5 13 -8 85.77 7.96
 13 5 -8 79.29 6.42
 5 -13 -8 90.2 7.01
 13 -5 -6 160.97 6.82
 13 5 -6 161.61 7.76
 13 5 -6 168.67 8.72
 13 -5 -6 168.52 9.38
 5 13 -6 177.64 14.13
 -5 13 -6 174.06 12.11
 -5 -13 -6 151.18 7.63
 5 -13 -6 162.01 8.34
 13 -5 -6 157.45 7.64
 5 -13 -6 170.87 9.31
 5 13 -6 158.04 10.63
 13 -5 -4 124.13 7.68
 13 -5 -4 123.17 6.32
 13 5 -4 121.44 7.24
 5 13 -4 131.48 11.76
 -5 13 -4 144 10.69
 13 -5 -4 117.54 8.15
 5 -13 -4 119.84 6.54
 -5 -13 -4 108.65 8.65
 13 -5 -4 121.82 6.69
 5 -13 -4 129.22 8.03
 5 13 -4 121.14 9.17
 13 -5 -2 59.69 5.19
 13 -5 -2 57.44 4.51
 13 5 -2 60.71 5.1
 5 13 -2 49.71 6.18
 -5 13 -2 68.88 7.51
 5 13 -2 66.1 8.3
 13 -5 -2 56.54 6.32
 13 5 -2 58.29 6.49
 -5 -13 -2 53.33 5.67
 13 -5 0 85.66 6.08
 13 5 0 82.65 5.7
 13 -5 0 86.28 5.77
 5 13 0 91.34 9.34
 13 -5 0 84.97 7.99
 13 5 0 88.89 8.66
 -5 13 0 81.96 7.94
 -5 -13 0 81.7 6.61
 5 13 0 66.64 7.63
 13 -5 2 58.74 4.72
 13 -5 2 60.49 4.84
 13 -5 2 63.94 5.4
 13 5 2 55.93 4.52
 13 -5 2 63.54 7.25
 13 5 2 69.43 7.95
 -5 13 2 58.66 6.77
 5 13 2 72.48 8.42
 5 -13 2 60.02 4.69
 -5 -13 2 58.02 5.41
 5 13 2 43.87 6.62
 13 -5 4 130.73 7.39
 13 5 4 120.54 6.3
 13 -5 4 110.05 7.24
 13 -5 4 121.93 7.29
 13 -5 4 129.08 10.7
 -5 13 4 135.57 10.36
 5 13 4 124.11 10.67
 13 5 4 123.33 11.22
 5 -13 4 125.54 7.13
 -5 -13 4 123.1 7.47
 13 -5 6 173.63 8.58
 13 -5 6 173.36 9.15
 -5 13 6 179.07 12.34
 13 -5 6 187.69 13.01
 5 13 6 185.75 13.17
 13 5 6 191.52 13.76
 -5 -13 6 182.99 8.92
 5 -13 6 175.95 8.86
 5 13 6 155.75 9.85
 13 -5 8 67.79 5.47
 13 -5 8 98.91 7.31
 -5 13 8 106.06 9.77
 5 13 8 100.43 9.92
 13 -5 8 105.39 9.84
 13 5 8 108.43 10.79
 -5 -13 8 83.32 6.08
 5 -13 8 101.37 7.24
 5 13 8 98.19 8.26
 13 -5 10 13.5 3.24
 13 -5 10 13.12 2.84
 13 5 10 16.02 4.36
 -5 13 10 16.58 4.31
 5 13 10 13.79 4.21
 13 -5 10 12.39 4.1
 5 -13 10 13.79 3.38
 5 13 10 14.11 4.05
 13 -5 12 5.16 2.7
 5 -13 12 4.66 2.96
 13 5 12 5.2 1.8
 5 13 12 10.11 3.83
 13 -5 14 16.93 3.4
 5 -13 14 19.92 4.11
 13 5 14 19.84 3.43
 5 13 14 19.52 4.48
 13 5 16 12.96 3.07
 13 -5 16 11.1 2.73
 5 -13 16 18.88 3.97
 13 -5 16 11.5 2.29
 13 5 16 12.55 2.66
 5 13 16 10.6 3.28
 13 5 18 12.24 2.7
 5 -13 18 15.78 3.1
 13 -5 18 12.88 2.88
 13 -5 18 8.39 1.81
 13 5 18 12.31 2.45
 5 13 18 11.93 2.96
 13 5 20 11.83 1.78
 13 -5 20 14.33 2.39
 5 -13 20 8.24 1.73
 13 5 20 7.36 1.52
 5 13 20 8.98 2.01
 6 -13 -21 17.49 1.91
 13 -6 -19 8.75 2.12
 13 6 -19 9.81 2.24
 6 13 -19 10.96 2.88
 6 -13 -19 10.95 2.48
 13 -6 -17 -1.35 1.95
 13 6 -17 0.9 1.57
 6 13 -17 1.64 2.55
 13 6 -17 0.7 1.98
 6 -13 -17 -0.64 1.78
 13 6 -15 26.36 3.65
 13 -6 -15 32.99 4.96
 13 6 -15 28.3 4.34
 6 13 -15 38.49 6.13
 6 -13 -15 29.82 4.63
 13 6 -13 36.8 5.17
 6 13 -13 30.83 5.63
 13 6 -13 45.76 4.75
 13 -6 -13 41.35 5.64
 6 -13 -13 38.29 5.13
 13 6 -11 49.17 4.87
 13 -6 -11 42.58 5.36
 13 6 -11 43.13 4.42
 6 13 -11 41.42 6.18
 -6 -13 -11 41.36 4.96
 -13 -6 -11 36.76 4.97
 13 -6 -11 44.62 4.57
 6 -13 -11 44.73 5.42
 13 6 -11 52.45 6.18
 6 13 -9 22.35 4.65
 13 -6 -9 20.2 4.02
 13 6 -9 14.54 3.27
 13 6 -9 15.77 3
 6 13 -9 15.39 4.64
 13 -6 -9 23.82 3.65
 -13 -6 -9 15.5 3.22
 -6 -13 -9 12.93 2.91
 6 -13 -9 20.41 3.66
 13 6 -7 67.19 5.67
 13 -6 -7 74.64 6.51
 6 13 -7 72.52 9.12
 13 -6 -7 62.29 5.41
 -6 -13 -7 69.7 6.05
 -13 -6 -7 55.36 5.51
 6 -13 -7 66.9 5.81
 6 13 -7 65.59 7.12
 13 6 -7 59.93 5.94
 6 -13 -7 74.29 6.42
 13 6 -5 161.69 8.57
 13 -6 -5 162.68 7.21
 13 -6 -5 188.29 9.67
 6 13 -5 183.61 14.1
 -6 -13 -5 169.61 11.27
 6 -13 -5 174.23 8.63
 13 -6 -5 174.23 8.52
 6 -13 -5 175.21 9.39
 6 13 -5 153.85 10.83
 13 6 -5 153.7 9.01
 13 -6 -3 26.25 3.03
 6 13 -3 28.6 5.13
 13 -6 -3 30.4 3.99
 13 6 -3 32.12 4.87
 -6 13 -3 39.52 5.4
 6 13 -3 31.27 5.9
 13 6 -3 28.77 3.96
 13 -6 -3 31.69 4.83
 6 -13 -3 28.48 3.37
 13 -6 -3 37.84 4.14
 -6 -13 -3 23.86 4.58
 13 -6 -1 109.42 6.42
 13 6 -1 99.07 6.52
 13 -6 -1 99.44 6.71
 -6 13 -1 110.64 8.8
 6 13 -1 106.12 9.96
 13 -6 -1 96.92 8.45
 13 6 -1 90.63 8.62
 13 -6 -1 108.57 6.65
 -6 -13 -1 91.42 7.71
 6 -13 -1 95.35 5.49
 6 13 -1 73.92 7.81
 13 -6 1 100.7 6.35
 13 6 1 109.38 6.67
 13 -6 1 95.86 6.5
 6 13 1 110.32 9.98
 13 -6 1 105.7 9.17
 13 6 1 103.74 9.55
 -6 13 1 118.96 9.16
 6 -13 1 99.05 5.82
 13 -6 1 110.97 6.89
 -6 -13 1 105.61 7.35
 6 -13 1 86.85 5.04
 6 13 1 72.12 8.39
 13 -6 3 31.94 4.13
 13 -6 3 31.74 3.93
 13 -6 3 31.51 4.06
 6 13 3 37.3 5.82
 13 6 3 43.29 6.73
 13 6 3 27.86 3.27
 -6 13 3 35.9 5.17
 13 -6 3 27.76 5.11
 6 -13 3 31.82 3.59
 -6 -13 3 34.11 4.37
 6 13 3 14.8 5.34
 13 6 5 175.88 7.53
 13 -6 5 182.33 9
 13 -6 5 177.37 9.11
 13 -6 5 188.91 13.04
 -6 13 5 134.68 10.05
 6 13 5 192.96 13.25
 13 6 5 183.43 13.63
 6 -13 5 182.74 8.87
 -6 -13 5 174.32 8.87
 6 13 5 182.01 10.65
 13 -6 7 78.79 5.99
 13 -6 7 83.28 6.7
 -6 13 7 76.14 7.81
 13 -6 7 83.27 9.1
 6 13 7 80.77 8.88
 13 6 7 85.1 9.56
 -6 -13 7 88.03 6.32
 6 -13 7 87.8 6.46
 6 13 7 71.19 7.04
 13 -6 9 27.59 3.9
 13 -6 9 25.11 4.09
 13 6 9 23.18 5.73
 6 13 9 16.23 3.94
 13 -6 9 23.8 4.64
 6 -13 9 25.76 4.13
 6 13 9 28.11 5.09
 13 -6 11 54.57 5.85
 13 6 11 51.4 4.9
 6 -13 11 56.05 6.08
 6 13 11 51.59 6.41
 13 -6 13 44.47 5.11
 13 6 13 51.36 5.32
 6 -13 13 45.16 5.62
 6 13 13 32.1 5.54
 13 -6 15 33.84 4.26
 6 -13 15 30.98 4.85
 13 6 15 33.41 4.18
 6 13 15 25.44 4.8
 13 6 17 1.79 1.92
 13 -6 17 -2.65 2.18
 13 -6 17 0.49 1.37
 6 -13 17 5.64 2.56
 13 6 17 1.51 1.74
 6 13 17 0.05 2.79
 13 6 19 9.59 2.08
 6 -13 19 15.69 2.49
 13 -6 19 15.49 2.61
 6 13 19 13.29 2.92
 13 6 19 13.22 2.25
 6 13 21 22.11 2.06
 13 -6 21 25.94 2.28
 13 -7 -20 9.42 1.51
 7 -13 -20 12.35 1.99
 7 13 -18 11.1 3.22
 13 -7 -18 9.47 2.36
 13 7 -18 9.82 2.58
 7 -13 -18 9.43 2.34
 13 -7 -16 2.2 1.92
 13 7 -16 1.27 2.3
 7 13 -16 -1.21 2.61
 7 -13 -16 0.97 2.02
 7 13 -14 7.05 3.6
 13 -7 -14 16.3 3.57
 13 7 -14 11.46 3.46
 7 -13 -14 17.29 3.66
 13 -7 -12 7.99 2.99
 7 13 -12 8.04 3.87
 13 7 -12 9.59 3.3
 13 7 -12 7.81 2.37
 -7 -13 -12 5.59 2.76
 -13 -7 -12 7.79 3.17
 7 -13 -12 6.7 2.14
 13 7 -10 86.27 6.38
 13 -7 -10 83.01 7.02
 -7 -13 -10 70.29 6.5
 -13 -7 -10 93.34 7.82
 13 -7 -10 79.05 6.38
 7 13 -10 82.95 8.66
 13 7 -10 73 7.27
 7 -13 -10 87.16 7.28
 13 7 -8 -2.82 2.62
 7 13 -8 1.46 2.61
 13 -7 -8 3.45 2.2
 13 7 -8 1.44 1.81
 7 13 -8 1.55 2.37
 13 -7 -8 6.37 2.72
 -7 -13 -8 2.81 1.6
 -13 -7 -8 3.21 2.42
 7 -13 -8 4.28 2.55
 7 -13 -8 0.51 1.99
 13 -7 -6 248.69 8.4
 13 -7 -6 264.45 11.52
 13 7 -6 255.62 11.09
 7 13 -6 294.98 18.01
 -7 -13 -6 258.05 11.43
 13 -7 -6 260.84 11.18
 7 -13 -6 260.16 11.11
 7 -13 -6 284.61 12.02
 7 13 -6 257.38 14.39
 13 7 -6 230.64 11.93
 13 -7 -4 19.48 3.49
 7 13 -4 21.47 5.35
 13 7 -4 14.99 3.6
 13 -7 -4 20.66 2.84
 7 13 -4 21.63 5.15
 13 7 -4 17.24 2.94
 7 -13 -4 18.32 3.15
 13 -7 -4 15.98 2.97
 -7 -13 -4 16.41 3.79
 7 -13 -4 19.49 3.47
 13 7 -2 106.6 7.18
 13 -7 -2 110.33 6.46
 13 -7 -2 108.27 6.88
 7 13 -2 126.1 10.97
 13 -7 -2 107.82 8.85
 13 7 -2 103.25 8.79
 13 -7 -2 117.07 7.33
 7 -13 -2 107.75 6.55
 -7 -13 -2 108.13 8.54
 13 7 -2 85.9 7.58
 7 13 -2 93.82 9.19
 13 -7 0 16.8 3.16
 13 -7 0 15.9 2.83
 13 7 0 11.97 3.51
 13 7 0 13.88 2.93
 7 13 0 15.2 3.92
 13 -7 0 17.11 3.91
 7 -13 0 14.14 2.3
 -7 -13 0 12.59 2.99
 13 -7 0 16.09 2.98
 7 -13 0 13.95 2.28
 13 7 0 7.9 3.35
 7 13 0 10.82 4.02
 13 7 2 116.48 6.89
 13 -7 2 117.28 7.23
 13 -7 2 111.49 7.03
 13 -7 2 119.07 10.07
 13 7 2 106.14 9.92
 7 13 2 123.33 10.54
 13 -7 2 114.2 7.39
 7 -13 2 111.78 6.35
 -7 -13 2 135.68 8.32
 7 -13 2 111.64 6.04
 13 7 2 108.84 9.02
 7 13 2 95.31 10.21
 13 -7 4 19.47 3.59
 13 -7 4 21.01 3.68
 7 13 4 16.71 3.94
 13 7 4 19.66 5.12
 13 7 4 19.15 3.01
 13 -7 4 22.95 5.05
 7 -13 4 20.34 3.04
 13 -7 4 20.53 3.31
 -7 -13 4 27.09 3.75
 7 -13 4 18.36 2.7
 7 13 4 15.43 3.42
 13 -7 6 269.37 11.66
 13 -7 6 268.59 11.22
 13 -7 6 277.8 15.89
 7 13 6 270.81 14.96
 13 7 6 270.31 16.8
 -7 -13 6 254.58 10.62
 7 -13 6 278.22 11.3
 7 13 6 282.77 13.53
 13 -7 8 5.1 2.31
 13 -7 8 5.45 2.67
 13 7 8 12.9 5.25
 7 13 8 6.38 3.87
 7 13 8 1.39 2.34
 13 -7 8 6.69 3.73
 13 -7 8 2.87 1.66
 7 -13 8 5.2 2.39
 7 13 8 2.78 2.44
 13 -7 10 77.52 6.95
 13 -7 10 77.59 6.11
 13 7 10 68.39 5.6
 13 -7 10 76.7 6.01
 7 -13 10 76.49 6.9
 7 13 10 79.46 8.01
 13 -7 12 11.29 3.36
 7 -13 12 13.1 3.53
 13 -7 12 12.24 3.21
 13 7 12 9.01 2.79
 7 13 12 12.82 4.04
 7 -13 14 17.75 4.05
 13 -7 14 20.89 3.81
 13 7 14 16.31 3.14
 7 13 14 13.99 3.99
 7 -13 16 8.84 3.03
 13 -7 16 2.71 2.11
 13 7 16 3.62 1.89
 7 13 16 5.6 2.79
 13 7 18 10.12 2.41
 13 -7 18 14.76 2.75
 7 -13 18 13.79 2.7
 13 7 18 11.52 2.25
 7 13 18 8.35 2.59
 13 7 20 9.55 1.39
 13 -7 20 13.02 2.1
 7 -13 20 15.66 2.03
 13 7 20 12.88 1.6
 7 13 20 15.23 2.3
 8 13 -19 16.82 3.04
 13 -8 -19 6.03 1.38
 13 8 -19 14.11 2.34
 8 -13 -19 9.89 1.95
 13 8 -17 36.07 4.49
 13 -8 -17 42.66 3.9
 8 13 -17 40.35 5.12
 8 -13 -17 37.22 4.04
 13 -8 -15 9.25 2.68
 8 13 -15 15.27 4.52
 13 8 -15 6.76 2.63
 8 -13 -15 10.72 2.95
 13 -8 -15 8.24 1.87
 8 13 -13 8.44 3.98
 13 -8 -13 7.73 2.68
 13 8 -13 2.8 2.45
 13 8 -13 10.04 2.38
 -13 -8 -13 6.08 2.61
 8 -13 -13 9.52 3.02
 13 -8 -13 5.87 1.73
 13 8 -11 93.75 6.65
 13 -8 -11 109.51 7.73
 -8 -13 -11 94.37 7.91
 -13 -8 -11 103.12 8.53
 13 -8 -11 88.99 6.77
 8 13 -11 82.71 9
 8 -13 -11 103.81 7.86
 13 8 -11 94.43 8.5
 13 8 -9 5.83 3.13
 13 -8 -9 6.75 2.72
 8 13 -9 6.61 3.37
 13 8 -9 4.1 2.2
 13 -8 -9 1.3 2.29
 -8 -13 -9 5.37 2.67
 8 -13 -9 4.43 2.57
 -13 -8 -9 6.05 2.76
 8 -13 -9 3.91 2.57
 13 -8 -7 59.96 5.7
 13 8 -7 49.05 6.31
 8 13 -7 47.42 6.83
 8 13 -7 66.33 8.35
 -8 -13 -7 62.15 6.07
 -13 -8 -7 61.89 6.37
 8 -13 -7 65.53 5.95
 13 -8 -7 61.25 5.76
 8 -13 -7 63.18 5.87
 13 -8 -5 105.15 5.79
 13 -8 -5 102.44 7.04
 8 13 -5 112.91 10.63
 8 -13 -5 115.89 7.55
 13 -8 -5 112.89 7.42
 8 -13 -5 118.1 7.75
 13 8 -5 87.7 8.03
 8 13 -5 106 9.82
 13 -8 -3 63.38 4.96
 13 8 -3 53.92 6.36
 13 -8 -3 57.93 5.23
 13 8 -3 63.12 6.55
 8 13 -3 60.66 7.92
 13 -8 -3 57.75 5.44
 8 -13 -3 60.03 5.33
 8 -13 -3 65.59 5.82
 8 13 -3 57.39 7.67
 13 8 -1 350.67 12.67
 13 -8 -1 370.17 12.51
 13 -8 -1 340.9 11.92
 8 13 -1 388.67 18.25
 13 -8 -1 359.75 16.41
 13 8 -1 347.83 17.09
 -8 -13 -1 352.46 15.38
 8 -13 -1 365.47 12.29
 13 -8 -1 373.04 13.23
 13 8 -1 328.42 15.65
 8 13 -1 334.06 17.82
 13 -8 1 363.27 12.63
 13 8 1 341.52 12.33
 13 -8 1 349.71 12.03
 8 13 1 400.75 18.12
 13 -8 1 347.6 16.61
 13 8 1 341.84 18.06
 13 -8 1 380.86 13.38
 -8 -13 1 342.35 14.05
 8 -13 1 337.13 10.55
 8 -13 1 377 11.98
 13 8 1 293.19 15.65
 8 13 1 295.79 17.69
 13 8 3 61.66 5.13
 13 -8 3 61.67 5.53
 8 13 3 73.51 7.81
 13 -8 3 59.33 7.41
 13 8 3 62.52 8.28
 13 -8 3 69.24 5.93
 -8 -13 3 65.61 5.96
 8 -13 3 71.53 5.27
 8 -13 3 68.63 5.16
 8 13 3 68.59 6.67
 8 13 3 43.8 8.24
 13 8 5 96.88 5.82
 13 -8 5 97.58 7.12
 13 -8 5 99.17 9.63
 13 8 5 98.35 10.41
 8 13 5 106.07 9.04
 8 -13 5 91.83 5.83
 13 -8 5 99.11 7.24
 8 -13 5 96.9 6.62
 8 13 5 105.98 8.27
 13 -8 7 74.47 6.41
 13 8 7 58.76 7.74
 8 13 7 71.13 9.63
 8 13 7 61.09 6.8
 13 -8 7 57.24 7.37
 13 -8 7 56.31 4.53
 8 -13 7 64.43 4.89
 8 -13 7 65.05 5.84
 8 13 7 69.51 7.16
 13 -8 9 11.72 3.03
 8 -13 9 4.81 1.99
 13 -8 9 8.45 2.42
 8 13 9 9.93 3.51
 13 8 9 6.32 2.01
 13 8 11 117.38 7.79
 8 -13 11 96.91 7.76
 13 -8 11 102.77 7.37
 8 13 11 111.17 9.58
 8 -13 13 8.31 3.1
 13 -8 13 17.24 3.69
 13 8 13 9.68 2.72
 8 13 13 18.38 4.58
 8 -13 15 18.44 4.11
 13 -8 15 13.43 3.35
 13 8 15 13.82 2.63
 8 13 15 14.76 4.07
 13 8 17 44.57 4.69
 13 -8 17 45.98 4.62
 8 -13 17 50.31 4.97
 13 8 17 46.56 4.23
 8 13 17 40.63 4.86
 13 8 19 5.8 1.57
 13 -8 19 8.39 1.91
 8 -13 19 7.58 1.83
 13 -8 19 5.72 1.24
 13 8 19 7.83 1.54
 8 13 19 11.22 2.38
 9 13 -18 10.58 3.09
 13 9 -18 8.59 2.35
 13 -9 -18 7.34 1.52
 9 -13 -18 8.14 1.92
 13 -9 -16 47.39 4.04
 13 -9 -16 44.85 3.28
 9 -13 -16 49.25 4.65
 9 13 -16 48.37 6.2
 13 9 -16 50.83 5.56
 13 9 -14 3.37 1.36
 9 13 -14 2.32 3.19
 13 -9 -14 5.97 2.27
 13 9 -14 2.64 2.76
 9 -13 -14 6.83 2.82
 13 -9 -14 6.64 1.9
 9 13 -12 20.69 5.16
 13 -9 -12 26.26 3.84
 13 9 -12 22.39 4.67
 13 9 -12 29.93 3.75
 -9 -13 -12 27.72 4.48
 -13 -9 -12 26.58 4.66
 13 -9 -12 29.18 3.27
 9 -13 -12 29.17 4.33
 13 9 -10 9.59 3.78
 9 13 -10 12.16 4.33
 13 -9 -10 7.03 2.33
 13 9 -10 6.89 2.18
 -13 -9 -10 17.71 4.09
 -9 -13 -10 12.34 3.49
 13 -9 -10 10.67 2.97
 13 -9 -10 9.32 2.09
 9 -13 -10 12.78 3.04
 13 -9 -8 81.05 6.37
 -9 -13 -8 89.39 7.58
 -13 -9 -8 82.79 7.76
 9 -13 -8 76.05 6.84
 13 -9 -8 87.24 7.09
 9 13 -8 81.64 9
 13 9 -8 74.16 7.76
 9 -13 -8 87.07 7.05
 13 9 -6 3.82 2.65
 9 13 -6 11.17 4.39
 13 -9 -6 7.75 2.6
 9 13 -6 5.84 2.57
 9 -13 -6 8.63 3.12
 13 -9 -6 9.77 2.91
 -9 -13 -6 11.44 3.14
 9 -13 -6 13.45 3.16
 13 -9 -4 159.43 7.54
 13 -9 -4 152.45 8.13
 9 13 -4 153.27 11.78
 13 -9 -4 163.93 9.27
 9 -13 -4 162.6 9.01
 13 9 -4 146.56 11.09
 9 13 -4 152.98 12.09
 13 9 -2 41.31 6.56
 13 -9 -2 41.29 4.32
 9 13 -2 45.5 7.39
 13 -9 -2 41.68 4.29
 13 9 -2 39.95 5.58
 9 13 -2 35.38 5.91
 13 -9 -2 44 5.11
 9 -13 -2 38 4.36
 13 9 0 108.11 7.2
 13 -9 0 117.34 7.33
 13 -9 0 106.18 6.56
 9 13 0 99.88 8.7
 13 9 0 97.89 9.77
 13 -9 0 114.7 7.68
 -9 -13 0 102.12 8.28
 9 -13 0 77.75 5.89
 13 9 0 84.05 9.23
 9 13 0 80.84 9.79
 13 -9 2 40.16 4.91
 13 9 2 31.86 5.99
 13 9 2 27.52 3.71
 9 13 2 27.85 4.62
 13 -9 2 46.74 6.85
 -9 -13 2 25.01 3.98
 9 -13 2 33.3 3.51
 13 -9 2 37.86 4.53
 9 -13 2 26.16 3.54
 9 13 2 36 4.8
 13 9 2 22.04 5.63
 9 13 2 28.8 6.68
 13 -9 4 173.7 9.58
 13 9 4 152.47 7.66
 13 -9 4 181.36 12.99
 13 9 4 163.31 13.34
 9 13 4 156.6 13.89
 13 -9 4 180.18 9.91
 9 -13 4 157.19 7.92
 9 -13 4 158.36 8.23
 9 13 4 171.07 10.39
 13 -9 6 14.27 3.6
 13 9 6 14.03 4.65
 9 13 6 6.93 3.69
 13 -9 6 17.45 4.77
 13 -9 6 11.03 2.88
 9 -13 6 14.54 3.08
 9 -13 6 9.27 2.34
 9 13 6 13.3 3.59
 9 -13 8 96.95 6.34
 13 -9 8 90.95 7.45
 9 -13 8 81.27 6.64
 13 -9 8 93.36 6.24
 9 13 8 104.4 8.72
 9 -13 10 15.06 3.47
 13 -9 10 13.48 3.03
 9 -13 10 8.59 2.16
 13 9 10 16.02 3.11
 9 13 10 18.04 3.96
 13 -9 12 31.8 4.45
 9 -13 12 28.09 4.31
 13 9 12 25.1 3.7
 9 13 12 29.97 5.19
 9 -13 14 5.14 2.59
 13 -9 14 8.52 2.77
 13 9 14 2.3 1.77
 9 13 14 8.59 3.17
 13 -9 16 46.16 4.12
 9 -13 16 53.15 5.19
 13 -9 16 55.48 5.07
 9 13 16 58.07 5.87
 13 9 16 55.41 4.73
 13 9 18 5.94 1.86
 9 -13 18 7.88 2.14
 13 -9 18 6.07 1.85
 13 -9 18 3.28 1.19
 13 9 18 7.3 1.8
 9 13 18 5.58 1.91
 10 13 -19 20.84 2.83
 13 10 -19 21.28 2.42
 10 -13 -19 16.11 1.67
 13 10 -17 27.27 3.93
 10 13 -17 24.71 4.09
 10 -13 -17 25.57 2.84
 13 -10 -17 21.41 1.93
 10 13 -15 8.77 2.09
 13 -10 -15 9.82 2.03
 13 10 -15 8.55 3.09
 10 13 -15 8.69 3.68
 10 -13 -15 7.22 2.19
 13 -10 -15 6.4 1.49
 13 10 -13 4.2 2.92
 13 -10 -13 3.88 1.83
 10 13 -13 3.94 2.87
 13 10 -13 5.22 2.02
 -13 -10 -13 4.98 2.71
 13 -10 -13 4.62 1.48
 10 -13 -13 4.77 2.28
 13 10 -11 -0.66 2.53
 13 -10 -11 2.54 2.08
 10 13 -11 -0.24 3.21
 13 10 -11 0.17 1.66
 -13 -10 -11 0.77 2.22
 -10 -13 -11 4.48 2.3
 13 -10 -11 2.15 1.49
 10 -13 -11 3.38 1.81
 13 -10 -9 128.96 7.52
 -10 -13 -9 130.42 9.52
 -13 -10 -9 132.96 9.74
 10 -13 -9 136.8 9.12
 13 -10 -9 129.02 8.53
 13 -10 -9 123.49 6.64
 10 13 -9 124.47 11.21
 13 10 -9 126.49 10.38
 10 -13 -9 132.64 8.33
 13 -10 -7 95.23 6.31
 -10 -13 -7 91.96 7.88
 -13 -10 -7 96.64 8.23
 10 -13 -7 82.38 7.15
 13 -10 -7 95.01 7.4
 13 10 -7 79.19 8.27
 10 13 -7 84.09 9.21
 13 -10 -7 84.73 5.43
 10 -13 -7 89.45 6.76
 13 -10 -5 13.88 2.82
 13 10 -5 14.22 4.21
 10 13 -5 10.92 4.52
 13 -10 -5 14.01 2.52
 10 -13 -5 14.58 3.42
 13 -10 -5 16.71 3.63
 10 -13 -5 8.42 2.43
 10 13 -3 59.53 8.4
 13 -10 -3 68.94 5.33
 13 -10 -3 75.81 5.63
 10 13 -3 72.12 7.79
 10 -13 -3 79.55 6.61
 13 -10 -3 75.89 6.53
 10 -13 -3 77.08 6.24
 13 10 -3 77.62 8.78
 13 -10 -1 188.89 8.52
 13 -10 -1 182.84 9.04
 13 10 -1 171.9 9.4
 13 10 -1 182.78 12.36
 10 13 -1 177.78 13.17
 13 -10 -1 198.51 10.33
 10 -13 -1 189.9 9.6
 13 10 -1 177.5 13.66
 10 13 -1 187.7 14.47
 13 -10 1 183.32 9.47
 13 10 1 150.14 8.57
 13 10 1 204.71 14.21
 10 13 1 167.36 13.6
 10 -13 1 146.73 8.28
 13 -10 1 200.28 10.3
 13 10 1 171.56 14.16
 10 13 1 172.99 14.9
 10 13 1 187.3 9.97
 13 10 3 71.7 5.64
 13 -10 3 74.66 6.44
 13 10 3 79.86 9.57
 10 13 3 66.1 9.29
 13 -10 3 76.12 6.67
 10 -13 3 57.1 5.18
 10 -13 3 71.13 5.1
 10 13 3 82.99 7.22
 13 -10 5 14.78 3.52
 10 -13 5 12.31 2.8
 13 -10 5 13.94 3.63
 10 -13 5 10 2.66
 10 13 5 11.22 3.49
 10 -13 7 100.79 6.84
 13 -10 7 104.59 7.91
 13 -10 7 101.39 6.28
 10 -13 7 103.17 7.12
 10 13 7 104.42 8.32
 10 -13 9 136.18 7.68
 13 -10 9 135.64 8.87
 10 -13 9 133.23 8.4
 13 -10 9 140.76 8.01
 13 10 9 142.3 8.46
 10 13 9 142.54 10
 13 -10 11 1.38 2.22
 10 -13 11 2.46 2.24
 13 -10 11 3.71 1.96
 10 -13 11 3.81 1.86
 13 10 11 1.87 1.71
 10 13 11 3.61 2.57
 10 -13 13 4.22 2.32
 13 -10 13 1.71 1.91
 13 -10 13 1.69 1.9
 13 10 13 -0.06 1.87
 10 13 13 4.65 2.95
 10 -13 15 11.81 2.95
 13 -10 15 10.28 2.64
 13 -10 15 7.1 2.06
 13 10 15 9.11 2.46
 10 13 15 10.62 2.76
 13 10 17 33.04 3.58
 13 -10 17 32.7 2.65
 10 13 17 35.69 3.98
 10 -13 17 40.85 3.98
 13 -10 17 34.37 3.44
 13 10 17 33.54 3.29
 13 10 19 20.97 2.02
 10 -13 19 26.52 2.39
 13 -10 19 24.94 2.29
 10 13 19 27.26 2.55
 13 11 -18 4.96 1.79
 11 13 -18 5.5 2.1
 11 -13 -18 5.25 1.15
 11 13 -16 16.37 3.62
 13 11 -16 11.65 3.02
 13 -11 -16 8.2 1.44
 11 -13 -16 14.58 2.26
 13 11 -14 9.34 2.12
 11 13 -14 13.6 2.4
 11 13 -14 18.97 4.71
 13 11 -14 21.1 4.52
 11 -13 -14 11.16 2.38
 13 -11 -14 11.75 2.12
 13 11 -12 4.18 3.38
 11 13 -12 0.15 3.11
 13 11 -12 2.22 1.62
 -11 -13 -12 1.03 2.45
 -13 -11 -12 -0.88 2.36
 13 -11 -12 0.76 1.35
 11 -13 -12 6.32 3.28
 13 11 -10 19.78 4.96
 11 13 -10 25.05 5.67
 13 11 -10 19.69 3.63
 -13 -11 -10 25.61 4.74
 -11 -13 -10 23.67 4.39
 13 -11 -10 22.77 4.01
 13 -11 -10 20.69 3.07
 11 -13 -10 20.21 3.43
 13 11 -8 7.09 3.5
 11 13 -8 7.03 4.1
 11 -13 -8 13.95 3.94
 13 -11 -8 8.79 3.35
 -11 -13 -8 9.93 3.19
 -13 -11 -8 13.32 3.61
 13 -11 -8 8.4 2.28
 11 -13 -8 9.72 2.69
 11 13 -6 23.99 5.6
 13 11 -6 22.18 5.14
 11 -13 -6 21.7 4.14
 -13 -11 -6 26.21 4.66
 13 -11 -6 28.69 4.6
 -11 -13 -6 23.41 4.4
 13 -11 -6 23.32 3.06
 11 -13 -6 22.64 3.54
 11 13 -4 20.57 5.74
 13 -11 -4 20.84 3.16
 13 11 -4 14.78 4.79
 11 -13 -4 17.62 3.65
 13 -11 -4 16.86 3.5
 11 -13 -4 15.68 2.92
 13 -11 -4 15.96 2.48
 13 -11 -2 60.95 5.47
 13 -11 -2 63.61 6.08
 11 -13 -2 56.84 5.63
 13 -11 -2 60.57 4.61
 11 -13 -2 54.18 5.27
 13 11 -2 53.96 7.84
 11 13 -2 51.53 8.3
 13 -11 0 10.66 3.39
 13 11 0 7.83 3.64
 11 13 0 9.94 3.39
 13 11 0 2.91 1.83
 11 -13 0 8.85 2.48
 13 -11 0 6.44 2.88
 13 -11 0 6.63 2
 13 11 0 3.3 3.91
 11 13 0 5.56 2
 11 13 0 0.16 4.38
 13 11 2 56.63 5.33
 13 -11 2 61.75 6.1
 11 -13 2 57.23 5.56
 13 -11 2 67.93 6.35
 11 13 2 48.85 8.47
 11 13 2 57 5.49
 13 -11 4 28.83 4.79
 13 11 4 21.25 2.95
 11 -13 4 24.53 3.27
 13 -11 4 26.42 4.13
 11 -13 4 16.05 3.22
 11 13 4 21.87 4.05
 11 -13 6 19.12 3.42
 11 -13 6 18.13 3.24
 13 -11 6 20.83 4.04
 11 13 6 23.48 4.44
 11 -13 8 10.48 2.97
 13 -11 8 8.51 2.41
 11 -13 8 10.39 2.62
 13 -11 8 15.83 3.64
 13 11 8 10.68 3.42
 11 13 8 15.53 3.4
 11 -13 10 24.8 3.93
 13 -11 10 18.97 3.32
 11 -13 10 15.97 3.2
 13 -11 10 22.56 3.87
 13 11 10 19.5 3.53
 11 13 10 20.5 4.17
 11 -13 12 -0.57 2.02
 13 -11 12 1.33 2.02
 11 -13 12 0.01 1.56
 13 -11 12 -1.46 2.02
 13 11 12 -2.48 2.26
 11 13 12 -0.47 2.33
 11 -13 14 17.23 3.42
 13 -11 14 14.75 2.87
 13 -11 14 14.59 2.6
 13 11 14 15.67 2.91
 11 13 14 11.3 2.9
 11 -13 16 19.21 2.98
 13 -11 16 16.7 2.64
 13 -11 16 14.55 1.99
 13 11 16 16.34 2.48
 11 13 16 16.35 2.8
 13 11 18 5.52 1.37
 11 -13 18 10.18 1.82
 13 -11 18 8.07 1.63
 13 11 18 3.87 1.06
 11 13 18 5.7 1.53
 12 13 -17 7.04 2.21
 13 12 -17 5.03 1.98
 12 -13 -17 3.92 0.93
 12 13 -15 2.45 1.08
 12 13 -15 1.1 2.14
 13 12 -15 5.35 2.64
 13 -12 -15 3.54 1.21
 12 -13 -15 5.14 1.48
 13 12 -13 11.39 2.48
 12 13 -13 16.42 2.81
 12 13 -13 15.56 4.47
 13 12 -13 14.88 4.02
 13 -12 -13 8.25 1.86
 12 -13 -13 9.71 2.1
 13 12 -11 38.06 4.49
 13 12 -11 36.18 5.95
 12 13 -11 24.91 5.37
 -12 -13 -11 38.82 5.29
 -13 -12 -11 37.13 5.27
 13 -12 -11 33.02 3.49
 12 -13 -11 37.42 4.01
 12 13 -9 7.41 4.13
 13 12 -9 1.23 3.2
 -12 -13 -9 1.48 2.51
 13 -12 -9 2.29 2.53
 12 -13 -9 2.02 2.58
 -13 -12 -9 0.85 2.31
 13 -12 -9 1.48 1.35
 12 -13 -9 4.09 1.92
 13 12 -7 2.67 3.39
 12 13 -7 9.81 4.06
 12 -13 -7 12.91 3.53
 13 -12 -7 10.02 3.37
 -12 -13 -7 12.55 3.73
 -13 -12 -7 6.75 2.85
 13 -12 -7 8.8 2.29
 12 -13 -7 9.97 2.3
 13 12 -5 44.91 7.56
 12 13 -5 47.97 7.67
 12 -13 -5 53.76 6.02
 13 -12 -5 47.84 5.6
 13 -12 -5 43.09 4.23
 12 -13 -5 49.36 4.78
 12 -13 -3 26.28 4.27
 13 -12 -3 19.48 3.85
 13 12 -3 19.09 5.2
 13 -12 -3 21.59 3.02
 12 -13 -3 26.51 3.64
 12 -13 -1 62.89 6.1
 13 -12 -1 57.77 6.07
 13 -12 -1 59.72 4.83
 12 -13 -1 62.72 5.44
 13 12 -1 57.32 8.61
 12 13 -1 49.22 8.34
 13 12 1 70.4 6.07
 12 -13 1 61.4 6
 13 -12 1 67.81 6.29
 13 -12 1 65.58 5.23
 13 12 1 53.67 8.64
 12 13 1 47.34 8.63
 13 12 3 24.21 3.51
 12 13 3 24.53 3.52
 12 -13 3 26.81 4.06
 13 -12 3 17.59 3.54
 12 13 3 24.6 3.6
 13 -12 5 47.18 5.38
 12 -13 5 48.18 5.05
 12 13 5 52.59 5.44
 12 -13 7 13.68 2.77
 13 -12 7 10.38 2.59
 13 -12 7 13.66 3.25
 12 -13 7 8.34 2.8
 13 12 7 7.98 2.37
 12 13 7 12.62 2.91
 12 -13 9 3.9 2.24
 13 -12 9 7.89 2.52
 12 -13 9 4.84 2.5
 13 -12 9 1.03 1.83
 13 12 9 2.08 1.74
 12 13 9 5.85 2.5
 13 -12 11 33.93 4.06
 13 -12 11 38.14 4.3
 12 13 11 44.56 5.16
 12 -13 11 41.8 4.76
 12 -13 11 39.81 4.15
 13 12 11 35.7 4.35
 12 -13 13 18.58 3.26
 13 -12 13 14.63 2.77
 12 -13 13 16.15 2.36
 13 -12 13 18.12 2.9
 13 12 13 14.81 2.84
 12 13 13 12.67 2.9
 12 -13 15 4.27 1.84
 13 -12 15 4.39 1.85
 13 -12 15 4.97 1.46
 13 12 15 5.23 1.84
 12 13 15 1.44 1.45
 13 12 17 4.47 1.43
 12 -13 17 6.65 1.52
 13 -12 17 4.71 1.4
 13 12 17 4.19 1.13
 12 13 17 1.75 1.19
 13 13 -16 1.44 1.85
 13 13 -14 48.42 3.41
 13 -13 -14 41.46 3.08
 13 13 -14 50.57 5.75
 13 13 -12 0.43 2.66
 13 13 -12 -0.48 1.51
 -13 -13 -12 -1.51 2.28
 13 -13 -12 -0.95 1.26
 13 13 -10 141.87 8.21
 -13 -13 -10 139.93 9.42
 13 13 -10 141.69 11.3
 13 -13 -10 135.99 6.9
 13 13 -8 2.14 3.51
 13 -13 -8 0.86 2.3
 -13 -13 -8 -0.51 2.15
 13 -13 -8 -0.24 1.48
 -13 -13 -6 78.15 7.6
 13 -13 -6 77.98 6.97
 13 13 -6 71.55 9.1
 13 -13 -6 73.35 5.37
 13 -13 -4 3.79 2.59
 13 13 -4 -3.19 3.88
 13 -13 -4 -0.64 1.4
 13 -13 -2 16 3.68
 13 13 -2 10.27 4.68
 13 -13 -2 18.68 3.11
 13 13 0 0.68 2.13
 13 -13 0 -1.39 2.49
 13 -13 0 -0.1 1.75
 13 13 0 3.28 4.56
 13 13 2 19.19 3.26
 13 -13 2 17.21 3.45
 13 -13 4 -1.18 2.02
 13 -13 6 84.68 6.65
 13 13 6 92.26 6.59
 13 -13 8 0.07 1.3
 13 -13 8 1.5 1.82
 13 13 8 0.75 1.64
 13 13 10 174.73 9
 13 -13 10 163.72 7.97
 13 -13 10 151.08 7.88
 13 -13 12 4.66 2.12
 13 -13 12 0.83 1.48
 13 13 12 -0.06 1.74
 13 13 14 54.62 4.34
 13 -13 14 56.04 4.24
 13 -13 14 45.06 2.93
 13 -13 16 0.18 1.01
 13 13 16 1.37 1.05
 14 0 -20 19.49 2.68
 0 -14 -20 9.17 1.43
 14 0 -18 47.63 4.91
 0 -14 -18 36.02 3.51
 14 0 -16 38.69 5.17
 0 -14 -16 35.87 4.14
 14 0 -14 61.81 6.75
 0 -14 -14 53.42 5.24
 14 0 -12 14.39 3.75
 0 -14 -12 11.87 2.63
 0 14 -10 50.68 6.53
 14 0 -10 46.08 5.79
 0 -14 -10 53 5.13
 0 14 -8 48.27 6.9
 14 0 -8 46.48 4.16
 14 0 -8 52.42 5.94
 0 -14 -8 31.23 3.79
 14 0 -6 190.91 8.54
 14 0 -6 206.06 10.64
 0 14 -6 218.85 15.98
 0 -14 -6 183.09 10.89
 0 -14 -6 214.11 9.23
 14 0 -4 77.32 5.61
 14 0 -4 67.95 6.12
 0 14 -4 80.07 9.33
 0 -14 -4 65.33 6.31
 0 -14 -4 72.82 5.32
 14 0 -2 182.98 9.24
 14 0 -2 191.22 8.64
 0 -14 -2 195.24 10.13
 0 14 -2 211.12 14.64
 14 0 -2 187.25 11.04
 14 0 0 42.31 4.16
 14 0 0 49.18 4.85
 0 -14 0 45.88 4.89
 14 0 0 46.72 6.11
 0 14 0 46.83 6.93
 14 0 2 242.54 9.68
 14 0 2 219.11 10.11
 0 -14 2 226 10.21
 14 0 2 219.2 13.45
 14 0 4 79.08 5.61
 14 0 4 75.45 6.27
 14 0 4 86.08 5.95
 0 14 4 87.48 9.46
 14 0 4 81.77 8.58
 0 -14 4 76.9 6.07
 14 0 6 186.37 8.3
 14 0 6 186.69 9.31
 0 14 6 216.44 14.78
 14 0 6 188.44 13.29
 0 -14 6 192.65 9.65
 0 14 6 161.19 9.53
 14 0 8 32.14 3.43
 14 0 8 45.37 5.13
 14 0 8 43.12 6.52
 0 14 8 46.21 7.2
 0 -14 8 53.39 5.59
 0 14 8 24 3.98
 14 0 10 47.01 5.47
 14 0 10 38.92 5.87
 0 -14 10 47.85 5.23
 0 14 10 42.03 4.99
 14 0 12 11.52 3.13
 0 -14 12 13.37 3.05
 0 14 12 11.36 3
 14 0 14 77.75 6.89
 0 -14 14 87.95 6.97
 0 14 14 67.38 6.21
 14 0 16 49.97 5.27
 14 0 16 51.77 4.22
 0 14 16 40.51 4.48
 14 0 18 50.51 4.3
 0 14 18 51.91 4.02
 14 0 18 56.47 3.97
 0 -14 18 50.81 3.72
 14 1 -21 6.7 1.37
 14 -1 -21 4.9 1.38
 14 1 -19 5.69 2.21
 14 -1 -19 1.82 1.76
 -1 -14 -19 4.09 1.4
 1 -14 -19 2.92 1.3
 1 14 -17 11.38 2.63
 14 1 -17 14.41 3.61
 14 -1 -17 13.79 3.3
 -1 -14 -17 13.98 2.63
 1 -14 -17 10.96 2.57
 14 1 -15 28.1 4.69
 14 -1 -15 30.95 5.1
 1 14 -15 24.44 4.23
 -1 -14 -15 27.52 3.63
 1 -14 -15 32.09 4.26
 14 1 -13 7.31 3.02
 14 -1 -13 3.43 3.02
 1 14 -13 3.42 2.59
 -1 -14 -13 6.64 2.18
 1 -14 -13 3.76 2.08
 1 14 -11 52.81 6
 14 1 -11 51.44 6.16
 14 -1 -11 54.01 6.6
 1 -14 -11 43.83 4.92
 -1 -14 -11 52.86 5.08
 1 14 -9 27.82 5.43
 -1 14 -9 36.16 5.75
 14 1 -9 35.55 3.85
 14 -1 -9 34.42 3.43
 14 1 -9 37.18 5.18
 14 -1 -9 37.16 5.3
 1 14 -9 25.84 4.19
 -1 -14 -9 25.64 3.42
 1 -14 -9 24.68 3.62
 1 14 -7 7.16 2.67
 14 -1 -7 2.64 1.48
 14 1 -7 8.46 2.86
 14 -1 -7 3.15 2.64
 1 14 -7 3.88 3.29
 14 1 -7 7.2 2.06
 1 14 -7 6.95 3.12
 -1 14 -7 6.25 2.53
 -1 14 -7 4.52 3.06
 1 -14 -7 2.93 2.14
 -1 -14 -7 1.42 2.16
 1 -14 -7 4.22 1.67
 -1 -14 -7 4.68 1.51
 14 1 -5 16.32 3.39
 14 -1 -5 16.81 3.25
 14 1 -5 19.18 2.95
 1 14 -5 21.83 5.36
 14 -1 -5 20.24 3.01
 -1 14 -5 22.71 5.36
 -1 -14 -5 16.63 3.86
 1 -14 -5 13.83 2.68
 -1 -14 -5 17.99 2.71
 1 -14 -5 21.16 3.29
 14 1 -3 4.16 2.04
 14 -1 -3 6.97 2.21
 14 -1 -3 9.1 2.29
 14 -1 -3 7.63 2.57
 14 1 -3 7.11 2.27
 14 1 -3 5.66 1.94
 -1 14 -3 9.18 3.82
 1 14 -3 4.55 2.44
 -1 -14 -3 6.87 3.04
 1 -14 -3 4.97 1.85
 -1 -14 -3 10.78 2.17
 14 1 -1 83.52 6.21
 14 -1 -1 79.5 5.61
 14 1 -1 82.15 5.84
 14 -1 -1 72.44 6.02
 1 -14 -1 83.27 6.46
 -1 -14 -1 79.75 6.57
 -1 14 -1 82.82 8.97
 1 14 -1 85.15 9.23
 14 -1 -1 84.9 7.87
 14 1 -1 77.8 7.46
 14 1 1 77.73 5.61
 14 -1 1 74.37 6.07
 14 1 1 74.74 5.84
 14 -1 1 84.13 5.84
 1 -14 1 75.48 5.87
 -1 -14 1 82.57 6.4
 14 -1 1 76.16 7.88
 14 1 1 78.81 8.09
 -1 14 1 85.75 9.12
 1 14 1 93.5 9.79
 14 1 3 11.69 2.39
 14 1 3 5.82 2.2
 14 1 3 4.3 1.62
 14 -1 3 7.7 2.95
 14 -1 3 4.93 2.13
 14 -1 3 5.51 2.18
 1 -14 3 5.19 2.04
 -1 -14 3 5.33 2.41
 14 -1 3 1.77 2.49
 14 1 3 10.64 3.93
 -1 14 3 10.91 3.89
 1 14 3 8.47 3.36
 14 -1 5 23.75 3.44
 14 1 5 28.64 3.48
 14 1 5 21.31 3.34
 14 -1 5 29.61 3.63
 14 -1 5 23.24 4.82
 14 1 5 24.63 5.06
 -1 14 5 28.43 5.68
 1 14 5 32.62 6.07
 1 -14 5 23.44 3.77
 -1 -14 5 25.62 3.68
 14 -1 7 7.21 2.37
 14 1 7 5.93 1.95
 14 1 7 5.65 2.17
 14 -1 7 2.88 1.73
 14 -1 7 10.54 3.89
 14 1 7 3.71 3.32
 -1 14 7 7.76 3.34
 1 14 7 3.63 2.66
 -1 -14 7 5.05 1.88
 1 -14 7 4.1 2.07
 -1 14 7 3.8 2
 1 14 7 4 2.37
 14 1 9 36.03 4.68
 14 -1 9 28.79 3.3
 14 -1 9 33.41 4.52
 14 -1 9 33.5 5.8
 14 1 9 29.04 5.28
 -1 14 9 40.18 6.58
 1 14 9 38.96 6.77
 1 -14 9 36.86 4.83
 -1 -14 9 17.89 3.27
 -1 14 9 32 4.25
 1 14 9 20.97 3.74
 14 -1 11 60.51 6.13
 14 1 11 57.1 6.06
 1 -14 11 73.29 6.54
 -1 -14 11 44.77 4.93
 1 14 11 39.76 5.32
 -1 14 11 46.3 5.14
 14 1 13 0.62 2.39
 14 -1 13 1.72 2.26
 1 -14 13 5.55 2.65
 -1 -14 13 3.92 2.18
 -1 14 13 3.41 2.06
 1 14 13 4.83 2.33
 14 1 15 36.14 4.92
 14 -1 15 31.15 4.48
 -1 -14 15 34.36 4.17
 1 -14 15 32.62 4.5
 -1 14 15 26.78 3.59
 1 14 15 26.72 4.23
 14 1 17 17.55 3.23
 14 -1 17 15.74 3.04
 -1 -14 17 17.69 2.59
 1 -14 17 15.69 2.86
 1 14 17 9.92 2.52
 14 -1 17 15.72 2.41
 14 1 17 13.47 2.34
 -1 14 17 11.43 2.39
 14 -1 19 3.4 1.47
 14 1 19 5.75 1.78
 1 -14 19 3.02 1.17
 14 1 19 5.75 1.5
 1 14 19 4.62 1.39
 14 -1 21 2.91 1.19
 14 2 -20 10.09 1.89
 14 -2 -20 10.04 2.08
 2 -14 -20 9.86 1.78
 2 14 -18 21.82 3.39
 14 2 -18 17.61 3.19
 14 -2 -18 17.55 3.4
 -2 -14 -18 19.08 2.37
 2 -14 -18 15.77 2.72
 2 14 -16 31.99 4.73
 14 2 -16 33.78 4.63
 14 -2 -16 33.53 4.97
 -2 -14 -16 34.28 3.69
 2 -14 -16 34.02 4.44
 2 14 -14 8.74 3.14
 14 2 -14 3.22 2.72
 14 -2 -14 5.96 3.1
 -2 -14 -14 7.98 2.19
 2 -14 -14 8.27 3.09
 14 2 -12 29.79 4.76
 14 -2 -12 27.3 4.74
 2 14 -12 29.55 5.21
 -2 -14 -12 24.28 3.28
 2 -14 -12 26.33 4.05
 14 2 -10 9.94 2.27
 2 14 -10 14.25 3.64
 14 2 -10 9.3 2.96
 14 -2 -10 11.6 3.54
 -2 -14 -10 16.65 2.66
 2 -14 -10 13.37 2.89
 14 2 -8 10.37 2.8
 14 -2 -8 12.51 3.34
 14 -2 -8 10.92 2.13
 2 14 -8 7.09 2.46
 14 2 -8 11.36 2.64
 2 14 -8 17.48 4.46
 2 -14 -8 10.8 2.92
 -2 -14 -8 13.2 2.32
 2 -14 -8 15.44 3.1
 2 14 -6 32.49 4.86
 14 -2 -6 33.17 4.56
 14 -2 -6 34 3.6
 14 2 -6 35.52 4.08
 2 14 -6 37.57 7.24
 -2 14 -6 20.63 4.67
 -2 -14 -6 38.1 6.39
 2 -14 -6 28.62 4.45
 2 -14 -6 40.25 4.62
 -2 -14 -6 30.28 3.19
 14 2 -4 98.06 6.92
 14 2 -4 96.36 6.47
 14 -2 -4 99.4 6.15
 14 -2 -4 91.91 7.04
 -2 14 -4 76.55 8.86
 2 14 -4 103.64 11.01
 2 -14 -4 97.31 7.1
 -2 -14 -4 92.28 7.86
 2 -14 -4 106.22 7.11
 2 14 -4 85.54 7.11
 14 2 -2 289.46 10.92
 14 -2 -2 281.47 11.95
 14 2 -2 284.1 10.94
 14 -2 -2 303.57 10.79
 -2 14 -2 230.68 14.72
 2 14 -2 305.69 17.8
 14 -2 -2 279.67 13.71
 14 2 -2 289.33 14.03
 2 -14 -2 276.3 11.41
 -2 -14 -2 277.87 12.67
 2 14 -2 234.3 12.11
 14 2 0 72.59 5.51
 14 2 0 81.28 5.86
 14 -2 0 72.17 5.41
 14 -2 0 68.35 5.93
 14 -2 0 79.06 7.78
 14 2 0 64.33 7.05
 -2 14 0 79.06 8.57
 2 14 0 86.52 9.53
 -2 -14 0 78.36 6.62
 2 -14 0 76.59 5.91
 14 2 2 245.58 10.08
 14 2 2 269.63 10.27
 14 -2 2 247.25 9.14
 14 -2 2 275.09 10.58
 14 -2 2 267.92 11.41
 14 -2 2 262.25 14.88
 14 2 2 270.39 15.12
 -2 14 2 292.21 16.22
 2 14 2 291.64 16.89
 -2 -14 2 266.66 11.55
 2 -14 2 258.64 10.64
 14 2 4 80.34 5.61
 14 -2 4 91.09 6.16
 14 -2 4 90.24 6.22
 14 2 4 83.28 5.69
 14 -2 4 79.26 6.5
 14 -2 4 78.85 8.46
 -2 14 4 92.51 9.28
 2 14 4 82.44 9.17
 14 2 4 85.8 9.06
 2 -14 4 78.28 6.17
 -2 -14 4 78.07 6.3
 14 2 6 33.4 4.31
 14 -2 6 30.39 3.68
 14 2 6 28.54 3.4
 14 -2 6 33.43 4.22
 14 -2 6 32.83 5.69
 14 2 6 34.68 6.13
 -2 14 6 38.56 6.48
 2 14 6 34.49 6.22
 -2 -14 6 29.62 4.16
 2 -14 6 27.31 3.92
 2 14 6 26.89 4.36
 -2 14 6 24.05 3.52
 14 2 8 14.47 3
 14 -2 8 14.35 2.71
 14 -2 8 11.41 3.3
 14 -2 8 12.21 3.92
 14 2 8 11.72 3.73
 -2 14 8 9.63 3.97
 2 14 8 19.66 4.91
 2 -14 8 14.15 3.06
 -2 -14 8 8.03 2.27
 -2 14 8 8.33 2.27
 2 14 8 15.96 4.04
 14 2 10 12.67 3.26
 14 -2 10 14.61 2.46
 14 -2 10 19.77 4.06
 14 -2 10 15 3.94
 14 2 10 12.48 3.53
 2 -14 10 19.11 3.9
 -2 -14 10 16.64 3.41
 -2 14 10 10.62 2.68
 2 14 10 13.31 3.37
 14 2 12 23.24 4.14
 14 -2 12 26.84 4.58
 2 -14 12 28.88 4.56
 -2 -14 12 28.21 4.04
 -2 14 12 20.49 3.38
 2 14 12 15.03 3.6
 14 2 14 6.8 3.03
 14 -2 14 10.27 3.19
 2 -14 14 8.23 2.96
 -2 -14 14 6.54 2.24
 2 14 14 6.41 3.02
 -2 14 14 4.91 1.96
 14 -2 16 41.91 4.52
 14 2 16 42.66 5
 14 2 16 37.92 3.8
 2 -14 16 45.57 4.96
 2 14 16 34.77 4.66
 14 -2 18 18.89 2.72
 14 2 18 18.35 2.9
 2 -14 18 22.2 2.96
 14 2 18 19.29 2.48
 2 14 18 14.53 2.69
 14 2 20 7.53 1.29
 14 -2 20 8.54 1.94
 14 -3 -21 3.57 1.22
 14 3 -19 13.86 2.29
 14 -3 -19 18.05 2.95
 3 14 -19 14.13 2.59
 3 -14 -19 18.28 2.65
 3 14 -17 3.78 2.39
 14 3 -17 3.93 2.2
 3 -14 -17 3.88 1.97
 14 3 -15 30.89 4.4
 14 -3 -15 37.84 5.59
 3 14 -15 41.28 5.7
 3 -14 -15 29.23 4.34
 14 3 -13 13.72 3.55
 14 -3 -13 19.39 4.63
 3 14 -13 21.59 4.57
 3 -14 -13 16.02 3.52
 14 3 -11 -4.6 2.71
 14 -3 -11 -1.4 2.49
 3 14 -11 -2.66 2.63
 14 3 -11 4.19 1.85
 -14 -3 -11 -4.71 2.1
 3 -14 -11 -1.95 2.3
 14 3 -9 22.43 4.2
 14 -3 -9 15.47 3.93
 3 14 -9 19.15 4.08
 14 3 -9 16.95 2.86
 3 14 -9 12.08 4.47
 -3 -14 -9 14.59 2.52
 -14 -3 -9 25.53 3.6
 3 -14 -9 18.25 3.39
 14 -3 -7 11.88 2.37
 14 3 -7 10.14 3.13
 14 -3 -7 13.77 3.45
 3 14 -7 8.24 3.08
 14 3 -7 16.08 3.1
 -3 14 -7 9.4 2.91
 3 14 -7 16.08 4.85
 3 14 -7 15.82 5.55
 -14 -3 -7 14.55 2.6
 3 -14 -7 6.71 2.85
 3 -14 -7 18.41 3.53
 14 3 -5 7.04 2.54
 14 -3 -5 7.73 2.43
 3 14 -5 12.73 3.61
 14 -3 -5 7.99 2.22
 14 3 -5 12.61 2.81
 3 14 -5 7.94 4.01
 -3 14 -5 13.63 4.62
 -3 -14 -5 6.57 3.02
 3 -14 -5 7.78 1.92
 3 -14 -5 8.78 2.52
 3 -14 -5 8.85 2.45
 3 14 -3 65.04 6.56
 14 -3 -3 72.46 5.36
 14 3 -3 77.13 5.88
 14 3 -3 79.68 5.85
 14 -3 -3 66.75 6.07
 -3 14 -3 86.1 9.18
 3 14 -3 93.8 10.22
 14 -3 -3 71.88 6.71
 14 3 -3 72.83 6.66
 -3 -14 -3 83.33 7.53
 14 -3 -3 74.12 4.86
 3 -14 -3 70.78 4.44
 3 -14 -3 75.83 6.02
 14 3 -1 16.99 2.79
 14 -3 -1 16.54 3.31
 14 -3 -1 18.25 3.18
 14 3 -1 14.52 3.8
 -3 14 -1 14.51 4.18
 3 14 -1 18.56 4.9
 14 3 -1 18.99 3.06
 14 -3 -1 12 2.88
 3 -14 -1 21.01 3.32
 -3 -14 -1 17.94 3.72
 14 -3 -1 9.43 1.98
 3 14 -1 22.62 4.64
 14 3 1 23.99 3.33
 14 -3 1 28.97 4.31
 14 -3 1 18.63 3.1
 14 -3 1 24.46 3.23
 14 -3 1 24.46 4.97
 14 3 1 22.35 4.57
 -3 14 1 18.38 4.32
 3 14 1 26.42 5.49
 14 3 1 22.17 3.35
 14 -3 1 19.67 2.76
 -3 -14 1 19.99 3.57
 3 -14 1 15.04 2.7
 3 14 1 9.05 2.66
 14 3 3 74.02 5.51
 14 -3 3 75.3 5.68
 14 -3 3 69.9 5.42
 14 -3 3 64.45 6.02
 14 3 3 64.44 4.69
 14 3 3 66.29 5.41
 3 -14 3 70.91 5.76
 -3 -14 3 74 6.39
 14 -3 3 75.27 8.33
 -3 14 3 60.1 7.37
 14 3 3 67.35 8.05
 3 14 3 77.83 8.9
 14 -3 5 15.47 3.28
 14 3 5 12.93 2.28
 14 -3 5 9.99 2.53
 14 -3 5 8.85 3.67
 14 3 5 16.58 4.59
 -3 14 5 7.81 3.12
 3 14 5 13.37 4.45
 -3 -14 5 11.43 3.12
 3 -14 5 9.9 2.36
 14 3 7 8.28 2.08
 14 -3 7 7.05 2.36
 14 -3 7 11.77 3.3
 14 -3 7 11.19 3.83
 14 3 7 14.16 4.47
 3 14 7 8.76 3.19
 -3 14 7 11.93 3.97
 3 -14 7 12.5 3.15
 -3 -14 7 5.51 2.1
 -3 14 7 15.3 3.06
 3 14 7 10.73 3.48
 14 -3 9 14.08 3.04
 14 -3 9 15.81 3.43
 14 -3 9 23.63 5.06
 14 3 9 21.83 4.88
 -3 14 9 20.05 4.58
 3 14 9 9.86 4.21
 3 -14 9 19.67 3.9
 -3 -14 9 23.74 3.65
 -3 14 9 13.5 2.57
 3 14 9 15.84 3.81
 14 3 11 -2.18 2.87
 14 -3 11 -0.97 2.31
 3 -14 11 2.49 2.78
 -3 -14 11 -1.71 2.32
 3 14 11 0.19 2.32
 14 3 13 22.6 4.26
 14 -3 13 30.73 4.62
 3 -14 13 26.69 4.61
 -3 -14 13 21.89 3.51
 3 14 13 15.1 3.7
 14 3 15 37.35 4.97
 14 -3 15 33.28 4.38
 3 -14 15 39.54 5.04
 14 3 15 30.65 3.62
 3 14 15 29.73 4.61
 14 3 17 11.83 2.78
 14 -3 17 10.01 2.42
 3 -14 17 10.93 2.74
 14 3 17 8.15 1.96
 3 14 17 6.39 2.47
 14 3 19 23.39 2.79
 14 -3 19 20.72 2.94
 3 -14 19 24.99 2.74
 14 3 19 18.91 2.17
 3 14 19 18.68 2.61
 14 -3 21 5.22 1.26
 14 4 -20 46.54 2.7
 14 -4 -20 44.32 3.36
 4 -14 -20 54.27 3.59
 14 4 -18 4.83 1.79
 14 -4 -18 9.04 2.54
 4 14 -18 5.91 2.38
 4 -14 -18 7.64 2.23
 14 4 -16 15.7 3.12
 14 -4 -16 20.4 3.97
 4 14 -16 19.64 3.88
 14 4 -16 14.16 2.73
 4 -14 -16 18.01 3.45
 14 4 -14 0.54 2.42
 14 -4 -14 3.35 2.94
 4 14 -14 0.55 2.72
 14 4 -14 4.87 2.41
 4 -14 -14 3.86 2.39
 14 4 -12 69.98 6.39
 14 -4 -12 79.76 7.62
 4 -14 -12 66.3 6.56
 4 14 -12 70.19 7.58
 14 4 -10 19.99 3.73
 14 -4 -10 12.05 3.72
 4 14 -10 6.15 2.26
 14 4 -10 12.17 2.69
 -4 -14 -10 12.05 2.7
 -14 -4 -10 11.69 2.62
 4 -14 -10 14.26 3.14
 14 4 -8 130.73 8.23
 14 4 -8 129.35 7.67
 14 -4 -8 129.14 8.94
 4 14 -8 140.2 12.58
 -4 -14 -8 126.22 7.16
 -14 -4 -8 89.73 6.58
 4 14 -8 90.69 8.4
 4 -14 -8 122.43 8.3
 4 14 -6 23.76 4.63
 14 -4 -6 37 4.81
 14 4 -6 39.76 4.48
 14 -4 -6 39.51 3.86
 -4 14 -6 26.34 5.01
 14 4 -6 36.86 4.29
 4 14 -6 37.61 7.5
 14 -4 -6 36.64 3.65
 4 -14 -6 32.71 3.92
 -14 -4 -6 38.79 4.05
 -4 -14 -6 28.78 5.15
 -4 -14 -6 35.86 3.65
 4 -14 -6 39.5 4.65
 14 4 -4 165.35 8.59
 14 -4 -4 176.44 9.64
 14 -4 -4 161.4 7.78
 14 4 -4 166.19 8.03
 4 14 -4 181.45 14.26
 -4 14 -4 160.48 12.1
 4 -14 -4 180.17 8.97
 -4 -14 -4 176.6 11.05
 4 -14 -4 163.8 7.45
 14 -4 -4 156.51 7.35
 4 -14 -4 179.41 9.63
 4 14 -4 161.04 10.88
 14 4 -2 13.52 2.56
 14 -4 -2 8.58 2.59
 4 14 -2 11.98 3.84
 14 -4 -2 8 2.35
 14 4 -2 11.67 3.34
 14 4 -2 9.9 2.53
 -4 14 -2 11.88 3.73
 4 14 -2 11.07 4.36
 14 -4 -2 10.88 3.38
 -4 -14 -2 10.17 3.04
 4 -14 -2 9.97 2.16
 14 -4 -2 12.63 2.46
 4 -14 -2 9.26 2.39
 14 -4 0 116.92 6.29
 14 -4 0 121.39 7.15
 14 4 0 115.73 7.17
 14 4 0 118.25 6.6
 14 -4 0 125.21 8
 4 14 0 125.59 11.18
 14 -4 0 117.69 9.43
 14 4 0 105.6 9.38
 -4 14 0 119.93 10.12
 14 -4 0 124.82 6.86
 4 -14 0 126.25 7.31
 -4 -14 0 140.69 9.1
 4 14 0 94.73 9.19
 14 4 2 8.52 2.31
 14 -4 2 10.81 2.79
 14 -4 2 15.38 3.3
 14 -4 2 7.73 2.16
 14 4 2 5.84 2.65
 4 14 2 11.31 3.95
 14 4 2 11.06 2.51
 -4 14 2 14.09 3.96
 14 -4 2 6.59 2.5
 14 -4 2 5.49 1.61
 -4 -14 2 5.49 2.11
 4 -14 2 6.98 2.16
 4 14 2 9.81 4.51
 14 4 4 183.71 8.46
 14 -4 4 188.46 9.25
 14 -4 4 200.13 9.34
 14 -4 4 196.73 13.31
 -4 14 4 176.23 12.47
 14 4 4 194.85 13.65
 4 14 4 199.2 13.89
 4 -14 4 193.19 9.3
 -4 -14 4 198.98 10.26
 14 -4 6 30.81 3.93
 14 -4 6 34.24 4.45
 14 4 6 40.85 4.02
 14 4 6 25.71 5.65
 -4 14 6 38.31 6.24
 4 14 6 42.85 6.86
 14 -4 6 36.06 5.98
 4 -14 6 39.97 4.59
 -4 -14 6 31.53 4.34
 4 14 6 38.25 5.58
 14 -4 8 139.36 7.85
 14 -4 8 137.86 8.76
 -4 14 8 146.58 11.66
 14 -4 8 144.73 11.68
 4 14 8 135.71 11.72
 14 4 8 135.35 11.75
 4 -14 8 135.73 8.61
 -4 -14 8 136.21 8.42
 4 14 8 133.32 9.77
 14 -4 10 19.94 4.05
 14 -4 10 18.13 3.21
 4 -14 10 15.61 3.65
 -4 -14 10 12.03 3.02
 4 14 10 13.48 3.85
 14 -4 12 81.01 7.07
 4 -14 12 80.92 7.27
 -4 -14 12 83.72 6.35
 4 14 12 68.99 7.29
 14 4 14 2.84 2.31
 14 -4 14 3.32 2.28
 4 -14 14 4.51 2.76
 14 4 14 0.16 1.41
 4 14 14 -0.46 2.83
 14 4 16 24.88 4.13
 14 -4 16 19.17 3.22
 4 -14 16 29.73 4.27
 14 4 16 21.45 3.05
 4 14 16 23.67 4.24
 14 4 18 9.39 2.27
 4 -14 18 8.85 2.3
 14 -4 18 8.69 2.34
 14 4 18 5.79 1.6
 4 14 18 7.24 2.19
 14 4 20 51.85 2.92
 14 -4 20 61.85 3.87
 4 14 20 52.69 3.48
 14 -5 -19 4.4 1.82
 14 5 -19 -1.08 1.16
 5 14 -19 6.38 2.26
 5 -14 -19 1.37 1.49
 14 5 -17 14.09 2.66
 14 5 -17 16.78 2.63
 14 -5 -17 17.29 3.27
 5 14 -17 16.39 3.76
 5 -14 -17 17.01 3.21
 14 5 -15 0.09 2
 14 -5 -15 -2.18 2.2
 5 14 -15 -1.81 3.13
 14 5 -15 -4.37 2.39
 5 -14 -15 1.09 1.89
 14 5 -13 1.31 2.05
 14 -5 -13 0.26 2.66
 5 14 -13 1.1 2.63
 14 5 -13 -2.46 2
 5 -14 -13 0.42 2.01
 14 5 -11 24 4.15
 14 -5 -11 29.41 4.9
 5 14 -11 20.62 4.75
 14 5 -11 21.67 3.89
 14 5 -11 23.63 3.25
 -5 -14 -11 24.55 3.79
 -14 -5 -11 24.82 4.11
 5 -14 -11 26.46 4.32
 14 5 -9 26.22 4.04
 14 -5 -9 18.97 3.96
 5 14 -9 14.16 4.07
 14 5 -9 18.54 3.23
 14 -5 -9 21.06 3.21
 -14 -5 -9 24.65 3.87
 -5 -14 -9 16.11 3.14
 5 -14 -9 20.94 3.99
 14 -5 -7 30.86 4.56
 14 5 -7 29.63 3.7
 14 -5 -7 25.6 2.95
 5 14 -7 18.73 4.05
 5 14 -7 33.31 6.34
 5 14 -7 31.68 6.22
 14 5 -7 30.31 3.98
 14 -5 -7 29.59 3.68
 -14 -5 -7 25.73 3.87
 5 -14 -7 22.79 3.49
 -5 -14 -7 31.01 3.86
 5 -14 -7 30.18 4.24
 14 5 -5 22.1 3.26
 14 -5 -5 27.84 4.18
 5 14 -5 20.29 4.39
 14 -5 -5 21.51 2.97
 5 14 -5 29.34 6.18
 -5 14 -5 29.14 5.35
 14 5 -5 24.42 3.59
 5 -14 -5 18.89 2.98
 -5 -14 -5 29.56 5.15
 14 -5 -5 21.75 3.17
 -5 -14 -5 22.65 3.3
 5 -14 -5 29.36 4.2
 14 5 -3 117.08 7.39
 14 5 -3 105.02 6.14
 14 -5 -3 129.52 7.2
 14 -5 -3 124.75 8.06
 -5 14 -3 110.95 9.45
 5 14 -3 139.63 12.25
 14 -5 -3 115.03 8.51
 14 5 -3 114.43 8.47
 -5 -14 -3 121.99 9.47
 5 -14 -3 108.52 6.88
 5 -14 -3 118.82 6.55
 14 -5 -3 128.25 7.2
 5 14 -3 103.65 9.41
 14 -5 -1 7.44 2.73
 14 -5 -1 11.41 2.81
 5 14 -1 6.22 3.24
 14 5 -1 9.69 3.28
 14 5 -1 10.54 2.54
 -5 14 -1 8.39 2.12
 5 14 -1 11.33 4.18
 14 -5 -1 6.82 2.65
 5 -14 -1 8.08 1.93
 5 -14 -1 9.56 2.47
 14 -5 -1 9.82 2.48
 14 -5 1 6.66 2.86
 14 -5 1 9.88 2.48
 14 -5 1 5.87 2.17
 14 5 1 10.47 3.81
 -5 14 1 1.89 1.88
 5 14 1 5.53 3.17
 14 5 1 6.12 2.5
 14 -5 1 12.34 4.01
 5 -14 1 4.33 1.62
 -5 -14 1 6.09 2.58
 14 -5 1 11.22 2.65
 5 14 1 2.1 2.94
 14 -5 3 107.71 7.04
 14 -5 3 118.75 7.29
 14 -5 3 113.24 7.8
 14 5 3 115.25 6.95
 14 -5 3 112.73 9.84
 14 5 3 117.47 10.83
 -5 14 3 117.72 9.82
 5 14 3 119.91 10.91
 5 -14 3 121.89 7.43
 -5 -14 3 115.46 8.12
 14 -5 5 24.92 3.84
 14 -5 5 27.59 4.12
 14 5 5 18.83 4.5
 14 5 5 24.9 3.19
 -5 14 5 30.71 5.68
 5 14 5 22.46 5.2
 14 -5 5 32.54 5.74
 5 -14 5 34.89 5.06
 -5 -14 5 20.22 3.47
 5 14 5 21.34 4.47
 14 -5 7 24.3 3.6
 14 -5 7 31.34 4.44
 14 5 7 40.25 6.54
 -5 14 7 28.73 5.27
 5 14 7 39 6.63
 14 -5 7 30.37 5.58
 5 -14 7 29.75 4.35
 -5 -14 7 36.36 4.76
 5 14 7 24.45 4.57
 14 -5 9 19.28 3.37
 14 -5 9 17.11 3.57
 5 -14 9 21.85 4.17
 -5 -14 9 17.15 3.34
 5 14 9 18.8 3.94
 14 -5 11 31.94 3.95
 14 -5 11 30.87 4.78
 5 -14 11 35.26 5.29
 5 14 11 25.51 4.74
 14 -5 13 0.33 2.04
 5 -14 13 2.57 2.69
 14 5 13 0 1.58
 5 14 13 -0.75 2.36
 14 5 15 -1.04 2.6
 14 -5 15 0.8 2.04
 5 -14 15 3.22 2.67
 14 5 15 1.39 1.68
 5 14 15 2.8 2.69
 14 5 17 18.04 3.27
 5 -14 17 21.69 3.36
 14 -5 17 20.3 3.23
 14 5 17 16.87 2.55
 5 14 17 14.65 3.28
 14 5 19 3.64 1.63
 14 -5 19 3.05 1.64
 5 -14 19 3.37 1.45
 14 5 19 3.78 1.22
 5 14 19 4.49 1.81
 14 -6 -20 0.94 0.87
 6 14 -20 5.03 1.64
 6 -14 -20 5.18 1.35
 14 6 -18 16.32 2.5
 14 -6 -18 27.06 3.22
 6 14 -18 15.47 3.23
 6 -14 -18 22.63 3.05
 14 6 -16 1.65 1.51
 14 -6 -16 4.86 2.5
 6 14 -16 2.11 2.56
 14 6 -16 -0.44 2.16
 6 -14 -16 0.68 1.93
 6 14 -14 38.27 5.88
 14 -6 -14 43.2 5.19
 14 6 -14 37.84 4.77
 14 6 -14 39.25 4.25
 6 -14 -14 33.08 4.76
 14 6 -12 2.1 1.75
 14 -6 -12 7.71 3.28
 14 6 -12 2.93 2.02
 6 14 -12 2.62 2.86
 14 6 -12 0.84 1.42
 -14 -6 -12 7.13 2.49
 6 -14 -12 4.94 2.69
 14 6 -10 111.83 7.19
 14 6 -10 114.66 7.04
 14 -6 -10 118.73 8.68
 -6 -14 -10 107.88 7.7
 -14 -6 -10 112.08 8.16
 14 -6 -10 109.18 6.86
 6 14 -10 111.08 9.89
 14 6 -10 99.31 7.79
 6 -14 -10 104.94 8.08
 14 6 -8 57.3 5.52
 14 -6 -8 70.24 6.68
 -6 -14 -8 66.61 6.03
 -14 -6 -8 56.42 5.83
 14 -6 -8 62.76 5.44
 6 14 -8 65.05 7.64
 14 6 -8 67.47 6.59
 6 -14 -8 70.55 6.57
 14 -6 -6 34.16 4.67
 14 -6 -6 31.81 3.45
 6 14 -6 38.41 6.17
 6 14 -6 43.78 7.75
 14 6 -6 36.67 4.37
 6 -14 -6 26.6 3.74
 14 -6 -6 36.36 4.4
 -6 -14 -6 31.74 4.03
 6 -14 -6 38.05 4.85
 14 -6 -4 2.16 1.78
 14 -6 -4 -0.11 2.58
 6 14 -4 6.53 3.77
 14 6 -4 4.65 2.42
 6 14 -4 -1.05 2.93
 6 -14 -4 2.16 1.61
 14 -6 -4 1.67 1.75
 -6 -14 -4 2.6 2.11
 6 -14 -4 3.37 2.03
 14 -6 -2 305.72 11.26
 14 -6 -2 293.88 12.16
 14 6 -2 276.88 11.38
 6 14 -2 330.68 18.4
 14 -6 -2 297.14 14.35
 14 6 -2 280.77 14.08
 -6 -14 -2 295.19 14.32
 6 -14 -2 274.79 10.3
 14 -6 -2 299.26 11.62
 6 -14 -2 297.1 10.39
 6 14 -2 262.25 15.35
 14 -6 0 3.25 2.61
 14 -6 0 -1.21 2.32
 14 6 0 0.64 2.28
 -6 14 0 4.1 2.67
 14 6 0 -1.13 2.07
 6 14 0 2.27 2.39
 14 -6 0 1.84 2.86
 6 -14 0 2.36 1.57
 -6 -14 0 -1.73 2.39
 14 -6 0 1.68 1.92
 6 -14 0 -3.03 2.34
 6 14 0 -3.53 3.36
 14 -6 2 293.89 11.41
 14 6 2 274.63 11
 14 -6 2 278.83 11.74
 14 -6 2 283.04 15.58
 14 6 2 297.04 16.93
 -6 14 2 296.85 14.44
 6 14 2 310.61 17.33
 6 -14 2 273.52 10.8
 14 -6 2 302 11.94
 -6 -14 2 264.72 12.57
 6 -14 2 261.79 8.81
 6 14 2 224.07 15.7
 14 -6 4 3.18 1.85
 14 -6 4 6.67 2.66
 6 14 4 11.04 4.09
 14 6 4 11 3.92
 14 6 4 3.31 1.72
 -6 14 4 3.15 1.83
 14 -6 4 1.36 2.68
 -6 -14 4 6.47 2.64
 6 -14 4 4.5 2.15
 6 14 4 5.47 2.81
 14 -6 6 33.75 4.26
 14 -6 6 38.42 4.83
 14 6 6 36.21 6.92
 14 6 6 33.58 3.55
 -6 14 6 37.34 5.42
 6 14 6 41.56 6.2
 14 -6 6 29.33 5.44
 6 -14 6 39.74 4.77
 -6 -14 6 25.1 3.64
 6 14 6 40.11 5.52
 14 -6 8 48.75 4.86
 14 -6 8 71.13 6.78
 14 6 8 63.89 8.24
 14 -6 8 62.27 7.63
 -6 -14 8 64.26 5.71
 6 -14 8 69.68 6.55
 6 14 8 76.33 7.93
 14 -6 10 104.98 6.85
 14 -6 10 127.71 8.73
 6 -14 10 132.31 8.97
 6 14 10 119.76 9.85
 14 -6 12 8.64 3.13
 6 -14 12 6.52 3.31
 6 14 12 1.94 2.56
 14 -6 14 41.44 4.79
 14 -6 14 46.88 5.07
 14 6 14 40.21 4.14
 6 -14 14 41.51 5.45
 6 14 14 40.15 5.81
 14 6 16 -3.03 2.67
 6 -14 16 6.12 2.6
 14 -6 16 2.84 2.24
 14 6 16 1.33 1.4
 6 14 16 1.61 2.14
 14 6 18 20.63 2.92
 6 -14 18 23.07 3.12
 14 -6 18 21.7 2.91
 14 6 18 20.67 2.4
 6 14 18 19.97 3.34
 14 -6 20 2.34 1.1
 6 -14 20 1.4 0.88
 6 14 20 4.07 1.37
 14 -7 -19 1.35 1.08
 7 14 -19 6.95 2.19
 14 7 -19 3.87 1.21
 7 -14 -19 9.26 1.81
 7 14 -17 30.42 4.38
 14 7 -17 24.59 3.33
 14 -7 -17 34.02 3.61
 7 -14 -17 33.51 3.85
 7 14 -15 4.18 2.93
 14 -7 -15 10.55 3.07
 14 7 -15 8.48 2.62
 7 -14 -15 5.95 2.35
 14 7 -13 12.52 2.4
 14 -7 -13 10.61 3.03
 14 7 -13 14.51 3.58
 7 14 -13 8.49 3.57
 7 -14 -13 15.66 3.47
 14 -7 -11 0.96 2.21
 7 14 -11 3.49 4
 14 7 -11 0.85 2.11
 14 7 -11 -0.76 1.83
 -7 -14 -11 -2.18 1.81
 -14 -7 -11 2.07 2.17
 7 -14 -11 -0.56 2.12
 14 -7 -9 28.01 4.43
 7 14 -9 20.42 5.07
 14 7 -9 23.38 4.33
 14 7 -9 29.05 4
 14 -7 -9 24.89 3.88
 -7 -14 -9 28.96 4.33
 -14 -7 -9 29.9 4.74
 7 -14 -9 30.41 4.48
 14 -7 -7 1.56 2.26
 7 14 -7 6.21 3.59
 14 7 -7 10.05 3.23
 14 7 -7 4.97 2.13
 7 -14 -7 6.05 2.52
 14 -7 -7 4.18 2.15
 -7 -14 -7 8.74 2.49
 -14 -7 -7 5.22 2.45
 7 -14 -7 8.04 2.6
 14 7 -5 170.09 9.47
 14 -7 -5 157.78 7.53
 14 -7 -5 167.79 9.38
 7 14 -5 163.86 13.24
 -7 -14 -5 172.99 9.35
 7 -14 -5 165.3 8.84
 14 -7 -5 162.24 8.94
 7 -14 -5 184.17 10.13
 14 7 -5 158.57 10.3
 7 14 -5 157.05 12.16
 14 7 -3 57.71 6.42
 14 -7 -3 69.47 5.49
 14 7 -3 63.73 5.8
 14 -7 -3 71.23 6.12
 7 14 -3 52.75 7.31
 7 14 -3 71.14 8.6
 7 -14 -3 48.6 4.72
 14 -7 -3 71.48 5.95
 -7 -14 -3 68.66 7.57
 7 -14 -3 64.15 6
 14 -7 -1 32.21 3.85
 14 -7 -1 38.08 4.74
 14 7 -1 23.3 4.44
 14 7 -1 33.14 4.25
 14 -7 -1 26.17 4.79
 7 14 -1 37.5 6.43
 7 -14 -1 26.88 3.49
 -7 -14 -1 33.1 5.07
 14 -7 -1 38.05 4.59
 7 -14 -1 28.33 3.34
 7 14 -1 31.85 5.87
 14 -7 1 34.47 4.47
 14 -7 1 39.87 4.35
 14 7 1 36.06 5.86
 7 14 1 44.06 6.9
 14 7 1 34.7 4.34
 14 -7 1 33.63 5.5
 7 -14 1 36.09 3.79
 -7 -14 1 23.84 4.15
 14 -7 1 30.4 3.98
 7 -14 1 31.36 3.64
 7 14 1 31.57 6.81
 14 -7 3 70.77 6.02
 14 7 3 52.73 5.02
 14 -7 3 75.29 8.32
 14 7 3 74.35 9.04
 7 14 3 78.67 8.57
 14 -7 3 68.23 6.07
 7 -14 3 69.03 5.62
 7 -14 3 63.56 4.64
 -7 -14 3 58.43 6.08
 7 14 3 69.57 6.98
 14 -7 5 166.04 9.51
 14 7 5 169.33 8.06
 14 -7 5 171.15 9.33
 14 -7 5 181.42 13.1
 14 7 5 178.81 13.92
 7 14 5 191.37 12.64
 14 -7 5 167.11 9.64
 7 -14 5 172.26 9.11
 -7 -14 5 128.81 8.48
 7 14 5 179.61 11.16
 14 -7 7 11.57 3.4
 14 -7 7 9.65 3.22
 14 7 7 6.34 2.98
 14 -7 7 7.03 2.91
 7 -14 7 8.72 2.9
 -7 -14 7 9.91 2.88
 7 14 7 9.98 3.44
 14 -7 9 30.07 4.67
 14 -7 9 30.36 4.21
 14 -7 9 33.12 3.82
 7 -14 9 42.2 5.37
 7 14 9 27.67 5.08
 14 -7 11 4.51 2.26
 7 -14 11 5.45 2.8
 14 -7 11 3.29 2.04
 7 14 11 3.99 2.83
 7 -14 13 14.59 3.65
 14 -7 13 20.58 3.41
 14 7 13 10.73 2.55
 7 14 13 16.37 4.18
 14 7 15 7.18 2.74
 7 -14 15 8.79 3.02
 14 -7 15 6.22 2.36
 14 7 15 6.37 2.1
 7 14 15 4.49 2.71
 14 7 17 28.78 3.72
 14 -7 17 34.36 3.81
 7 -14 17 38.22 4.16
 14 7 17 26.38 2.87
 7 14 17 33.27 4.27
 14 7 19 5.79 1.59
 14 -7 19 6.36 1.34
 14 -7 19 7.08 1.75
 7 -14 19 6.21 1.52
 7 14 19 8.63 1.94
 14 8 -18 -0.21 1.23
 14 -8 -18 0.96 1.05
 8 14 -18 3.77 2.12
 8 -14 -18 0.89 1.29
 14 8 -16 5.58 2.29
 14 -8 -16 10.91 2.32
 8 14 -16 7.15 2.91
 8 -14 -16 13.12 2.76
 8 14 -14 40.34 5.93
 14 8 -14 36.25 4.86
 14 -8 -14 41.95 4.58
 8 -14 -14 37.41 4.69
 8 14 -12 2.94 2.76
 14 -8 -12 4.78 2.42
 14 8 -12 1.47 2.2
 14 8 -12 2.36 1.93
 -8 -14 -12 1.75 1.95
 -14 -8 -12 4.76 2.41
 8 -14 -12 1.25 2
 14 8 -10 69.57 5.89
 14 -8 -10 66.46 6.08
 -8 -14 -10 60.32 6.13
 -14 -8 -10 71.12 7.04
 14 -8 -10 68.37 5.97
 8 14 -10 62.91 7.99
 14 8 -10 62.74 6.82
 8 -14 -10 64.5 6.29
 14 8 -8 50.15 6.34
 14 8 -8 51.09 5.43
 14 -8 -8 53.6 5.49
 -8 -14 -8 52.4 5.69
 -14 -8 -8 49.66 6.01
 8 -14 -8 59.22 6.12
 14 -8 -8 52.07 5.3
 8 14 -8 54.93 7.67
 8 -14 -8 50.63 5.6
 14 -8 -6 61.14 4.44
 14 -8 -6 70.75 6.1
 14 8 -6 55.96 6.9
 14 8 -6 61.26 5.91
 -8 -14 -6 68.03 6.21
 8 -14 -6 69.34 6.24
 14 -8 -6 67.79 6.09
 8 -14 -6 70.82 6.44
 8 14 -6 70.16 8.71
 14 -8 -4 124.27 7
 14 8 -4 120.97 8.06
 14 -8 -4 138.94 8.49
 8 14 -4 127.38 11.08
 8 -14 -4 129.45 7.9
 14 -8 -4 142.52 8.56
 8 -14 -4 132.45 8.55
 14 8 -4 116.9 9.54
 8 14 -4 110.25 10.76
 14 -8 -2 49.75 4.87
 8 14 -2 44.27 7.22
 14 8 -2 43.78 5.08
 14 -8 -2 46.02 5.14
 14 8 -2 39.63 5.46
 8 14 -2 48.51 6.75
 8 -14 -2 41.67 4.47
 -8 -14 -2 30.2 4.99
 14 -8 -2 50.52 5.25
 14 8 -2 57.57 6.95
 14 -8 0 300.49 11.67
 14 8 0 292.29 11.95
 14 -8 0 290.42 11.79
 8 14 0 302.19 16.07
 14 -8 0 295.83 15.4
 14 8 0 286.6 15.79
 -8 -14 0 298.95 14.32
 14 -8 0 335.56 13.03
 8 -14 0 310.82 11.4
 14 8 0 258.82 14.9
 8 14 0 250.52 16.79
 14 8 2 44.08 4.72
 14 -8 2 44.05 4.92
 14 -8 2 40.91 4.92
 14 8 2 41.1 6.55
 8 14 2 55.99 7.03
 14 -8 2 34.56 5.55
 14 -8 2 46.61 5.17
 8 -14 2 44.87 4.53
 8 -14 2 39.82 4.04
 -8 -14 2 38.22 5.12
 8 14 2 46.78 5.68
 8 14 2 31.43 6.89
 14 -8 4 148 8.9
 14 8 4 129.81 7.41
 14 -8 4 142.94 11.24
 14 8 4 131.57 11.72
 8 14 4 134.12 10.29
 8 -14 4 134.36 7.81
 14 -8 4 129.94 8.66
 -8 -14 4 140.97 8.97
 8 -14 4 130.05 7.01
 8 14 4 140.97 9.79
 14 -8 6 90.9 7.22
 14 -8 6 78.28 6.97
 8 -14 6 84.98 6.53
 8 -14 6 69.26 4.99
 8 14 6 82.77 7.83
 14 -8 8 53.15 5.57
 8 -14 8 49.74 5.46
 14 -8 8 48.57 4.39
 8 14 8 44.12 6.12
 8 -14 10 81.61 7.09
 14 -8 10 69.28 5.66
 8 14 10 77.96 8.14
 8 -14 12 4.32 2.87
 14 -8 12 1.68 1.64
 14 8 12 3.49 1.77
 8 14 12 2.54 2.59
 14 8 14 43.75 4.33
 14 -8 14 45.73 4.7
 8 -14 14 52.67 5.8
 8 14 14 42.9 5.79
 14 8 16 9.34 2.44
 8 -14 16 15.82 3.3
 14 -8 16 16.4 2.83
 14 -8 16 12.52 2.59
 14 8 16 10.72 2.08
 8 14 16 14.4 3.35
 14 8 18 0.7 1.33
 8 -14 18 1.15 1.46
 14 -8 18 2.91 1.39
 14 -8 18 0.96 1.06
 8 14 18 0.87 1.6
 9 14 -19 15.11 2.39
 9 -14 -19 16 1.67
 14 -9 -17 0.71 1.18
 14 9 -17 6 2.14
 9 14 -17 4.86 2.37
 9 -14 -17 7.58 1.88
 14 -9 -15 13.44 2.54
 9 14 -15 16.95 4.24
 14 9 -15 15.03 3.44
 9 -14 -15 13.98 2.74
 14 9 -13 16.96 2.61
 14 -9 -13 14.68 2.62
 9 14 -13 19.11 4.68
 14 9 -13 22.14 4.35
 9 -14 -13 18.01 3.48
 14 9 -11 62.3 5.43
 14 -9 -11 72.14 5.94
 -9 -14 -11 63.38 6.33
 -14 -9 -11 55.46 6.24
 9 14 -11 65.29 8.21
 14 9 -11 64.81 7.17
 9 -14 -11 61.94 6.02
 14 9 -9 113.97 7.82
 14 -9 -9 124.66 7.85
 -9 -14 -9 136.89 9.28
 -14 -9 -9 118.88 9.11
 14 -9 -9 114.27 7.82
 14 9 -9 106.95 9.13
 9 14 -9 115.58 10.98
 9 -14 -9 120.04 8.26
 14 -9 -7 25.29 3.79
 14 9 -7 24.08 4.92
 9 14 -7 30.87 6.47
 14 9 -7 24 4.03
 9 -14 -7 30.6 4.56
 14 -9 -7 28.99 4.16
 -9 -14 -7 35.31 4.96
 -14 -9 -7 30.45 4.87
 9 -14 -7 36.28 4.71
 14 9 -5 245.83 11.75
 14 -9 -5 245.24 9.21
 14 -9 -5 244.47 10.78
 9 -14 -5 240.5 11.28
 14 -9 -5 242.09 11.44
 9 -14 -5 245.49 11.45
 14 9 -5 205.94 13.14
 9 14 -5 218.23 15.17
 14 -9 -3 10.42 2.8
 14 9 -3 6.14 3.48
 14 -9 -3 7.58 2.66
 9 14 -3 5.38 4.11
 14 9 -3 8.36 2.54
 9 14 -3 19.79 4.76
 9 -14 -3 9.61 2.46
 14 -9 -3 9.27 2.71
 9 -14 -3 11.94 3.16
 14 -9 -1 28.97 4.08
 14 -9 -1 25.83 3.81
 14 9 -1 27.2 4.71
 14 9 -1 35.67 4.6
 9 14 -1 28.83 5.02
 9 -14 -1 20.1 3.22
 14 -9 -1 33.64 4.68
 9 14 -1 28.37 6.12
 14 9 -1 22.49 4.98
 14 -9 1 33.9 4.48
 14 -9 1 27.24 4.11
 9 14 1 30.97 5.12
 14 9 1 23.22 5.06
 14 9 1 16.15 3.01
 9 -14 1 23.96 3.62
 -9 -14 1 31.27 5.03
 14 -9 1 25.13 3.93
 9 14 1 21.36 4.09
 14 9 1 16.07 3.51
 9 14 1 24.81 6.44
 14 -9 3 12.32 3.54
 14 9 3 15.21 4.62
 14 9 3 8.33 2.37
 14 -9 3 6.73 3.31
 14 -9 3 7.09 3.36
 9 -14 3 6.83 2.39
 -9 -14 3 9.5 3.01
 9 -14 3 8.18 2.24
 9 14 3 11.39 3.15
 14 9 5 245.27 9.67
 14 -9 5 259.41 11.77
 14 -9 5 253.74 12.28
 9 -14 5 255.12 10.88
 9 -14 5 240.47 9.96
 9 14 5 262.27 13.16
 14 -9 7 37.13 5.05
 14 -9 7 37.73 5.01
 9 -14 7 38.39 4.57
 9 -14 7 33.37 3.89
 9 14 7 41.99 5.96
 9 -14 9 119.14 8.18
 14 -9 9 117.51 8.54
 14 -9 9 106.76 6.78
 9 14 9 113.99 9.3
 14 -9 11 72 6.64
 14 9 11 72.25 5.48
 9 -14 11 75.35 6.71
 14 -9 11 73.29 5.9
 9 14 11 76.27 7.69
 9 -14 13 23.29 4.1
 14 -9 13 20.75 3.62
 14 -9 13 20.17 3.31
 14 9 13 20.92 3.25
 9 14 13 22.55 4.49
 9 -14 15 17.81 3.45
 14 -9 15 15.99 2.9
 14 -9 15 12.97 2.59
 14 9 15 13.49 2.48
 9 14 15 12.68 3.46
 14 9 17 8.7 2.19
 9 -14 17 10.2 2.38
 14 -9 17 10.12 2.07
 14 -9 17 3.87 1.42
 14 9 17 5.92 1.38
 9 14 17 4.09 1.86
 14 -9 19 17.33 1.8
 9 -14 19 15.55 1.85
 9 14 19 15.04 1.91
 10 14 -18 -0.19 1.61
 10 -14 -18 0.5 0.86
 10 14 -16 22.58 4.12
 14 10 -16 24.62 3.48
 10 -14 -16 24.57 2.87
 14 10 -14 -0.22 1.22
 14 -10 -14 1.57 1.64
 14 10 -14 4.07 2.37
 10 -14 -14 2.39 1.78
 14 -10 -12 21.08 3.11
 10 14 -12 25.53 5.62
 14 10 -12 24.82 4.74
 14 10 -12 20.37 3.02
 -10 -14 -12 18.8 3.55
 -14 -10 -12 21.27 4.03
 10 -14 -12 20.48 3.52
 14 10 -10 6.43 3.28
 14 -10 -10 8.56 2.35
 10 14 -10 12.09 4.66
 14 10 -10 7.55 2.53
 -10 -14 -10 5.38 2.52
 -14 -10 -10 6.5 2.84
 14 -10 -10 10.76 3.12
 10 -14 -10 6.32 2.26
 14 -10 -8 4.85 1.89
 14 10 -8 6.97 3.39
 10 14 -8 13.81 4.99
 14 10 -8 5.4 2.47
 14 -10 -8 5.44 2.64
 -10 -14 -8 6.54 2.99
 -14 -10 -8 9.13 3.43
 10 -14 -8 8.87 2.98
 10 -14 -8 5.6 1.87
 14 -10 -6 34.64 4.27
 10 14 -6 29.33 6.3
 14 10 -6 29 4.53
 10 -14 -6 32.87 4.75
 14 -10 -6 31.11 4.7
 -10 -14 -6 32.99 4.78
 -14 -10 -6 33.92 4.97
 10 -14 -6 32.88 4.29
 14 -10 -4 18.02 2.98
 10 14 -4 11.31 4.18
 14 10 -4 15.92 4.5
 14 -10 -4 17.98 2.98
 14 10 -4 15.85 3.6
 10 -14 -4 20.68 3.89
 14 -10 -4 16.6 3.62
 10 -14 -4 18.88 3.38
 14 -10 -2 18.7 3.37
 14 -10 -2 23.99 3.72
 14 10 -2 20.01 3.71
 10 -14 -2 20.4 3.7
 14 -10 -2 20.02 3.83
 10 -14 -2 21.24 3.77
 14 10 -2 16.72 5.17
 10 14 -2 23.58 5.89
 14 -10 0 8.46 2.71
 14 -10 0 5.74 2.83
 14 10 0 3.11 1.84
 10 -14 0 2.06 1.8
 14 -10 0 3.91 2.3
 10 14 0 3.19 2.02
 10 14 0 -1.5 4.97
 14 10 0 1.16 3.53
 14 -10 2 25.5 4.22
 14 10 2 13.17 3.15
 -10 -14 2 20.04 3.71
 14 -10 2 21.2 3.93
 10 -14 2 17.5 3.11
 10 14 2 16.2 3.58
 10 14 2 15.69 5.44
 14 -10 4 24.47 4.26
 14 10 4 16.97 3.09
 10 -14 4 17.07 3.02
 14 -10 4 17.51 3.88
 10 -14 4 15.61 2.94
 10 14 4 14.2 3.44
 14 -10 6 41.77 6.74
 10 -14 6 22.84 3.65
 10 -14 6 28.82 3.68
 14 -10 6 29.7 4.62
 10 14 6 30.06 4.92
 10 -14 8 10.07 2.81
 14 -10 8 6.66 2.78
 10 -14 8 6.77 2.32
 14 -10 8 2.58 2.28
 10 14 8 9.1 3.4
 10 -14 10 12.26 3.18
 14 -10 10 9.79 2.24
 10 -14 10 11.77 2.42
 14 -10 10 10.01 2.98
 10 14 10 6.24 2.98
 10 -14 12 24.47 3.89
 14 -10 12 23.57 3.41
 14 -10 12 23.67 3.87
 14 10 12 27.38 3.52
 10 14 12 31.24 4.94
 10 -14 14 3.21 2.06
 14 -10 14 2.79 1.81
 14 -10 14 2.96 1.7
 14 10 14 2.97 1.74
 10 14 14 2.1 2.38
 14 10 16 29.63 3.63
 14 -10 16 29.54 3.21
 14 -10 16 25.48 2.68
 14 10 16 30.16 2.85
 10 -14 16 34.75 3.76
 10 14 16 30.94 3.73
 14 10 18 0.21 1.05
 14 -10 18 2.51 1.11
 10 -14 18 0.84 1.08
 10 14 18 -0.16 1.04
 11 14 -17 22.69 3.23
 14 11 -17 17.76 2.52
 11 -14 -17 18.85 1.87
 14 11 -15 39.15 4.58
 11 14 -15 37.81 2.85
 11 -14 -15 39.62 3.45
 11 14 -15 42.29 5.36
 14 11 -13 6.89 1.78
 14 11 -13 12.28 3.65
 11 14 -13 9.42 4.01
 11 -14 -13 6.57 2.08
 14 11 -11 18.1 4.44
 11 14 -11 18.32 5.22
 14 11 -11 18.89 3.32
 -11 -14 -11 11.07 2.8
 -14 -11 -11 11.69 3.2
 11 -14 -11 13.74 2.88
 14 11 -9 7.11 3.62
 11 14 -9 6.66 3.33
 14 11 -9 -1.83 2.18
 14 -11 -9 6.33 2.71
 -14 -11 -9 1.08 2.48
 -11 -14 -9 3.7 2.67
 11 -14 -9 2.82 2.23
 11 -14 -9 1.25 1.72
 14 11 -7 41.14 5.23
 11 14 -7 42.84 7.21
 14 11 -7 44.61 6.74
 14 -11 -7 39.04 5.03
 -11 -14 -7 44.94 5.68
 -14 -11 -7 48.24 5.98
 11 -14 -7 48.03 5.73
 11 -14 -7 43.41 4.85
 14 -11 -5 92.06 5.51
 14 11 -5 101.67 7.92
 -11 -14 -5 105.06 8.14
 11 -14 -5 103.49 7.75
 14 -11 -5 100.6 7.78
 14 11 -5 94.27 10.02
 11 14 -5 88.14 10.24
 11 -14 -5 101.14 7.1
 14 11 -3 51.3 5.71
 14 -11 -3 55.08 5.04
 11 -14 -3 55.38 5.83
 14 -11 -3 51.74 5.63
 11 -14 -3 46.76 4.91
 11 14 -3 40.15 7.81
 14 11 -3 44.3 7.43
 14 -11 -1 12.36 3.16
 14 11 -1 13.36 2.98
 11 -14 -1 10.27 2.71
 14 -11 -1 13.26 3.32
 11 -14 -1 12.37 2.77
 14 11 -1 5.74 4.16
 11 14 -1 8.36 2.62
 11 14 -1 7.31 3.86
 14 -11 1 20.19 4.02
 14 11 1 15.43 3.47
 14 -11 1 15.29 3.5
 11 -14 1 13.12 3.08
 11 14 1 10.47 2.73
 11 14 1 16.01 6.15
 14 11 3 44.28 4.62
 14 -11 3 47.44 5.58
 11 14 3 39.43 4.13
 11 -14 3 37.61 4.55
 14 -11 3 42.26 5.17
 11 14 3 37.93 5.07
 14 -11 5 107.22 8.01
 11 -14 5 104.83 6.63
 11 -14 5 106.17 7.18
 11 14 5 107.65 8.11
 14 -11 7 55.99 5.91
 11 -14 7 51.75 4.9
 11 -14 7 54.7 5.04
 11 14 7 49.09 5.85
 11 -14 9 2.3 1.86
 14 -11 9 2.78 1.68
 11 -14 9 2.55 2.07
 14 -11 9 3.6 2.33
 11 14 9 3.25 2.36
 11 -14 11 20.79 3.53
 14 -11 11 17.74 2.93
 11 -14 11 22.58 2.89
 14 -11 11 14.97 3.04
 14 11 11 21.56 3.02
 11 14 11 19.25 4
 11 -14 13 10.38 2.79
 14 -11 13 10.94 2.3
 14 -11 13 7.92 2.4
 14 11 13 10.12 2.23
 11 14 13 14.36 3.28
 14 -11 15 36.31 3.18
 11 14 15 42.58 4.24
 11 -14 15 40.64 3.94
 14 11 15 38.51 3.2
 14 -11 15 39.86 3.53
 14 11 17 25.76 2.62
 11 -14 17 23.11 2.47
 14 -11 17 20.76 2.22
 11 14 17 23.4 2.53
 14 12 -16 -0.09 1.53
 12 14 -16 2.04 1.98
 12 -14 -16 0.52 0.72
 14 12 -14 68.65 3.78
 12 14 -14 65.35 3.97
 12 -14 -14 66.47 4.11
 14 12 -14 58.09 5.75
 12 14 -14 73.55 6.95
 14 12 -12 3.39 2.78
 12 14 -12 3.07 2.9
 14 12 -12 1.87 1.61
 12 14 -12 1.7 1.53
 -14 -12 -12 -0.46 2.14
 14 -12 -12 2.03 1.16
 12 -14 -12 -1.13 1.46
 14 12 -10 35.99 5.81
 12 14 -10 34.09 6.11
 14 12 -10 38.41 4.51
 -12 -14 -10 36.14 4.85
 -14 -12 -10 36.99 5.1
 14 -12 -10 35.79 3.29
 12 -14 -10 41.23 4.17
 12 14 -8 8.61 4.46
 14 12 -8 16.84 4.76
 14 12 -8 16.73 3.58
 14 -12 -8 16.36 3.57
 -12 -14 -8 15.85 3.77
 -14 -12 -8 16.75 3.85
 12 -14 -8 13.7 3.41
 14 -12 -8 12.2 2.16
 12 -14 -8 11.42 2.5
 14 12 -6 114.44 8.2
 -12 -14 -6 111.37 8.54
 -14 -12 -6 108.17 8.69
 12 -14 -6 107.68 8.01
 14 -12 -6 105.82 7.95
 14 12 -6 96.03 9.96
 12 14 -6 109.08 11.22
 14 -12 -6 103.28 5.82
 12 -14 -6 115.12 7.26
 14 12 -4 4.76 2.4
 12 -14 -4 9.23 3.31
 14 -12 -4 14.98 3.65
 14 12 -4 16.48 5.29
 14 -12 -4 10.78 2.06
 12 14 -4 7.41 5.08
 12 -14 -4 4.55 1.74
 14 12 -2 82.63 7.04
 14 -12 -2 85.62 7.26
 12 -14 -2 91.41 7.17
 12 -14 -2 89.54 6.48
 14 12 -2 72.91 9.64
 12 14 -2 74.12 9.97
 14 12 0 7.33 2.22
 12 -14 0 8.99 3.09
 14 -12 0 10.58 2.96
 12 -14 0 10.67 2.91
 14 12 0 0.84 3.95
 12 14 0 4.87 3.84
 12 14 2 80.43 6.11
 14 12 2 80.54 6.19
 12 -14 2 84.87 6.76
 14 -12 2 83.43 7.08
 12 14 2 82.08 6.22
 14 12 4 11.12 2.3
 14 -12 4 8.63 3.18
 12 -14 4 4.47 1.99
 12 14 4 4.57 2.23
 12 -14 6 127.23 7.07
 12 -14 6 121.47 7.59
 14 -12 6 115.86 8.11
 12 14 6 134.08 8.61
 14 -12 8 15.85 2.7
 14 -12 8 16.05 3.33
 12 -14 8 14.44 2.99
 12 -14 8 14.07 2.8
 12 14 8 16.07 3.44
 14 -12 10 43.55 4.68
 14 -12 10 51.46 4.47
 14 12 10 51.45 4.68
 12 -14 10 49.05 4.75
 12 -14 10 42.14 4.12
 12 14 10 47.56 5.17
 12 -14 12 2.33 1.91
 14 -12 12 2.86 1.56
 12 -14 12 4.82 1.61
 14 -12 12 1.42 1.68
 14 12 12 0 1.46
 12 14 12 5.56 2.41
 14 12 14 78.71 4.45
 14 -12 14 83.92 4.89
 12 14 14 91.02 5.76
 12 -14 14 83.55 5.26
 14 -12 14 79.35 4.44
 14 12 16 0.14 1.2
 14 -12 16 2.05 1.17
 12 -14 16 1.69 1.15
 14 13 -15 7.06 2.18
 13 14 -15 6.06 2.13
 13 -14 -15 5.73 1.01
 14 13 -13 -1.49 1.19
 13 14 -13 0.28 1.1
 14 13 -13 3.13 2.12
 13 14 -13 0.57 2.31
 13 -14 -13 -0.83 1.06
 14 -13 -13 1.08 0.85
 13 14 -11 30.48 5.44
 14 13 -11 26.57 4.98
 14 13 -11 23.32 3.17
 13 14 -11 27.31 3.58
 -13 -14 -11 26.76 4
 -14 -13 -11 25.48 3.81
 14 -13 -11 21.04 2.38
 13 -14 -11 23.65 2.82
 14 13 -9 12.51 4.54
 13 14 -9 20.71 5.15
 14 13 -9 17.43 3.25
 -14 -13 -9 18.44 3.77
 -13 -14 -9 16.36 3.56
 14 -13 -9 16.57 3.34
 14 -13 -9 15.25 2.36
 13 -14 -9 13.21 2.32
 14 13 -7 29.84 5.95
 13 14 -7 28.11 6.1
 14 13 -7 32.4 4.61
 14 -13 -7 32.89 4.64
 -14 -13 -7 31.88 4.83
 -13 -14 -7 33.46 4.77
 13 -14 -7 38.81 5
 13 -14 -7 25.4 3.16
 14 -13 -7 34.57 3.48
 14 13 -5 13.01 3.32
 13 -14 -5 11.46 3.1
 14 -13 -5 9.79 3.35
 -13 -14 -5 13.18 3.35
 -14 -13 -5 11.86 3.05
 13 14 -5 8.68 4.73
 14 -13 -5 12.29 2.27
 13 -14 -5 10.3 2.32
 14 13 -5 13.34 4.31
 14 13 -3 11.51 3.17
 13 -14 -3 13.1 3.45
 14 -13 -3 9.99 3.05
 14 13 -3 2.17 3.47
 13 14 -3 13.95 5.18
 14 -13 -3 10.58 2.12
 13 -14 -3 16.1 2.85
 14 13 -1 29.05 4.26
 13 14 -1 25.31 3.85
 13 -14 -1 31.07 4.46
 14 -13 -1 25.07 4.19
 14 13 -1 24.2 5.96
 13 14 -1 21.32 6.54
 14 -13 -1 25.22 3.18
 13 -14 -1 26.39 3.5
 14 13 1 27.18 3.97
 13 14 1 29.92 4.06
 13 -14 1 26.61 4.11
 14 -13 1 22.71 3.94
 13 -14 1 29.49 3.72
 14 -13 1 28.56 3.38
 14 13 3 9.61 2.13
 13 14 3 8.92 2.23
 13 -14 3 10.67 2.81
 14 -13 3 13.59 3.44
 14 -13 3 7.02 1.98
 13 -14 5 15.3 3.2
 14 -13 5 13.33 3.57
 13 14 5 13.13 3.23
 13 -14 7 26.72 3.81
 14 -13 7 34.48 4.46
 13 -14 7 29.83 3.44
 13 14 7 42.22 4.63
 14 -13 9 22.64 2.94
 13 -14 9 15.95 2.81
 14 -13 9 15.45 3.03
 13 -14 9 18.68 2.96
 14 13 9 17.09 2.82
 13 14 9 16.66 3.33
 13 -14 11 34.43 3.57
 14 -13 11 32.82 3.36
 14 -13 11 28.83 3.28
 13 -14 11 28.63 3.19
 14 13 11 27.03 3.06
 13 14 11 30.48 3.81
 13 -14 13 1.24 1.47
 14 -13 13 0.86 1.21
 14 -13 13 4 1.32
 14 13 13 -2.31 1.39
 13 14 13 -0.15 1.43
 14 13 15 7.67 1.72
 13 -14 15 8.4 1.61
 14 -13 15 7.44 1.47
 13 14 15 10.18 1.55
 14 14 -14 3.12 2.03
 14 14 -12 110.95 5.45
 14 14 -12 101.12 8.05
 14 -14 -12 101.45 4.05
 14 14 -10 2.44 2.8
 14 14 -10 -0.26 1.66
 -14 -14 -10 2.55 2
 14 -14 -10 -2.22 1.32
 14 14 -8 105.35 7.13
 -14 -14 -8 101.63 7.62
 14 -14 -8 101.45 7
 14 14 -8 95.48 9.49
 14 -14 -8 90.49 5.19
 14 14 -6 -0.42 2.13
 14 -14 -6 2.17 2.33
 -14 -14 -6 0.51 2.14
 14 14 -6 -0.29 3.91
 14 -14 -6 0.27 1.38
 14 14 -4 14.05 3.06
 14 -14 -4 16.75 3.61
 -14 -14 -4 17.73 3.76
 14 14 -4 15.37 5.1
 14 -14 -4 15.8 2.5
 14 14 -2 1.6 2.18
 14 -14 -2 0.26 2.23
 14 14 -2 4.7 4.51
 14 -14 -2 1.78 1.31
 14 14 0 16.68 3.24
 14 -14 0 15.26 3.49
 14 -14 0 22.47 3.04
 14 14 2 0.16 1.77
 14 -14 2 -1.09 2.38
 14 -14 2 -1 1.38
 14 -14 4 9.15 2.66
 14 -14 4 7.18 2.03
 14 -14 6 -1.3 1.99
 14 -14 8 116.16 6.78
 14 -14 10 0.92 1.26
 14 -14 10 0.81 1.22
 14 14 10 1.48 1.37
 14 14 12 116.41 4.99
 14 -14 12 113.31 5.06
 14 -14 12 107.39 4.58
 14 -14 14 -0.99 0.91
 15 0 -19 -0.09 1.39
 0 -15 -19 -1.44 0.96
 15 0 -17 0.82 1.82
 0 -15 -17 -0.58 1.13
 15 0 -15 2.96 2.32
 0 -15 -15 0.82 1.78
 15 0 -13 -2.3 2.81
 0 -15 -13 -0.61 1.73
 15 0 -11 0.47 2.67
 0 -15 -11 -1.33 2.01
 15 0 -9 3.07 3.05
 15 0 -9 -1.45 1.48
 0 -15 -9 0.36 1.52
 15 0 -7 -2.22 2.74
 0 15 -7 -0.89 3.54
 15 0 -7 -1.96 1.99
 0 15 -7 6.49 2.23
 0 -15 -7 -0.3 2.69
 0 -15 -7 -0.23 1.59
 15 0 -5 -1.71 1.97
 15 0 -5 -1.26 1.72
 0 15 -5 -1.68 3.28
 0 -15 -5 3.55 2.7
 0 -15 -5 0 1.42
 15 0 -3 -1.13 2.14
 15 0 -3 5.19 2.37
 15 0 -3 -1 2.2
 0 15 -3 -0.62 2.23
 0 -15 -3 -4.44 2.39
 0 -15 -3 1.79 1.89
 15 0 -1 0.48 2.09
 15 0 -1 -1.41 1.87
 0 -15 -1 -1.08 1.94
 15 0 -1 -0.21 2.08
 0 15 -1 1.51 2.95
 15 0 1 3.07 2.86
 15 0 1 1.08 1.65
 15 0 1 1.3 1.43
 0 -15 1 2.08 2.42
 15 0 1 -2.52 2.66
 0 15 1 1.84 2.09
 15 0 3 1.1 1.67
 15 0 3 1.26 2.18
 15 0 3 1.64 1.6
 0 -15 3 0.45 2.34
 15 0 3 -2.35 2.45
 0 15 3 1.51 2.64
 15 0 5 3.07 2.03
 15 0 5 0.31 1.33
 15 0 5 0.03 2.72
 0 15 5 0.61 3.16
 0 -15 5 -1.1 2.12
 15 0 7 0.18 2
 15 0 7 1.57 1.65
 15 0 7 0.03 2.82
 0 15 7 -4.97 3.74
 0 -15 7 3.51 3.72
 0 15 7 -0.48 1.89
 15 0 9 -1.83 2.66
 15 0 9 -1.99 1.54
 0 -15 9 -0.82 2.44
 0 15 9 -2.33 2.34
 15 0 11 0.44 2.38
 0 -15 11 -1.74 2.16
 0 15 11 0.19 2.25
 15 0 13 3.66 2.79
 0 -15 13 0.28 2.13
 0 15 13 2.96 1.79
 15 0 15 0.67 2.08
 0 -15 15 -0.03 1.64
 0 15 15 -1.72 2.19
 15 0 17 1.94 1.78
 0 -15 17 -2.94 1.71
 0 15 17 -1.56 1.64
 15 0 19 -1.11 1.1
 15 1 -20 3.37 1.21
 15 -1 -20 5.27 1.52
 15 -1 -18 3.66 2.14
 -1 -15 -18 0 1
 1 -15 -18 2.14 1.21
 15 1 -16 -0.97 2.22
 15 -1 -16 0.3 2.11
 -1 -15 -16 1.03 1.31
 1 -15 -16 -1.79 1.82
 15 1 -14 4.54 2.66
 15 -1 -14 6.7 3.06
 1 15 -14 6.15 2.22
 -1 -15 -14 4.88 1.9
 1 -15 -14 8.44 2.59
 15 1 -12 74.7 7.27
 15 -1 -12 78.73 7.63
 -1 -15 -12 76.12 5.75
 1 -15 -12 82.05 6.65
 1 15 -12 78.48 7.16
 15 1 -10 3.02 3.17
 15 -1 -10 4.91 3
 1 15 -10 3.28 2.23
 15 1 -10 -0.61 1.47
 -1 -15 -10 3.68 2.05
 1 -15 -10 2.62 1.67
 1 15 -8 101.38 9.55
 15 1 -8 91.13 6.28
 15 -1 -8 90.77 5.96
 15 1 -8 91.57 7.59
 15 -1 -8 87.83 7.83
 1 15 -8 89.82 7.55
 -1 -15 -8 90.36 6.25
 1 -15 -8 71.06 5.92
 15 -1 -6 34.71 4.08
 15 1 -6 40.19 5.17
 15 -1 -6 31.59 4.76
 15 1 -6 40.19 4.37
 1 15 -6 38.06 6.82
 -1 15 -6 32.04 6.81
 -1 -15 -6 31.11 5.1
 1 -15 -6 31.39 4.84
 -1 -15 -6 24.63 3.11
 1 -15 -6 26.4 3.66
 15 -1 -4 52.46 4.94
 15 1 -4 55.2 5.68
 15 -1 -4 48.61 5.57
 15 1 -4 55.94 5.16
 1 15 -4 49.64 7.76
 -1 15 -4 65.43 8.77
 -1 -15 -4 47.09 5.83
 1 -15 -4 50.32 5.67
 -1 -15 -4 57.88 4.72
 1 -15 -4 44.44 4.77
 15 -1 -2 26 3.72
 15 1 -2 24.46 3.76
 15 -1 -2 28.01 4.35
 -1 -15 -2 26.84 4.41
 1 -15 -2 27.23 4.53
 15 -1 -2 26.66 4.56
 15 1 -2 24.66 4.26
 15 1 -2 28.19 3.62
 -1 15 -2 28.66 5.68
 1 15 -2 32.38 6.13
 15 -1 0 64.38 5.48
 15 1 0 61.45 5.38
 15 -1 0 56.83 4.35
 15 1 0 62.36 5.92
 15 -1 0 61.58 5.84
 -1 -15 0 61.48 6.13
 1 -15 0 58.7 5.76
 -1 15 0 74.84 8.69
 1 15 0 71.01 8.75
 15 -1 0 63.55 7.3
 15 1 0 62.42 7.12
 15 1 2 22.64 3.79
 15 -1 2 26.96 4.25
 15 1 2 24.82 3.55
 15 -1 2 28.13 3.87
 15 -1 2 26.98 3.44
 15 1 2 25.18 3.15
 1 -15 2 24.14 3.7
 -1 -15 2 30.71 4.46
 -1 15 2 27.86 5.41
 15 -1 2 25.19 4.65
 15 1 2 21.86 4.91
 1 15 2 32.84 5.96
 15 -1 4 57.64 5.27
 15 -1 4 47.15 4.79
 15 1 4 45.08 4.67
 15 -1 4 51.61 7.1
 15 1 4 50.2 7.1
 -1 15 4 51.39 7.34
 1 15 4 63.88 8.53
 -1 -15 4 45.21 5.15
 1 -15 4 41.66 4.85
 15 1 6 31.34 4.05
 15 -1 6 27.09 3.74
 15 1 6 35.21 3.99
 15 -1 6 37.04 4.47
 15 -1 6 32.44 5.75
 15 1 6 36.54 6.31
 -1 15 6 38.08 6.55
 1 15 6 39.44 6.95
 -1 -15 6 36.79 4.67
 1 -15 6 39.93 4.87
 1 15 6 32.7 4.81
 -1 15 6 27.72 4.45
 15 1 8 97.3 6.14
 15 -1 8 100.52 7.7
 15 1 8 91.1 7.19
 15 -1 8 92.15 6.28
 15 -1 8 112.33 10.21
 15 1 8 106.42 10.22
 1 -15 8 100.15 7.68
 -1 -15 8 99.93 7.56
 -1 15 8 85.22 7.19
 1 15 8 85.95 7.57
 15 1 10 0.22 2.23
 15 -1 10 -0.48 2.2
 1 -15 10 1.82 1.94
 -1 -15 10 3.28 2.02
 -1 15 10 2.49 1.88
 1 15 10 4.97 2.65
 15 -1 12 72.35 6.99
 15 1 12 80.9 7.41
 -1 -15 12 85.61 7.05
 1 -15 12 86.6 7.4
 -1 15 12 67.67 6.13
 1 15 12 74.14 7.1
 15 -1 14 4.63 2.41
 15 1 14 6.3 2.87
 1 -15 14 2.45 2.12
 -1 -15 14 5 2.25
 -1 15 14 5.53 1.91
 1 15 14 5.87 2.56
 15 -1 16 3.21 2.33
 15 1 16 0.48 2.04
 -1 -15 16 3.14 1.83
 1 -15 16 -0.84 1.86
 -1 15 16 0.36 1.3
 1 15 16 0.79 1.7
 15 -1 18 2.48 1.36
 15 1 18 6.24 1.79
 1 -15 18 3.85 1.4
 1 15 18 4.66 1.57
 15 -1 20 5.37 1.43
 15 2 -19 5.06 1.54
 15 -2 -19 7.08 2.01
 2 -15 -19 5.34 1.46
 2 15 -17 3.02 1.69
 15 2 -17 3.53 1.91
 15 -2 -17 2.12 1.9
 -2 -15 -17 2.49 1.2
 2 -15 -17 2.35 1.67
 2 15 -15 30.21 4.44
 15 2 -15 32.67 4.62
 15 -2 -15 30.77 4.71
 -2 -15 -15 31.08 3.28
 2 -15 -15 36.32 4.45
 15 2 -13 33.59 4.93
 15 -2 -13 33.84 5.08
 2 15 -13 32.17 4.9
 2 -15 -13 32.61 4.46
 -2 -15 -13 34.09 3.75
 15 2 -11 8.45 1.83
 15 2 -11 12.15 3.76
 15 -2 -11 7.55 2.98
 2 15 -11 13.27 3.49
 -2 -15 -11 10.5 2.2
 2 -15 -11 10.09 2.69
 15 2 -9 29.02 3.63
 15 2 -9 25.93 4.5
 15 -2 -9 31.14 5.13
 2 15 -9 35.51 5.46
 -2 -15 -9 26.73 3.4
 2 -15 -9 28.81 4.12
 15 -2 -7 74.71 7.15
 15 2 -7 83.82 6.24
 15 -2 -7 78.03 5.6
 15 2 -7 59.21 6.01
 2 15 -7 84.11 9.22
 2 15 -7 81.84 10.57
 -2 15 -7 90.1 10.03
 2 -15 -7 71.67 6.78
 -2 -15 -7 71.5 7.8
 2 15 -7 75.49 7.5
 -2 -15 -7 83.74 5.49
 2 -15 -7 74.25 6.18
 15 -2 -5 42.65 4.35
 2 15 -5 28.98 4.56
 15 2 -5 32.05 4.45
 15 -2 -5 45.36 5.56
 15 2 -5 42.76 4.53
 2 15 -5 49.4 8.61
 -2 15 -5 43.09 7.31
 -2 -15 -5 35.75 5.37
 2 -15 -5 37.49 5.03
 2 -15 -5 47.22 5.15
 -2 -15 -5 43.68 3.84
 15 2 -3 5.13 2.31
 15 -2 -3 1.12 1.75
 15 -2 -3 8.45 2.75
 2 15 -3 1.93 3.35
 -2 15 -3 6.02 2.85
 2 15 -3 2.19 2.6
 15 2 -3 7.55 2.28
 15 -2 -3 9.57 2.79
 -2 -15 -3 1.85 2.5
 2 -15 -3 4.68 2.22
 -2 -15 -3 4.53 1.54
 15 2 -1 57.74 5.34
 15 -2 -1 50.54 4.88
 15 2 -1 54.29 5.42
 15 -2 -1 51.83 5.51
 15 -2 -1 47.27 6
 15 2 -1 43.72 5.89
 -2 15 -1 43.78 6.82
 2 15 -1 54.42 7.83
 15 -2 -1 49.97 4.12
 -2 -15 -1 55.38 6.04
 2 -15 -1 55.92 5.67
 2 15 -1 42.77 5.75
 15 2 1 54.61 5.06
 15 -2 1 56.37 4.89
 15 -2 1 54.22 5.09
 15 -2 1 62.53 6.31
 15 2 1 54.45 5.37
 -2 15 1 51.05 7.26
 2 15 1 51.85 7.54
 15 -2 1 56.29 7.07
 15 2 1 58.96 7.24
 15 -2 1 55.43 4.55
 -2 -15 1 62.29 6.16
 2 -15 1 60.31 5.84
 2 15 1 43.4 6.41
 15 2 3 4.81 2.56
 15 -2 3 10.04 3.42
 15 -2 3 5.9 2.16
 15 2 3 7.12 2.02
 15 2 3 6.2 2
 15 -2 3 5.73 2.1
 15 -2 3 9.55 3.34
 15 2 3 5.12 2.62
 -2 15 3 13.62 4.75
 2 15 3 3.56 2.62
 -2 -15 3 9.21 3.07
 2 -15 3 5.86 2.44
 15 2 5 21.34 3.22
 15 -2 5 37.31 4.28
 15 2 5 40.87 4.57
 15 -2 5 32.1 4.09
 15 -2 5 41.3 6.44
 15 2 5 37.08 6.41
 -2 15 5 44.45 7.1
 2 15 5 40.85 7.12
 -2 -15 5 36.59 4.93
 2 -15 5 33.27 4.33
 2 15 5 34.75 5.26
 15 -2 7 76.52 5.77
 15 2 7 83.86 5.78
 15 -2 7 82.85 6.92
 15 2 7 81.4 6.68
 -2 15 7 91.54 9.64
 15 -2 7 92.98 9.51
 2 15 7 93.88 10.01
 15 2 7 73.96 8.56
 -2 -15 7 84.01 6.93
 2 -15 7 90.13 7.29
 -2 15 7 82.64 6.65
 2 15 7 74.75 7.41
 15 2 9 32.57 4.68
 15 -2 9 29.93 3.74
 15 -2 9 33.83 4.85
 2 -15 9 36.06 4.87
 -2 -15 9 23.15 3.74
 -2 15 9 25.75 3.96
 2 15 9 32.18 4.95
 15 2 11 6.74 2.69
 15 -2 11 9.51 3.38
 -2 -15 11 12.36 3.11
 2 -15 11 15.55 3.8
 2 15 11 6.6 2.89
 -2 15 11 9.98 2.64
 15 2 13 38.68 5.14
 15 -2 13 36.06 4.9
 2 -15 13 44.96 5.31
 -2 -15 13 31.94 4.09
 -2 15 13 34.11 4.13
 2 15 13 35.01 4.98
 15 2 15 32.65 4.52
 15 -2 15 40.84 4.8
 -2 -15 15 26.23 3.46
 2 -15 15 34.86 4.43
 2 15 15 31.28 4.58
 15 2 17 3.2 2.02
 15 -2 17 3.24 1.59
 2 -15 17 1.18 1.33
 2 15 17 -0.05 1.75
 15 2 19 4.25 1.38
 15 -2 19 6.64 1.81
 2 -15 19 2.61 0.99
 2 15 19 3.85 1.22
 15 -3 -20 7.31 1.56
 3 -15 -20 9.37 1.41
 15 3 -18 1.53 1.56
 15 -3 -18 -0.79 1.73
 3 15 -18 3.23 1.82
 3 -15 -18 0.4 1.34
 15 3 -16 3.57 2.08
 15 -3 -16 9.96 2.98
 3 15 -16 0.13 2.09
 3 -15 -16 6.26 2.18
 15 3 -14 37.91 4.77
 15 -3 -14 38.15 5.33
 3 15 -14 37 5.25
 3 -15 -14 35.81 4.63
 15 3 -12 8.13 2.88
 15 -3 -12 9.54 3.44
 3 15 -12 2.98 2.43
 3 -15 -12 10.63 3.24
 15 3 -10 104.21 6.67
 15 3 -10 108.16 7.99
 15 -3 -10 112.21 8.95
 3 15 -10 107.7 8.99
 3 -15 -10 106.82 7.91
 15 3 -8 14.8 2.92
 15 -3 -8 14.9 2.49
 15 3 -8 14.47 3.2
 15 -3 -8 14.56 3.94
 3 15 -8 14.79 4.27
 3 -15 -8 9.86 2.77
 15 3 -6 397.41 13.54
 15 -3 -6 410.13 12.74
 15 3 -6 393.6 14.41
 15 -3 -6 396.79 15.39
 -3 15 -6 415.5 20.08
 -3 -15 -6 391.1 17.77
 3 -15 -6 357.93 14.32
 3 -15 -6 406.03 14.57
 3 15 -6 370.61 16.62
 15 3 -4 3.65 2.23
 15 -3 -4 3.97 2.75
 3 15 -4 -0.76 2.84
 15 -3 -4 4.57 2
 3 15 -4 4.52 3.62
 -3 15 -4 10.39 4.03
 15 3 -4 4.74 2.21
 3 -15 -4 8.1 2.72
 -3 -15 -4 2.13 2.48
 3 -15 -4 6.17 1.51
 3 -15 -4 7.74 2.62
 15 3 -2 25.05 3.73
 15 -3 -2 25.81 4.34
 15 -3 -2 21.78 3.28
 15 3 -2 22.09 3.91
 15 3 -2 22.84 3.59
 -3 15 -2 26.41 5.36
 3 15 -2 21.24 5.41
 15 -3 -2 24.29 4.86
 15 -3 -2 21.6 2.91
 -3 -15 -2 23.72 4.75
 3 -15 -2 26.24 4.31
 3 15 -2 23.74 5.66
 15 3 0 9.83 2.73
 15 -3 0 7.12 2.73
 15 -3 0 8.25 2.43
 15 -3 0 6.86 2.21
 15 3 0 5.58 2.88
 -3 15 0 7.36 3.16
 3 15 0 5.06 3.7
 15 3 0 8.25 2.92
 15 -3 0 1.74 2.01
 15 -3 0 9.34 2.42
 -3 -15 0 8.47 3.19
 3 -15 0 4.35 1.88
 3 15 0 1.33 2.85
 15 3 2 35.1 4.36
 15 3 2 21.44 2.98
 15 -3 2 36.67 4.82
 15 -3 2 30.55 4.01
 15 -3 2 27.64 3.69
 15 -3 2 34.83 3.95
 -3 -15 2 27.65 4.45
 3 -15 2 28.73 3.86
 15 -3 2 29.31 5.39
 -3 15 2 24.17 4.79
 15 3 2 26.08 5.13
 3 15 2 34.55 6.2
 15 3 2 28.11 3.69
 15 3 4 1.8 1.83
 15 3 4 2.45 1.68
 15 -3 4 5.66 1.9
 15 -3 4 5.59 2.2
 15 -3 4 8.67 3.84
 15 3 4 4.53 3.27
 -3 15 4 5.21 2.72
 3 15 4 2.36 3.56
 -3 -15 4 10.28 3.11
 3 -15 4 6.04 2.47
 15 -3 6 308.73 11.79
 15 -3 6 423.56 14.85
 15 3 6 409.28 13.99
 15 3 6 309.68 11.16
 15 -3 6 428.98 20
 -3 15 6 454.86 20.67
 3 15 6 480.64 22.26
 15 3 6 443.01 20.78
 3 -15 6 422.55 14.99
 -3 -15 6 315.82 13.27
 3 15 6 409.24 16.86
 -3 15 6 271.96 11.47
 15 3 8 16.45 3.52
 15 -3 8 17.29 3.17
 15 -3 8 18.27 3.97
 -3 -15 8 8.09 2.21
 3 -15 8 14.79 3.51
 -3 15 8 12.53 2.71
 3 15 8 18.99 4.25
 15 -3 10 102.84 6.51
 15 -3 10 112.92 8.52
 15 3 10 123.49 8.66
 -3 -15 10 89.65 7.05
 3 -15 10 126.59 8.86
 -3 15 10 99.42 6.8
 3 15 10 108.91 9.02
 15 3 12 7.96 2.95
 15 -3 12 12.48 3.44
 3 -15 12 11.18 3.62
 -3 -15 12 9.58 2.68
 3 15 12 9.05 3.45
 15 3 14 42.41 5.39
 15 -3 14 36.91 4.76
 -3 -15 14 42.79 4.38
 3 -15 14 39.64 5.05
 3 15 14 32.14 4.87
 15 3 16 6.84 2.59
 15 -3 16 2.67 1.98
 3 -15 16 3.65 2.07
 3 15 16 2.78 2.48
 15 3 18 0.96 1.59
 15 -3 18 0.82 1.45
 3 -15 18 -1.54 1.34
 3 15 18 0.46 1.25
 15 -3 20 10.31 1.65
 15 4 -19 44.47 2.69
 15 -4 -19 53.85 3.79
 4 -15 -19 54.5 3.64
 4 15 -19 42.87 3.36
 15 4 -17 12.15 2.35
 15 -4 -17 17.76 3.32
 4 15 -17 18.67 3.24
 4 -15 -17 12.97 2.71
 4 15 -15 22.99 4.41
 15 4 -15 29.57 3.89
 15 -4 -15 24.52 4.16
 4 -15 -15 19.62 3.36
 15 4 -13 20.44 3.63
 15 -4 -13 20.29 4.28
 4 15 -13 15.33 3.95
 4 -15 -13 22.02 4.1
 15 4 -11 2.83 2.08
 15 -4 -11 3.57 2.89
 4 15 -11 -1.79 2.74
 15 4 -11 0.04 1.4
 -15 -4 -11 0.98 1.97
 4 -15 -11 2.03 2.03
 15 4 -9 36.2 4.75
 15 -4 -9 38.57 5.61
 4 15 -9 33.83 5.53
 15 4 -9 33.58 4.18
 -4 -15 -9 30.41 3.93
 -15 -4 -9 39.12 4.41
 4 -15 -9 28.31 4.13
 15 -4 -7 79.96 5.41
 15 4 -7 75.14 6.12
 15 -4 -7 75.61 7.06
 -4 -15 -7 70.35 5.15
 -15 -4 -7 80.75 6.14
 4 15 -7 69.09 7.68
 4 -15 -7 73.02 6.51
 15 -4 -5 143.08 9.28
 15 -4 -5 142.79 7.62
 15 4 -5 130.19 8.02
 15 4 -5 136.28 7.97
 4 15 -5 155.54 13.77
 -4 15 -5 132.75 11.06
 4 -15 -5 116.06 7.04
 -4 -15 -5 122.92 10.15
 4 -15 -5 119.74 7.89
 15 -4 -5 135.2 7.04
 4 -15 -5 139.99 8.8
 4 15 -5 118.38 10.12
 15 4 -3 36.05 4.17
 15 -4 -3 44.98 5.24
 4 15 -3 21.2 4.39
 15 -4 -3 46.43 4.64
 15 4 -3 39.11 4.54
 -4 15 -3 40.17 6.38
 4 15 -3 41.04 7.13
 15 -4 -3 40.59 5.05
 4 -15 -3 32.08 3.37
 15 -4 -3 36.65 3.9
 -4 -15 -3 46.26 6.13
 4 -15 -3 31.92 4.28
 15 -4 -1 204.79 9.58
 15 4 -1 210 10.14
 15 4 -1 201.64 9.2
 15 -4 -1 210.58 10.75
 -4 15 -1 223.15 13.95
 4 15 -1 242.61 16.2
 15 -4 -1 197.06 12.15
 15 4 -1 208.58 12.46
 15 -4 -1 206.19 9.22
 4 -15 -1 197.25 10.01
 -4 -15 -1 235.75 12.37
 15 4 1 228.45 10.35
 15 -4 1 219.86 9.51
 15 -4 1 228.76 10.17
 15 4 1 217.29 9.42
 15 -4 1 220.54 10.95
 4 15 1 237.93 15.8
 15 -4 1 218.74 13.56
 15 4 1 233.55 14.37
 -4 15 1 234.31 14.31
 15 -4 1 222.85 9.98
 -4 -15 1 249.36 12.57
 4 -15 1 213.05 10.36
 15 -4 3 38.91 5.04
 15 4 3 32.58 3.54
 15 -4 3 36.43 4.33
 15 -4 3 43.98 4.74
 15 4 3 31.87 5.62
 4 15 3 37.57 6.65
 15 4 3 24.81 3.44
 -4 15 3 40.83 6.25
 15 -4 3 31.86 5.43
 15 -4 3 39.36 4.49
 -4 -15 3 33.96 4.88
 4 -15 3 31.82 4.32
 15 4 5 136.31 7.56
 15 -4 5 141.13 8.2
 15 -4 5 149.54 8.68
 15 4 5 135.53 7.98
 15 -4 5 155.66 12.16
 -4 15 5 161.08 12.01
 15 4 5 147.04 12.2
 4 15 5 152.35 12.48
 4 -15 5 149.05 8.83
 4 15 5 141.31 9.99
 -4 15 5 125.63 7.39
 15 -4 7 53.74 5.19
 15 -4 7 72.37 6.75
 15 4 7 73.84 5.28
 15 4 7 66.17 8.22
 -4 15 7 76.98 8.34
 15 -4 7 75.9 8.6
 -4 -15 7 82.9 7
 4 -15 7 72.11 6.47
 4 15 7 75.11 7.71
 15 -4 9 39.15 4.32
 15 4 9 35.51 4.89
 15 -4 9 36.79 5.08
 4 -15 9 34.82 4.93
 -4 -15 9 36.62 4.94
 4 15 9 38.68 6.04
 15 4 11 -0.73 2.29
 15 -4 11 -0.97 1.54
 15 -4 11 7.28 3.22
 4 -15 11 1.81 2.58
 -4 -15 11 0.27 2.43
 4 15 11 -3.13 2.92
 15 4 13 18.81 3.77
 15 -4 13 19.55 3.87
 4 -15 13 27.35 4.69
 4 15 13 18.8 4.21
 15 4 15 26.59 4.26
 15 -4 15 29.77 4.05
 4 -15 15 35.77 4.6
 4 15 15 24.79 4.39
 15 4 17 16.21 3
 15 -4 17 20.53 3.12
 4 -15 17 19.11 3.02
 4 15 17 17.09 3.1
 15 4 19 58.65 3.7
 4 15 19 45.85 3.44
 15 -4 19 55.07 3.68
 4 -15 19 54.59 3.38
 15 5 -18 27.86 2.31
 15 -5 -18 26.79 3.08
 5 15 -18 27.76 3.64
 5 -15 -18 29.23 3.14
 5 15 -16 19.35 3.81
 15 5 -16 13.31 2.37
 15 -5 -16 12.32 2.79
 5 -15 -16 13.02 2.92
 5 15 -14 11.02 3.56
 15 5 -14 7.49 2.24
 15 -5 -14 8.62 2.87
 5 -15 -14 13.16 3.17
 15 5 -12 21.5 3.05
 15 5 -12 29.09 4.08
 15 -5 -12 27.24 4.79
 5 15 -12 24.56 4.97
 5 -15 -12 28.27 4.37
 15 5 -10 24.33 3.97
 15 -5 -10 25.45 4.57
 5 15 -10 29.44 5.3
 15 5 -10 28.43 3.74
 -5 -15 -10 27.13 3.92
 -15 -5 -10 25.66 3.99
 5 -15 -10 25.91 4.22
 15 5 -8 69.4 5.91
 15 5 -8 74.09 6.1
 15 -5 -8 75.39 7.12
 -5 -15 -8 65.55 5.49
 -15 -5 -8 70.77 6.2
 15 -5 -8 65.95 5.12
 5 15 -8 65.46 7.72
 5 -15 -8 65.62 6.32
 15 -5 -6 49.1 5.72
 5 15 -6 28.37 5.13
 15 -5 -6 47.18 4.25
 15 5 -6 47.87 5.15
 15 5 -6 49.9 5.09
 -5 -15 -6 42.87 4.32
 -15 -5 -6 47.38 5.03
 5 -15 -6 45.23 4.76
 15 -5 -6 49.35 4.74
 5 -15 -6 48.3 5.32
 15 -5 -4 46.8 5.51
 5 15 -4 28.6 5.43
 15 -5 -4 41.46 4.32
 15 5 -4 42.76 4.75
 15 5 -4 48.13 4.7
 -5 15 -4 44.14 6.33
 5 15 -4 35.19 6.35
 15 -5 -4 37.96 4.18
 -5 -15 -4 38.89 5.93
 5 -15 -4 39.55 4.11
 5 -15 -4 40.34 4.48
 -5 -15 -4 39.38 3.79
 5 -15 -4 48.88 5.52
 5 15 -2 60.89 7.88
 15 -5 -2 86.87 6.27
 15 5 -2 90.8 6.89
 15 5 -2 88.29 6.03
 15 -5 -2 97.77 7.45
 -5 15 -2 92.95 8.56
 5 15 -2 95.03 10.4
 15 -5 -2 87.57 7.74
 15 5 -2 91.54 7.95
 -5 -15 -2 93.63 8.41
 5 -15 -2 69 4.96
 5 -15 -2 90.32 6.64
 15 -5 -2 98.51 6.69
 15 5 0 5.43 2.19
 15 -5 0 6.35 3
 15 -5 0 5.91 2.42
 15 5 0 4.32 2.36
 -5 15 0 7.95 2.69
 15 5 0 8.43 2.51
 5 15 0 4.16 3.74
 15 -5 0 4.65 2.82
 15 -5 0 6.45 2.37
 -5 -15 0 5.76 2.78
 5 -15 0 0.13 1.64
 5 15 0 6.83 4.24
 15 -5 2 103.87 7.16
 15 5 2 104.33 7.14
 15 -5 2 99.15 6.86
 15 -5 2 101.59 7.62
 15 -5 2 100.93 9.45
 15 5 2 89.27 9.18
 -5 15 2 100.3 8.94
 5 15 2 108.52 10.7
 15 -5 2 101.83 7.01
 -5 -15 2 99.43 8.08
 5 -15 2 93.3 6.98
 5 15 2 62.4 9.05
 15 5 4 47.52 4.78
 15 -5 4 49.66 5.19
 15 -5 4 44.25 5.01
 5 15 4 58.89 7.89
 15 5 4 38.01 6.68
 -5 15 4 43.14 6.03
 15 -5 4 55.66 7.32
 5 -15 4 47.48 5.22
 -5 -15 4 35.11 4.7
 5 15 4 45.19 6.11
 15 -5 6 44.16 4.75
 15 -5 6 44.65 5.35
 15 5 6 49.34 4.58
 15 5 6 48.4 7.45
 -5 15 6 46.24 6.24
 5 15 6 47.71 7.1
 15 -5 6 44.68 6.48
 -5 -15 6 52.31 5.63
 5 -15 6 47.01 5.34
 5 15 6 53.8 6.67
 15 -5 8 52.05 5.1
 15 -5 8 73.14 6.75
 -5 -15 8 61.22 6.09
 5 -15 8 75.81 6.91
 5 15 8 66.3 7.34
 15 -5 10 38.08 5.46
 15 -5 10 26.14 3.59
 5 -15 10 34.69 5.12
 -5 -15 10 36.7 4.63
 5 15 10 34.67 5.79
 15 5 12 24.62 4.51
 15 -5 12 20.64 3.87
 5 -15 12 23.32 4.25
 5 15 12 22.6 4.77
 15 5 14 9.01 2.94
 15 -5 14 13.95 3.14
 5 -15 14 14.16 3.44
 5 15 14 10.03 3.29
 15 5 16 15.82 3.36
 15 -5 16 14.97 2.78
 5 -15 16 18.38 3.39
 5 15 16 17.89 3.57
 15 5 18 31.19 3.24
 5 15 18 33.79 3.54
 5 -15 18 30.04 3.14
 15 -5 18 35.15 3.36
 15 -6 -19 10.87 1.71
 6 15 -19 14.63 2.18
 6 -15 -19 16.16 1.98
 15 -6 -17 15.73 2.55
 6 15 -17 22.06 4.15
 6 -15 -17 17.5 2.78
 15 6 -15 7.05 1.87
 15 -6 -15 3.86 2.06
 15 6 -15 9.54 2.63
 6 15 -15 8.58 3.12
 6 -15 -15 2.47 2
 15 6 -13 2.77 1.55
 15 6 -13 -1.44 1.81
 15 -6 -13 2.97 2.56
 6 15 -13 -0.8 2.82
 15 6 -13 -0.27 2.21
 6 -15 -13 3.55 2.53
 15 6 -11 3.37 1.95
 15 -6 -11 3.23 2.47
 6 15 -11 2.56 3.35
 15 6 -11 -0.38 2
 15 6 -11 3.78 1.86
 -15 -6 -11 5.23 2.11
 6 -15 -11 0.46 2.18
 15 6 -9 3.26 1.88
 15 -6 -9 7.39 3.07
 6 15 -9 9.31 3.86
 15 6 -9 4.35 1.9
 15 -6 -9 5.45 2.01
 -15 -6 -9 10.48 2.9
 -6 -15 -9 4.93 2.33
 6 -15 -9 5.64 2.43
 15 -6 -7 22.72 3.99
 6 15 -7 24.38 5.41
 15 -6 -7 20.25 2.73
 15 6 -7 19.7 3.66
 15 -6 -7 25.04 3.68
 -15 -6 -7 28.38 4.13
 6 -15 -7 23.93 3.84
 -6 -15 -7 30.51 4.13
 6 -15 -7 27.47 4.39
 15 6 -5 54.88 5.72
 6 15 -5 48.85 7.18
 15 -6 -5 54.52 4.9
 15 -6 -5 55.59 5.95
 -6 -15 -5 53.81 5.04
 6 -15 -5 36.85 4.37
 15 -6 -5 52.58 5.05
 6 -15 -5 57.82 5.92
 15 6 -3 46.36 5.23
 15 -6 -3 46.62 5.29
 6 15 -3 41.62 6.75
 15 -6 -3 46.01 4.48
 6 15 -3 34.02 6.63
 -6 -15 -3 46.13 6.2
 6 -15 -3 43.45 4.55
 15 -6 -3 41.87 4.61
 6 -15 -3 46.07 5.48
 15 -6 -1 155.45 9.2
 15 -6 -1 162.19 8.53
 15 6 -1 147.71 8.77
 6 15 -1 175.11 13.49
 15 -6 -1 139.76 10.26
 15 6 -1 154.81 10.72
 -6 -15 -1 156.93 10.97
 6 -15 -1 157.29 8.42
 6 -15 -1 102.38 6.19
 15 -6 -1 156.24 8.73
 6 15 -1 122.07 11.79
 15 -6 1 168.5 9.13
 15 6 1 154.25 8.76
 15 -6 1 153.97 9.14
 6 15 1 182.27 13.61
 15 -6 1 164.63 11.8
 15 6 1 144.31 11.27
 15 -6 1 165.52 8.95
 -6 -15 1 125.29 9.51
 6 -15 1 141.29 8.27
 6 -15 1 151.58 7.01
 6 15 1 123.65 12.04
 15 6 3 48.75 4.97
 15 -6 3 46.9 5.22
 15 6 3 52.99 7.54
 6 15 3 57.33 7.77
 15 -6 3 42.58 6.42
 15 -6 3 48.37 5.14
 -6 -15 3 38.14 5.32
 6 -15 3 45.74 4.83
 15 6 5 55.76 4.99
 15 -6 5 56.17 5.46
 15 -6 5 53.76 5.62
 15 6 5 45.88 7.07
 15 -6 5 57.08 7.51
 15 -6 5 57.66 5.9
 -6 -15 5 53.46 5.92
 6 -15 5 64.19 5.87
 6 15 5 56.5 6.73
 15 -6 7 24.8 3.96
 15 -6 7 26.72 4.44
 6 -15 7 28.11 4.44
 -6 -15 7 25.04 3.99
 6 15 7 25.99 4.82
 15 -6 9 11.38 3.48
 15 -6 9 13.82 3.25
 6 -15 9 14.22 3.73
 15 -6 9 6.97 1.9
 -6 -15 9 11.66 2.9
 6 15 9 13.6 4.17
 15 -6 11 4.36 2.8
 6 -15 11 2.63 2.58
 15 -6 11 1.56 1.77
 6 15 11 2.47 2.8
 15 6 13 2.2 2.56
 15 -6 13 3.77 2.66
 6 -15 13 6.55 2.81
 15 -6 13 2.97 1.94
 6 15 13 2.3 2.75
 15 6 15 3.39 2.23
 6 -15 15 7.12 2.83
 15 -6 15 6.21 2.06
 6 15 15 6.92 2.96
 15 6 17 25.05 3.5
 15 -6 17 15.31 2.54
 6 -15 17 23.53 3.24
 6 15 17 13.32 2.76
 15 6 19 16.03 1.88
 15 -6 19 18.11 1.96
 15 -6 19 13.82 1.79
 6 -15 19 16.41 1.92
 6 15 19 16.18 2.11
 15 -7 -18 0.24 1.08
 7 15 -18 2.9 1.98
 7 -15 -18 1.23 1.2
 15 -7 -16 -1.68 1.75
 15 7 -16 6 1.9
 7 15 -16 4.83 2.72
 7 -15 -16 1.83 1.88
 15 -7 -14 29.32 3.94
 15 7 -14 33.07 4.37
 7 15 -14 30.1 5
 7 -15 -14 22.45 3.7
 15 -7 -12 -0.63 2.37
 7 15 -12 3.12 3.27
 15 7 -12 1.76 2.25
 15 7 -12 3.07 1.63
 -15 -7 -12 7.75 2.48
 7 -15 -12 0.51 1.98
 15 7 -10 90.33 6.58
 15 -7 -10 87.72 7.29
 -7 -15 -10 89.21 6.88
 -15 -7 -10 91.95 7.51
 15 -7 -10 89.51 6.28
 15 7 -10 99.05 8.16
 7 15 -10 93.74 9.48
 7 -15 -10 93.34 7.6
 15 7 -8 39.27 4.72
 15 -7 -8 41.06 5.18
 15 7 -8 43.19 5.53
 7 15 -8 42.83 6.86
 -7 -15 -8 38.12 4.65
 15 -7 -8 41.61 4.68
 -15 -7 -8 42.52 5.24
 7 -15 -8 44.9 5.48
 15 -7 -6 26.95 4.39
 15 7 -6 16.23 3.98
 7 15 -6 16.91 4.97
 15 -7 -6 20.1 2.81
 15 7 -6 25.49 4.09
 7 -15 -6 21.63 3.64
 15 -7 -6 21.33 3.66
 -15 -7 -6 21.73 3.72
 -7 -15 -6 23.35 3.56
 7 -15 -6 21.47 4.01
 15 -7 -4 12.9 3.32
 7 15 -4 5.2 3.11
 15 -7 -4 11.67 2.53
 15 7 -4 11.17 3.29
 7 -15 -4 9.51 2.47
 15 -7 -4 11.48 2.98
 7 -15 -4 16.03 3.67
 15 -7 -2 18.48 3.84
 15 -7 -2 12.67 2.84
 7 15 -2 6.28 4.1
 15 7 -2 11.43 2.87
 15 -7 -2 15.05 3.79
 7 -15 -2 13.33 2.73
 -7 -15 -2 11.32 3.42
 15 -7 -2 9.68 2.89
 7 15 -2 11.14 5.1
 15 -7 0 17.58 3.48
 15 -7 0 19.19 3.36
 15 7 0 13.58 3.67
 15 7 0 12.88 3.12
 7 15 0 20.54 4.77
 15 -7 0 15.7 4.17
 7 -15 0 13.57 2.62
 -7 -15 0 18.14 3.82
 15 -7 0 18.22 3.34
 7 -15 0 18.22 3.23
 7 15 0 12.84 4.75
 15 -7 2 11.32 3.29
 15 -7 2 8.76 2.94
 15 7 2 4.33 3.33
 7 15 2 11.37 3.53
 15 7 2 5.42 2.02
 15 -7 2 8.07 3.33
 7 -15 2 6.85 1.62
 -7 -15 2 1.67 2.24
 15 -7 2 11.05 3.01
 7 -15 2 7.85 2.16
 7 15 2 3.49 3.95
 15 -7 4 11.87 3.16
 15 7 4 3.61 2.24
 15 7 4 12.51 2.84
 15 -7 4 9.82 3.65
 -7 -15 4 10.59 3.07
 7 -15 4 10.99 2.81
 15 -7 4 10.62 3.03
 7 15 4 11.06 3.59
 15 -7 6 22.84 4.1
 15 7 6 23.11 3
 15 -7 6 27.02 4.43
 -7 -15 6 24.43 3.92
 7 -15 6 30.4 4.33
 7 15 6 24.52 4.71
 15 -7 8 44.78 5.22
 7 -15 8 38.13 5.06
 7 15 8 44.24 6.13
 7 -15 10 107.75 8.26
 15 -7 10 99.17 6.43
 7 15 10 106.51 9.29
 7 -15 12 6.34 3.04
 15 -7 12 3.88 2.07
 7 15 12 4.83 2.99
 15 7 14 26.02 4.09
 7 -15 14 25.28 4.28
 15 -7 14 24.68 3.39
 7 15 14 26.9 4.6
 15 7 16 -1.45 1.84
 15 -7 16 1.46 1.75
 15 -7 16 -1.24 1.6
 7 -15 16 1.94 2.1
 7 15 16 0.5 1.96
 15 7 18 0.19 1.22
 15 -7 18 -0.49 1.11
 15 -7 18 0.18 1.06
 7 -15 18 -0.72 1.11
 7 15 18 -0.72 1.62
 15 -8 -17 20.93 2.39
 15 8 -17 18.58 2.39
 8 15 -17 23.44 3.68
 8 -15 -17 23.01 2.77
 15 -8 -15 14.16 2.54
 15 8 -15 15.67 3.02
 8 15 -15 15.64 3.89
 8 -15 -15 14.22 2.76
 8 15 -13 42.94 6.43
 15 8 -13 38.28 3.53
 15 -8 -13 40.22 4.39
 8 -15 -13 43.67 4.92
 15 8 -13 47.73 5.46
 15 -8 -11 6.83 2.37
 8 15 -11 8.81 4.05
 15 8 -11 10.31 3.23
 15 8 -11 8.56 2.36
 -8 -15 -11 6.46 2.45
 -15 -8 -11 7.44 2.53
 8 -15 -11 9.02 2.78
 15 -8 -9 40.1 4.96
 15 8 -9 39.26 4.69
 15 8 -9 34.66 5.37
 8 15 -9 32.3 6.46
 15 -8 -9 45.17 4.7
 -8 -15 -9 34.28 4.53
 -15 -8 -9 42.68 5.46
 8 -15 -9 33.02 4.59
 15 8 -7 122.87 8.41
 15 -8 -7 127.06 8.37
 -8 -15 -7 124.54 8.31
 -15 -8 -7 122.39 8.85
 8 -15 -7 126.63 8.42
 15 -8 -7 124.69 7.95
 15 8 -7 111.87 9.24
 8 15 -7 116.34 11.11
 8 -15 -7 126.04 8.62
 15 -8 -5 46.68 4.33
 15 8 -5 41.58 5.3
 15 8 -5 38.44 5.65
 15 -8 -5 47.46 5.31
 8 15 -5 40.4 6.97
 -8 -15 -5 48.93 5.12
 8 -15 -5 53.71 5.49
 15 -8 -5 45.16 5.03
 8 -15 -5 46.77 5.3
 15 8 -3 85.42 7.16
 8 15 -3 59.9 8.82
 15 -8 -3 86.49 6.22
 15 -8 -3 86.23 6.92
 8 -15 -3 63.07 5.58
 15 -8 -3 83.1 6.78
 15 8 -3 71.05 7.52
 8 -15 -3 88.69 7.3
 15 -8 -1 16.64 3.59
 15 -8 -1 15.94 2.96
 15 8 -1 16.21 3.44
 15 -8 -1 15.53 3.5
 8 -15 -1 15.81 3
 -8 -15 -1 11.81 3.12
 15 8 -1 10.72 3.94
 8 15 -1 12.93 4.85
 15 -8 1 23.27 4.15
 15 -8 1 19.04 3.63
 15 8 1 14.91 3.84
 15 8 1 15.58 3.06
 15 -8 1 32.43 5.46
 8 -15 1 22.27 3.49
 -8 -15 1 20.75 4.25
 15 -8 1 23.86 4.18
 8 -15 1 16.15 2.96
 8 15 1 24.36 5.78
 15 -8 3 106.06 7.77
 15 8 3 87.67 6.5
 15 -8 3 101 7.76
 -8 -15 3 110.38 8.72
 8 -15 3 106.5 7.09
 8 -15 3 98.67 6.2
 8 15 3 105.94 8.81
 15 8 5 36.31 4.33
 15 -8 5 45.34 5.42
 15 -8 5 46.94 5.64
 8 -15 5 47.62 5
 -8 -15 5 43.73 5.3
 8 -15 5 39.79 3.9
 8 15 5 44.72 6.07
 15 -8 7 125.71 8.35
 15 -8 7 133.8 9.15
 8 -15 7 133.23 8.45
 8 15 7 147.05 10.6
 15 -8 9 43.24 5.46
 15 -8 9 42.44 4.06
 8 -15 9 54.79 5.81
 8 15 9 50.62 6.6
 8 -15 11 11.72 3.5
 15 -8 11 11.21 3.22
 15 -8 11 8.06 2.33
 8 15 11 8.01 3.13
 15 -8 13 47.64 5.23
 8 -15 13 49.23 5.54
 15 -8 13 43.12 4.23
 8 15 13 43.54 5.82
 15 8 15 13.6 2.77
 8 -15 15 18.32 3.41
 15 -8 15 15.01 2.81
 15 -8 15 14.08 2.45
 8 15 15 16.3 3.48
 15 8 17 23.6 2.93
 15 -8 17 24.99 2.67
 15 -8 17 24.72 2.64
 8 -15 17 24.35 2.96
 8 15 17 23.31 3
 9 15 -18 3.41 1.62
 9 -15 -18 3.98 1.07
 15 -9 -16 2.59 1.28
 15 9 -16 4.05 1.93
 9 15 -16 4.81 2.58
 9 -15 -16 1.07 1.32
 15 9 -14 0.69 1.75
 15 -9 -14 3.69 1.73
 9 -15 -14 -0.28 1.56
 15 -9 -12 3.59 1.95
 15 9 -12 11.39 3.18
 9 15 -12 2.79 3.6
 15 9 -12 4.84 1.79
 -15 -9 -12 7.28 2.53
 9 -15 -12 6.74 2.51
 15 -9 -10 12.87 2.86
 15 9 -10 11.61 3.31
 9 15 -10 9.84 4.25
 15 9 -10 8.83 2.6
 -9 -15 -10 11.6 3.07
 -15 -9 -10 8.59 2.89
 15 -9 -10 15.45 3.11
 9 -15 -10 9.77 2.89
 15 -9 -8 35.67 4.29
 15 9 -8 31.42 5.5
 9 15 -8 32.52 6.28
 15 9 -8 32.39 4.45
 -9 -15 -8 30.82 4.42
 15 -9 -8 38.01 4.59
 -15 -9 -8 36.03 5.11
 9 -15 -8 33.45 4.83
 9 -15 -8 34.32 4.51
 9 15 -6 46.99 7.74
 15 -9 -6 52.92 4.31
 15 9 -6 48.83 6.64
 15 9 -6 49.44 5.63
 15 -9 -6 56.47 5.59
 -9 -15 -6 51.69 5.85
 -15 -9 -6 46.25 5.76
 9 -15 -6 50.16 5.52
 15 -9 -6 52.2 5.5
 9 -15 -6 57.38 5.97
 15 -9 -4 13.61 2.78
 15 -9 -4 16.7 3.52
 9 15 -4 9.75 4.26
 15 9 -4 14.91 3.39
 9 -15 -4 14.16 3.45
 15 -9 -4 13.37 3.19
 15 9 -4 17.53 4.84
 9 -15 -4 16.19 3.71
 15 -9 -2 161.03 8.64
 15 9 -2 156.81 9.77
 15 -9 -2 160.09 9.01
 9 -15 -2 160.55 8.72
 15 -9 -2 160.94 9.44
 15 9 -2 128.33 11.2
 9 15 -2 150.44 13.93
 9 -15 -2 173.21 9.97
 15 -9 0 4.09 2.34
 15 -9 0 1.2 2.06
 15 9 0 -0.38 1.9
 9 -15 0 -2.29 2.07
 -9 -15 0 -2.37 2.91
 15 -9 0 -0.63 2.15
 15 9 0 -4.09 4.17
 9 15 0 2.83 4.92
 15 -9 2 176.58 9.82
 15 9 2 165.67 9.09
 15 -9 2 166.78 9.84
 9 -15 2 149.08 7.95
 -9 -15 2 168.36 10.9
 9 -15 2 175.96 8.69
 9 15 2 185.52 10.92
 15 -9 4 15.98 3.78
 15 9 4 17.94 3.26
 9 -15 4 13.07 2.61
 -9 -15 4 13.92 3.11
 15 -9 4 16.78 3.54
 9 -15 4 15.65 3.16
 9 15 4 24.14 4.61
 15 -9 6 57.84 6.15
 15 -9 6 49.26 5.97
 9 -15 6 53.37 5.24
 9 -15 6 55.18 4.72
 9 15 6 48.44 6.02
 9 -15 8 44.37 5.16
 15 -9 8 43.86 5.38
 9 15 8 40.95 5.87
 9 -15 10 19.15 3.97
 15 -9 10 11.41 3.28
 15 -9 10 6.8 2.01
 9 15 10 15.44 4.04
 9 -15 12 11.26 3.16
 15 -9 12 7.49 2.56
 15 -9 12 8.19 2.3
 9 15 12 7.09 2.93
 15 9 14 4.68 2.21
 9 -15 14 3.87 2.34
 15 -9 14 -0.75 1.59
 15 -9 14 2.92 2.07
 9 15 14 2.99 2.49
 15 9 16 -1.2 1.79
 15 -9 16 0.77 1.16
 15 -9 16 0.73 1.24
 9 -15 16 1.45 1.55
 9 15 16 2.3 1.9
 15 9 18 6.91 1.47
 9 -15 18 5.1 1.27
 9 15 18 5.95 1.45
 10 15 -17 7.64 2.17
 10 -15 -17 8.96 1.45
 10 15 -15 2.1 1.16
 15 -10 -15 0.49 0.97
 15 10 -15 2.54 2.05
 10 15 -15 0.81 2.29
 10 -15 -15 0.59 1.33
 15 10 -13 69.44 4.5
 15 -10 -13 82.06 4.98
 15 10 -13 72.06 6.61
 10 -15 -13 75.78 5.54
 10 15 -13 71.32 7.6
 15 -10 -11 16.53 2.84
 15 10 -11 11.39 3.49
 10 15 -11 6.95 4.15
 15 10 -11 14.49 2.84
 -15 -10 -11 8.68 2.83
 10 -15 -11 14.03 2.91
 15 -10 -9 25.11 3.66
 15 10 -9 24.32 5.04
 10 15 -9 32.42 6.58
 15 10 -9 22.44 3.67
 15 -10 -9 19.41 3.56
 -15 -10 -9 20.5 4.16
 -10 -15 -9 18.32 3.73
 10 -15 -9 17.41 3.38
 15 10 -7 114.54 8.14
 15 -10 -7 123.47 7.5
 -10 -15 -7 115.01 8.18
 -15 -10 -7 121.53 9.01
 10 -15 -7 121.27 8.16
 15 -10 -7 120.85 8.15
 15 10 -7 92.26 8.91
 10 15 -7 112.08 11.43
 10 -15 -7 123.46 8.14
 15 -10 -5 49.1 4.33
 10 15 -5 40.68 7.71
 15 10 -5 45.06 6.65
 15 10 -5 53.19 5.91
 15 -10 -5 52.64 5.11
 -10 -15 -5 42.61 5.01
 10 -15 -5 46.73 5.28
 15 -10 -5 46.31 5.2
 10 -15 -5 56.66 5.72
 15 -10 -3 82.5 6.02
 15 10 -3 74.58 6.76
 15 -10 -3 88.14 6.44
 10 -15 -3 74.41 6.31
 15 -10 -3 75.84 6.73
 10 15 -3 74.37 10.24
 10 -15 -3 84.03 6.87
 15 10 -3 60.1 8.27
 15 -10 -1 87.31 6.84
 15 10 -1 88.55 7.3
 15 -10 -1 87.41 6.47
 10 -15 -1 87.48 6.72
 15 -10 -1 99.55 7.67
 10 15 -1 66.84 10.19
 10 -15 -1 88.8 7.07
 15 10 -1 73.3 9.21
 10 15 -1 86.5 7.14
 15 -10 1 78.76 6.9
 15 10 1 83.99 6.73
 10 -15 1 87.42 6.5
 15 -10 1 82.35 7.09
 10 15 1 73.77 11.32
 10 15 1 87.75 7.48
 15 -10 3 86.86 7.31
 15 10 3 82.6 6.36
 -10 -15 3 75.34 6.89
 10 -15 3 80.45 5.84
 10 -15 3 86.54 6.24
 15 -10 3 95.95 7.55
 10 15 3 84.48 7.46
 15 -10 5 51.06 5.88
 15 -10 5 54.42 5.84
 10 -15 5 52.86 5.02
 10 -15 5 49.74 4.74
 10 15 5 57.9 6.41
 15 -10 7 118.66 8.49
 10 -15 7 112.03 7.39
 10 -15 7 128.59 7.04
 10 15 7 139.66 9.77
 10 -15 9 28.24 4.12
 15 -10 9 22.07 2.95
 15 -10 9 27.49 4.44
 10 15 9 25.86 4.63
 10 -15 11 13.72 3.07
 15 -10 11 13.09 2.65
 15 -10 11 13.61 3.09
 10 15 11 11.44 3.05
 15 -10 13 81.24 5.8
 10 -15 13 78.72 5.97
 15 -10 13 81.01 5.16
 10 15 13 84.07 6.86
 15 10 15 -0.2 1.68
 15 -10 15 1.89 1.35
 15 -10 15 0.69 1.29
 10 -15 15 1.85 1.87
 10 15 15 -0.35 1.97
 15 10 17 11.62 2.1
 15 -10 17 13.38 1.62
 10 -15 17 11.56 1.83
 10 15 17 11.22 1.85
 15 11 -16 1.65 1.24
 11 15 -16 1.13 2.03
 11 -15 -16 -0.06 0.78
 15 11 -14 3 1.14
 11 15 -14 2.31 1.38
 15 11 -14 3.11 2.15
 11 15 -14 3.44 2.64
 11 -15 -14 2.62 1.21
 15 11 -12 16.87 3.54
 11 15 -12 14.86 4.34
 15 11 -12 24.07 3.02
 -15 -11 -12 21.49 3.69
 11 -15 -12 17.09 2.73
 15 -11 -10 1.28 1.38
 11 15 -10 3.34 3.73
 15 11 -10 -0.75 2.33
 15 11 -10 -2.48 1.92
 -11 -15 -10 -1.59 2.27
 -15 -11 -10 2.58 2.58
 11 -15 -10 1.79 1.62
 11 15 -8 35.1 6.94
 15 11 -8 38.54 6.05
 15 11 -8 35.83 4.72
 15 -11 -8 44.27 4.15
 15 -11 -8 37.89 4.54
 -15 -11 -8 37.1 5.25
 11 -15 -8 38.53 4.94
 -11 -15 -8 34.04 4.67
 15 -11 -6 4.53 2.24
 15 11 -6 9.38 3.66
 11 15 -6 0.21 3.69
 15 11 -6 6.84 3.03
 11 -15 -6 5.39 2.83
 15 -11 -6 8.78 3.14
 -11 -15 -6 6.29 2.44
 -15 -11 -6 9.68 3.04
 11 -15 -6 5.46 2.3
 15 -11 -4 58.57 4.99
 15 11 -4 46.59 5.44
 15 -11 -4 48.87 4.49
 11 -15 -4 52.75 5.58
 15 -11 -4 57.93 5.96
 15 11 -4 50.1 7.44
 11 15 -4 58.98 8.85
 11 -15 -4 55.45 5.36
 15 -11 -2 19.41 3.27
 15 -11 -2 21.69 3.7
 15 11 -2 15.32 3.55
 11 -15 -2 16.83 3.47
 15 -11 -2 14.12 3.68
 11 15 -2 17.55 3.12
 11 15 -2 11.37 4.75
 15 11 -2 12.01 4.86
 11 -15 -2 15.71 3.11
 15 -11 0 5.61 3.02
 15 11 0 1.47 2.1
 11 -15 0 3.01 2.48
 15 -11 0 0.98 2.38
 11 -15 0 2.76 1.99
 11 15 0 3.02 2.02
 11 15 0 1.04 4.18
 15 -11 2 22.31 4.21
 15 11 2 15.52 3.09
 11 -15 2 19.29 3.52
 15 -11 2 21.44 3.94
 11 15 2 14.71 3.23
 15 11 4 53.02 4.74
 11 -15 4 59.86 5.31
 11 -15 4 55.84 4.75
 15 -11 4 60.24 6.17
 11 15 4 62.28 6.03
 11 -15 6 3.84 1.8
 15 -11 6 7.83 3
 11 -15 6 6.59 2.19
 11 15 6 5.68 2.56
 11 -15 8 39.26 4.35
 15 -11 8 35.15 4.69
 11 -15 8 36.43 3.87
 11 15 8 41.97 5.27
 11 -15 10 1.56 1.86
 15 -11 10 2.86 1.54
 15 -11 10 2.12 2.26
 11 15 10 1.76 1.99
 11 -15 12 23 3.42
 15 -11 12 29.81 3.31
 15 -11 12 22.74 3.36
 11 15 12 22.13 3.8
 15 11 14 6.25 2.08
 15 -11 14 5.17 1.56
 15 -11 14 1.8 1.31
 11 -15 14 5.95 1.93
 11 15 14 1.48 1.53
 15 11 16 -0.05 1.14
 15 -11 16 2.82 1.06
 11 -15 16 0.79 1.14
 11 15 16 -0.07 1.21
 12 15 -15 7.32 2.44
 15 12 -15 9 2.21
 12 -15 -15 6.57 1.17
 15 12 -13 16.56 2.16
 12 15 -13 18.52 2.49
 15 12 -13 14.05 3.2
 12 15 -13 14.35 3.5
 12 -15 -13 16.31 2.12
 15 12 -11 7.83 3.07
 12 15 -11 14.61 4.34
 15 12 -11 10.76 2.4
 -12 -15 -11 12.29 2.84
 -15 -12 -11 12.71 3.02
 12 -15 -11 15.35 2.57
 15 12 -9 27.03 5.47
 12 15 -9 21.6 5.27
 15 12 -9 26.03 3.74
 -12 -15 -9 23.74 3.92
 -15 -12 -9 25.55 4.33
 15 -12 -9 26 3.87
 12 -15 -9 24.42 3.32
 12 15 -7 26.59 6.11
 15 12 -7 47.15 5.34
 15 -12 -7 37.41 4.75
 -12 -15 -7 40.02 5.21
 -15 -12 -7 39.94 5.28
 12 -15 -7 42.66 4.98
 12 -15 -7 38.18 4.18
 15 12 -7 35.9 6.52
 15 12 -5 23.03 4.03
 12 -15 -5 20.19 3.8
 -15 -12 -5 23.35 4.29
 15 -12 -5 17.17 3.56
 -12 -15 -5 21.9 3.93
 15 12 -5 10.36 3.83
 12 -15 -5 18.15 3.07
 12 15 -5 18.35 5.86
 15 12 -3 5.29 2.51
 12 -15 -3 11.86 3.26
 15 -12 -3 5.76 2.61
 15 12 -3 6.04 4.05
 12 15 -3 -0.17 3.95
 12 -15 -3 5.15 2
 15 12 -1 30.64 4.45
 12 -15 -1 35.04 4.7
 15 -12 -1 27.79 4.44
 15 12 -1 22.85 6.06
 12 15 -1 27.5 7.41
 12 -15 -1 30.77 3.89
 15 12 1 30.31 4.17
 12 15 1 33.9 4.14
 15 -12 1 30.01 4.5
 12 -15 1 34.01 4.35
 12 15 1 35.55 4.32
 12 -15 1 41.94 4.66
 15 12 3 11.05 2.27
 15 -12 3 8.74 3.21
 12 -15 3 11.54 2.94
 12 15 3 13.85 2.8
 12 -15 5 13.95 2.81
 15 -12 5 19.12 3.63
 12 15 5 16.97 3.38
 12 -15 7 37.45 4
 12 -15 7 36.16 3.99
 15 -12 7 39.57 4.77
 12 15 7 38.24 4.57
 15 -12 9 27.41 3.96
 12 -15 9 31.14 3.48
 12 -15 9 23.54 3.21
 12 15 9 26.93 3.83
 15 -12 11 12.96 2.04
 15 -12 11 11.62 2.6
 12 -15 11 13.56 2.44
 15 -12 13 21.54 2.42
 15 -12 13 14.54 2.25
 12 -15 13 21.21 2.72
 12 15 13 21.12 2.85
 15 12 15 9.03 1.76
 12 -15 15 10.12 1.79
 15 -12 15 7.89 1.31
 12 15 15 9.14 1.63
 13 15 -14 10.23 1.24
 13 15 -14 9.71 2.46
 15 13 -14 8.44 2.39
 13 -15 -14 7.88 1.11
 15 13 -12 16.13 2.22
 13 15 -12 14.02 2.16
 13 15 -12 19.96 4.1
 13 -15 -12 17.4 2.06
 15 13 -12 18.16 3.64
 13 15 -10 3.06 3.14
 15 13 -10 1.94 1.71
 13 15 -10 1.77 1.72
 -13 -15 -10 1.13 1.7
 -15 -13 -10 -2.87 2.24
 13 -15 -10 0.64 1.12
 15 13 -10 0.57 2.48
 15 13 -8 2.01 1.88
 -13 -15 -8 6.32 2.44
 -15 -13 -8 4.28 2.54
 15 -13 -8 5.88 2.32
 13 15 -8 7.21 4.23
 15 13 -8 4.78 3.67
 13 -15 -8 2.81 1.4
 15 13 -6 14.59 3.2
 13 -15 -6 13.83 3.07
 15 -13 -6 25.84 4.13
 -15 -13 -6 10.27 3.02
 -13 -15 -6 16.13 3.58
 15 13 -6 14.11 4.63
 13 15 -6 16.06 5.51
 13 -15 -6 17.58 2.68
 15 13 -4 80.08 6.75
 -13 -15 -4 75.09 6.59
 -15 -13 -4 81.27 7.28
 13 -15 -4 74.6 6.42
 15 -13 -4 74.48 6.5
 15 13 -4 64.19 8.7
 13 15 -4 74.93 9.69
 13 -15 -4 76.06 5.42
 15 13 -2 12.25 2.92
 13 15 -2 13.56 3.33
 13 -15 -2 10.36 3.09
 15 -13 -2 9.6 2.87
 15 13 -2 14.15 4.23
 13 15 -2 7.32 4.7
 13 -15 -2 6.89 1.91
 15 13 0 163.94 8.98
 13 15 0 176.15 8.98
 13 -15 0 172.4 9.37
 15 -13 0 167.37 9.63
 13 -15 0 178.59 8.45
 15 13 2 10.49 2.46
 13 15 2 11.89 2.46
 13 -15 2 13.46 3.03
 15 -13 2 12.8 3.26
 13 -15 2 14.77 2.88
 13 -15 4 71.3 5.75
 15 -13 4 74.96 6.46
 15 -13 6 17.8 3.41
 13 -15 6 17.96 3.06
 13 15 6 19.07 3.08
 13 -15 8 5.91 1.91
 15 -13 8 7.33 2.52
 13 -15 8 4.88 1.5
 13 15 8 1.35 1.57
 13 -15 10 1.36 1.19
 15 -13 10 1.9 1.61
 13 -15 10 2.72 1.51
 13 15 10 1.44 1.57
 15 -13 12 20.17 2.48
 13 -15 12 16.4 2.25
 15 -13 12 15.82 1.89
 13 15 12 19.29 2.55
 15 13 14 11.96 1.88
 13 -15 14 12.09 1.7
 13 15 14 12.03 1.54
 15 14 -13 18.74 1.66
 14 15 -13 19.07 1.73
 14 15 -13 14.82 2.86
 15 14 -13 17.96 3.11
 14 15 -11 26.45 2.88
 15 14 -11 26.01 2.78
 14 -15 -11 21.46 1.95
 15 14 -11 20.11 3.71
 14 15 -11 18.87 3.99
 15 14 -9 6.95 2.19
 14 15 -9 5.57 2.05
 -14 -15 -9 4.06 2.12
 -15 -14 -9 5.03 2.14
 15 14 -9 4.54 3.19
 14 15 -9 -2.16 3.06
 14 -15 -9 4.86 1.35
 15 14 -7 14.61 2.99
 14 15 -7 18.58 3.28
 -15 -14 -7 19.61 3.63
 -14 -15 -7 16.51 3.15
 14 -15 -7 21.11 3.48
 15 -14 -7 18.7 3.33
 14 -15 -7 17.86 2.45
 15 14 -7 14.57 4.23
 14 15 -7 11.2 4.79
 15 14 -5 6.96 2.77
 14 15 -5 3.16 2.27
 14 -15 -5 1.73 1.9
 15 -14 -5 1.41 2.17
 -15 -14 -5 2.68 2.31
 -14 -15 -5 1.62 1.74
 14 15 -5 2.1 3.38
 14 -15 -5 0.94 1.43
 15 14 -5 4.62 3.58
 15 14 -3 42.12 4.88
 14 15 -3 42.11 4.83
 -14 -15 -3 36.72 4.76
 -15 -14 -3 37.8 4.85
 14 -15 -3 38.19 4.62
 15 -14 -3 43.65 5.11
 15 14 -3 35.79 6.66
 14 15 -3 30.59 6.64
 14 -15 -3 35.38 3.42
 15 14 -1 49.81 5
 14 15 -1 52.23 5.03
 14 -15 -1 56.81 5.45
 15 -14 -1 50.52 5.41
 14 -15 -1 54.09 4.32
 14 15 1 45.18 4.29
 15 14 1 46.93 4.58
 14 -15 1 44.31 4.84
 15 -14 1 45.28 4.96
 14 -15 1 43.16 3.98
 15 14 3 36.46 3.58
 14 -15 3 38.69 4.37
 15 -14 3 35.82 4.41
 14 -15 3 36.4 3.65
 15 -14 5 -0.52 2.1
 14 -15 5 1.57 1.81
 14 -15 5 0.48 1.27
 14 -15 7 20.68 3.04
 15 -14 7 19.97 3.18
 14 -15 9 3.32 1.46
 15 -14 9 2.68 1.55
 15 -14 11 23.33 2.43
 14 -15 11 24.92 2.12
 14 -15 11 22.09 2.09
 14 15 11 22.06 2.2
 15 14 13 26.61 2.47
 15 15 -12 -0.52 0.8
 15 15 -12 0.77 1.54
 15 15 -10 -1.93 1.41
 -15 -15 -10 2.54 1.52
 15 15 -10 -2.53 2.62
 15 15 -8 1.02 1.54
 -15 -15 -8 -1.74 1.7
 15 15 -6 4.51 2.11
 -15 -15 -6 2.45 2.11
 15 -15 -6 1.38 1.94
 15 15 -6 -1.28 3.5
 15 15 -4 -0.17 1.66
 -15 -15 -4 1.64 1.61
 15 -15 -4 0.65 1.8
 15 15 -4 0.18 3.41
 15 15 -2 57.8 5.08
 15 -15 -2 52.81 5.14
 15 -15 0 2.95 2.05
 15 15 0 -4.31 1.91
 15 15 2 43.51 3.67
 15 -15 2 47.45 4.76
 15 -15 4 -0.68 1.87
 15 -15 6 -0.08 1.57
 15 -15 8 0.48 1.18
 15 -15 10 0.77 1.03
 15 15 12 -0.54 0.97
 16 0 -18 29.11 3.25
 0 -16 -18 15.2 1.7
 16 0 -16 3.77 2.13
 0 -16 -16 0.58 1.22
 16 0 -14 184.7 10.22
 0 -16 -14 177.19 8.22
 16 0 -12 10.77 3.52
 0 -16 -12 13.32 2.91
 16 0 -10 483.37 12.8
 16 0 -10 476.04 17.59
 0 -16 -10 468.46 14.41
 16 0 -8 58.43 5.05
 16 0 -8 69.74 7
 0 -16 -8 61.49 5.43
 16 0 -6 305.76 11.78
 16 0 -6 268.57 13.02
 0 -16 -6 285.47 11.32
 16 0 -4 75.19 6.1
 16 0 -4 85.32 7.18
 0 16 -4 88.68 10.29
 0 -16 -4 75.55 7.41
 0 -16 -4 85.17 6.34
 16 0 -2 59.77 5.44
 16 0 -2 55.15 5.93
 0 -16 -2 51 6.24
 16 0 -2 54.75 6.03
 0 16 -2 68.39 8.95
 16 0 0 48.73 5.61
 16 0 0 47.17 4.89
 0 -16 0 46.19 5.62
 16 0 0 48.62 6.39
 0 16 0 67.09 8.77
 16 0 2 56.38 4.81
 16 0 2 67.68 5.86
 16 0 2 66.73 6.47
 0 -16 2 69.49 6.61
 16 0 2 60.68 7.55
 0 16 2 68.77 8.79
 16 0 4 83.94 6.37
 16 0 4 90.06 6.57
 16 0 4 83.94 8.96
 0 16 4 98.94 10.39
 0 -16 4 88.3 7.33
 16 0 6 270.94 11.05
 16 0 6 283 12.16
 16 0 6 292.36 16.62
 0 -16 6 268.53 12.92
 16 0 8 61.73 5.19
 16 0 8 60.64 6.15
 0 -16 8 64.36 6.5
 0 16 8 48.02 5.65
 16 0 10 513.1 17.54
 0 -16 10 520.74 17.81
 16 0 12 15.49 3.76
 0 -16 12 10.13 2.98
 0 16 12 9.44 2.64
 16 0 14 208.48 10.49
 0 -16 14 190.77 9.63
 0 16 14 177 9.11
 16 0 16 2.46 2.03
 0 -16 16 3.9 1.87
 0 16 16 2.79 1.31
 16 0 18 34.62 3.11
 16 1 -19 26.31 2.43
 16 -1 -19 29.18 2.66
 16 1 -17 2.83 1.88
 16 -1 -17 1.32 1.76
 -1 -16 -17 3.98 1.21
 1 -16 -17 1.9 1.06
 16 1 -15 32.61 4.32
 16 -1 -15 25.8 4.06
 1 -16 -15 26.2 3.38
 -1 -16 -15 29.27 3.19
 16 1 -13 8.37 3.15
 16 -1 -13 10.87 3.41
 -1 -16 -13 7.54 2.23
 1 -16 -13 6.46 2.15
 16 1 -11 23.01 4.34
 16 -1 -11 16.64 4.05
 -1 -16 -11 18.14 3
 1 -16 -11 20.07 3.4
 16 1 -9 124.05 7.2
 16 -1 -9 128.27 6.86
 16 1 -9 123.94 9
 16 -1 -9 124.91 9.21
 -1 -16 -9 128.03 7.41
 1 -16 -9 128.81 8.05
 16 1 -7 47 4.82
 16 -1 -7 43.57 4.58
 16 1 -7 60.33 6.24
 16 -1 -7 50.91 6.13
 1 -16 -7 48.75 6.1
 -1 -16 -7 49.35 4.76
 1 -16 -7 37.78 4.39
 16 1 -5 113.1 7.4
 16 -1 -5 117.13 7.26
 16 1 -5 106.77 7.99
 16 -1 -5 119.73 8.77
 1 16 -5 126.41 12.13
 -1 16 -5 122.87 11.57
 -1 -16 -5 96.52 8.87
 1 -16 -5 115.36 9.35
 1 -16 -5 100.83 7.09
 -1 -16 -5 111.49 6.79
 16 1 -3 19.49 4.02
 16 -1 -3 20.2 4.18
 16 -1 -3 21.97 3.64
 -1 16 -3 22.05 5.35
 1 16 -3 33.33 6.78
 16 1 -3 22.69 3.75
 -1 -16 -3 18.48 4.11
 1 -16 -3 20.5 4.15
 -1 -16 -3 19.26 2.92
 1 -16 -3 20.36 3.47
 16 1 -1 60.42 5.64
 16 -1 -1 72.65 6.08
 16 1 -1 65.46 6.23
 16 -1 -1 69.54 6.67
 1 -16 -1 66.85 6.79
 -1 -16 -1 70.85 7.1
 16 1 -1 58.36 6.43
 -1 16 -1 85.46 9.7
 1 16 -1 71.58 9.2
 16 -1 -1 78.16 7.54
 16 -1 1 52.02 5.75
 16 -1 1 52.27 4.43
 16 1 1 55.14 4.33
 16 -1 1 62.8 5.77
 16 1 1 62.77 6.21
 16 1 1 55.37 5.32
 16 -1 1 53.57 4.37
 1 -16 1 57.79 5.93
 -1 -16 1 57.11 6.09
 -1 16 1 67.46 8.45
 16 -1 1 56.39 7.18
 1 16 1 62.38 8.3
 16 1 1 55.85 7.17
 16 -1 3 22.21 4.28
 16 1 3 21.14 3.61
 16 -1 3 14.71 2.94
 16 -1 3 19.68 3.37
 16 1 3 16.77 3.09
 16 -1 3 17.87 4.6
 -1 16 3 24.39 5.23
 16 1 3 24.66 5.28
 1 16 3 24.57 5.22
 -1 -16 3 21.15 4.21
 1 -16 3 25.51 4.3
 16 -1 5 82.39 6.36
 16 -1 5 112.51 7.68
 16 1 5 117.84 7.57
 16 1 5 91.15 6.51
 16 -1 5 117.58 10.73
 16 1 5 134.83 11.4
 -1 16 5 150.77 12.37
 1 16 5 129.88 11.85
 -1 -16 5 121.22 8.81
 1 -16 5 119.45 8.5
 1 16 5 109.12 8.86
 -1 16 5 76.23 7.03
 16 -1 7 42.98 4.64
 16 1 7 56.06 5.16
 16 -1 7 59.23 6.03
 16 1 7 55.38 5.62
 -1 -16 7 53.46 6.03
 1 -16 7 50.86 5.79
 1 16 7 49.96 6.16
 -1 16 7 42.5 5.46
 16 -1 9 116.64 6.96
 16 1 9 124.92 6.76
 16 -1 9 123.72 8.75
 16 1 9 125.48 8.76
 1 -16 9 122.36 8.8
 -1 -16 9 142.31 9.34
 1 16 9 104.47 8.59
 -1 16 9 105.17 7.77
 16 1 11 19.65 3.9
 16 -1 11 29.78 4.68
 -1 -16 11 22.97 3.96
 1 -16 11 21.01 3.96
 1 16 11 13.74 3.47
 -1 16 11 21.38 3.61
 16 -1 13 8.99 3.18
 16 1 13 5.23 2.76
 -1 -16 13 4.58 2.09
 1 -16 13 8.06 2.84
 -1 16 13 7.67 2.45
 1 16 13 4.78 2.16
 16 -1 15 34.8 4.44
 16 1 15 31.69 4.35
 -1 -16 15 38.61 3.98
 1 -16 15 30.97 3.99
 1 16 15 33.71 4.18
 -1 16 15 30.44 3.51
 16 -1 17 3.78 1.72
 1 -16 17 3.02 1.65
 1 16 17 3.32 1.44
 16 1 19 27.08 2.1
 16 -1 19 25.82 2.35
 16 2 -18 4.54 1.57
 16 -2 -18 3.14 1.77
 2 -16 -18 4.48 1.4
 16 2 -16 64.66 5.28
 16 -2 -16 54.59 5.17
 2 -16 -16 59.04 4.68
 16 2 -14 46.71 5.16
 16 -2 -14 48.03 5.59
 -2 -16 -14 47.73 3.84
 2 -16 -14 44.22 4.61
 2 16 -14 52.66 5.54
 16 2 -12 13.22 3.24
 16 -2 -12 10.08 3.34
 2 16 -12 12.63 3.79
 -2 -16 -12 15.62 2.58
 2 -16 -12 12.4 2.84
 16 2 -10 21.97 4.19
 16 2 -10 22.18 3.05
 16 -2 -10 13.59 3.68
 2 16 -10 26.47 4.68
 -2 -16 -10 18.41 2.96
 2 -16 -10 18.97 3.54
 16 2 -8 93.73 6.57
 16 -2 -8 91.73 6.05
 16 2 -8 101.36 7.99
 16 -2 -8 96.1 8.27
 2 16 -8 95.06 8.66
 -2 -16 -8 102.92 6.17
 2 -16 -8 98.48 7.22
 16 2 -6 25.08 4.11
 16 -2 -6 28.82 4.78
 2 16 -6 25.19 4.85
 16 -2 -6 32.6 3.89
 16 2 -6 27.38 4.02
 -2 -16 -6 27.63 5.27
 2 -16 -6 23.19 4.28
 -2 -16 -6 28.46 3.35
 2 -16 -6 25.75 3.93
 16 2 -4 243.96 11.12
 16 -2 -4 241.49 10.55
 16 2 -4 180.68 10.04
 16 -2 -4 234.18 12.14
 2 16 -4 259.94 17.63
 -2 16 -4 272.38 16.58
 -2 -16 -4 238.4 13.61
 2 -16 -4 236.03 12.47
 -2 -16 -4 249.97 9.31
 2 -16 -4 187.59 9.75
 2 16 -4 208.19 13
 16 2 -2 26.03 4
 16 -2 -2 33.23 4.81
 16 -2 -2 35.49 4.24
 16 2 -2 32.31 4.26
 -2 16 -2 31.8 5.85
 2 16 -2 38.45 6.79
 16 -2 -2 27.14 4.4
 -2 -16 -2 26.27 4.9
 2 -16 -2 28.13 4.32
 -2 -16 -2 37.46 3.79
 2 16 -2 21.55 5.13
 16 2 0 565.83 16.74
 16 -2 0 542.33 13.81
 16 -2 0 568.76 16.59
 16 2 0 430.46 15
 16 -2 0 567.09 18.34
 -2 16 0 633.88 24.92
 2 16 0 632.68 26.47
 16 -2 0 552.33 20.66
 16 2 0 545.68 20.31
 16 -2 0 556.92 14.1
 -2 -16 0 501.41 18.47
 2 -16 0 544.18 17.62
 2 16 0 505.95 21.39
 16 2 2 22.49 3.84
 16 -2 2 36.16 5.24
 16 -2 2 35.2 4.46
 16 2 2 26.16 3.82
 16 -2 2 25.72 3.66
 16 2 2 24.6 3.3
 16 -2 2 30.76 3.77
 -2 -16 2 39.42 5.43
 2 -16 2 32.91 4.75
 16 -2 2 33.28 5.9
 16 2 2 33.38 5.69
 -2 16 2 36.07 6.13
 2 16 2 43.94 7.37
 16 -2 4 262.51 11.39
 16 -2 4 268.37 11.36
 16 2 4 245.49 10.59
 16 -2 4 285.11 16.23
 16 2 4 283.5 16.5
 -2 16 4 301.73 17.12
 2 16 4 297.22 17.66
 -2 -16 4 254.37 12.67
 2 -16 4 260.36 12.21
 16 2 6 27.64 4.11
 16 2 6 28.58 3.68
 16 -2 6 34.79 4.88
 16 -2 6 23.38 3.37
 -2 -16 6 31.2 4.86
 2 -16 6 36.87 4.89
 -2 16 6 31.35 4.67
 2 16 6 36.33 5.49
 16 -2 8 80.35 6.08
 16 2 8 88.84 5.96
 16 -2 8 105 8.03
 16 2 8 99.36 7.74
 -2 -16 8 105.06 8.18
 2 -16 8 101.78 8.12
 -2 16 8 85.04 7.05
 2 16 8 98.07 8.64
 16 2 10 21.72 4.22
 16 -2 10 28.51 3.64
 16 -2 10 27.34 4.66
 -2 -16 10 19.45 3.7
 2 -16 10 23.45 4.5
 -2 16 10 22.85 3.61
 2 16 10 21.25 4.06
 16 2 12 12.73 3.53
 16 -2 12 19.1 4.15
 -2 -16 12 9.51 2.89
 2 -16 12 16.06 3.49
 -2 16 12 18.94 3.32
 2 16 12 15.51 3.43
 16 -2 14 54.21 5.63
 16 2 14 57.09 6.11
 -2 -16 14 50.88 4.84
 2 -16 14 54.11 5.54
 2 16 14 49.44 5.52
 16 -2 16 65.54 5.21
 16 2 16 68.22 5.59
 2 16 16 43.74 4.35
 2 -16 16 51.62 4.61
 16 2 18 2.86 1.65
 16 -2 18 5.32 1.51
 2 -16 18 4.59 1.32
 2 16 18 3.1 1.17
 16 -3 -19 5.44 1.38
 3 -16 -19 7.44 1.25
 16 3 -17 1.27 1.22
 16 -3 -17 -0.81 1.78
 3 16 -17 -0.16 1.49
 3 -16 -17 1.63 1.18
 16 3 -15 20.97 3.27
 16 -3 -15 14.3 3.29
 3 16 -15 19.63 3.8
 3 -16 -15 20.66 3.31
 16 3 -13 86.19 6.79
 16 -3 -13 88.35 7.65
 3 -16 -13 84.21 6.62
 3 16 -13 96.78 8.09
 16 3 -11 44.81 4.09
 3 16 -11 42.34 5.96
 16 3 -11 47.65 5.37
 16 -3 -11 48.62 6.08
 3 -16 -11 48.41 5.26
 16 3 -9 27 3.62
 16 3 -9 34.95 4.85
 16 -3 -9 25.68 4.63
 3 16 -9 31.14 5.4
 3 -16 -9 33.16 4.68
 16 3 -7 227.46 10.53
 16 -3 -7 219.53 9.42
 16 3 -7 233.42 11.27
 16 -3 -7 225.3 12.21
 3 -16 -7 206.53 11.2
 3 16 -7 207.23 13.09
 3 -16 -7 226.58 11.13
 16 3 -5 162.29 9.49
 16 3 -5 167.13 9.27
 16 -3 -5 163.98 8.47
 16 -3 -5 175.14 10.65
 -3 -16 -5 155.85 11.68
 3 -16 -5 164.95 10.4
 3 -16 -5 175.28 9.74
 3 16 -5 153.55 11.67
 16 3 -3 110.01 7.62
 16 -3 -3 126.16 7.69
 16 3 -3 102.21 7.54
 16 -3 -3 116.8 8.64
 -3 16 -3 104.31 9.9
 3 16 -3 115.85 11.44
 -3 -16 -3 117.59 9.78
 3 -16 -3 105.52 8.09
 16 -3 -3 118.87 6.38
 3 16 -3 100.51 9.75
 3 -16 -3 123.66 8.3
 16 3 -1 118.27 7.92
 16 -3 -1 116.07 7.57
 16 3 -1 120.63 8
 16 -3 -1 105.99 8.1
 -3 16 -1 124.57 10.79
 3 16 -1 121.18 11.78
 16 -3 -1 117.65 9.14
 16 3 -1 97.83 8.21
 -3 -16 -1 124.79 9.73
 3 -16 -1 118.71 8.45
 16 -3 -1 113.9 6.64
 3 16 -1 96.95 10.12
 16 3 1 117.48 7.77
 16 -3 1 109.94 6.87
 16 -3 1 116.46 7.75
 16 -3 1 115.82 8.48
 16 3 1 111.34 7.65
 -3 16 1 121.98 10.51
 3 16 1 126.09 11.86
 16 -3 1 117.91 9.96
 16 3 1 107.46 9.57
 16 -3 1 110.23 6.94
 -3 -16 1 98.72 8.39
 3 -16 1 110.76 8
 3 16 1 87.32 9.92
 16 3 3 88.81 6.59
 16 -3 3 114.81 7.72
 16 -3 3 111.42 7.39
 16 3 3 108.91 6.62
 16 -3 3 112.97 8.45
 16 -3 3 118.49 10.4
 16 3 3 115.17 10.47
 -3 16 3 121.59 10.44
 3 16 3 112.91 11.05
 16 -3 3 124.47 7.77
 3 -16 3 117.55 8.18
 -3 -16 3 116.31 8.81
 16 -3 5 170.69 9.2
 16 -3 5 168.36 9.48
 16 3 5 151.49 8.54
 16 3 5 155.13 8.45
 16 -3 5 167.4 12.38
 16 3 5 167.6 12.57
 3 -16 5 160.76 9.7
 -3 -16 5 156.04 10.01
 3 16 5 139.52 10.39
 -3 16 5 143.71 8.95
 16 -3 7 222.5 11.37
 16 3 7 223.63 9.51
 16 3 7 237.16 11.21
 -3 -16 7 232.69 11.92
 3 -16 7 228.37 11.78
 -3 16 7 202.45 10.13
 3 16 7 229.46 13.02
 16 -3 9 41.16 4.3
 16 -3 9 39.94 5.41
 16 3 9 40.52 5.65
 -3 -16 9 43.04 5.3
 3 -16 9 32.71 4.95
 -3 16 9 31.62 4.17
 3 16 9 33.13 5.4
 16 -3 11 65.55 4.94
 16 -3 11 61.32 6.53
 16 3 11 55.33 5.96
 -3 -16 11 63.38 6.02
 3 -16 11 70.7 6.91
 3 16 11 60.07 6.95
 16 -3 13 95.45 7.51
 16 3 13 90.26 7.41
 -3 -16 13 96.49 6.65
 3 -16 13 101.56 7.82
 3 16 13 93.28 7.89
 16 -3 15 15.53 2.87
 16 3 15 17.87 3.55
 3 -16 15 18.61 3.36
 3 16 15 12.32 3.08
 16 3 17 1.03 1.71
 16 -3 17 1.04 1.39
 3 -16 17 0.53 1.33
 3 16 17 -0.95 1.67
 16 3 19 8.37 1.42
 16 -3 19 7.28 1.41
 16 4 -18 14.64 1.7
 16 -4 -18 16.03 2.3
 4 16 -18 10.83 1.84
 4 -16 -18 14.52 1.95
 16 4 -16 19.57 2.7
 16 -4 -16 19.15 3.2
 4 16 -16 17.88 3.55
 4 -16 -16 24.38 3.3
 16 4 -14 2.49 1.92
 16 -4 -14 3.25 2.21
 4 16 -14 7.36 3.19
 4 -16 -14 7.79 2.42
 16 4 -12 63.42 4.51
 16 4 -12 62.02 5.69
 16 -4 -12 66.81 6.67
 4 16 -12 66.37 7.24
 4 -16 -12 73.31 6.53
 16 4 -10 24.85 3.95
 16 -4 -10 22 4.4
 4 16 -10 21.08 4.71
 16 4 -10 20.37 3.18
 -16 -4 -10 26.52 3.52
 4 -16 -10 24.74 4.13
 16 4 -8 71.54 6.04
 16 -4 -8 71.93 4.97
 16 4 -8 67.63 6.15
 16 -4 -8 73.09 7.05
 -16 -4 -8 71.8 5.71
 4 16 -8 66.05 7.71
 4 -16 -8 62.6 6.17
 16 4 -6 11.16 3.17
 16 -4 -6 3.95 2.79
 4 16 -6 13.03 4.07
 16 -4 -6 11.92 2.89
 16 4 -6 13.8 3.27
 -16 -4 -6 8.48 2.14
 4 -16 -6 4.25 2.01
 4 -16 -6 13.61 3.47
 16 4 -4 165.84 9.44
 16 -4 -4 158.4 8.46
 16 4 -4 149.8 8.8
 16 -4 -4 150.18 9.79
 -4 16 -4 175.36 12.26
 -4 -16 -4 154.78 11.45
 4 -16 -4 153.65 9.45
 4 -16 -4 154.17 7.62
 16 -4 -4 148.56 7.51
 4 -16 -4 152.31 9.34
 4 16 -4 154.58 12.3
 16 4 -2 5.31 2.26
 16 -4 -2 2.48 2.57
 16 -4 -2 4.53 2.44
 -4 16 -2 5.97 2.75
 4 16 -2 -1.7 3.76
 16 4 -2 2.77 2.06
 16 -4 -2 2.67 1.65
 16 -4 -2 4.46 2.18
 -4 -16 -2 6.01 3.41
 4 -16 -2 3.81 2.51
 4 16 -2 -0.31 3.53
 16 4 0 0.11 2.07
 16 -4 0 2.4 2.85
 16 -4 0 1.71 1.95
 16 4 0 4.05 2.29
 -4 16 0 -5.26 2.85
 4 16 0 3.92 2.76
 16 -4 0 -1.58 2.33
 -4 -16 0 -3.08 3.19
 16 -4 0 2.05 1.91
 4 -16 0 3.35 2.34
 4 16 0 2.58 4.01
 16 -4 2 -1.38 2.62
 16 -4 2 1.79 1.91
 16 4 2 7.71 2.62
 -4 16 2 1.82 2.29
 4 16 2 3.78 3.01
 16 4 2 5.09 2.16
 16 -4 2 1.8 2.41
 -4 -16 2 5.19 3.07
 4 -16 2 3.17 2.13
 16 -4 2 4.86 2.28
 16 4 4 157.06 8.56
 16 -4 4 142.71 8.59
 16 -4 4 160.4 9.1
 16 4 4 139.28 7.89
 16 -4 4 169.51 12.38
 16 4 4 153.99 12.05
 16 -4 4 152.47 8.92
 -4 -16 4 149.82 9.91
 4 -16 4 160.22 9.54
 4 16 4 150.17 10.8
 16 4 6 6.36 2.3
 16 -4 6 9 2.49
 16 4 6 9.98 2.65
 16 -4 6 13.6 3.58
 -4 -16 6 11.52 3.31
 4 -16 6 10.21 2.97
 -4 16 6 9.13 2.23
 4 16 6 9.03 3.69
 16 -4 8 61.22 5.49
 16 -4 8 60.39 6.38
 16 4 8 52.93 5.62
 -4 -16 8 57.66 6.08
 4 -16 8 57.3 6.18
 4 16 8 53.4 6.82
 16 4 10 20.25 4.03
 16 -4 10 28.57 4.83
 16 -4 10 24.71 3.56
 -4 -16 10 25.87 4.15
 4 -16 10 24.45 4.48
 4 16 10 20.68 4.34
 16 -4 12 75.78 6.76
 16 4 12 70.61 6.8
 4 -16 12 69.25 6.81
 -4 -16 12 65.71 5.64
 4 16 12 64.1 7.01
 16 4 14 10.4 3
 16 -4 14 11.9 2.95
 4 -16 14 12.05 3.17
 4 16 14 10.87 3.29
 16 4 16 21.8 3.41
 16 -4 16 22.48 2.99
 4 -16 16 28.05 3.67
 4 16 16 19.41 3.29
 16 4 18 18.12 2.39
 16 -4 18 16.97 2.18
 4 -16 18 11.17 1.83
 4 16 18 16.16 2.23
 16 5 -17 9.17 1.45
 16 -5 -17 9.82 2.12
 5 16 -17 8.03 2.26
 5 -16 -17 8.96 2.01
 16 5 -15 -2.26 1.62
 16 -5 -15 -0.48 2.01
 5 16 -15 0.73 2.2
 5 -16 -15 0.76 1.56
 16 5 -13 14.75 2.87
 16 -5 -13 14.55 3.56
 5 16 -13 18.05 4.41
 5 -16 -13 19.84 3.66
 16 5 -11 34.71 4.12
 16 -5 -11 33.72 4.92
 5 16 -11 31.17 5.47
 16 5 -11 34.12 3.69
 -16 -5 -11 34.75 4.31
 5 -16 -11 33.54 4.61
 16 5 -9 81.5 6.25
 16 5 -9 83.57 6.51
 16 -5 -9 84.72 7.56
 -5 -16 -9 81.58 5.92
 -16 -5 -9 83.1 6.52
 5 16 -9 71.77 8.27
 5 -16 -9 81.91 7.05
 16 -5 -7 128.8 6.94
 16 5 -7 128.87 8.28
 16 5 -7 135.88 8.11
 16 -5 -7 138.75 9.47
 -5 -16 -7 125.77 7.1
 -16 -5 -7 126.83 8.06
 16 -5 -7 131.42 7.01
 5 16 -7 126.55 10.83
 5 -16 -7 137.16 8.9
 5 16 -5 36.02 6.04
 16 -5 -5 45.96 4.78
 16 5 -5 45.02 5.16
 16 5 -5 54.25 5.13
 16 -5 -5 52.93 6.01
 -16 -5 -5 49.84 5.1
 5 -16 -5 48.93 4.72
 16 -5 -5 44.81 4.43
 5 -16 -5 52.15 5.78
 16 5 -3 4.18 2.28
 16 -5 -3 4.43 2.34
 16 -5 -3 -2.93 2.55
 16 5 -3 3.84 2.09
 5 -16 -3 2.03 1.69
 16 -5 -3 -1.37 1.78
 -5 -16 -3 -0.46 2.69
 5 -16 -3 0.86 1.91
 5 -16 -3 -0.12 2.08
 5 16 -3 1.41 2.81
 16 5 -1 17.94 3.27
 16 -5 -1 26.7 4.52
 16 -5 -1 27.96 3.74
 16 5 -1 27.05 4.51
 16 5 -1 23.92 3.89
 16 -5 -1 19.43 4.21
 5 -16 -1 24.98 3.23
 -5 -16 -1 22.87 4.4
 16 -5 -1 28.47 4.01
 5 -16 -1 26.51 4.15
 5 16 -1 16.87 5.25
 16 -5 1 20.2 4.01
 16 -5 1 22.11 3.5
 16 5 1 22.89 4.92
 -5 16 1 28.59 4.75
 16 5 1 21.15 3.74
 16 -5 1 13.87 4.01
 -5 -16 1 18.83 4.26
 16 -5 1 25.8 3.89
 5 -16 1 24.81 3.95
 5 16 1 16.56 4.91
 16 5 3 -2.31 1.87
 16 -5 3 -1.82 2.04
 16 -5 3 2.4 2.25
 16 5 3 0.38 2.13
 16 5 3 -0.58 1.62
 16 -5 3 5.34 3.49
 -5 -16 3 -0.13 2.71
 5 -16 3 -2.24 2.71
 16 -5 3 -1.23 2.18
 16 -5 5 42.23 5.13
 16 -5 5 49.7 5.68
 16 5 5 45.24 4.77
 16 5 5 59.85 5.35
 16 -5 5 54.35 5.64
 5 -16 5 50.16 5.57
 -5 -16 5 41.08 5.26
 5 16 5 55.39 6.86
 16 -5 7 150.51 8.75
 16 -5 7 160.47 9.91
 16 5 7 145.97 7.43
 16 5 7 144.05 8.72
 -5 -16 7 119.7 8.53
 5 -16 7 150.41 9.46
 5 16 7 151.02 10.91
 16 -5 9 85.51 6.51
 16 -5 9 86.19 7.43
 16 5 9 87.66 7.36
 5 -16 9 87.81 7.62
 -5 -16 9 91.39 7.23
 5 16 9 89 8.63
 16 5 11 31.96 4.69
 16 -5 11 33.88 5.04
 5 -16 11 44.29 5.55
 -5 -16 11 34.27 4.18
 16 -5 11 40.82 4.14
 5 16 11 31.32 5.15
 16 5 13 17.55 3.69
 16 -5 13 14.3 3.28
 16 -5 13 12.09 2.47
 5 -16 13 21.85 4.13
 5 16 13 18.58 4.23
 16 5 15 -1.37 1.99
 16 -5 15 1.87 1.64
 5 -16 15 4.42 2.34
 5 16 15 -2.82 2.41
 16 5 17 10.7 2.22
 16 -5 17 9.67 1.96
 5 -16 17 11.54 2.17
 5 16 17 10.98 2.27
 16 -6 -18 47.94 3
 6 -16 -18 48.79 3.12
 6 16 -18 39.38 3.25
 16 -6 -16 3.58 1.9
 6 16 -16 3.47 2
 6 -16 -16 4.58 1.6
 16 -6 -14 0.15 2.17
 6 16 -14 4.4 2.81
 6 -16 -14 0.98 1.8
 16 6 -12 3.58 1.54
 16 6 -12 1.31 1.6
 16 -6 -12 -0.48 2.5
 6 16 -12 3.53 3.11
 6 -16 -12 2.96 1.84
 16 6 -10 11.72 2.6
 16 -6 -10 8.05 3.03
 6 16 -10 14.5 4.09
 16 6 -10 13.21 2.86
 -6 -16 -10 9.33 2.31
 -16 -6 -10 13.1 3.15
 6 -16 -10 10.15 3.22
 16 -6 -8 19.47 4.03
 6 16 -8 14.97 4.73
 16 6 -8 16.98 3.36
 16 -6 -8 21.59 3.3
 -6 -16 -8 18.22 3.22
 -16 -6 -8 18.14 3.28
 6 -16 -8 23.33 3.81
 16 -6 -6 66.05 5.19
 6 16 -6 52.48 7.59
 16 6 -6 75.47 6.59
 16 -6 -6 68.23 6.77
 -6 -16 -6 80 6.04
 -16 -6 -6 72.07 6.39
 16 -6 -6 79.66 6.09
 6 -16 -6 83.6 7.28
 16 -6 -4 27.16 4.82
 6 16 -4 23.59 6.14
 16 -6 -4 26.95 3.76
 16 6 -4 29.09 4.49
 6 -16 -4 27.85 3.86
 16 -6 -4 24.8 3.71
 -6 -16 -4 27.63 5.39
 -6 -16 -4 27.81 3.6
 6 -16 -4 26.5 4.19
 16 -6 -2 398.81 13.82
 16 6 -2 383.58 14.5
 16 -6 -2 410.95 15.43
 6 -16 -2 368.63 13.52
 -6 -16 -2 371.44 17.47
 6 -16 -2 372.48 12.08
 16 -6 -2 395.27 13.66
 6 -16 -2 385.28 15.17
 16 -6 0 109.97 7.61
 16 6 0 109.02 7.85
 16 -6 0 101.56 7.85
 16 -6 0 97.23 8.5
 16 6 0 94.59 8.68
 -6 -16 0 113.02 9.58
 6 -16 0 111.4 7.71
 6 -16 0 108.51 6.23
 16 -6 0 114.43 7.59
 6 16 0 88.82 10.6
 16 6 2 305.64 12.55
 16 -6 2 391.97 14.44
 16 -6 2 384.7 15.01
 16 -6 2 417.07 14.77
 -6 -16 2 313.44 15
 6 -16 2 376.11 13.89
 16 6 4 26.98 3.64
 16 -6 4 26.21 4.28
 16 6 4 23.58 3.54
 -6 -16 4 16.9 3.96
 6 -16 4 32.3 4.31
 16 -6 4 28.71 4.43
 6 16 4 30.29 5.47
 16 -6 6 79.91 6.83
 16 -6 6 64.51 6.42
 16 6 6 59.04 5.52
 16 6 6 66.34 5.24
 16 -6 6 78.49 7.14
 6 -16 6 69.76 6.46
 -6 -16 6 72.29 6.83
 6 16 6 71.87 7.77
 16 6 8 16.81 3.4
 16 -6 8 24.95 4.38
 16 -6 8 23.31 3.78
 -6 -16 8 22.26 4.01
 6 -16 8 21.94 4.17
 6 16 8 24.06 4.89
 16 6 10 6.89 2.75
 16 -6 10 16.28 3.11
 16 -6 10 10.97 3.24
 16 -6 10 13.68 2.49
 6 -16 10 13.71 3.71
 6 16 10 10.72 3.74
 16 6 12 3.25 2.27
 16 -6 12 1.5 1.48
 6 -16 12 7.02 3.1
 6 16 12 3.2 3.17
 16 6 14 6.92 2.67
 16 -6 14 6.29 1.96
 6 -16 14 10.69 2.89
 6 16 14 5.94 2.82
 16 6 16 5.48 2.18
 16 -6 16 3.39 1.81
 16 -6 16 1.87 1.36
 6 -16 16 3.49 1.94
 6 16 16 3.78 1.83
 16 6 18 57.02 3.56
 6 16 18 59.6 3.81
 16 -6 18 58.11 3.4
 6 -16 18 56.37 3.49
 16 -6 18 51.32 2.93
 16 -7 -17 5.8 1.51
 7 16 -17 9.34 2.37
 7 -16 -17 8.29 1.71
 16 -7 -15 6.71 1.92
 7 16 -15 10.98 3.2
 7 -16 -15 6.57 2.06
 16 7 -13 7.17 1.7
 16 -7 -13 11.35 2.8
 7 16 -13 9.44 3.67
 7 -16 -13 5.69 2.44
 16 -7 -11 24.33 3.87
 7 16 -11 29.59 5.43
 16 7 -11 28.82 3.55
 -16 -7 -11 26.55 3.83
 7 -16 -11 35.28 4.79
 16 7 -9 155.88 8.73
 16 -7 -9 163.08 9.66
 -7 -16 -9 154.09 8.51
 -16 -7 -9 152.74 9.16
 16 -7 -9 154.27 8.01
 7 16 -9 137.91 11.64
 7 -16 -9 156.29 9.68
 7 16 -7 55.92 7.83
 16 7 -7 61.47 6.01
 16 -7 -7 58.44 5.92
 -7 -16 -7 54.59 5.27
 -16 -7 -7 60.7 6.01
 16 -7 -7 57.41 5.25
 7 -16 -7 61.56 6.22
 16 -7 -5 90.56 6.19
 16 7 -5 92.46 7.4
 16 -7 -5 94.29 7.64
 -7 -16 -5 93.15 6.75
 7 -16 -5 92.59 6.64
 16 -7 -5 92.03 6.73
 7 -16 -5 96.75 7.68
 7 16 -5 94.79 10.49
 16 -7 -3 76.04 5.98
 16 7 -3 72.07 6.66
 16 -7 -3 78.59 6.9
 -7 -16 -3 75.9 8.26
 7 -16 -3 70.38 5.6
 16 -7 -3 73.52 6.2
 7 -16 -3 100.36 7.93
 7 16 -3 75.12 9.65
 16 -7 -1 15.4 3.76
 16 -7 -1 13.12 3.05
 16 7 -1 15.64 3.42
 7 -16 -1 15.46 3.02
 -7 -16 -1 7.67 3.54
 16 -7 -1 17.7 3.51
 7 -16 -1 10.27 2.65
 7 16 -1 5.94 4.63
 16 -7 1 16.21 3.99
 16 -7 1 10.18 2.69
 16 7 1 16.11 3.35
 7 -16 1 14.18 2.63
 -7 -16 1 11.39 3.83
 16 -7 1 11.02 3.03
 7 -16 1 14.85 3.25
 7 16 1 8.98 5.36
 16 7 3 84.45 6.5
 16 -7 3 85.24 7.12
 16 -7 3 87.75 7.21
 -7 -16 3 76.42 7.13
 7 -16 3 79.96 6.44
 7 16 3 76.45 7.87
 16 7 5 92.25 6.48
 16 -7 5 89.7 7.33
 16 7 5 89.49 6.43
 16 -7 5 81.59 7.3
 -7 -16 5 87.77 7.71
 7 -16 5 86.73 6.9
 7 16 5 97.81 8.73
 16 -7 7 59.3 6.03
 16 -7 7 69.31 6.8
 -7 -16 7 60.9 5.97
 7 -16 7 62.17 6.12
 7 16 7 65.03 7.29
 16 -7 9 158.91 8.66
 16 -7 9 160.39 9.95
 7 -16 9 170.31 10.01
 7 16 9 159.63 11.15
 16 7 11 34.23 4.69
 16 -7 11 29.3 3.39
 7 -16 11 35.17 4.97
 7 16 11 35.44 5.45
 16 7 13 11.31 2.95
 16 -7 13 11.92 3.13
 16 -7 13 8.75 2.09
 7 -16 13 9.4 2.66
 7 16 13 9.11 3.32
 16 7 15 10.01 2.61
 16 -7 15 8.52 2.34
 16 -7 15 11.84 2.12
 7 -16 15 16.89 3.15
 7 16 15 10.12 2.67
 16 7 17 5.43 1.62
 16 -7 17 6.28 1.42
 7 -16 17 8.79 1.99
 16 -7 17 7.01 1.64
 7 16 17 7.41 1.96
 16 -8 -16 17.06 2.2
 8 16 -16 15.62 2.98
 8 -16 -16 16.85 2.35
 16 8 -14 0.38 1.58
 16 -8 -14 2.32 1.56
 8 16 -14 3.77 2.63
 8 -16 -14 1.86 1.79
 16 -8 -12 36.27 4.22
 16 8 -12 37.85 4.69
 16 8 -12 37.96 3.73
 8 16 -12 33.11 5.82
 8 -16 -12 42.89 4.87
 16 -8 -10 10.37 2.81
 16 8 -10 12.94 3.27
 8 16 -10 11.53 4.49
 16 8 -10 10.23 2.43
 -8 -16 -10 11.84 2.74
 -16 -8 -10 12.06 3.1
 8 -16 -10 16.73 3.62
 16 8 -8 106.78 7.62
 16 -8 -8 104.34 7.51
 -8 -16 -8 92.78 6.82
 -16 -8 -8 105 7.98
 16 -8 -8 89.59 6.41
 16 8 -8 107.28 8.47
 8 16 -8 99.52 10.18
 8 -16 -8 103.24 7.73
 16 -8 -6 56.74 4.64
 16 8 -6 40.82 5.69
 8 16 -6 58.48 8.57
 16 -8 -6 60.87 6.04
 16 8 -6 51.57 5.71
 -8 -16 -6 57.33 5.39
 -16 -8 -6 59.73 6.16
 8 -16 -6 50.07 5.17
 16 -8 -6 58.25 5.48
 8 -16 -6 59.68 6.03
 16 -8 -4 210.61 9.33
 16 -8 -4 212.74 10.68
 16 8 -4 218.25 11.29
 -8 -16 -4 201.26 9.8
 8 -16 -4 213.19 10.02
 16 -8 -4 213.03 10.48
 8 -16 -4 232.37 11.6
 8 16 -4 188.6 15.45
 16 -8 -2 25.84 4.17
 16 -8 -2 22.23 3.62
 16 8 -2 21.16 3.97
 8 -16 -2 24.06 3.66
 16 -8 -2 24.29 4.1
 8 -16 -2 23.63 4.24
 8 16 -2 12.87 5.59
 16 -8 0 2.86 2.52
 16 -8 0 2.9 2.46
 16 8 0 5.44 3.14
 8 -16 0 4.94 2.05
 -8 -16 0 0.93 2.36
 16 -8 0 1.59 1.84
 8 -16 0 2.93 2.14
 8 16 0 2.17 4.39
 16 -8 2 33.39 4.82
 16 8 2 28.23 4.18
 8 -16 2 25.86 3.36
 -8 -16 2 25.46 5.05
 16 -8 2 33.28 4.8
 8 -16 2 22.91 3.51
 8 16 2 28.14 4.75
 16 8 4 207.59 9.82
 16 -8 4 217.47 11.19
 16 8 4 197.5 8.82
 16 -8 4 232.39 11.65
 -8 -16 4 216.03 11.8
 8 -16 4 220.97 10.39
 8 16 4 223.69 12.88
 16 -8 6 63.32 6.17
 16 -8 6 60.92 6.35
 -8 -16 6 57.03 5.93
 8 -16 6 64.34 5.93
 8 16 6 72.48 7.7
 16 -8 8 87.31 6.87
 16 -8 8 88.85 7.62
 8 -16 8 91.25 7.32
 8 16 8 99.84 9
 16 -8 10 11.25 3.34
 8 -16 10 14.48 3.42
 8 16 10 16.96 4.43
 16 8 12 40.71 4.81
 16 -8 12 36.46 4.61
 8 -16 12 52.96 5.4
 16 -8 12 37.03 3.64
 8 16 12 49 5.98
 16 8 14 -1.8 2
 16 -8 14 0.04 1.63
 16 -8 14 1.87 1.36
 8 -16 14 2.87 2.15
 8 16 14 -1.22 2.19
 16 8 16 23.44 2.96
 16 -8 16 18.5 2.18
 16 -8 16 22.76 2.6
 8 -16 16 21.5 2.8
 8 16 16 25.33 3.2
 9 16 -17 24.21 2.91
 9 -16 -17 27.26 2.15
 9 16 -15 13.97 1.79
 16 -9 -15 13.82 1.92
 9 16 -15 16.15 3.49
 9 -16 -15 16.26 2.4
 16 9 -13 12.77 2.01
 16 -9 -13 9.45 2.08
 9 16 -13 10.89 3.42
 16 9 -13 7.82 2.49
 9 -16 -13 9.33 2.17
 16 -9 -11 5.7 2.4
 16 9 -11 8.68 2.69
 9 16 -11 4.76 3.41
 16 9 -11 6.15 1.96
 -16 -9 -11 3.03 2.09
 9 -16 -11 4.31 2.17
 16 -9 -9 17.66 3.32
 16 9 -9 15.06 4.06
 9 16 -9 15.61 4.94
 16 9 -9 19.03 3.5
 -9 -16 -9 15.69 3.24
 -16 -9 -9 13.48 3.25
 16 -9 -9 13.99 2.9
 9 -16 -9 21.78 3.67
 16 -9 -7 33.44 4.42
 16 9 -7 23.87 4.8
 9 16 -7 27.44 6.07
 16 9 -7 28.25 4.15
 16 -9 -7 30.9 4.15
 -16 -9 -7 37.63 5.21
 -9 -16 -7 28.03 4.16
 9 -16 -7 31.26 4.51
 9 -16 -7 32.59 4.52
 16 9 -5 39.37 5.12
 16 -9 -5 40.82 4.69
 16 -9 -5 38.64 4.01
 9 16 -5 40.89 7.67
 9 -16 -5 35.33 4.48
 -9 -16 -5 41.28 4.88
 -16 -9 -5 35.38 4.98
 16 -9 -5 43.19 4.91
 16 9 -5 37.89 5.98
 9 -16 -5 42.77 5.16
 16 9 -3 129.95 8.85
 16 -9 -3 134.19 7.8
 16 -9 -3 138.39 8.35
 9 -16 -3 136.03 8.18
 16 -9 -3 131.56 8.49
 9 -16 -3 149.4 9.36
 16 9 -3 119.94 10.21
 9 16 -3 115.12 12.23
 16 -9 -1 65.3 6.07
 16 9 -1 57.79 5.85
 16 -9 -1 68.76 6.03
 9 -16 -1 55.02 5.16
 16 -9 -1 55.49 5.76
 16 9 -1 50.08 6.8
 9 -16 -1 72.27 6.71
 9 16 -1 48.76 8.55
 16 -9 1 70.12 6.42
 16 9 1 65.72 6.15
 -9 -16 1 58.95 6.76
 9 -16 1 61.75 5.13
 9 -16 1 64.33 5.23
 16 -9 1 74.92 6.92
 9 16 1 67.53 6.79
 16 -9 3 133.69 8.95
 16 9 3 132.03 7.94
 16 -9 3 139.42 9.66
 -9 -16 3 127.36 9.18
 9 -16 3 122.24 7.06
 9 -16 3 109.98 7.26
 9 16 3 137.85 9.81
 16 -9 5 34.76 4.82
 16 9 5 34.14 3.9
 -9 -16 5 29.77 4.28
 9 -16 5 39.02 3.87
 16 -9 5 38.98 5.19
 9 -16 5 32.87 4.17
 9 16 5 44.5 5.88
 16 -9 7 28.67 4.35
 16 -9 7 19.82 3.98
 9 -16 7 23.12 3.83
 9 16 7 30.15 5
 16 -9 9 20.46 4.1
 9 -16 9 23.33 3.98
 9 16 9 22.45 4.53
 16 -9 11 7.83 1.85
 16 -9 11 8.02 2.56
 9 -16 11 11.94 3.21
 9 16 11 5.04 2.69
 16 9 13 10.33 2.65
 16 -9 13 9.66 1.87
 16 -9 13 14.36 2.84
 9 -16 13 12.54 2.7
 9 16 13 13.91 3.36
 16 9 15 15.7 2.64
 16 -9 15 13.62 1.9
 16 -9 15 13.51 2.23
 9 -16 15 18.03 2.79
 9 16 15 17.31 2.81
 16 9 17 26.56 2.39
 9 16 17 27 2.49
 9 -16 17 27.52 2.41
 10 16 -16 5.23 1.87
 10 -16 -16 2.23 0.88
 10 16 -14 6.06 1.49
 16 -10 -14 5.92 1.39
 10 16 -14 2.45 2.1
 16 10 -14 6.64 2.02
 10 -16 -14 2.5 1.33
 16 10 -12 9.36 1.96
 16 -10 -12 10.39 2.19
 16 10 -12 7.02 2.5
 10 16 -12 16.26 4.43
 10 -16 -12 8.62 2.3
 16 10 -10 5.78 2.48
 16 -10 -10 13.19 2.63
 10 16 -10 8.05 3.97
 16 10 -10 13.98 2.76
 -10 -16 -10 11.23 2.6
 -16 -10 -10 13.8 3.25
 10 -16 -10 7.8 2.37
 16 10 -8 32.95 4.48
 16 -10 -8 28.36 3.7
 16 10 -8 28.14 5.2
 10 16 -8 27.48 6.15
 16 -10 -8 32.5 4.15
 -10 -16 -8 33.91 4.49
 -16 -10 -8 30.56 4.55
 10 -16 -8 28.78 4.07
 16 -10 -6 16.09 3.05
 10 16 -6 18.47 5.6
 16 10 -6 14.11 3.37
 16 -10 -6 16.81 3.52
 -10 -16 -6 15.23 3.37
 -16 -10 -6 16.03 3.7
 10 -16 -6 16.98 3.49
 10 -16 -6 16.74 3.49
 16 10 -6 11.53 3.76
 16 -10 -4 3.84 2.03
 16 -10 -4 4.72 2.22
 16 10 -4 3.68 2.52
 10 -16 -4 9.26 3.12
 16 -10 -4 4.62 2.55
 -10 -16 -4 6.06 2.47
 10 16 -4 1.45 4.03
 16 10 -4 4.28 2.94
 10 -16 -4 7.66 2.64
 16 10 -2 113.12 8.13
 16 -10 -2 103.19 7.06
 16 -10 -2 92.11 6.62
 10 -16 -2 103.55 7.19
 16 -10 -2 109.37 7.88
 16 10 -2 99.47 10.12
 10 -16 -2 106.39 7.68
 10 16 -2 101.69 11.96
 10 16 -2 102.3 7.69
 16 -10 0 5.26 2.6
 16 10 0 3.72 2.38
 10 -16 0 4.08 1.91
 16 -10 0 3.89 2.52
 10 -16 0 3.27 1.85
 10 16 0 6.32 2.44
 10 16 0 3.79 4.09
 16 -10 2 98.82 7.7
 16 10 2 99.98 7.04
 10 -16 2 91.56 6.35
 16 -10 2 99.56 7.91
 10 16 2 96.47 7.82
 16 -10 4 8.04 3.25
 16 10 4 2.25 1.73
 10 -16 4 2 1.61
 16 -10 4 4.56 2.63
 10 -16 4 3.32 1.92
 10 16 4 3.9 2.52
 10 -16 6 21.26 2.9
 16 -10 6 17.58 3.59
 10 -16 6 17.38 3.03
 10 16 6 20.97 4.04
 16 -10 8 31.07 4.5
 10 -16 8 34.14 4.27
 10 16 8 31.81 4.95
 16 -10 10 9.79 2.79
 10 -16 10 14.35 2.91
 10 16 10 12.84 3.35
 16 10 12 11.13 2.63
 16 -10 12 12.46 1.99
 16 -10 12 11.8 2.65
 10 -16 12 14.49 2.69
 10 16 12 12.47 2.93
 16 10 14 2.78 1.71
 16 -10 14 4.16 1.23
 16 -10 14 5.07 1.82
 10 -16 14 7.89 2.09
 10 16 14 5.53 1.91
 16 10 16 4.4 1.42
 10 -16 16 4.35 1.27
 10 16 16 4.14 1.26
 11 16 -15 6.86 2.48
 11 -16 -15 1.87 0.84
 16 11 -13 6.86 1.4
 11 16 -13 7.84 1.79
 11 16 -13 7.51 3.11
 11 -16 -13 8.66 1.75
 16 11 -13 6.43 2.24
 11 16 -11 17.31 4.31
 16 11 -11 25.89 4.27
 16 11 -11 20.83 2.89
 -16 -11 -11 22.86 3.37
 11 -16 -11 23.5 3.1
 16 -11 -9 8.01 1.94
 11 16 -9 11.04 4.76
 16 11 -9 7.55 2.29
 -11 -16 -9 7.81 2.44
 -16 -11 -9 8.83 2.77
 16 -11 -9 6.94 2.23
 16 11 -9 13 3.85
 11 -16 -9 7.58 2.12
 16 11 -7 47.24 5.25
 16 -11 -7 43.14 4.02
 -11 -16 -7 49.76 5.21
 -16 -11 -7 44.65 5.28
 11 -16 -7 44.35 4.93
 16 -11 -7 46.78 5.01
 11 16 -7 47.64 8.09
 16 11 -7 38.32 6.01
 11 -16 -7 39.8 4.38
 16 -11 -5 8.22 2.26
 16 11 -5 1.68 1.99
 11 -16 -5 3.52 2.3
 16 -11 -5 5.05 2.49
 -11 -16 -5 4.12 2.32
 -16 -11 -5 3.17 2.08
 11 16 -5 1.06 3.73
 16 11 -5 -1.64 3.29
 11 -16 -5 4.07 1.99
 16 -11 -3 5.97 2.23
 16 -11 -3 8.26 2.66
 16 11 -3 3.08 2.5
 11 -16 -3 4.37 2.35
 16 -11 -3 6.64 2.82
 11 16 -3 6.14 2.09
 11 16 -3 8.73 4.93
 16 11 -3 -1.55 3.84
 11 -16 -3 5.07 2.41
 16 -11 -1 28.49 4.25
 16 11 -1 30.71 4.5
 11 -16 -1 27.26 4.11
 16 -11 -1 26.75 4.27
 11 16 -1 24 3.65
 11 16 -1 13.95 6.23
 11 -16 -1 29.74 4.35
 16 -11 1 36.03 4.74
 16 11 1 30.86 4.2
 11 -16 1 28.82 3.98
 16 -11 1 25.05 4.09
 11 16 1 25.98 4
 11 -16 1 28.22 4.04
 16 11 3 9.2 2.33
 11 -16 3 13.64 2.93
 16 -11 3 10.11 3
 11 16 3 3.57 1.81
 11 -16 5 4.33 1.77
 16 -11 5 2.12 2.17
 11 -16 5 1.52 1.6
 11 16 5 7.98 2.83
 11 -16 7 49.62 4.6
 11 -16 7 47.17 4.07
 16 -11 7 60.96 5.87
 11 16 7 55.98 6.65
 16 -11 9 12.6 3.02
 11 -16 9 7.6 2.44
 11 16 9 12.06 3.34
 16 -11 11 21.79 3.25
 11 -16 11 26.6 3.38
 11 16 11 25.72 3.68
 16 11 13 6.08 1.93
 16 -11 13 6.61 1.33
 16 -11 13 6.06 2.38
 11 -16 13 7.55 2.05
 11 16 13 8.88 2.34
 16 11 15 4.88 1.5
 16 -11 15 5.1 1.11
 11 -16 15 3.69 1.18
 11 16 15 6.53 1.51
 12 16 -14 18.9 3.16
 12 -16 -14 22.01 1.84
 16 12 -12 5.14 1.44
 12 16 -12 1.47 1.19
 12 -16 -12 2.6 1.32
 16 12 -12 2.01 1.86
 12 16 -12 0.31 2.73
 16 12 -10 7.13 1.95
 -12 -16 -10 7.18 2.29
 -16 -12 -10 6.29 2.13
 12 16 -10 9.44 4.1
 12 -16 -10 9.2 1.97
 16 12 -10 3.58 2.32
 16 12 -8 6.47 2.39
 -16 -12 -8 1.61 2.05
 -12 -16 -8 3.8 2.07
 16 -12 -8 5.41 2.43
 16 12 -8 7.75 3.49
 12 16 -8 6.33 3.99
 12 -16 -8 5.38 1.87
 16 12 -6 84.38 6.66
 -12 -16 -6 81.01 6.56
 -16 -12 -6 78.06 6.86
 12 -16 -6 79.47 6.25
 16 -12 -6 79.87 6.3
 12 16 -6 74.37 9.81
 16 12 -6 60.36 7.51
 12 -16 -6 77.68 5.66
 16 12 -4 27.35 4.19
 12 -16 -4 33.63 4.32
 16 -12 -4 28.76 4.01
 -12 -16 -4 27.75 4.02
 -16 -12 -4 28.96 4.72
 12 16 -4 27.06 6.55
 12 -16 -4 29.69 3.77
 16 12 -4 26.73 5.69
 16 12 -2 106.36 7.53
 12 -16 -2 96.35 6.9
 16 -12 -2 93.83 7.25
 12 -16 -2 102.45 6.77
 12 16 -2 85.14 10.78
 16 12 0 35.51 4.47
 12 16 0 38.89 4.33
 12 -16 0 29.73 4.1
 16 -12 0 40.14 4.93
 12 -16 0 35.61 4.18
 16 12 2 109.97 6.89
 12 16 2 102.67 6.16
 12 -16 2 96.53 6.61
 16 -12 2 110.64 7.83
 12 -16 2 107.8 7.17
 12 16 2 103.13 6.92
 16 12 4 32.8 3.52
 12 -16 4 32.41 3.78
 16 -12 4 33.85 4.66
 12 16 4 36.19 4.43
 12 -16 6 73.11 5.13
 12 -16 6 73.98 4.9
 16 -12 6 78.92 6.41
 12 16 6 85.77 6.39
 12 -16 8 1.7 1.46
 16 -12 8 5.56 2.4
 12 -16 8 1.86 1.35
 12 16 8 2.92 2.03
 16 -12 10 7.13 2.26
 12 -16 10 9.65 2.08
 12 16 10 9.32 2.5
 16 12 12 5.93 1.94
 16 -12 12 5.37 1.67
 12 -16 12 1.46 1.17
 12 16 12 1.98 1.5
 16 12 14 20.04 2.31
 16 -12 14 20.16 1.73
 12 -16 14 21.72 2.14
 12 16 14 23.4 2.2
 13 16 -13 8.03 1.24
 16 13 -13 7.18 1.85
 13 16 -13 5.15 2.31
 16 13 -11 6.63 1.62
 13 16 -11 8.61 1.84
 13 -16 -11 6.67 1.4
 16 13 -11 3.12 2
 16 13 -9 12.14 2.36
 13 16 -9 9.97 2.3
 -13 -16 -9 7.83 2.16
 -16 -13 -9 13.31 2.84
 13 16 -9 9.54 3.83
 13 -16 -9 9.35 1.85
 16 13 -9 5.68 3.17
 16 13 -7 19.32 3.21
 13 16 -7 16.39 3.09
 -16 -13 -7 20.81 3.67
 -13 -16 -7 16.14 3.11
 16 -13 -7 18.6 3.09
 16 13 -7 15.21 4.22
 13 -16 -7 17.74 2.57
 13 16 -7 16.03 4.93
 16 13 -5 5.34 2.38
 13 16 -5 3.64 2.1
 13 -16 -5 2.26 2.38
 16 -13 -5 0.9 2
 -16 -13 -5 1.92 2.2
 -13 -16 -5 0.67 2.06
 13 16 -5 5.32 4.08
 13 -16 -5 -0.06 1.45
 16 13 -5 2.9 3.31
 16 13 -3 88.33 6.72
 13 16 -3 82.38 6.28
 -13 -16 -3 87.27 6.66
 -16 -13 -3 83.85 7.06
 13 -16 -3 80.6 6.34
 16 -13 -3 90.83 6.89
 13 16 -3 78.45 10.14
 13 -16 -3 84.26 5.52
 16 13 -1 22.15 3.59
 13 16 -1 21.35 3.33
 13 -16 -1 20.79 3.57
 16 -13 -1 20.31 3.62
 13 -16 -1 20.53 2.95
 16 13 1 20.39 3.32
 13 16 1 23.89 3.19
 13 -16 1 21.22 3.37
 13 -16 1 23.93 3.24
 16 13 3 89.07 5.6
 13 -16 3 85.1 5.98
 16 -13 3 95.41 6.97
 13 -16 3 92.97 5.91
 13 -16 5 2.13 1.66
 16 -13 5 0.43 2.1
 13 16 5 3.23 1.96
 13 -16 7 19.3 2.77
 16 -13 7 17.62 3.15
 13 16 7 16.45 2.75
 13 -16 9 8.32 1.69
 16 -13 9 11.64 2.5
 13 -16 9 8.63 1.78
 13 16 9 10.1 2.09
 16 13 11 6.49 1.81
 16 -13 11 9.68 1.89
 13 -16 11 5.8 1.24
 16 13 13 36.63 2.83
 16 14 -12 52.08 2.65
 14 16 -12 57.49 3.01
 14 16 -12 54.71 4.94
 16 14 -10 11.6 1.95
 14 16 -10 10.58 1.99
 -16 -14 -10 11.29 2.28
 14 -16 -10 7.27 1.14
 16 14 -10 6.01 2.9
 14 16 -8 42.66 4.08
 16 14 -8 35.44 3.67
 -14 -16 -8 33.9 3.68
 -16 -14 -8 40.35 4.24
 14 16 -8 30.39 5.34
 14 -16 -8 30.5 2.62
 16 14 -8 25.84 4.54
 16 14 -6 16.59 3.04
 14 16 -6 13.96 2.86
 16 -14 -6 14.94 2.8
 -14 -16 -6 14.31 2.91
 -16 -14 -6 10.31 2.73
 14 -16 -6 18.62 3.14
 14 -16 -6 11.63 1.98
 16 14 -6 10.91 3.89
 14 16 -6 14.43 4.82
 16 14 -4 30.1 3.81
 14 16 -4 31.21 3.88
 14 -16 -4 30.89 3.76
 -16 -14 -4 34.19 4.37
 -14 -16 -4 27.31 3.8
 16 -14 -4 34.23 4.21
 14 16 -4 30.76 6.48
 14 -16 -4 25.91 2.86
 16 14 -2 2.73 1.72
 14 16 -2 1.76 1.64
 14 -16 -2 8.13 2.58
 16 -14 -2 6.6 2.58
 -14 -16 -2 8.1 2.56
 14 -16 -2 3.48 1.53
 14 16 0 62.27 4.84
 16 14 0 62.46 5.04
 14 -16 0 62.05 5.34
 16 -14 0 69.85 5.91
 14 -16 0 54.75 4.13
 16 14 2 4.48 1.83
 14 16 2 6.34 1.92
 14 -16 2 8.02 2.35
 16 -14 2 2.09 1.86
 14 -16 2 5.33 1.55
 14 -16 4 29.2 3.53
 16 -14 4 28.56 3.64
 14 -16 4 32.04 3.1
 14 -16 6 11.49 2.11
 16 -14 6 16.11 2.8
 14 -16 6 16.61 2.07
 16 14 8 29.81 2.64
 14 -16 8 38.11 3.1
 16 -14 8 38.92 3.63
 14 -16 8 33.18 2.48
 16 14 10 8.83 1.65
 16 -14 10 7.29 1.63
 16 14 12 65.98 3.23
 16 15 -11 9.3 1.3
 15 16 -11 10.55 1.45
 15 16 -11 7.28 1.91
 16 15 -9 31.95 2.9
 15 16 -9 33.11 2.96
 -15 -16 -9 27.68 2.91
 -16 -15 -9 31.19 3.13
 16 15 -9 20.97 3.59
 15 16 -9 26.18 4.07
 16 15 -7 10.74 2.1
 15 16 -7 9.24 2.03
 -15 -16 -7 11.04 2.22
 -16 -15 -7 11.61 2.28
 15 16 -7 5.7 3.16
 16 -15 -5 5.77 2.09
 -15 -16 -5 5.69 1.91
 -16 -15 -5 8.45 2.4
 15 -16 -5 6.71 2.15
 16 15 -5 5.5 1.93
 15 16 -5 3.69 1.78
 15 -16 -3 8.05 2.42
 16 -15 -3 15.41 2.87
 -15 -16 -3 8.15 2.35
 -16 -15 -3 11.95 2.78
 16 15 -3 4.98 1.8
 15 16 -3 9.09 2.09
 15 -16 -1 19.37 3.11
 16 -15 -1 21.15 3.24
 -15 -16 -1 15.94 3.03
 16 15 -1 12.41 2.28
 15 16 -1 10.75 2.1
 15 -16 1 13.37 2.59
 16 -15 1 13.49 2.65
 16 15 1 12.95 2.23
 15 16 1 12.36 2.09
 15 -16 3 10.17 2.32
 16 -15 3 10.12 2.34
 15 -16 5 4.75 1.62
 16 -15 5 4.95 1.79
 15 -16 7 13.91 1.99
 16 -15 7 15.77 2.27
 15 16 9 29.12 2.06
 15 -16 9 28.44 2
 16 -15 9 32.41 2.47
 -16 -16 -8 14.64 2.02
 16 16 -8 13.63 1.82
 -16 -16 -6 0.44 1.26
 16 16 -6 1.14 1.12
 16 16 -4 48.22 3.87
 -16 -16 -4 46.5 4.07
 16 -16 -4 52.24 4.04
 16 16 -2 -0.56 1.19
 16 -16 -2 1.44 1.52
 -16 -16 -2 -0.35 1.41
 16 16 0 0.09 1.15
 16 -16 0 2.06 1.68
 -16 -16 0 1.62 1.42
 16 -16 2 -0.36 1.36
 16 -16 4 48.96 3.66
 16 -16 6 -0.82 1.15
 16 -16 8 11.89 1.42
 17 0 -17 -2.63 1.58
 0 -17 -17 0.05 0.78
 17 0 -15 -3.49 2.29
 0 -17 -15 0.6 1.12
 17 0 -13 -2.76 2.42
 0 -17 -13 -0.02 1.28
 17 0 -11 -1.02 2.54
 0 -17 -11 -0.8 1.81
 17 0 -9 -3.23 3.07
 17 0 -9 0.95 1.75
 0 -17 -9 -0.99 1.85
 17 0 -7 0.87 2.32
 17 0 -7 1.07 1.64
 0 -17 -7 1.16 1.81
 17 0 -5 -2.29 2.69
 17 0 -5 -1.07 2.02
 0 -17 -5 -2.45 3.04
 0 -17 -5 0.02 1.65
 17 0 -3 0.81 2.51
 17 0 -3 0.54 1.86
 0 -17 -3 -2.37 3.05
 0 -17 -3 -0.65 1.57
 17 0 -1 6.03 3.41
 17 0 -1 0.24 1.9
 0 -17 -1 1.12 2.38
 17 0 1 0.17 2.51
 17 0 1 1.72 2.35
 17 0 1 0.01 1.55
 0 -17 1 0.54 2.08
 17 0 1 -3.83 2.45
 17 0 3 -0.79 1.96
 17 0 3 0.05 1.76
 17 0 3 -0.62 1.42
 0 -17 3 2.01 2.55
 17 0 5 2.39 2.23
 17 0 5 -0.82 2.07
 0 -17 5 2.51 2.65
 0 17 5 -0.02 2.51
 17 0 7 -0.98 2.1
 17 0 7 -4.33 2.38
 0 -17 7 -0.04 2.34
 0 17 7 0.86 2.21
 17 0 9 -0.41 1.75
 17 0 9 -0.76 2.1
 0 -17 9 -1.26 2.76
 0 17 9 1.8 2.11
 17 0 11 0.85 2.23
 0 -17 11 -3.93 2.86
 0 17 11 -1.52 2.01
 17 0 13 1.28 2.43
 0 -17 13 -1.41 1.94
 0 17 13 1.68 1.64
 17 0 15 -0.47 1.74
 0 -17 15 2.79 1.77
 0 17 15 -0.26 1.42
 17 0 17 0.07 1.42
 0 -17 17 2.18 1.09
 17 1 -18 27.3 2.45
 17 -1 -18 30.05 2.69
 17 1 -16 15.19 2.66
 17 -1 -16 15.5 2.73
 1 -17 -16 11.84 1.82
 17 1 -14 2.6 1.99
 17 -1 -14 2.67 2.05
 -1 -17 -14 4.07 1.34
 1 -17 -14 3.4 1.67
 17 1 -12 -0.83 2.61
 17 -1 -12 1.51 2.42
 -1 -17 -12 4.74 1.77
 1 -17 -12 4.25 2.15
 17 1 -10 34.17 4.98
 17 1 -10 35.74 3.76
 17 -1 -10 46.07 5.76
 -1 -17 -10 38.18 4.02
 1 -17 -10 38.29 4.36
 17 1 -8 4.32 3.01
 17 -1 -8 9.4 3.38
 17 -1 -8 5.83 1.98
 17 1 -8 8.33 2.61
 -1 -17 -8 9.36 2.42
 1 -17 -8 9.83 2.63
 17 1 -6 9.86 3.22
 17 -1 -6 10.89 3.18
 17 1 -6 14.25 2.92
 17 -1 -6 9.56 2.38
 1 -17 -6 13.8 3.44
 -1 -17 -6 12.22 3.64
 -1 -17 -6 14.31 2.72
 1 -17 -6 13.51 2.91
 17 1 -4 74.09 6.36
 17 -1 -4 70.13 6.04
 17 1 -4 70.03 6.78
 17 -1 -4 68.68 6.99
 -1 -17 -4 72.6 8.02
 1 -17 -4 73.8 7.59
 -1 -17 -4 70.49 5.5
 1 -17 -4 57.98 5.4
 17 1 -2 95.92 7.32
 17 -1 -2 93.78 7.19
 17 1 -2 95.16 7.79
 17 -1 -2 97.26 8.19
 -1 -17 -2 85.07 8.12
 1 -17 -2 89.19 7.98
 -1 -17 -2 95.93 6.45
 1 -17 -2 72.98 6.28
 17 1 0 2.42 3.02
 17 -1 0 6.79 3.61
 17 -1 0 1.83 2.12
 17 1 0 1.29 2.22
 -1 -17 0 1.71 2.52
 1 -17 0 -1.49 2.16
 17 -1 0 3.05 2.01
 17 1 0 2.64 2.86
 17 -1 2 80.96 6.1
 17 1 2 78.9 5.64
 17 -1 2 79.69 6.6
 17 1 2 82.18 6.75
 17 1 2 91.09 8.07
 17 -1 2 74.65 7.22
 17 -1 2 83.13 5.66
 1 -17 2 90.2 7.88
 -1 -17 2 77.57 7.6
 17 -1 4 61.83 5.86
 17 -1 4 63.54 5.86
 17 1 4 63.26 5.6
 17 1 4 61.66 5.77
 -1 -17 4 65.92 6.98
 1 -17 4 68.24 6.94
 17 -1 6 14.14 3.17
 17 1 6 14.53 3.31
 17 -1 6 13.58 3.48
 17 1 6 16.06 3.61
 -1 -17 6 21.77 4.54
 1 -17 6 13.68 3.64
 -1 17 6 15.52 3.54
 1 17 6 15.3 4.07
 17 -1 8 3.9 1.9
 17 1 8 2.48 1.65
 17 -1 8 2.32 2.39
 17 1 8 6.22 2.6
 -1 -17 8 11.89 3.8
 1 -17 8 3.79 2.68
 -1 17 8 7.58 2.46
 1 17 8 3.87 2.78
 17 -1 10 39.61 3.92
 17 -1 10 40.98 5.37
 17 1 10 48.19 5.61
 -1 -17 10 40.17 5.13
 1 -17 10 43.3 5.5
 -1 17 10 36.23 4.65
 1 17 10 37.21 5.22
 17 -1 12 5.64 3
 17 1 12 2.23 2.39
 -1 -17 12 10.51 2.95
 1 -17 12 2.22 2.37
 -1 17 12 3.41 2.2
 1 17 12 2.11 2.17
 17 -1 14 3.45 2.6
 17 1 14 7.38 2.56
 -1 -17 14 8.88 2.58
 1 -17 14 1.92 1.89
 -1 17 14 4.25 1.67
 1 17 14 4.1 1.9
 17 -1 16 13.42 2.44
 17 1 16 14.25 2.63
 -1 -17 16 11.13 1.95
 1 -17 16 11.78 2.24
 1 17 16 12.63 2.12
 17 1 18 30.53 2.57
 17 -1 18 22.36 2.01
 17 2 -17 5.3 1.57
 17 -2 -17 5.54 1.87
 2 -17 -17 3.01 1.2
 17 2 -15 1.26 1.65
 17 -2 -15 6.54 2.44
 2 -17 -15 4.38 1.64
 17 2 -13 1.2 2.02
 17 -2 -13 3.32 2.39
 2 -17 -13 4.66 2
 17 2 -11 1.38 1.31
 17 2 -11 2.84 2.6
 17 -2 -11 0.76 2.43
 2 17 -11 10.14 3.43
 -2 -17 -11 4.02 1.77
 2 -17 -11 4.05 2.18
 17 2 -9 2.5 2.8
 17 -2 -9 1.91 2.63
 17 2 -9 8.22 2.33
 2 17 -9 8.59 3.51
 17 -2 -9 4.4 1.84
 -2 -17 -9 8.61 1.94
 2 -17 -9 7.1 2.71
 17 2 -7 5.59 2.24
 17 2 -7 4.72 2.77
 17 -2 -7 9.99 3.43
 17 -2 -7 11.29 2.67
 2 17 -7 9.85 4.13
 -2 -17 -7 10.56 2.27
 2 -17 -7 9.16 2.55
 17 2 -5 80.01 6.63
 17 -2 -5 84.59 6.5
 17 2 -5 82.24 7.14
 17 -2 -5 81.36 7.58
 -2 -17 -5 83.85 8.86
 2 -17 -5 69.78 7.02
 2 -17 -5 92.02 7
 2 17 -5 75.5 8.09
 -2 -17 -5 84 5.45
 17 2 -3 25.53 4.11
 17 -2 -3 34.19 5.29
 17 -2 -3 28.56 4.24
 17 2 -3 32.48 4.27
 -2 -17 -3 34.95 5.78
 2 -17 -3 26.73 4.8
 2 -17 -3 29.05 4.13
 2 17 -3 30.25 5.71
 -2 -17 -3 35.65 3.62
 17 2 -1 18.93 3.77
 17 -2 -1 31.29 5.14
 17 2 -1 22.62 3.86
 17 -2 -1 24.9 4.19
 -2 -17 -1 28.4 5.15
 2 -17 -1 30.74 4.63
 -2 -17 -1 25.53 3.29
 2 17 -1 17.82 4.91
 17 2 1 21.09 3.74
 17 -2 1 26.77 4.89
 17 -2 1 21.83 3.28
 17 -2 1 29.73 4.4
 17 2 1 26.39 4.14
 -2 -17 1 28.33 4.9
 2 -17 1 24.54 4.46
 17 -2 1 22.58 3.28
 17 -2 3 41.28 5.05
 17 -2 3 32.53 4.31
 17 2 3 39.86 4.96
 17 2 3 28.68 3.75
 17 -2 3 38.66 4.43
 2 -17 3 38.65 5.26
 -2 -17 3 39.38 5.58
 17 -2 5 91.04 6.93
 17 -2 5 94.93 7.21
 17 2 5 82.79 6.39
 17 2 5 95.92 6.87
 -2 -17 5 97.36 8.31
 2 -17 5 91.16 7.76
 2 17 5 93.23 8.63
 -2 17 5 77.41 6.93
 17 2 7 9.8 2.89
 17 2 7 9.82 2.31
 17 -2 7 8.65 2.62
 17 -2 7 9.21 3.09
 -2 -17 7 11.5 3.63
 2 -17 7 10.43 3.17
 -2 17 7 5.96 2.51
 2 17 7 9.81 3.42
 17 2 9 6.46 2.36
 17 -2 9 6.17 2.12
 17 -2 9 7.86 3.16
 -2 -17 9 10.3 3.51
 2 -17 9 1.28 2.17
 -2 17 9 6.73 2.53
 2 17 9 3.71 2.43
 17 -2 11 3.79 2.7
 17 2 11 3.65 2.24
 -2 -17 11 6.8 2.8
 2 -17 11 6.1 2.77
 -2 17 11 4.63 1.93
 2 17 11 2.81 2.67
 17 -2 13 14.42 4.97
 17 2 13 4.16 2.63
 -2 -17 13 11.63 2.78
 2 -17 13 2.78 2.19
 -2 17 13 3.56 1.59
 2 17 13 5.72 2.28
 17 -2 15 4.7 2.29
 17 2 15 6.26 2.56
 -2 -17 15 5.88 1.61
 2 -17 15 0.99 1.6
 2 17 15 1.11 1.45
 17 2 17 2.42 1.4
 17 -2 17 2.89 1.25
 2 -17 17 3.06 1.32
 2 17 17 2.52 1.12
 17 -3 -18 2.23 1.24
 3 -17 -18 2.56 0.88
 17 3 -16 9.32 1.94
 17 -3 -16 4.96 2.02
 3 -17 -16 8.79 1.89
 17 3 -14 6.65 2.28
 17 -3 -14 6.19 2.48
 3 17 -14 9.87 2.78
 3 -17 -14 8.01 2.29
 17 3 -12 3.39 2.16
 17 -3 -12 -3.36 2.86
 3 17 -12 0.95 2.37
 3 -17 -12 0.94 1.77
 17 3 -10 12.32 3.11
 17 -3 -10 15.08 3.8
 17 3 -10 10.55 2.36
 3 17 -10 15.48 3.92
 3 -17 -10 14.26 3.19
 17 3 -8 31.44 3.97
 17 3 -8 33.56 4.75
 17 -3 -8 37.87 5.54
 3 17 -8 28.66 5.47
 17 -3 -8 34.4 3.73
 3 -17 -8 34.03 4.46
 17 3 -6 74.81 6.38
 17 -3 -6 86.92 6.25
 17 3 -6 75.05 6.62
 17 -3 -6 80.61 7.64
 3 -17 -6 75.94 7.41
 3 17 -6 68.74 8.36
 3 -17 -6 76.76 6.58
 17 3 -4 19.94 3.67
 17 -3 -4 14.83 3.9
 17 -3 -4 18.73 3.38
 17 3 -4 21.8 3.75
 -3 -17 -4 16.96 4.54
 3 -17 -4 15.37 3.47
 3 17 -4 15.64 4.73
 3 -17 -4 22.39 3.92
 17 3 -2 11.42 3.47
 17 -3 -2 3.93 2.74
 17 -3 -2 4.67 2.29
 17 3 -2 -0.09 2.02
 17 -3 -2 6.03 2.11
 -3 -17 -2 3.3 2.85
 3 -17 -2 7.44 2.93
 3 17 -2 3.08 2.9
 3 -17 -2 4.27 2.5
 17 3 0 104.15 7.73
 17 -3 0 107.92 7.7
 17 3 0 94.61 7.35
 17 -3 0 102.07 8.41
 17 -3 0 104.4 6.64
 -3 -17 0 92.87 8.79
 3 -17 0 99.77 7.92
 17 -3 2 10.06 4.13
 17 3 2 4.36 2
 17 -3 2 4.27 2.21
 17 -3 2 4.35 2.11
 -3 -17 2 6.19 3.37
 3 -17 2 8.34 3.02
 17 -3 2 10.32 2.73
 17 3 4 15.24 3.32
 17 -3 4 9.7 2.66
 17 -3 4 15.84 3.3
 17 3 4 17.8 3.33
 17 -3 4 12.03 2.75
 -3 -17 4 14.24 3.89
 3 -17 4 16.86 3.54
 3 17 4 24.4 5
 -3 17 4 14.6 3.25
 17 -3 6 80.59 6.58
 17 -3 6 77.45 6.95
 17 3 6 88.71 6.41
 17 3 6 83.53 6.67
 3 -17 6 77.45 7.11
 -3 -17 6 79.91 7.53
 -3 17 6 76.33 6.48
 3 17 6 81.44 8.2
 17 3 8 33.38 4.79
 17 3 8 28.64 3.45
 17 -3 8 39.66 4.5
 17 -3 8 33.83 5.06
 -3 -17 8 38.82 5.18
 3 -17 8 31.8 5.02
 -3 17 8 28.43 3.93
 3 17 8 35.31 5.45
 17 3 10 8.96 3.03
 17 -3 10 11.08 3.59
 17 -3 10 14.95 3.02
 -3 -17 10 14.31 3.34
 3 -17 10 11.34 3.47
 3 17 10 12.29 3.74
 -3 17 10 7.17 1.96
 17 3 12 -0.17 2.39
 17 -3 12 1.61 2.28
 -3 -17 12 -0.21 1.75
 3 -17 12 -2.6 2.59
 3 17 12 1.15 2.46
 17 -3 14 6.16 2.54
 17 3 14 9.94 2.79
 17 -3 14 9.94 2.21
 -3 -17 14 8.07 2.06
 3 -17 14 5.12 2.4
 3 17 14 7.68 2.72
 17 3 16 14.49 2.74
 17 -3 16 8.82 1.73
 3 -17 16 10.77 2.2
 3 17 16 9.98 2.26
 17 3 18 6.56 1.45
 17 -3 18 3.88 1.4
 17 4 -17 7.22 1.25
 17 -4 -17 7.63 1.81
 4 -17 -17 7.84 1.56
 17 4 -15 17.43 2.43
 17 -4 -15 23.96 3.44
 4 17 -15 16.31 3.28
 4 -17 -15 23.66 3.05
 17 4 -13 9.66 2.45
 17 -4 -13 4.51 2.36
 4 17 -13 6.44 2.83
 4 -17 -13 10.54 2.64
 17 4 -11 78.46 5.31
 17 4 -11 82.88 6.26
 17 -4 -11 88.71 7.49
 4 17 -11 75.56 7.69
 4 -17 -11 86.56 6.76
 17 4 -9 22.64 3.42
 4 17 -9 22.04 4.44
 17 4 -9 27.9 4.27
 17 -4 -9 22.1 4.33
 4 -17 -9 30 4.38
 17 -4 -7 33.73 3.82
 17 4 -7 41.57 4.85
 17 -4 -7 40.52 5.48
 17 4 -7 38.36 4.61
 4 17 -7 31.39 5.83
 4 -17 -7 37.75 4.87
 17 4 -5 86.57 7.02
 17 -4 -5 104.13 6.78
 17 4 -5 106.69 7.44
 17 -4 -5 98.67 8.19
 -4 -17 -5 89.26 9.03
 4 -17 -5 94.11 7.68
 4 -17 -5 106.26 7.93
 4 17 -5 91.29 10.02
 17 4 -3 87.68 7.31
 17 -4 -3 89.69 6.78
 17 4 -3 94.42 7.09
 17 -4 -3 101.33 8.3
 -4 -17 -3 89.76 8.83
 4 -17 -3 99.25 7.87
 17 -4 -3 85.9 5.81
 4 -17 -3 101.79 7.87
 4 17 -3 73.05 8.99
 17 4 -1 268.16 12.27
 17 -4 -1 267.92 11.88
 17 4 -1 263.32 11.47
 17 -4 -1 277.15 13.46
 -4 -17 -1 259.99 14.8
 4 -17 -1 260.31 12.44
 17 -4 -1 270 10.88
 4 17 -1 234.4 16.2
 17 4 1 253.53 11.65
 17 -4 1 249.23 11.62
 17 -4 1 260.16 13.06
 17 -4 1 251.39 10.76
 4 -17 1 238.51 11.97
 -4 -17 1 256.3 14.15
 17 -4 3 87.3 7.02
 17 -4 3 96.92 7.14
 17 4 3 83.37 5.77
 17 4 3 87.61 6.84
 17 -4 3 92.19 6.91
 -4 -17 3 97.01 8.51
 4 -17 3 97.21 7.73
 17 -4 5 92.29 7.16
 17 -4 5 95.77 7.68
 17 4 5 82.7 6.29
 17 4 5 88.91 6.52
 17 -4 5 97.71 7.38
 -4 -17 5 94.78 8.24
 4 -17 5 92.96 7.6
 -4 17 5 86.6 6.69
 4 17 5 90.06 8.63
 17 -4 7 36.61 4.71
 17 4 7 42.68 4.34
 17 4 7 41.19 4.94
 17 -4 7 40.24 5.28
 -4 -17 7 43.6 5.66
 4 -17 7 40.85 5.34
 4 17 7 39.76 6.05
 17 4 9 14.37 3.33
 17 -4 9 22.81 4.45
 17 -4 9 21.83 3.44
 -4 -17 9 17.19 3.61
 4 -17 9 17.92 3.89
 4 17 9 18.89 4.27
 17 -4 11 103.7 5.96
 17 -4 11 93.87 7.38
 17 4 11 86.2 7.19
 4 -17 11 97.48 7.88
 -4 -17 11 82.2 6.53
 17 -4 11 84.09 5.2
 4 17 11 87.93 7.94
 17 4 13 8.58 2.87
 17 -4 13 12.61 3.23
 17 -4 13 7.85 2.07
 -4 -17 13 6.95 2.07
 4 -17 13 12.53 3.34
 4 17 13 9.4 3.19
 17 4 15 20.48 3.28
 17 -4 15 19.89 2.52
 4 -17 15 18.81 3.02
 4 17 15 18.37 3.14
 17 4 17 7.95 1.87
 17 -4 17 7.65 1.68
 17 -4 17 6.58 1.29
 4 -17 17 8.59 1.75
 4 17 17 7.08 1.78
 5 17 -16 3.15 1.62
 5 -17 -16 1.95 1.32
 17 5 -14 22.39 2.7
 17 -5 -14 20.33 3.35
 5 17 -14 18.29 3.67
 5 -17 -14 19.35 3.13
 17 5 -12 56.22 4.01
 17 5 -12 53.62 4.58
 17 -5 -12 67.46 6.23
 5 17 -12 57.92 6.66
 5 -17 -12 53.57 5.31
 17 5 -10 101.44 6.45
 17 5 -10 106.35 6.8
 17 -5 -10 113.94 8.45
 -17 -5 -10 93.77 6.19
 5 17 -10 94.23 9.03
 5 -17 -10 104.42 7.63
 17 5 -8 81.41 6.35
 17 5 -8 78.71 6.1
 17 -5 -8 81.73 7.41
 -17 -5 -8 84.53 6.24
 5 17 -8 78.96 8.7
 5 -17 -8 88.52 7.16
 17 5 -6 95.03 7.38
 17 -5 -6 86.93 6.02
 17 5 -6 91.51 6.63
 17 -5 -6 85.41 7.6
 -17 -5 -6 94.31 6.64
 17 -5 -6 100.19 6.07
 5 17 -6 82.87 9.38
 5 -17 -6 99.02 7.75
 17 5 -4 16.42 3.01
 17 -5 -4 7.2 3.02
 17 -5 -4 7.31 2.18
 17 5 -4 14.85 3.59
 17 -5 -4 9.13 2.58
 -5 -17 -4 3.88 2.83
 -17 -5 -4 11.48 2.66
 5 -17 -4 6.67 3.66
 5 17 -4 7.79 3.83
 5 -17 -4 8.2 2.9
 17 5 -2 102.1 7.87
 17 -5 -2 97.36 7.13
 17 5 -2 92.93 6.53
 17 -5 -2 105.08 8.62
 -5 -17 -2 100.75 9.43
 5 -17 -2 91.1 7.33
 5 -17 -2 94.22 5.77
 17 -5 -2 103.82 7
 5 17 -2 82.54 10.36
 5 -17 -2 110.8 8.33
 17 5 0 3.61 2.39
 17 -5 0 0.76 2.6
 17 -5 0 -0.86 2.74
 17 5 0 1.74 2.05
 -5 -17 0 -3.68 3.37
[truncated: 111,242 more chars]
