# Supplementary material for: Fluorescence tracking of inter- and intramolecular motion in zwitterionic aggregate
Source: Natl Sci Rev. 2025 Apr 1;12(6):nwaf113. doi: 10.1093/nsr/nwaf113 (PMC12051867; doi:10.1093/nsr/nwaf113)
Supplement: nwaf113_Supplemental_Files [file nwaf113_supplemental_files.zip › TPE-4N0S.cif]

data_wangjin25cult_auto
_audit_creation_date               2024-01-22
_audit_creation_method
;
Olex2 1.5-alpha
(compiled 2023.11.24 svn.r209d9fb2 for OlexSys, GUI svn.r6869)
;
_shelx_SHELXL_version_number       '2019/3'
_audit_contact_author_address      ?
_audit_contact_author_email        ?
_audit_contact_author_name         ''
_audit_contact_author_phone        ?
_publ_contact_author_id_orcid      ?
_publ_section_references
;
Bourhis, L.J., Dolomanov, O.V., Gildea, R.J., Howard, J.A.K., Puschmann, H.
 (2015). Acta Cryst. A71, 59-75.

Dolomanov, O.V., Bourhis, L.J., Gildea, R.J, Howard, J.A.K. & Puschmann, H.
 (2009), J. Appl. Cryst. 42, 339-341.

Sheldrick, G.M. (2015). Acta Cryst. C71, 3-8.
;
_chemical_name_common              ?
_chemical_name_systematic          ?
_chemical_formula_moiety           '3(C26 H24 N4), 0.75(H2 O)'
_chemical_formula_sum              'C78 H73.50 N12 O0.75'
_chemical_formula_weight           1190.98
_chemical_melting_point            ?
# end Validation Reply Form
_chemical_oxdiff_formula           'S2 O2 N2 C40 H38'
loop_
  _atom_type_symbol
  _atom_type_description
  _atom_type_scat_dispersion_real
  _atom_type_scat_dispersion_imag
  _atom_type_scat_source
 'C' 'C' 0.0181 0.0091 'International Tables Vol C Tables 4.2.6.8 and 6.1.1.4'
 'H' 'H' 0.0000 0.0000 'International Tables Vol C Tables 4.2.6.8 and 6.1.1.4'
 'N' 'N' 0.0311 0.0180 'International Tables Vol C Tables 4.2.6.8 and 6.1.1.4'
 'O' 'O' 0.0492 0.0322 'International Tables Vol C Tables 4.2.6.8 and 6.1.1.4'

_shelx_space_group_comment
;
The symmetry employed for this shelxl refinement is uniquely defined
by the following loop, which should always be used as a source of
symmetry information in preference to the above space-group names.
They are only intended as comments.
;
_space_group_crystal_system        'monoclinic'
_space_group_IT_number             14
_space_group_name_H-M_alt          'P 1 21/c 1'
_space_group_name_Hall             '-P 2ybc'
loop_
  _space_group_symop_operation_xyz
 'x, y, z'
 '-x, y+1/2, -z+1/2'
 '-x, -y, -z'
 'x, -y-1/2, z-1/2'

_cell_length_a                     32.2605(5)
_cell_length_b                     9.20827(17)
_cell_length_c                     21.4765(4)
_cell_angle_alpha                  90
_cell_angle_beta                   98.9550(17)
_cell_angle_gamma                  90
_cell_volume                       6302.1(2)
_cell_formula_units_Z              4
_cell_measurement_reflns_used      5669
_cell_measurement_temperature      100.00(10)
_cell_measurement_theta_max        74.3490
_cell_measurement_theta_min        2.7600
_shelx_estimated_absorpt_T_max     ?
_shelx_estimated_absorpt_T_min     ?
_exptl_absorpt_coefficient_mu      0.594
_exptl_absorpt_correction_T_max    1.00000
_exptl_absorpt_correction_T_min    0.93011
_exptl_absorpt_correction_type     multi-scan
_exptl_absorpt_process_details
;
CrysAlisPro 1.171.42.49 (Rigaku Oxford Diffraction, 2022)
Empirical absorption correction using spherical harmonics,
implemented in SCALE3 ABSPACK scaling algorithm.
;
_exptl_absorpt_special_details     ?
_exptl_crystal_colour              yellow
_exptl_crystal_colour_primary      yellow
_exptl_crystal_density_diffrn      1.255
_exptl_crystal_density_meas        ?
_exptl_crystal_density_method      ?
_exptl_crystal_description         block
_exptl_crystal_F_000               2526
_exptl_crystal_size_max            0.2
_exptl_crystal_size_mid            0.08
_exptl_crystal_size_min            0.05
_exptl_transmission_factor_max     ?
_exptl_transmission_factor_min     ?
_diffrn_reflns_av_R_equivalents    0.0538
_diffrn_reflns_av_unetI/netI       0.0707
_diffrn_reflns_Laue_measured_fraction_full  0.987
_diffrn_reflns_Laue_measured_fraction_max  0.953
_diffrn_reflns_limit_h_max         31
_diffrn_reflns_limit_h_min         -40
_diffrn_reflns_limit_k_max         10
_diffrn_reflns_limit_k_min         -11
_diffrn_reflns_limit_l_max         26
_diffrn_reflns_limit_l_min         -24
_diffrn_reflns_number              21901
_diffrn_reflns_point_group_measured_fraction_full  0.987
_diffrn_reflns_point_group_measured_fraction_max  0.953
_diffrn_reflns_theta_full          67.684
_diffrn_reflns_theta_max           74.612
_diffrn_reflns_theta_min           2.773
_diffrn_ambient_environment        N~2~
_diffrn_ambient_temperature        100.00(10)
_diffrn_detector                   'CCD plate'
_diffrn_detector_area_resol_mean   10.3577
_diffrn_detector_type              Atlas
_diffrn_measured_fraction_theta_full  0.987
_diffrn_measured_fraction_theta_max  0.953
_diffrn_measurement_details
;
List of Runs (angles in degrees, time in seconds):

  # Type    Start    End  Width  t~exp~   \w     \q     \k     \f   Frames
--------------------------------------------------------------------------
  1  \w    -86.00  -6.00   1.00    6.00    --  -41.26 125.00  90.00   80
  2  \w   -107.00 -19.00   1.00    6.00    --  -41.26 -57.00 -60.00   88
  3  \w     83.00 172.00   1.00   15.00    --  107.01  30.00  30.00   89
  4  \w     61.00 109.00   1.00   15.00    --  107.01-111.00  30.00   48
  5  \w     31.00 102.00   1.00   15.00    --  107.01-111.00 -60.00   71
  6  \w    106.00 156.00   1.00   15.00    --  107.01  77.00  60.00   50
  7  \w    104.00 171.00   1.00   15.00    --  107.01 111.00   0.00   67
  8  \w     41.00 122.00   1.00   15.00    --  107.01 -45.00 -30.00   81
;
_diffrn_measurement_device         'kappa diffractometer'
_diffrn_measurement_device_type    'SuperNova, Dual, Cu at zero, Atlas'
_diffrn_measurement_method         '\w scans'
_diffrn_orient_matrix_type        
 'CrysAlisPro convention (1999,Acta A55,543-557)'
_diffrn_orient_matrix_UB_11        -0.0095898000
_diffrn_orient_matrix_UB_12        0.1630009000
_diffrn_orient_matrix_UB_13        0.0056372000
_diffrn_orient_matrix_UB_21        0.0054237000
_diffrn_orient_matrix_UB_22        0.0225495000
_diffrn_orient_matrix_UB_23        -0.0694478000
_diffrn_orient_matrix_UB_31        -0.0470101000
_diffrn_orient_matrix_UB_32        -0.0303265000
_diffrn_orient_matrix_UB_33        -0.0207127000
_diffrn_radiation_monochromator    mirror
_diffrn_radiation_probe            x-ray
_diffrn_radiation_type             'Cu K\a'
_diffrn_radiation_wavelength       1.54184
_diffrn_source                     'micro-focus sealed X-ray tube'
_diffrn_source_current             0.80
_diffrn_source_power               0.040
_diffrn_source_target              Cu
_diffrn_source_type                'SuperNova (Cu) X-ray Source'
_diffrn_source_voltage             50
_reflns_Friedel_coverage           0.000
_reflns_Friedel_fraction_full      .
_reflns_Friedel_fraction_max       .
_reflns_number_gt                  8758
_reflns_number_total               12313
_reflns_special_details
;
 Reflections were merged by SHELXL according to the crystal
 class for the calculation of statistics and refinement.
 
 _reflns_Friedel_fraction is defined as the number of unique
 Friedel pairs measured divided by the number that would be
 possible theoretically, ignoring centric projections and
 systematic absences.
;
_reflns_threshold_expression       'I > 2\s(I)'
_computing_cell_refinement         'CrysAlisPro 1.171.42.49 (Rigaku OD, 2022)'
_computing_data_collection         'CrysAlisPro 1.171.42.49 (Rigaku OD, 2022)'
_computing_data_reduction          'CrysAlisPro 1.171.42.49 (Rigaku OD, 2022)'
_computing_molecular_graphics      'Olex2 1.5-alpha (Dolomanov et al., 2009)'
_computing_publication_material    'Olex2 1.5-alpha (Dolomanov et al., 2009)'
_computing_structure_refinement    'SHELXL 2019/3 (Sheldrick, 2015)'
_computing_structure_solution     
 'olex2.solve 1.5-alpha (Bourhis et al., 2015)'
_refine_diff_density_max           0.309
_refine_diff_density_min           -0.359
_refine_diff_density_rms           0.054
_refine_ls_extinction_coef         .
_refine_ls_extinction_method       none
_refine_ls_goodness_of_fit_ref     1.036
_refine_ls_hydrogen_treatment      constr
_refine_ls_matrix_type             full
_refine_ls_number_parameters       907
_refine_ls_number_reflns           12313
_refine_ls_number_restraints       176
_refine_ls_R_factor_all            0.0811
_refine_ls_R_factor_gt             0.0544
_refine_ls_restrained_S_all        1.031
_refine_ls_shift/su_max            0.000
_refine_ls_shift/su_mean           0.000
_refine_ls_structure_factor_coef   Fsqd
_refine_ls_weighting_details      
 'w=1/[\s^2^(Fo^2^)+(0.0615P)^2^+0.1315P] where P=(Fo^2^+2Fc^2^)/3'
_refine_ls_weighting_scheme        calc
_refine_ls_wR_factor_gt            0.1296
_refine_ls_wR_factor_ref           0.1493
_refine_special_details            ?
_olex2_refinement_description
;
1. Fixed Uiso
 At 1.2 times of:
  All C(H) groups, All N(H,H) groups
 At 1.5 times of:
  All O(H,H) groups
2. Restrained distances
 C41C-C45C
 2.4 with sigma of 0.04
 C16-C12 = C42C-C46C
 2.4 with sigma of 0.04
 C41C-C43C
 2.4 with sigma of 0.04
 C42C-C44C
 2.4 with sigma of 0.04
 C43C-C45C
 2.4 with sigma of 0.04
 C44C-C46C
 2.4 with sigma of 0.04
 C1B-C2B \\sim C1B-C37
 with sigma of 0.02
 C41C-C42C \\sim C46C-C45C \\sim C41C-C46C \\sim C44C-C45C \\sim C44C-C43C
\\sim C42C-C43C
 with sigma of 0.02
 C2B-C41B \\sim C37-C41B
 with sigma of 0.02
 C2B-C21B \\sim C37-C21B
 with sigma of 0.02
 C41B-C2B \\sim C37-C41C
 with sigma of 0.02
3. Restrained planarity
 N4C, C41C, C42C, C43C, C44C, C45C, C46C
 with sigma of 0.02
4. Uiso/Uaniso restraints and constraints
Uanis(N4C) \\sim Ueq, Uanis(C44C) \\sim Ueq, Uanis(C43C) \\sim Ueq, Uanis(C41C)
\\sim Ueq, Uanis(C42C) \\sim Ueq, Uanis(C45C) \\sim Ueq, Uanis(C46C) \\sim Ueq,
Uanis(C37) \\sim Ueq: with sigma of 0.003 and sigma for terminal atoms of 0.005
5. Rigid body (RIGU) restrains
 N4C, C37, C41C, C42C, C43C, C44C, C45C, C46C
 with sigma for 1-2 distances of 0.001 and sigma for 1-3 distances of 0.001
 N4B, C41B, C42B, C43B, C44B, C45B, C46B
 with sigma for 1-2 distances of 0.001 and sigma for 1-3 distances of 0.001
6. Others
 Fixed Sof: N4B(0.75) H4BA(0.75) H4BB(0.75) N4C(0.25) C2B(0.75) C37(0.25)
 C41B(0.75) C41C(0.25) C42B(0.75) H42B(0.75) C42C(0.25) H42C(0.25) C43B(0.75)
 H43B(0.75) C43C(0.25) H43C(0.25) C44B(0.75) C44C(0.25) C45B(0.75) H45B(0.75)
 C45C(0.25) H45C(0.25) C46B(0.75) H46B(0.75) C46C(0.25) H46C(0.25) O1W(0.75)
 H1WA(0.75) H1WB(0.75)
7.a Free rotating group:
 O1W(H1WA,H1WB)
7.b Rotating group:
 N1B(H1BA,H1BB), N2B(H2BA,H2BB), N3B(H3BA,H3BB), N4B(H4BA,H4BB), N1(H1A,H1B),
 N2(H2A,H2B), N3(H3A,H3B), N4(H4A,H4B), N1A(H1AA,H1AB), N2A(H2AA,H2AB),
 N3A(H3AA,H3AB), N4A(H4AA,H4AB)
7.c Aromatic/amide H refined with riding coordinates:
 C12B(H12B), C13B(H13B), C15B(H15B), C16B(H16B), C22B(H22B), C23B(H23B),
 C25B(H25B), C26B(H26B), C32B(H32B), C33B(H33B), C35B(H35B), C36B(H36B),
 C42B(H42B), C42C(H42C), C43B(H43B), C43C(H43C), C45B(H45B), C45C(H45C),
 C46B(H46B), C46C(H46C), C12(H12), C13(H13), C15(H15), C16(H16), C22(H22),
 C23(H23), C25(H25), C26(H26), C32(H32), C33(H33), C35(H35), C36(H36), C42(H42),
  C43(H43), C45(H45), C46(H46), C12A(H12A), C13A(H13A), C15A(H15A), C16A(H16A),
 C22A(H22A), C23A(H23A), C25A(H25A), C26A(H26A), C32A(H32A), C33A(H33A),
 C35A(H35A), C36A(H36A), C42A(H42A), C43A(H43A), C45A(H45A), C46A(H46A)
;
_atom_sites_solution_hydrogens     mixed
_atom_sites_solution_primary       iterative
_atom_sites_solution_secondary     ?
loop_
  _atom_site_label
  _atom_site_type_symbol
  _atom_site_fract_x
  _atom_site_fract_y
  _atom_site_fract_z
  _atom_site_U_iso_or_equiv
  _atom_site_adp_type
  _atom_site_occupancy
  _atom_site_site_symmetry_order
  _atom_site_calc_flag
  _atom_site_refinement_flags_posn
  _atom_site_refinement_flags_adp
  _atom_site_refinement_flags_occupancy
  _atom_site_disorder_assembly
  _atom_site_disorder_group
 N1B N 0.08744(7) -0.1459(2) 0.73754(9) 0.0374(5) Uani 1 1 d . . . . .
 H1BA H 0.107446 -0.090002 0.757095 0.045 Uiso 1 1 d R U . . .
 H1BB H 0.063756 -0.127114 0.751596 0.045 Uiso 1 1 d R U . . .
 N2B N 0.12679(6) 0.5838(2) 0.60514(9) 0.0300(4) Uani 1 1 d . . . . .
 H2BA H 0.149393 0.628768 0.596048 0.036 Uiso 1 1 d R U . . .
 H2BB H 0.105634 0.646266 0.601239 0.036 Uiso 1 1 d R U . . .
 N3B N -0.00866(6) -0.4881(2) 0.30961(10) 0.0391(5) Uani 1 1 d . . . . .
 H3BA H -0.015026 -0.562933 0.331972 0.047 Uiso 1 1 d R U . . .
 H3BB H -0.031778 -0.454393 0.286773 0.047 Uiso 1 1 d R U . . .
 N4B N 0.11468(11) 0.1793(4) 0.19775(15) 0.0377(7) Uani 0.75 1 d . . P A 1
 H4BA H 0.113196 0.096633 0.176927 0.045 Uiso 0.75 1 d R U P A 1
 H4BB H 0.095888 0.240135 0.178518 0.045 Uiso 0.75 1 d R U P A 1
 N4C N 0.1342(3) 0.1657(12) 0.2032(5) 0.034(2) Uani 0.25 1 d . U P B 2
 C1B C 0.07100(6) -0.0413(2) 0.47212(10) 0.0254(4) Uani 1 1 d D . . . .
 C2B C 0.0874(3) 0.0821(6) 0.4507(3) 0.0231(13) Uani 0.75 1 d D . P A 1
 C11B C 0.07442(6) -0.0667(2) 0.54144(10) 0.0246(4) Uani 1 1 d . . . . .
 C12B C 0.11185(6) -0.0372(2) 0.58218(10) 0.0272(4) Uani 1 1 d . . . . .
 H12B H 0.135158 -0.000031 0.565118 0.033 Uiso 1 1 calc R U . . .
 C13B C 0.11582(7) -0.0607(2) 0.64652(10) 0.0283(4) Uani 1 1 d . . . . .
 H13B H 0.141502 -0.037545 0.672687 0.034 Uiso 1 1 calc R U . . .
 C14B C 0.08259(7) -0.1179(2) 0.67364(10) 0.0288(4) Uani 1 1 d . . . . .
 C15B C 0.04523(7) -0.1497(2) 0.63342(11) 0.0285(4) Uani 1 1 d . . . . .
 H15B H 0.022191 -0.189441 0.650355 0.034 Uiso 1 1 calc R U . . .
 C16B C 0.04142(6) -0.1238(2) 0.56889(10) 0.0275(4) Uani 1 1 d . . . . .
 H16B H 0.015618 -0.145578 0.542760 0.033 Uiso 1 1 calc R U . . .
 C21B C 0.09718(7) 0.2129(2) 0.49088(10) 0.0262(4) Uani 1 1 d D . . . .
 C22B C 0.06778(6) 0.2762(2) 0.52430(10) 0.0262(4) Uani 1 1 d . . . . .
 H22B H 0.040964 0.232553 0.522837 0.031 Uiso 1 1 calc R U . . .
 C23B C 0.07717(6) 0.4013(2) 0.55937(10) 0.0269(4) Uani 1 1 d . . . . .
 H23B H 0.056388 0.443865 0.580433 0.032 Uiso 1 1 calc R U . . .
 C24B C 0.11669(7) 0.4659(2) 0.56430(10) 0.0254(4) Uani 1 1 d . . . . .
 C25B C 0.14632(6) 0.4035(2) 0.53177(10) 0.0274(4) Uani 1 1 d . . . . .
 H25B H 0.173543 0.444832 0.534929 0.033 Uiso 1 1 calc R U . . .
 C26B C 0.13620(7) 0.2807(3) 0.49463(10) 0.0285(4) Uani 1 1 d . . . . .
 H26B H 0.156357 0.242116 0.471258 0.034 Uiso 1 1 calc R U . . .
 C31B C 0.05014(6) -0.1575(2) 0.42970(10) 0.0260(4) Uani 1 1 d . . . . .
 C32B C 0.05318(6) -0.3037(2) 0.44707(10) 0.0265(4) Uani 1 1 d . . . . .
 H32B H 0.069310 -0.329471 0.486360 0.032 Uiso 1 1 calc R U . . .
 C33B C 0.03339(7) -0.4125(2) 0.40876(11) 0.0291(5) Uani 1 1 d . . . . .
 H33B H 0.035855 -0.510712 0.422370 0.035 Uiso 1 1 calc R U . . .
 C34B C 0.00983(6) -0.3786(3) 0.35027(11) 0.0302(5) Uani 1 1 d . . . . .
 C35B C 0.00630(7) -0.2333(3) 0.33233(11) 0.0299(5) Uani 1 1 d . . . . .
 H35B H -0.009671 -0.207653 0.292896 0.036 Uiso 1 1 calc R U . . .
 C36B C 0.02581(6) -0.1258(2) 0.37140(10) 0.0283(4) Uani 1 1 d . . . . .
 H36B H 0.022606 -0.027383 0.358262 0.034 Uiso 1 1 calc R U . . .
 C37 C 0.0829(12) 0.087(2) 0.4469(8) 0.027(3) Uani 0.25 1 d D U P B 2
 C41B C 0.09499(15) 0.1029(6) 0.3848(2) 0.0216(9) Uani 0.75 1 d D . P A 1
 C41C C 0.0882(5) 0.106(2) 0.3785(7) 0.026(3) Uani 0.25 1 d D U P B 2
 C42B C 0.1125(2) -0.0039(9) 0.3494(3) 0.0258(10) Uani 0.75 1 d . . P A 1
 H42B H 0.121023 -0.094390 0.368527 0.031 Uiso 0.75 1 calc R U P A 1
 C42C C 0.1091(6) -0.004(3) 0.3522(9) 0.027(3) Uani 0.25 1 d D U P B 2
 H42C H 0.113341 -0.094517 0.373448 0.033 Uiso 0.25 1 calc R U P B 2
 C43B C 0.11755(17) 0.0208(7) 0.2875(3) 0.0291(9) Uani 0.75 1 d . . P A 1
 H43B H 0.128851 -0.053431 0.264429 0.035 Uiso 0.75 1 calc R U P A 1
 C43C C 0.1239(5) 0.0146(19) 0.2957(8) 0.026(2) Uani 0.25 1 d D U P B 2
 H43C H 0.138152 -0.063332 0.279264 0.031 Uiso 0.25 1 calc R U P B 2
 C44B C 0.10614(12) 0.1540(5) 0.25871(19) 0.0287(7) Uani 0.75 1 d . . P A 1
 C44C C 0.1185(3) 0.1443(13) 0.2625(6) 0.026(2) Uani 0.25 1 d D U P B 2
 C45B C 0.08844(13) 0.2610(5) 0.2927(2) 0.0280(8) Uani 0.75 1 d . . P A 1
 H45B H 0.079763 0.350869 0.273201 0.034 Uiso 0.75 1 calc R U P A 1
 C45C C 0.0981(4) 0.2570(17) 0.2868(7) 0.029(2) Uani 0.25 1 d D U P B 2
 H45C H 0.093987 0.347297 0.265352 0.034 Uiso 0.25 1 calc R U P B 2
 C46B C 0.08352(17) 0.2358(6) 0.3552(2) 0.0263(9) Uani 0.75 1 d . . P A 1
 H46B H 0.072178 0.310170 0.378181 0.032 Uiso 0.75 1 calc R U P A 1
 C46C C 0.0835(5) 0.235(2) 0.3438(7) 0.030(3) Uani 0.25 1 d D U P B 2
 H46C H 0.069318 0.313621 0.360210 0.036 Uiso 0.25 1 calc R U P B 2
 N1 N 0.47503(7) 0.3448(3) 0.21637(9) 0.0384(5) Uani 1 1 d . . . . .
 H1A H 0.469514 0.422496 0.192427 0.046 Uiso 1 1 d R U . . .
 H1B H 0.462492 0.268747 0.196726 0.046 Uiso 1 1 d R U . . .
 N2 N 0.31795(6) 0.9718(2) 0.31693(9) 0.0350(4) Uani 1 1 d . . . . .
 H2A H 0.314863 1.051305 0.338536 0.042 Uiso 1 1 d R U . . .
 H2B H 0.293071 0.939295 0.299838 0.042 Uiso 1 1 d R U . . .
 N3 N 0.46508(7) -0.0790(2) 0.61211(9) 0.0343(4) Uani 1 1 d . . . . .
 H3A H 0.486892 -0.125679 0.601372 0.041 Uiso 1 1 d R U . . .
 H3B H 0.443182 -0.137922 0.607260 0.041 Uiso 1 1 d R U . . .
 N4 N 0.39077(9) 0.5996(4) 0.73859(11) 0.0697(9) Uani 1 1 d . . . . .
 H4A H 0.415595 0.582830 0.761747 0.084 Uiso 1 1 d R U . . .
 H4B H 0.372345 0.536165 0.749318 0.084 Uiso 1 1 d R U . . .
 C1 C 0.42654(6) 0.4257(2) 0.45917(10) 0.0245(4) Uani 1 1 d . . . . .
 C2 C 0.40504(6) 0.5398(2) 0.47853(10) 0.0243(4) Uani 1 1 d . . . . .
 C11 C 0.43741(6) 0.4083(2) 0.39451(10) 0.0244(4) Uani 1 1 d . . . . .
 C12 C 0.44862(6) 0.5251(3) 0.35878(10) 0.0275(4) Uani 1 1 d D . . . .
 H12 H 0.448728 0.620619 0.375553 0.033 Uiso 1 1 calc R U . . .
 C13 C 0.45952(7) 0.5046(3) 0.29975(10) 0.0295(5) Uani 1 1 d . . . . .
 H13 H 0.466426 0.586336 0.276383 0.035 Uiso 1 1 calc R U . . .
 C14 C 0.46058(6) 0.3656(3) 0.27369(10) 0.0298(5) Uani 1 1 d . . . . .
 C15 C 0.44965(7) 0.2483(3) 0.30893(10) 0.0302(5) Uani 1 1 d . . . . .
 H15 H 0.449948 0.152839 0.292261 0.036 Uiso 1 1 calc R U . . .
 C16 C 0.43839(7) 0.2694(2) 0.36786(10) 0.0278(4) Uani 1 1 d D . . . .
 H16 H 0.431115 0.187623 0.390899 0.033 Uiso 1 1 calc R U . . .
 C21 C 0.38297(6) 0.6512(2) 0.43509(10) 0.0239(4) Uani 1 1 d . . . . .
 C22 C 0.38709(6) 0.7990(2) 0.45032(10) 0.0265(4) Uani 1 1 d . . . . .
 H22 H 0.404825 0.827509 0.487867 0.032 Uiso 1 1 calc R U . . .
 C23 C 0.36586(7) 0.9047(2) 0.41178(10) 0.0285(4) Uani 1 1 d . . . . .
 H23 H 0.369762 1.004322 0.422602 0.034 Uiso 1 1 calc R U . . .
 C24 C 0.33884(6) 0.8655(3) 0.35731(10) 0.0276(4) Uani 1 1 d . . . . .
 C25 C 0.33454(6) 0.7181(3) 0.34163(10) 0.0265(4) Uani 1 1 d . . . . .
 H25 H 0.316603 0.689511 0.304303 0.032 Uiso 1 1 calc R U . . .
 C26 C 0.35623(6) 0.6137(2) 0.38009(10) 0.0254(4) Uani 1 1 d . . . . .
 H26 H 0.352811 0.514267 0.368715 0.030 Uiso 1 1 calc R U . . .
 C31 C 0.43826(6) 0.2992(2) 0.50212(9) 0.0240(4) Uani 1 1 d . . . . .
 C32 C 0.47902(7) 0.2447(2) 0.51499(10) 0.0261(4) Uani 1 1 d . . . . .
 H32 H 0.500985 0.293381 0.498688 0.031 Uiso 1 1 calc R U . . .
 C33 C 0.48806(7) 0.1204(2) 0.55130(10) 0.0281(4) Uani 1 1 d . . . . .
 H33 H 0.516200 0.086946 0.560715 0.034 Uiso 1 1 calc R U . . .
 C34 C 0.45618(7) 0.0446(2) 0.57396(10) 0.0276(4) Uani 1 1 d . . . . .
 C35 C 0.41556(7) 0.0997(2) 0.56262(10) 0.0285(4) Uani 1 1 d . . . . .
 H35 H 0.393635 0.051089 0.579020 0.034 Uiso 1 1 calc R U . . .
 C36 C 0.40696(6) 0.2255(2) 0.52748(10) 0.0267(4) Uani 1 1 d . . . . .
 H36 H 0.379116 0.262306 0.520498 0.032 Uiso 1 1 calc R U . . .
 C41 C 0.40148(6) 0.5586(2) 0.54624(10) 0.0243(4) Uani 1 1 d . . . . .
 C42 C 0.43655(6) 0.5557(2) 0.59328(10) 0.0262(4) Uani 1 1 d . . . . .
 H42 H 0.463573 0.543266 0.581683 0.031 Uiso 1 1 calc R U . . .
 C43 C 0.43306(7) 0.5702(3) 0.65623(11) 0.0329(5) Uani 1 1 d . . . . .
 H43 H 0.457622 0.569663 0.687045 0.040 Uiso 1 1 calc R U . . .
 C44 C 0.39352(8) 0.5858(3) 0.67513(11) 0.0361(5) Uani 1 1 d . . . . .
 C45 C 0.35828(7) 0.5891(3) 0.62871(12) 0.0351(5) Uani 1 1 d . . . . .
 H45 H 0.331234 0.599163 0.640464 0.042 Uiso 1 1 calc R U . . .
 C46 C 0.36214(7) 0.5779(2) 0.56562(11) 0.0295(5) Uani 1 1 d . . . . .
 H46 H 0.337687 0.583335 0.534709 0.035 Uiso 1 1 calc R U . . .
 N1A N 0.26050(8) 0.3418(2) 0.30634(10) 0.0417(5) Uani 1 1 d . . . . .
 H1AA H 0.245128 0.299086 0.273476 0.050 Uiso 1 1 d R U . . .
 H1AB H 0.286837 0.346802 0.299437 0.050 Uiso 1 1 d R U . . .
 N2A N 0.17083(6) -0.4875(2) 0.31870(9) 0.0305(4) Uani 1 1 d . . . . .
 H2AA H 0.191756 -0.534139 0.305188 0.037 Uiso 1 1 d R U . . .
 H2AB H 0.153524 -0.552162 0.331276 0.037 Uiso 1 1 d R U . . .
 N3A N 0.35135(6) 0.1903(3) 0.76037(9) 0.0393(5) Uani 1 1 d . . . . .
 H3AA H 0.356596 0.284576 0.760390 0.047 Uiso 1 1 d R U . . .
 H3AB H 0.375378 0.142869 0.770109 0.047 Uiso 1 1 d R U . . .
 N4A N 0.22473(6) -0.4348(3) 0.75694(9) 0.0385(5) Uani 1 1 d . . . . .
 H4AA H 0.211986 -0.382207 0.782815 0.046 Uiso 1 1 d R U . . .
 H4AB H 0.211093 -0.517957 0.749174 0.046 Uiso 1 1 d R U . . .
 C1A C 0.25711(6) -0.0017(2) 0.52749(10) 0.0254(4) Uani 1 1 d . . . . .
 C2A C 0.23602(6) -0.1296(2) 0.52841(10) 0.0244(4) Uani 1 1 d . . . . .
 C11A C 0.25672(7) 0.0881(2) 0.47020(10) 0.0266(4) Uani 1 1 d . . . . .
 C12A C 0.22189(6) 0.0995(2) 0.42254(10) 0.0260(4) Uani 1 1 d . . . . .
 H12A H 0.196928 0.048376 0.426921 0.031 Uiso 1 1 calc R U . . .
 C13A C 0.22285(7) 0.1832(2) 0.36926(10) 0.0294(5) Uani 1 1 d . . . . .
 H13A H 0.198519 0.189278 0.338144 0.035 Uiso 1 1 calc R U . . .
 C14A C 0.25912(8) 0.2590(3) 0.36052(11) 0.0325(5) Uani 1 1 d . . . . .
 C15A C 0.29348(8) 0.2523(3) 0.40865(12) 0.0356(5) Uani 1 1 d . . . . .
 H15A H 0.318160 0.305692 0.404856 0.043 Uiso 1 1 calc R U . . .
 C16A C 0.29209(7) 0.1690(3) 0.46179(11) 0.0318(5) Uani 1 1 d . . . . .
 H16A H 0.316024 0.166595 0.493743 0.038 Uiso 1 1 calc R U . . .
 C21A C 0.21802(6) -0.2112(2) 0.47068(10) 0.0241(4) Uani 1 1 d . . . . .
 C22A C 0.17655(6) -0.2623(2) 0.46242(10) 0.0257(4) Uani 1 1 d . . . . .
 H22A H 0.158771 -0.234984 0.491780 0.031 Uiso 1 1 calc R U . . .
 C23A C 0.16100(6) -0.3518(2) 0.41239(10) 0.0265(4) Uani 1 1 d . . . . .
 H23A H 0.132609 -0.383076 0.407168 0.032 Uiso 1 1 calc R U . . .
 C24A C 0.18676(7) -0.3960(2) 0.36980(10) 0.0257(4) Uani 1 1 d . . . . .
 C25A C 0.22802(7) -0.3451(2) 0.37703(10) 0.0277(4) Uani 1 1 d . . . . .
 H25A H 0.245805 -0.373336 0.347818 0.033 Uiso 1 1 calc R U . . .
 C26A C 0.24315(6) -0.2535(2) 0.42659(10) 0.0267(4) Uani 1 1 d . . . . .
 H26A H 0.271178 -0.218889 0.430610 0.032 Uiso 1 1 calc R U . . .
 C31A C 0.28354(6) 0.0529(2) 0.58575(10) 0.0267(4) Uani 1 1 d . . . . .
 C32A C 0.28006(7) 0.1952(3) 0.60751(11) 0.0308(5) Uani 1 1 d . . . . .
 H32A H 0.261546 0.261354 0.583246 0.037 Uiso 1 1 calc R U . . .
 C33A C 0.30331(7) 0.2410(3) 0.66409(11) 0.0335(5) Uani 1 1 d . . . . .
 H33A H 0.300270 0.337695 0.678148 0.040 Uiso 1 1 calc R U . . .
 C34A C 0.33104(7) 0.1468(3) 0.70048(11) 0.0311(5) Uani 1 1 d . . . . .
 C35A C 0.33628(7) 0.0070(3) 0.67787(11) 0.0311(5) Uani 1 1 d . . . . .
 H35A H 0.355841 -0.057347 0.701230 0.037 Uiso 1 1 calc R U . . .
 C36A C 0.31310(6) -0.0383(3) 0.62158(11) 0.0299(5) Uani 1 1 d . . . . .
 H36A H 0.317257 -0.133498 0.606714 0.036 Uiso 1 1 calc R U . . .
 C41A C 0.23203(6) -0.2069(2) 0.58826(10) 0.0239(4) Uani 1 1 d . . . . .
 C42A C 0.22218(6) -0.1357(3) 0.64150(10) 0.0289(4) Uani 1 1 d . . . . .
 H42A H 0.217588 -0.033734 0.639809 0.035 Uiso 1 1 calc R U . . .
 C43A C 0.21893(7) -0.2094(3) 0.69650(10) 0.0307(5) Uani 1 1 d . . . . .
 H43A H 0.212181 -0.157619 0.731849 0.037 Uiso 1 1 calc R U . . .
 C44A C 0.22545(6) -0.3592(3) 0.70075(10) 0.0301(5) Uani 1 1 d . . . . .
 C45A C 0.23484(6) -0.4322(3) 0.64790(11) 0.0297(5) Uani 1 1 d . . . . .
 H45A H 0.239273 -0.534190 0.649640 0.036 Uiso 1 1 calc R U . . .
 C46A C 0.23776(6) -0.3574(2) 0.59279(10) 0.0272(4) Uani 1 1 d . . . . .
 H46A H 0.243823 -0.409631 0.557139 0.033 Uiso 1 1 calc R U . . .
 O1W O 0.19763(8) 0.2690(3) 0.20010(12) 0.0466(6) Uani 0.75 1 d G . P C 1
 H1WA H 0.202460 0.281060 0.161679 0.070 Uiso 0.75 1 d G U P C 1
 H1WB H 0.171050 0.248234 0.195900 0.070 Uiso 0.75 1 d G U P C 1

loop_
  _atom_site_aniso_label
  _atom_site_aniso_U_11
  _atom_site_aniso_U_22
  _atom_site_aniso_U_33
  _atom_site_aniso_U_23
  _atom_site_aniso_U_13
  _atom_site_aniso_U_12
 N1B 0.0407(10) 0.0402(12) 0.0321(10) 0.0001(9) 0.0078(8) -0.0055(9)
 N2B 0.0292(9) 0.0266(10) 0.0338(10) -0.0058(8) 0.0039(7) -0.0008(8)
 N3B 0.0389(10) 0.0331(11) 0.0434(12) -0.0133(9) 0.0001(9) -0.0024(9)
 N4B 0.0415(18) 0.0428(18) 0.0290(13) -0.0006(11) 0.0058(13) -0.0041(16)
 N4C 0.036(4) 0.035(4) 0.032(3) 0.005(2) 0.009(3) 0.001(3)
 C1B 0.0229(9) 0.0228(10) 0.0299(11) -0.0005(8) 0.0026(8) 0.0024(8)
 C2B 0.018(3) 0.0222(19) 0.0275(18) -0.0010(13) -0.0011(15) 0.0034(15)
 C11B 0.0263(9) 0.0202(10) 0.0273(10) -0.0007(8) 0.0041(8) 0.0019(8)
 C12B 0.0234(9) 0.0250(10) 0.0335(11) -0.0020(9) 0.0050(8) -0.0005(8)
 C13B 0.0270(10) 0.0255(11) 0.0309(11) -0.0030(9) 0.0000(8) -0.0003(8)
 C14B 0.0326(10) 0.0234(10) 0.0303(11) -0.0037(8) 0.0052(9) 0.0030(9)
 C15B 0.0263(10) 0.0247(11) 0.0360(12) -0.0025(9) 0.0097(9) -0.0015(8)
 C16B 0.0242(9) 0.0261(11) 0.0318(11) -0.0031(9) 0.0032(8) -0.0019(8)
 C21B 0.0287(10) 0.0219(10) 0.0274(10) -0.0008(8) 0.0022(8) -0.0007(8)
 C22B 0.0224(9) 0.0265(11) 0.0298(11) -0.0016(8) 0.0039(8) -0.0024(8)
 C23B 0.0250(9) 0.0259(11) 0.0301(11) -0.0053(9) 0.0057(8) 0.0025(8)
 C24B 0.0308(10) 0.0221(10) 0.0226(10) 0.0002(8) 0.0017(8) 0.0017(8)
 C25B 0.0244(9) 0.0278(11) 0.0300(11) -0.0025(9) 0.0045(8) -0.0054(8)
 C26B 0.0263(10) 0.0308(11) 0.0295(11) -0.0035(9) 0.0084(8) -0.0003(9)
 C31B 0.0240(9) 0.0237(11) 0.0306(11) -0.0016(8) 0.0052(8) -0.0003(8)
 C32B 0.0258(9) 0.0249(11) 0.0279(10) -0.0007(8) 0.0015(8) 0.0029(8)
 C33B 0.0297(10) 0.0227(11) 0.0360(12) -0.0026(9) 0.0081(9) 0.0004(9)
 C34B 0.0247(10) 0.0311(12) 0.0355(12) -0.0104(9) 0.0069(9) -0.0013(9)
 C35B 0.0257(10) 0.0339(12) 0.0291(11) -0.0034(9) 0.0009(8) -0.0005(9)
 C36B 0.0240(9) 0.0255(11) 0.0347(12) 0.0026(9) 0.0026(8) 0.0003(8)
 C37 0.028(5) 0.025(5) 0.027(3) -0.001(2) 0.003(3) 0.002(3)
 C41B 0.0141(18) 0.0246(15) 0.0232(16) 0.0002(11) -0.0059(13) -0.0010(13)
 C41C 0.022(4) 0.028(3) 0.026(3) -0.0009(19) 0.002(2) -0.001(2)
 C42B 0.0218(19) 0.0248(15) 0.0297(16) -0.0007(12) 0.0009(13) -0.0008(14)
 C42C 0.027(4) 0.028(3) 0.027(3) 0.000(2) 0.005(2) -0.001(2)
 C43B 0.023(2) 0.0360(17) 0.0258(18) -0.0049(12) -0.0025(14) -0.0024(14)
 C43C 0.024(4) 0.027(3) 0.026(3) 0.000(2) 0.002(2) 0.000(2)
 C44B 0.0221(17) 0.0378(17) 0.0239(13) -0.0015(10) -0.0039(13) -0.0068(14)
 C44C 0.022(4) 0.028(3) 0.027(3) 0.0010(18) 0.001(2) -0.002(2)
 C45B 0.026(2) 0.0273(15) 0.0289(16) 0.0041(11) -0.0008(13) -0.0061(14)
 C45C 0.028(4) 0.027(3) 0.030(3) 0.0023(19) 0.004(2) 0.000(2)
 C46B 0.0306(17) 0.0224(15) 0.0236(18) -0.0026(14) -0.0031(14) -0.0007(11)
 C46C 0.031(4) 0.029(3) 0.030(3) 0.001(2) 0.004(2) 0.000(2)
 N1 0.0448(11) 0.0451(12) 0.0254(10) 0.0001(9) 0.0057(8) 0.0085(10)
 N2 0.0381(10) 0.0343(11) 0.0315(10) 0.0045(8) 0.0022(8) 0.0093(9)
 N3 0.0449(11) 0.0242(10) 0.0336(10) 0.0041(8) 0.0058(8) 0.0062(8)
 N4 0.0550(14) 0.124(3) 0.0325(12) -0.0005(15) 0.0153(11) 0.0165(17)
 C1 0.0229(9) 0.0242(10) 0.0258(10) 0.0036(8) 0.0023(8) -0.0007(8)
 C2 0.0226(9) 0.0242(10) 0.0262(10) 0.0030(8) 0.0035(8) -0.0006(8)
 C11 0.0205(9) 0.0273(11) 0.0249(10) 0.0001(8) 0.0016(7) 0.0018(8)
 C12 0.0226(9) 0.0289(11) 0.0307(11) 0.0008(9) 0.0036(8) 0.0018(8)
 C13 0.0258(10) 0.0344(12) 0.0281(11) 0.0046(9) 0.0037(8) 0.0004(9)
 C14 0.0246(9) 0.0407(13) 0.0231(10) -0.0001(9) 0.0003(8) 0.0052(9)
 C15 0.0295(10) 0.0305(12) 0.0293(11) -0.0025(9) 0.0006(8) 0.0060(9)
 C16 0.0288(10) 0.0238(10) 0.0293(11) 0.0010(8) 0.0004(8) 0.0027(8)
 C21 0.0231(9) 0.0239(10) 0.0253(10) 0.0000(8) 0.0051(8) 0.0005(8)
 C22 0.0276(10) 0.0245(10) 0.0273(10) -0.0007(8) 0.0041(8) 0.0002(8)
 C23 0.0300(10) 0.0249(11) 0.0306(11) 0.0020(9) 0.0043(8) 0.0015(9)
 C24 0.0265(10) 0.0313(11) 0.0259(10) 0.0048(9) 0.0065(8) 0.0059(9)
 C25 0.0218(9) 0.0328(12) 0.0249(10) 0.0016(8) 0.0039(8) 0.0007(8)
 C26 0.0233(9) 0.0248(10) 0.0283(11) -0.0017(8) 0.0051(8) 0.0000(8)
 C31 0.0272(9) 0.0240(10) 0.0200(9) -0.0007(8) 0.0015(8) 0.0008(8)
 C32 0.0276(10) 0.0270(11) 0.0247(10) 0.0014(8) 0.0075(8) 0.0017(8)
 C33 0.0271(10) 0.0308(12) 0.0261(10) -0.0006(9) 0.0033(8) 0.0074(9)
 C34 0.0389(11) 0.0218(10) 0.0218(10) -0.0007(8) 0.0033(8) 0.0030(9)
 C35 0.0319(10) 0.0245(11) 0.0294(11) 0.0016(9) 0.0054(9) -0.0030(9)
 C36 0.0224(9) 0.0272(11) 0.0296(11) 0.0000(9) 0.0018(8) -0.0005(8)
 C41 0.0270(10) 0.0200(10) 0.0265(10) 0.0027(8) 0.0059(8) 0.0021(8)
 C42 0.0237(9) 0.0251(10) 0.0301(11) 0.0000(8) 0.0047(8) -0.0014(8)
 C43 0.0325(11) 0.0377(13) 0.0278(11) 0.0002(10) 0.0021(9) 0.0020(10)
 C44 0.0403(12) 0.0389(13) 0.0311(12) 0.0011(10) 0.0116(10) 0.0076(11)
 C45 0.0323(11) 0.0366(13) 0.0390(13) 0.0070(10) 0.0140(10) 0.0094(10)
 C46 0.0258(10) 0.0293(11) 0.0335(12) 0.0042(9) 0.0054(8) 0.0049(9)
 N1A 0.0562(13) 0.0343(11) 0.0398(12) 0.0073(9) 0.0236(10) 0.0063(10)
 N2A 0.0323(9) 0.0284(10) 0.0299(9) -0.0030(8) 0.0021(7) -0.0013(8)
 N3A 0.0316(10) 0.0510(13) 0.0326(10) -0.0075(10) -0.0030(8) -0.0042(9)
 N4A 0.0397(10) 0.0442(12) 0.0312(10) 0.0093(9) 0.0038(8) -0.0074(10)
 C1A 0.0230(9) 0.0267(11) 0.0271(10) -0.0018(8) 0.0060(8) 0.0003(8)
 C2A 0.0229(9) 0.0256(10) 0.0255(10) 0.0003(8) 0.0060(8) 0.0010(8)
 C11A 0.0276(10) 0.0242(10) 0.0289(11) -0.0019(8) 0.0076(8) -0.0009(8)
 C12A 0.0258(9) 0.0246(10) 0.0288(11) -0.0016(8) 0.0082(8) 0.0028(8)
 C13A 0.0348(11) 0.0262(11) 0.0282(11) 0.0005(9) 0.0080(9) 0.0081(9)
 C14A 0.0434(12) 0.0243(11) 0.0332(12) 0.0011(9) 0.0161(10) 0.0058(10)
 C15A 0.0366(12) 0.0346(12) 0.0386(13) -0.0008(10) 0.0155(10) -0.0092(10)
 C16A 0.0303(10) 0.0327(12) 0.0328(12) -0.0024(9) 0.0062(9) -0.0068(9)
 C21A 0.0257(9) 0.0213(10) 0.0254(10) 0.0023(8) 0.0044(8) -0.0007(8)
 C22A 0.0258(10) 0.0257(10) 0.0265(10) 0.0024(8) 0.0070(8) 0.0005(8)
 C23A 0.0235(9) 0.0246(10) 0.0306(11) 0.0027(8) 0.0017(8) -0.0006(8)
 C24A 0.0299(10) 0.0206(10) 0.0254(10) 0.0019(8) 0.0000(8) 0.0011(8)
 C25A 0.0280(10) 0.0297(11) 0.0260(11) -0.0020(9) 0.0064(8) 0.0016(9)
 C26A 0.0252(9) 0.0280(11) 0.0276(11) 0.0012(8) 0.0064(8) -0.0013(8)
 C31A 0.0236(9) 0.0299(11) 0.0272(11) -0.0013(9) 0.0057(8) -0.0031(8)
 C32A 0.0301(10) 0.0298(11) 0.0312(11) -0.0008(9) 0.0008(9) -0.0007(9)
 C33A 0.0345(11) 0.0320(12) 0.0336(12) -0.0071(9) 0.0041(9) -0.0038(10)
 C34A 0.0243(10) 0.0400(13) 0.0284(11) -0.0036(9) 0.0021(8) -0.0064(9)
 C35A 0.0233(9) 0.0366(12) 0.0325(11) 0.0010(10) 0.0015(8) 0.0015(9)
 C36A 0.0247(10) 0.0309(12) 0.0346(12) -0.0011(9) 0.0060(9) 0.0002(9)
 C41A 0.0190(8) 0.0270(11) 0.0251(10) 0.0004(8) 0.0019(7) -0.0005(8)
 C42A 0.0284(10) 0.0278(11) 0.0313(11) 0.0008(9) 0.0076(8) 0.0021(9)
 C43A 0.0291(10) 0.0386(13) 0.0254(10) 0.0003(9) 0.0075(8) 0.0028(9)
 C44A 0.0227(9) 0.0380(13) 0.0285(11) 0.0054(9) 0.0002(8) -0.0050(9)
 C45A 0.0266(10) 0.0258(11) 0.0347(12) 0.0033(9) -0.0016(8) -0.0022(9)
 C46A 0.0248(9) 0.0272(11) 0.0289(11) -0.0012(9) 0.0020(8) -0.0012(8)
 O1W 0.0412(12) 0.0528(16) 0.0469(14) 0.0070(12) 0.0108(11) 0.0006(12)

_geom_special_details
;
 All esds (except the esd in the dihedral angle between two l.s. planes)
 are estimated using the full covariance matrix.  The cell esds are taken
 into account individually in the estimation of esds in distances, angles
 and torsion angles; correlations between esds in cell parameters are only
 used when they are defined by crystal symmetry.  An approximate (isotropic)
 treatment of cell esds is used for estimating esds involving l.s. planes.
;
loop_
  _geom_bond_atom_site_label_1
  _geom_bond_atom_site_label_2
  _geom_bond_distance
  _geom_bond_site_symmetry_2
  _geom_bond_publ_flag
 N1B H1BA 0.8798 . ?
 N1B H1BB 0.8812 . ?
 N1B C14B 1.381(3) . ?
 N2B H2BA 0.8863 . ?
 N2B H2BB 0.8867 . ?
 N2B C24B 1.402(3) . ?
 N3B H3BA 0.8826 . ?
 N3B H3BB 0.8827 . ?
 N3B C34B 1.404(3) . ?
 N4B H4BA 0.8802 . ?
 N4B H4BB 0.8798 . ?
 N4B C44B 1.399(5) . ?
 N4C C44C 1.453(15) . ?
 C1B C2B 1.364(5) . ?
 C1B C11B 1.494(3) . ?
 C1B C31B 1.496(3) . ?
 C1B C37 1.383(14) . ?
 C2B C21B 1.487(5) . ?
 C2B C41B 1.484(5) . ?
 C11B C12B 1.403(3) . ?
 C11B C16B 1.398(3) . ?
 C12B H12B 0.9500 . ?
 C12B C13B 1.385(3) . ?
 C13B H13B 0.9500 . ?
 C13B C14B 1.400(3) . ?
 C14B C15B 1.400(3) . ?
 C15B H15B 0.9500 . ?
 C15B C16B 1.393(3) . ?
 C16B H16B 0.9500 . ?
 C21B C22B 1.403(3) . ?
 C21B C26B 1.396(3) . ?
 C21B C37 1.518(14) . ?
 C22B H22B 0.9500 . ?
 C22B C23B 1.383(3) . ?
 C23B H23B 0.9500 . ?
 C23B C24B 1.396(3) . ?
 C24B C25B 1.393(3) . ?
 C25B H25B 0.9500 . ?
 C25B C26B 1.393(3) . ?
 C26B H26B 0.9500 . ?
 C31B C32B 1.396(3) . ?
 C31B C36B 1.401(3) . ?
 C32B H32B 0.9500 . ?
 C32B C33B 1.387(3) . ?
 C33B H33B 0.9500 . ?
 C33B C34B 1.398(3) . ?
 C34B C35B 1.393(3) . ?
 C35B H35B 0.9500 . ?
 C35B C36B 1.384(3) . ?
 C36B H36B 0.9500 . ?
 C37 C41C 1.513(14) . ?
 C41B C42B 1.414(6) . ?
 C41B C46B 1.402(5) . ?
 C41C C42C 1.386(14) . ?
 C41C C46C 1.402(13) . ?
 C42B H42B 0.9500 . ?
 C42B C43B 1.382(6) . ?
 C42C H42C 0.9500 . ?
 C42C C43C 1.381(14) . ?
 C43B H43B 0.9500 . ?
 C43B C44B 1.397(6) . ?
 C43C H43C 0.9500 . ?
 C43C C44C 1.389(12) . ?
 C44B C45B 1.400(5) . ?
 C44C C45C 1.377(12) . ?
 C45B H45B 0.9500 . ?
 C45B C46B 1.396(5) . ?
 C45C H45C 0.9500 . ?
 C45C C46C 1.391(12) . ?
 C46B H46B 0.9500 . ?
 C46C H46C 0.9500 . ?
 N1 H1A 0.8829 . ?
 N1 H1B 0.8825 . ?
 N1 C14 1.396(3) . ?
 N2 H2A 0.8806 . ?
 N2 H2B 0.8814 . ?
 N2 C24 1.408(3) . ?
 N3 H3A 0.8854 . ?
 N3 H3B 0.8843 . ?
 N3 C34 1.405(3) . ?
 N4 H4A 0.8879 . ?
 N4 H4B 0.8891 . ?
 N4 C44 1.385(3) . ?
 C1 C2 1.359(3) . ?
 C1 C11 1.493(3) . ?
 C1 C31 1.497(3) . ?
 C2 C21 1.491(3) . ?
 C2 C41 1.486(3) . ?
 C11 C12 1.401(3) . ?
 C11 C16 1.404(3) . ?
 C12 H12 0.9500 . ?
 C12 C13 1.380(3) . ?
 C13 H13 0.9500 . ?
 C13 C14 1.399(3) . ?
 C14 C15 1.395(3) . ?
 C15 H15 0.9500 . ?
 C15 C16 1.384(3) . ?
 C16 H16 0.9500 . ?
 C21 C22 1.402(3) . ?
 C21 C26 1.393(3) . ?
 C22 H22 0.9500 . ?
 C22 C23 1.387(3) . ?
 C23 H23 0.9500 . ?
 C23 C24 1.393(3) . ?
 C24 C25 1.400(3) . ?
 C25 H25 0.9500 . ?
 C25 C26 1.384(3) . ?
 C26 H26 0.9500 . ?
 C31 C32 1.394(3) . ?
 C31 C36 1.396(3) . ?
 C32 H32 0.9500 . ?
 C32 C33 1.390(3) . ?
 C33 H33 0.9500 . ?
 C33 C34 1.392(3) . ?
 C34 C35 1.391(3) . ?
 C35 H35 0.9500 . ?
 C35 C36 1.386(3) . ?
 C36 H36 0.9500 . ?
 C41 C42 1.395(3) . ?
 C41 C46 1.407(3) . ?
 C42 H42 0.9500 . ?
 C42 C43 1.380(3) . ?
 C43 H43 0.9500 . ?
 C43 C44 1.405(3) . ?
 C44 C45 1.391(4) . ?
 C45 H45 0.9500 . ?
 C45 C46 1.384(3) . ?
 C46 H46 0.9500 . ?
 N1A H1AA 0.8885 . ?
 N1A H1AB 0.8862 . ?
 N1A C14A 1.398(3) . ?
 N2A H2AA 0.8862 . ?
 N2A H2AB 0.8865 . ?
 N2A C24A 1.416(3) . ?
 N3A H3AA 0.8849 . ?
 N3A H3AB 0.8858 . ?
 N3A C34A 1.408(3) . ?
 N4A H4AA 0.8852 . ?
 N4A H4AB 0.8860 . ?
 N4A C44A 1.396(3) . ?
 C1A C2A 1.362(3) . ?
 C1A C11A 1.481(3) . ?
 C1A C31A 1.488(3) . ?
 C2A C21A 1.488(3) . ?
 C2A C41A 1.492(3) . ?
 C11A C12A 1.401(3) . ?
 C11A C16A 1.398(3) . ?
 C12A H12A 0.9500 . ?
 C12A C13A 1.384(3) . ?
 C13A H13A 0.9500 . ?
 C13A C14A 1.400(3) . ?
 C14A C15A 1.395(4) . ?
 C15A H15A 0.9500 . ?
 C15A C16A 1.382(3) . ?
 C16A H16A 0.9500 . ?
 C21A C22A 1.403(3) . ?
 C21A C26A 1.394(3) . ?
 C22A H22A 0.9500 . ?
 C22A C23A 1.385(3) . ?
 C23A H23A 0.9500 . ?
 C23A C24A 1.389(3) . ?
 C24A C25A 1.397(3) . ?
 C25A H25A 0.9500 . ?
 C25A C26A 1.386(3) . ?
 C26A H26A 0.9500 . ?
 C31A C32A 1.402(3) . ?
 C31A C36A 1.406(3) . ?
 C32A H32A 0.9500 . ?
 C32A C33A 1.390(3) . ?
 C33A H33A 0.9500 . ?
 C33A C34A 1.395(3) . ?
 C34A C35A 1.395(3) . ?
 C35A H35A 0.9500 . ?
 C35A C36A 1.383(3) . ?
 C36A H36A 0.9500 . ?
 C41A C42A 1.397(3) . ?
 C41A C46A 1.400(3) . ?
 C42A H42A 0.9500 . ?
 C42A C43A 1.380(3) . ?
 C43A H43A 0.9500 . ?
 C43A C44A 1.397(3) . ?
 C44A C45A 1.392(3) . ?
 C45A H45A 0.9500 . ?
 C45A C46A 1.385(3) . ?
 C46A H46A 0.9500 . ?
 O1W H1WA 0.8703 . ?
 O1W H1WB 0.8695 . ?

loop_
  _geom_angle_atom_site_label_1
  _geom_angle_atom_site_label_2
  _geom_angle_atom_site_label_3
  _geom_angle
  _geom_angle_site_symmetry_1
  _geom_angle_site_symmetry_3
  _geom_angle_publ_flag
 H1BA N1B H1BB 109.4 . . ?
 C14B N1B H1BA 109.1 . . ?
 C14B N1B H1BB 109.5 . . ?
 H2BA N2B H2BB 108.9 . . ?
 C24B N2B H2BA 110.1 . . ?
 C24B N2B H2BB 110.0 . . ?
 H3BA N3B H3BB 109.2 . . ?
 C34B N3B H3BA 109.5 . . ?
 C34B N3B H3BB 109.5 . . ?
 H4BA N4B H4BB 109.5 . . ?
 C44B N4B H4BA 109.2 . . ?
 C44B N4B H4BB 108.9 . . ?
 C2B C1B C11B 119.6(3) . . ?
 C2B C1B C31B 123.5(3) . . ?
 C11B C1B C31B 116.86(18) . . ?
 C37 C1B C11B 122.9(7) . . ?
 C37 C1B C31B 120.0(8) . . ?
 C1B C2B C21B 122.4(4) . . ?
 C1B C2B C41B 124.0(4) . . ?
 C41B C2B C21B 113.4(4) . . ?
 C12B C11B C1B 120.93(19) . . ?
 C16B C11B C1B 122.42(19) . . ?
 C16B C11B C12B 116.62(19) . . ?
 C11B C12B H12B 119.0 . . ?
 C13B C12B C11B 121.94(19) . . ?
 C13B C12B H12B 119.0 . . ?
 C12B C13B H13B 119.5 . . ?
 C12B C13B C14B 121.1(2) . . ?
 C14B C13B H13B 119.5 . . ?
 N1B C14B C13B 120.5(2) . . ?
 N1B C14B C15B 121.8(2) . . ?
 C15B C14B C13B 117.6(2) . . ?
 C14B C15B H15B 119.6 . . ?
 C16B C15B C14B 120.8(2) . . ?
 C16B C15B H15B 119.6 . . ?
 C11B C16B H16B 119.0 . . ?
 C15B C16B C11B 122.0(2) . . ?
 C15B C16B H16B 119.0 . . ?
 C22B C21B C2B 122.4(4) . . ?
 C22B C21B C37 118.1(14) . . ?
 C26B C21B C2B 120.2(4) . . ?
 C26B C21B C22B 117.4(2) . . ?
 C26B C21B C37 124.0(13) . . ?
 C21B C22B H22B 119.5 . . ?
 C23B C22B C21B 121.10(19) . . ?
 C23B C22B H22B 119.5 . . ?
 C22B C23B H23B 119.5 . . ?
 C22B C23B C24B 121.09(19) . . ?
 C24B C23B H23B 119.5 . . ?
 C23B C24B N2B 119.90(19) . . ?
 C25B C24B N2B 121.50(19) . . ?
 C25B C24B C23B 118.4(2) . . ?
 C24B C25B H25B 119.9 . . ?
 C24B C25B C26B 120.29(19) . . ?
 C26B C25B H25B 119.9 . . ?
 C21B C26B H26B 119.2 . . ?
 C25B C26B C21B 121.66(19) . . ?
 C25B C26B H26B 119.2 . . ?
 C32B C31B C1B 121.4(2) . . ?
 C32B C31B C36B 116.5(2) . . ?
 C36B C31B C1B 122.1(2) . . ?
 C31B C32B H32B 119.0 . . ?
 C33B C32B C31B 122.1(2) . . ?
 C33B C32B H32B 119.0 . . ?
 C32B C33B H33B 119.8 . . ?
 C32B C33B C34B 120.5(2) . . ?
 C34B C33B H33B 119.8 . . ?
 C33B C34B N3B 121.2(2) . . ?
 C35B C34B N3B 120.6(2) . . ?
 C35B C34B C33B 118.2(2) . . ?
 C34B C35B H35B 119.7 . . ?
 C36B C35B C34B 120.6(2) . . ?
 C36B C35B H35B 119.7 . . ?
 C31B C36B H36B 118.9 . . ?
 C35B C36B C31B 122.1(2) . . ?
 C35B C36B H36B 118.9 . . ?
 C1B C37 C21B 119.0(11) . . ?
 C1B C37 C41C 123.8(13) . . ?
 C41C C37 C21B 116.7(12) . . ?
 C42B C41B C2B 124.1(5) . . ?
 C46B C41B C2B 118.3(5) . . ?
 C46B C41B C42B 117.6(5) . . ?
 C42C C41C C37 116.7(18) . . ?
 C42C C41C C46C 115.0(16) . . ?
 C46C C41C C37 126.4(16) . . ?
 C41B C42B H42B 119.4 . . ?
 C43B C42B C41B 121.3(6) . . ?
 C43B C42B H42B 119.4 . . ?
 C41C C42C H42C 119.2 . . ?
 C43C C42C C41C 121.7(19) . . ?
 C43C C42C H42C 119.2 . . ?
 C42B C43B H43B 119.7 . . ?
 C42B C43B C44B 120.5(6) . . ?
 C44B C43B H43B 119.7 . . ?
 C42C C43C H43C 119.1 . . ?
 C42C C43C C44C 121.8(17) . . ?
 C44C C43C H43C 119.1 . . ?
 N4B C44B C45B 121.8(4) . . ?
 C43B C44B N4B 119.0(4) . . ?
 C43B C44B C45B 119.2(4) . . ?
 C43C C44C N4C 122.3(11) . . ?
 C45C C44C N4C 118.9(11) . . ?
 C45C C44C C43C 118.7(13) . . ?
 C44B C45B H45B 120.0 . . ?
 C46B C45B C44B 120.1(4) . . ?
 C46B C45B H45B 120.0 . . ?
 C44C C45C H45C 120.8 . . ?
 C44C C45C C46C 118.3(13) . . ?
 C46C C45C H45C 120.8 . . ?
 C41B C46B H46B 119.3 . . ?
 C45B C46B C41B 121.3(5) . . ?
 C45B C46B H46B 119.3 . . ?
 C41C C46C H46C 117.7 . . ?
 C45C C46C C41C 124.5(15) . . ?
 C45C C46C H46C 117.7 . . ?
 H1A N1 H1B 109.2 . . ?
 C14 N1 H1A 109.7 . . ?
 C14 N1 H1B 109.8 . . ?
 H2A N2 H2B 109.4 . . ?
 C24 N2 H2A 109.6 . . ?
 C24 N2 H2B 109.7 . . ?
 H3A N3 H3B 108.9 . . ?
 C34 N3 H3A 109.9 . . ?
 C34 N3 H3B 110.0 . . ?
 H4A N4 H4B 108.8 . . ?
 C44 N4 H4A 110.2 . . ?
 C44 N4 H4B 110.0 . . ?
 C2 C1 C11 124.92(19) . . ?
 C2 C1 C31 120.32(19) . . ?
 C11 C1 C31 114.60(18) . . ?
 C1 C2 C21 123.84(19) . . ?
 C1 C2 C41 120.67(19) . . ?
 C41 C2 C21 115.47(18) . . ?
 C12 C11 C1 123.0(2) . . ?
 C12 C11 C16 116.89(19) . . ?
 C16 C11 C1 120.0(2) . . ?
 C11 C12 H12 119.3 . . ?
 C13 C12 C11 121.5(2) . . ?
 C13 C12 H12 119.3 . . ?
 C12 C13 H13 119.4 . . ?
 C12 C13 C14 121.2(2) . . ?
 C14 C13 H13 119.4 . . ?
 N1 C14 C13 120.7(2) . . ?
 C15 C14 N1 121.3(2) . . ?
 C15 C14 C13 117.8(2) . . ?
 C14 C15 H15 119.6 . . ?
 C16 C15 C14 120.8(2) . . ?
 C16 C15 H15 119.6 . . ?
 C11 C16 H16 119.1 . . ?
 C15 C16 C11 121.7(2) . . ?
 C15 C16 H16 119.1 . . ?
 C22 C21 C2 120.21(19) . . ?
 C26 C21 C2 122.2(2) . . ?
 C26 C21 C22 117.5(2) . . ?
 C21 C22 H22 119.3 . . ?
 C23 C22 C21 121.4(2) . . ?
 C23 C22 H22 119.3 . . ?
 C22 C23 H23 119.8 . . ?
 C22 C23 C24 120.4(2) . . ?
 C24 C23 H23 119.8 . . ?
 C23 C24 N2 121.0(2) . . ?
 C23 C24 C25 118.6(2) . . ?
 C25 C24 N2 120.4(2) . . ?
 C24 C25 H25 119.7 . . ?
 C26 C25 C24 120.5(2) . . ?
 C26 C25 H25 119.7 . . ?
 C21 C26 H26 119.2 . . ?
 C25 C26 C21 121.5(2) . . ?
 C25 C26 H26 119.2 . . ?
 C32 C31 C1 122.83(19) . . ?
 C32 C31 C36 117.68(19) . . ?
 C36 C31 C1 119.35(18) . . ?
 C31 C32 H32 119.4 . . ?
 C33 C32 C31 121.11(19) . . ?
 C33 C32 H32 119.4 . . ?
 C32 C33 H33 119.8 . . ?
 C32 C33 C34 120.5(2) . . ?
 C34 C33 H33 119.8 . . ?
 C33 C34 N3 121.0(2) . . ?
 C35 C34 N3 119.9(2) . . ?
 C35 C34 C33 118.9(2) . . ?
 C34 C35 H35 119.9 . . ?
 C36 C35 C34 120.2(2) . . ?
 C36 C35 H35 119.9 . . ?
 C31 C36 H36 119.2 . . ?
 C35 C36 C31 121.5(2) . . ?
 C35 C36 H36 119.2 . . ?
 C42 C41 C2 121.92(18) . . ?
 C42 C41 C46 117.1(2) . . ?
 C46 C41 C2 120.98(19) . . ?
 C41 C42 H42 119.1 . . ?
 C43 C42 C41 121.8(2) . . ?
 C43 C42 H42 119.1 . . ?
 C42 C43 H43 119.7 . . ?
 C42 C43 C44 120.6(2) . . ?
 C44 C43 H43 119.7 . . ?
 N4 C44 C43 119.6(2) . . ?
 N4 C44 C45 122.2(2) . . ?
 C45 C44 C43 118.2(2) . . ?
 C44 C45 H45 119.6 . . ?
 C46 C45 C44 120.8(2) . . ?
 C46 C45 H45 119.6 . . ?
 C41 C46 H46 119.3 . . ?
 C45 C46 C41 121.5(2) . . ?
 C45 C46 H46 119.3 . . ?
 H1AA N1A H1AB 108.7 . . ?
 C14A N1A H1AA 109.5 . . ?
 C14A N1A H1AB 108.9 . . ?
 H2AA N2A H2AB 108.8 . . ?
 C24A N2A H2AA 109.8 . . ?
 C24A N2A H2AB 109.5 . . ?
 H3AA N3A H3AB 108.8 . . ?
 C34A N3A H3AA 110.0 . . ?
 C34A N3A H3AB 110.0 . . ?
 H4AA N4A H4AB 109.0 . . ?
 C44A N4A H4AA 110.0 . . ?
 C44A N4A H4AB 110.0 . . ?
 C2A C1A C11A 123.7(2) . . ?
 C2A C1A C31A 120.14(19) . . ?
 C11A C1A C31A 116.10(19) . . ?
 C1A C2A C21A 123.74(19) . . ?
 C1A C2A C41A 122.34(19) . . ?
 C21A C2A C41A 113.73(18) . . ?
 C12A C11A C1A 123.44(19) . . ?
 C16A C11A C1A 120.2(2) . . ?
 C16A C11A C12A 116.3(2) . . ?
 C11A C12A H12A 119.1 . . ?
 C13A C12A C11A 121.8(2) . . ?
 C13A C12A H12A 119.1 . . ?
 C12A C13A H13A 119.5 . . ?
 C12A C13A C14A 121.0(2) . . ?
 C14A C13A H13A 119.5 . . ?
 N1A C14A C13A 121.3(2) . . ?
 C15A C14A N1A 121.1(2) . . ?
 C15A C14A C13A 117.6(2) . . ?
 C14A C15A H15A 119.6 . . ?
 C16A C15A C14A 120.8(2) . . ?
 C16A C15A H15A 119.6 . . ?
 C11A C16A H16A 118.8 . . ?
 C15A C16A C11A 122.3(2) . . ?
 C15A C16A H16A 118.8 . . ?
 C22A C21A C2A 121.02(18) . . ?
 C26A C21A C2A 120.93(18) . . ?
 C26A C21A C22A 117.6(2) . . ?
 C21A C22A H22A 119.3 . . ?
 C23A C22A C21A 121.39(19) . . ?
 C23A C22A H22A 119.3 . . ?
 C22A C23A H23A 119.9 . . ?
 C22A C23A C24A 120.24(19) . . ?
 C24A C23A H23A 119.9 . . ?
 C23A C24A N2A 120.17(19) . . ?
 C23A C24A C25A 119.1(2) . . ?
 C25A C24A N2A 120.72(19) . . ?
 C24A C25A H25A 119.8 . . ?
 C26A C25A C24A 120.33(19) . . ?
 C26A C25A H25A 119.8 . . ?
 C21A C26A H26A 119.4 . . ?
 C25A C26A C21A 121.28(19) . . ?
 C25A C26A H26A 119.4 . . ?
 C32A C31A C1A 122.1(2) . . ?
 C32A C31A C36A 117.3(2) . . ?
 C36A C31A C1A 120.6(2) . . ?
 C31A C32A H32A 119.5 . . ?
 C33A C32A C31A 121.0(2) . . ?
 C33A C32A H32A 119.5 . . ?
 C32A C33A H33A 119.6 . . ?
 C32A C33A C34A 120.8(2) . . ?
 C34A C33A H33A 119.6 . . ?
 C33A C34A N3A 120.1(2) . . ?
 C35A C34A N3A 121.1(2) . . ?
 C35A C34A C33A 118.7(2) . . ?
 C34A C35A H35A 119.9 . . ?
 C36A C35A C34A 120.3(2) . . ?
 C36A C35A H35A 119.9 . . ?
 C31A C36A H36A 119.1 . . ?
 C35A C36A C31A 121.8(2) . . ?
 C35A C36A H36A 119.1 . . ?
 C42A C41A C2A 122.9(2) . . ?
 C42A C41A C46A 116.9(2) . . ?
 C46A C41A C2A 120.25(19) . . ?
 C41A C42A H42A 119.1 . . ?
 C43A C42A C41A 121.8(2) . . ?
 C43A C42A H42A 119.1 . . ?
 C42A C43A H43A 119.6 . . ?
 C42A C43A C44A 120.7(2) . . ?
 C44A C43A H43A 119.6 . . ?
 N4A C44A C43A 121.8(2) . . ?
 C45A C44A N4A 120.0(2) . . ?
 C45A C44A C43A 118.2(2) . . ?
 C44A C45A H45A 119.7 . . ?
 C46A C45A C44A 120.6(2) . . ?
 C46A C45A H45A 119.7 . . ?
 C41A C46A H46A 119.1 . . ?
 C45A C46A C41A 121.7(2) . . ?
 C45A C46A H46A 119.1 . . ?
 H1WA O1W H1WB 104.4 . . ?

loop_
  _geom_torsion_atom_site_label_1
  _geom_torsion_atom_site_label_2
  _geom_torsion_atom_site_label_3
  _geom_torsion_atom_site_label_4
  _geom_torsion
  _geom_torsion_site_symmetry_1
  _geom_torsion_site_symmetry_2
  _geom_torsion_site_symmetry_3
  _geom_torsion_site_symmetry_4
  _geom_torsion_publ_flag
 N1B C14B C15B C16B -178.4(2) . . . . ?
 N2B C24B C25B C26B 175.9(2) . . . . ?
 N3B C34B C35B C36B -177.6(2) . . . . ?
 N4B C44B C45B C46B -174.8(4) . . . . ?
 N4C C44C C45C C46C -179.7(3) . . . . ?
 C1B C2B C21B C22B -51.5(9) . . . . ?
 C1B C2B C21B C26B 130.9(7) . . . . ?
 C1B C2B C41B C42B -42.9(11) . . . . ?
 C1B C2B C41B C46B 136.1(7) . . . . ?
 C1B C11B C12B C13B -179.6(2) . . . . ?
 C1B C11B C16B C15B 178.7(2) . . . . ?
 C1B C31B C32B C33B 178.79(19) . . . . ?
 C1B C31B C36B C35B -179.57(19) . . . . ?
 C1B C37 C41C C42C -44(4) . . . . ?
 C1B C37 C41C C46C 153(2) . . . . ?
 C2B C1B C11B C12B -42.8(6) . . . . ?
 C2B C1B C11B C16B 138.9(5) . . . . ?
 C2B C1B C31B C32B 146.1(6) . . . . ?
 C2B C1B C31B C36B -35.4(6) . . . . ?
 C2B C21B C22B C23B -177.4(4) . . . . ?
 C2B C21B C26B C25B 179.9(4) . . . . ?
 C2B C41B C42B C43B 178.0(5) . . . . ?
 C2B C41B C46B C45B -177.9(5) . . . . ?
 C11B C1B C2B C21B -18.9(10) . . . . ?
 C11B C1B C2B C41B 164.8(6) . . . . ?
 C11B C1B C31B C32B -32.3(3) . . . . ?
 C11B C1B C31B C36B 146.1(2) . . . . ?
 C11B C1B C37 C21B -5(4) . . . . ?
 C11B C1B C37 C41C 167(2) . . . . ?
 C11B C12B C13B C14B 1.3(3) . . . . ?
 C12B C11B C16B C15B 0.3(3) . . . . ?
 C12B C13B C14B N1B 177.6(2) . . . . ?
 C12B C13B C14B C15B -0.4(3) . . . . ?
 C13B C14B C15B C16B -0.5(3) . . . . ?
 C14B C15B C16B C11B 0.6(3) . . . . ?
 C16B C11B C12B C13B -1.2(3) . . . . ?
 C21B C2B C41B C42B 140.6(6) . . . . ?
 C21B C2B C41B C46B -40.4(8) . . . . ?
 C21B C22B C23B C24B -2.1(3) . . . . ?
 C21B C37 C41C C42C 128(2) . . . . ?
 C21B C37 C41C C46C -36(4) . . . . ?
 C22B C21B C26B C25B 2.2(3) . . . . ?
 C22B C21B C37 C1B -65(3) . . . . ?
 C22B C21B C37 C41C 123(2) . . . . ?
 C22B C23B C24B N2B -173.6(2) . . . . ?
 C22B C23B C24B C25B 1.5(3) . . . . ?
 C23B C24B C25B C26B 0.9(3) . . . . ?
 C24B C25B C26B C21B -2.8(4) . . . . ?
 C26B C21B C22B C23B 0.2(3) . . . . ?
 C26B C21B C37 C1B 123(2) . . . . ?
 C26B C21B C37 C41C -49(3) . . . . ?
 C31B C1B C2B C21B 162.6(5) . . . . ?
 C31B C1B C2B C41B -13.6(11) . . . . ?
 C31B C1B C11B C12B 135.7(2) . . . . ?
 C31B C1B C11B C16B -42.6(3) . . . . ?
 C31B C1B C37 C21B 169.8(17) . . . . ?
 C31B C1B C37 C41C -19(4) . . . . ?
 C31B C32B C33B C34B 0.8(3) . . . . ?
 C32B C31B C36B C35B -1.1(3) . . . . ?
 C32B C33B C34B N3B 176.8(2) . . . . ?
 C32B C33B C34B C35B -1.1(3) . . . . ?
 C33B C34B C35B C36B 0.3(3) . . . . ?
 C34B C35B C36B C31B 0.8(3) . . . . ?
 C36B C31B C32B C33B 0.3(3) . . . . ?
 C37 C1B C11B C12B -50(2) . . . . ?
 C37 C1B C11B C16B 132(2) . . . . ?
 C37 C1B C31B C32B 153.0(19) . . . . ?
 C37 C1B C31B C36B -28.6(19) . . . . ?
 C37 C21B C22B C23B -172.3(10) . . . . ?
 C37 C21B C26B C25B 174.3(13) . . . . ?
 C37 C41C C42C C43C -165.3(16) . . . . ?
 C37 C41C C46C C45C 164(2) . . . . ?
 C41B C2B C21B C22B 125.1(5) . . . . ?
 C41B C2B C21B C26B -52.5(8) . . . . ?
 C41B C42B C43B C44B 1.4(5) . . . . ?
 C41C C42C C43C C44C -0.1(4) . . . . ?
 C42B C41B C46B C45B 1.2(5) . . . . ?
 C42B C43B C44B N4B 175.1(4) . . . . ?
 C42B C43B C44B C45B -1.8(5) . . . . ?
 C42C C41C C46C C45C 0.1(4) . . . . ?
 C42C C43C C44C N4C 179.7(3) . . . . ?
 C42C C43C C44C C45C 0.3(6) . . . . ?
 C43B C44B C45B C46B 1.9(5) . . . . ?
 C43C C44C C45C C46C -0.3(6) . . . . ?
 C44B C45B C46B C41B -1.7(5) . . . . ?
 C44C C45C C46C C41C 0.1(6) . . . . ?
 C46B C41B C42B C43B -1.1(5) . . . . ?
 C46C C41C C42C C43C -0.1(3) . . . . ?
 N1 C14 C15 C16 175.1(2) . . . . ?
 N2 C24 C25 C26 177.65(19) . . . . ?
 N3 C34 C35 C36 177.0(2) . . . . ?
 N4 C44 C45 C46 178.7(3) . . . . ?
 C1 C2 C21 C22 -135.0(2) . . . . ?
 C1 C2 C21 C26 48.1(3) . . . . ?
 C1 C2 C41 C42 51.1(3) . . . . ?
 C1 C2 C41 C46 -127.8(2) . . . . ?
 C1 C11 C12 C13 178.34(19) . . . . ?
 C1 C11 C16 C15 -177.85(19) . . . . ?
 C1 C31 C32 C33 -175.1(2) . . . . ?
 C1 C31 C36 C35 173.9(2) . . . . ?
 C2 C1 C11 C12 36.8(3) . . . . ?
 C2 C1 C11 C16 -145.9(2) . . . . ?
 C2 C1 C31 C32 -128.8(2) . . . . ?
 C2 C1 C31 C36 55.6(3) . . . . ?
 C2 C21 C22 C23 -177.91(18) . . . . ?
 C2 C21 C26 C25 177.15(18) . . . . ?
 C2 C41 C42 C43 -178.7(2) . . . . ?
 C2 C41 C46 C45 177.1(2) . . . . ?
 C11 C1 C2 C21 10.9(3) . . . . ?
 C11 C1 C2 C41 -170.48(19) . . . . ?
 C11 C1 C31 C32 55.7(3) . . . . ?
 C11 C1 C31 C36 -120.0(2) . . . . ?
 C11 C12 C13 C14 -1.2(3) . . . . ?
 C12 C11 C16 C15 -0.3(3) . . . . ?
 C12 C13 C14 N1 -174.5(2) . . . . ?
 C12 C13 C14 C15 0.9(3) . . . . ?
 C13 C14 C15 C16 -0.4(3) . . . . ?
 C14 C15 C16 C11 0.1(3) . . . . ?
 C16 C11 C12 C13 0.9(3) . . . . ?
 C21 C2 C41 C42 -130.1(2) . . . . ?
 C21 C2 C41 C46 50.9(3) . . . . ?
 C21 C22 C23 C24 1.6(3) . . . . ?
 C22 C21 C26 C25 0.2(3) . . . . ?
 C22 C23 C24 N2 -178.31(19) . . . . ?
 C22 C23 C24 C25 -1.7(3) . . . . ?
 C23 C24 C25 C26 1.0(3) . . . . ?
 C24 C25 C26 C21 -0.2(3) . . . . ?
 C26 C21 C22 C23 -0.9(3) . . . . ?
 C31 C1 C2 C21 -164.17(19) . . . . ?
 C31 C1 C2 C41 14.5(3) . . . . ?
 C31 C1 C11 C12 -147.9(2) . . . . ?
 C31 C1 C11 C16 29.5(3) . . . . ?
 C31 C32 C33 C34 2.1(3) . . . . ?
 C32 C31 C36 C35 -2.0(3) . . . . ?
 C32 C33 C34 N3 -178.3(2) . . . . ?
 C32 C33 C34 C35 -3.5(3) . . . . ?
 C33 C34 C35 C36 2.2(3) . . . . ?
 C34 C35 C36 C31 0.6(3) . . . . ?
 C36 C31 C32 C33 0.6(3) . . . . ?
 C41 C2 C21 C22 46.3(3) . . . . ?
 C41 C2 C21 C26 -130.6(2) . . . . ?
 C41 C42 C43 C44 1.3(4) . . . . ?
 C42 C41 C46 C45 -1.9(3) . . . . ?
 C42 C43 C44 N4 179.7(3) . . . . ?
 C42 C43 C44 C45 -1.3(4) . . . . ?
 C43 C44 C45 C46 -0.3(4) . . . . ?
 C44 C45 C46 C41 1.9(4) . . . . ?
 C46 C41 C42 C43 0.3(3) . . . . ?
 N1A C14A C15A C16A -179.3(2) . . . . ?
 N2A C24A C25A C26A 178.9(2) . . . . ?
 N3A C34A C35A C36A 173.9(2) . . . . ?
 N4A C44A C45A C46A -176.7(2) . . . . ?
 C1A C2A C21A C22A -131.3(2) . . . . ?
 C1A C2A C21A C26A 56.1(3) . . . . ?
 C1A C2A C41A C42A 44.5(3) . . . . ?
 C1A C2A C41A C46A -136.2(2) . . . . ?
 C1A C11A C12A C13A -179.22(19) . . . . ?
 C1A C11A C16A C15A 178.8(2) . . . . ?
 C1A C31A C32A C33A 176.1(2) . . . . ?
 C1A C31A C36A C35A -176.09(19) . . . . ?
 C2A C1A C11A C12A 33.9(3) . . . . ?
 C2A C1A C11A C16A -147.0(2) . . . . ?
 C2A C1A C31A C32A -130.0(2) . . . . ?
 C2A C1A C31A C36A 49.6(3) . . . . ?
 C2A C21A C22A C23A -172.8(2) . . . . ?
 C2A C21A C26A C25A 171.6(2) . . . . ?
 C2A C41A C42A C43A -179.6(2) . . . . ?
 C2A C41A C46A C45A 179.14(19) . . . . ?
 C11A C1A C2A C21A 14.1(3) . . . . ?
 C11A C1A C2A C41A -171.10(18) . . . . ?
 C11A C1A C31A C32A 51.9(3) . . . . ?
 C11A C1A C31A C36A -128.5(2) . . . . ?
 C11A C12A C13A C14A 0.7(3) . . . . ?
 C12A C11A C16A C15A -2.0(3) . . . . ?
 C12A C13A C14A N1A 178.9(2) . . . . ?
 C12A C13A C14A C15A -2.8(3) . . . . ?
 C13A C14A C15A C16A 2.5(4) . . . . ?
 C14A C15A C16A C11A -0.1(4) . . . . ?
 C16A C11A C12A C13A 1.7(3) . . . . ?
 C21A C2A C41A C42A -140.3(2) . . . . ?
 C21A C2A C41A C46A 39.0(3) . . . . ?
 C21A C22A C23A C24A 1.6(3) . . . . ?
 C22A C21A C26A C25A -1.2(3) . . . . ?
 C22A C23A C24A N2A 179.97(19) . . . . ?
 C22A C23A C24A C25A -2.1(3) . . . . ?
 C23A C24A C25A C26A 1.0(3) . . . . ?
 C24A C25A C26A C21A 0.7(3) . . . . ?
 C26A C21A C22A C23A 0.1(3) . . . . ?
 C31A C1A C2A C21A -163.83(19) . . . . ?
 C31A C1A C2A C41A 10.9(3) . . . . ?
 C31A C1A C11A C12A -148.1(2) . . . . ?
 C31A C1A C11A C16A 31.0(3) . . . . ?
 C31A C32A C33A C34A 0.6(3) . . . . ?
 C32A C31A C36A C35A 3.5(3) . . . . ?
 C32A C33A C34A N3A -174.0(2) . . . . ?
 C32A C33A C34A C35A 2.5(3) . . . . ?
 C33A C34A C35A C36A -2.5(3) . . . . ?
 C34A C35A C36A C31A -0.6(3) . . . . ?
 C36A C31A C32A C33A -3.5(3) . . . . ?
 C41A C2A C21A C22A 53.5(3) . . . . ?
 C41A C2A C21A C26A -119.1(2) . . . . ?
 C41A C42A C43A C44A 0.0(3) . . . . ?
 C42A C41A C46A C45A -1.5(3) . . . . ?
 C42A C43A C44A N4A 176.2(2) . . . . ?
 C42A C43A C44A C45A -0.7(3) . . . . ?
 C43A C44A C45A C46A 0.3(3) . . . . ?
 C44A C45A C46A C41A 0.9(3) . . . . ?
 C46A C41A C42A C43A 1.1(3) . . . . ?

loop_
  _diffrn_refln_index_h
  _diffrn_refln_index_k
  _diffrn_refln_index_l
  _diffrn_refln_intensity_net
  _diffrn_refln_intensity_u
  _diffrn_refln_scale_group_code
 0 0 -1 -3.39614 16.1491 2
 0 0 -2 54474.1 695.063 2
 0 0 -3 11.2825 48.1573 2
 0 0 -4 62816.7 1118.54 2
 0 0 -5 -83.4163 88.8067 2
 0 0 -6 -143.141 107.818 2
 0 0 -7 4.79114 73.8126 1
 0 0 -7 -4.01061 111.323 2
 0 0 -8 14163.1 838.619 2
 0 0 -8 13186.8 630.1 1
 0 0 -9 -116.829 90.3731 1
 0 0 -10 4190.08 391.76 1
 0 0 -11 39.7646 79.8233 1
 0 0 -12 8886.98 625.17 1
 0 0 -13 34.2677 74.9062 1
 0 0 -15 -46.2049 74.4316 8
 0 0 -16 808.533 194.816 8
 0 0 -17 -17.6881 108.419 8
 0 0 -18 27842.7 1178.84 8
 0 0 -19 -149.206 174.651 8
 0 0 -20 -16.2165 150.146 8
 0 0 -21 -108.162 141.113 8
 0 0 -22 -264.768 179.228 8
 0 0 22 105.78 95.8688 6
 0 0 -23 -12.8596 135.709 8
 0 0 23 -11.8858 90.184 6
 0 0 24 -52.0952 73.7533 6
 0 0 25 -60.145 64.8036 6
 0 -1 -1 11395.7 292.408 2
 0 -1 -2 4008.78 193.519 2
 0 -1 -3 16356.6 465.43 2
 0 -1 -4 46078.6 913.47 2
 0 1 -4 45833.7 505.591 1
 0 1 -5 1171.67 103.31 1
 0 -1 -5 1170.45 180.432 2
 0 -1 -6 44210.7 1166.53 2
 0 1 -6 43722.2 718.382 1
 0 -1 -7 453.62 136.766 2
 0 1 -7 407.891 82.9127 1
 0 -1 -8 24505.7 1078.55 2
 0 1 -8 23464.6 663.393 1
 0 1 -9 558.069 121.008 1
 0 -1 -9 384.837 160.205 2
 0 -1 -9 881.52 219.629 1
 0 1 -10 10681.3 506.686 1
 0 -1 -10 10850.2 731.111 1
 0 -1 -10 10965.8 840.856 2
 0 -1 -11 4533.68 581.434 2
 0 1 -11 4401.11 337.141 1
 0 -1 -11 4719.7 502.807 1
 0 -1 -12 186.097 142.786 1
 0 -1 -13 1082.08 249.659 1
 0 -1 -14 255.688 109.472 1
 0 -1 -15 -108.178 118.089 1
 0 -1 -15 171.56 135.556 8
 0 1 -15 235.084 103.617 8
 0 1 -16 736.881 188.367 8
 0 -1 -16 562.548 173.863 8
 0 1 -17 724.129 193.464 8
 0 -1 -17 525.164 159.99 8
 0 1 -18 66.6469 114.878 8
 0 -1 -18 -99.2794 151.127 8
 0 1 -19 3420.95 421.753 8
 0 -1 -19 3470.53 468.639 8
 0 -1 -20 11162.7 831.484 8
 0 1 -20 10846.9 751.468 8
 0 -1 -21 3104.62 455.585 8
 0 1 -21 2994.31 409.564 8
 0 1 21 3412.72 382.305 6
 0 -1 -22 2034.78 356.373 8
 0 1 -22 1893.92 316.859 8
 0 1 22 2310.49 300.05 6
 0 1 -23 478.817 177.501 8
 0 1 23 482.457 138.932 6
 0 -1 23 429.901 156.097 6
 0 1 -24 197.904 123.99 8
 0 1 24 312.84 95.8376 6
 0 -1 24 444.814 142.413 6
 0 -1 25 485.123 128.611 6
 0 -1 26 89.6717 40.5692 6
 0 -2 -1 2761.92 203.425 2
 0 -2 -2 1520.52 156.342 2
 0 -2 -3 58373.2 966.731 2
 0 -2 -4 51589.8 1026.71 2
 0 -2 -5 5316.93 368.712 2
 0 -2 -6 20245.6 782.077 2
 0 -2 -7 1695.82 265.799 2
 0 -2 -8 21314.7 972.506 2
 0 -2 -9 30945 1264.51 2
 0 -2 -10 7223.03 674.457 1
 0 -2 -10 7073.16 656.818 2
 0 -2 -11 402.102 197.743 2
 0 -2 -11 483.171 231.563 1
 0 -2 -12 -9.81339 181.004 1
 0 -2 -12 -34.0762 111.862 2
 0 -2 -13 314.587 207.962 1
 0 -2 -14 4562.39 587.88 1
 0 -2 15 42.7009 74.3121 3
 0 -2 -15 -8.11895 85.2807 8
 0 2 -15 190.67 95.5106 8
 0 -2 16 -85.075 83.1278 3
 0 -2 -16 -136.895 138.337 8
 0 2 -16 46.0315 103.451 8
 0 -2 17 2807.35 301.331 3
 0 -2 -17 2617.46 389.963 8
 0 2 -17 2064.89 288.65 8
 0 -2 18 57.3254 72.3569 3
 0 2 -18 60.0687 123.845 8
 0 -2 -18 56.4844 137.427 8
 0 -2 -19 590.606 222.029 8
 0 2 -19 969.821 234.567 8
 0 -2 -20 1665.15 334.904 8
 0 2 -20 1897.76 318.617 8
 0 2 -21 855.41 244.431 8
 0 2 -22 41.9677 113.734 8
 0 2 -23 1774.14 274.888 8
 0 -2 23 2125.02 315.884 6
 0 2 -24 938.296 188.319 8
 0 -2 24 1180.16 209.05 6
 0 -2 25 26.8925 63.3078 6
 0 -2 26 -57.9088 52.6328 6
 0 -3 -1 3523.38 276.099 2
 0 -3 -2 37910.8 870.432 2
 0 -3 -3 -45.6336 62.5322 2
 0 -3 3 -6.84909 28.543 1
 0 -3 -4 8754.71 451.556 2
 0 -3 -5 376.216 113.588 2
 0 -3 -6 13797.2 651.744 2
 0 -3 -7 255.479 107.386 2
 0 -3 -8 26410.5 1074.55 2
 0 -3 -9 2726.49 377.158 2
 0 -3 -10 1514.92 307.387 2
 0 -3 -10 1836.02 391.54 1
 0 -3 -11 6135.94 628.447 2
 0 -3 -11 6828.29 748.399 1
 0 -3 -12 3634.68 533.464 2
 0 -3 -12 4279.02 602.112 1
 0 -3 -13 1008.13 304.422 1
 0 -3 14 2952.54 290.376 3
 0 -3 -14 2855.64 354.255 8
 0 3 -14 3128.09 294.967 8
 0 -3 -14 2393.29 479.269 1
 0 -3 15 -47.2113 76.1166 3
 0 3 -15 -196.488 130.73 8
 0 -3 -15 -317.32 128.106 1
 0 -3 16 20419.9 822.723 3
 0 3 -16 20719.3 871.072 8
 0 -3 -16 19946.7 1050.23 8
 0 -3 -16 21591.3 1382.61 1
 0 -3 17 159.356 124.767 3
 0 -3 -17 -28.8028 159.758 8
 0 3 -17 302.044 161.085 8
 0 -3 -17 110.023 142.594 1
 0 -3 18 2006.83 275.519 3
 0 3 -18 2961.48 355.951 8
 0 -3 19 132.451 96.3558 3
 0 3 -19 147.565 118.007 8
 0 -3 20 3164.48 320.903 3
 0 3 -20 3694.78 401.372 8
 0 3 -21 280.888 144.152 8
 0 3 -22 641.376 169.638 8
 0 3 -23 33.8261 82.3002 8
 0 -3 23 193.284 124.914 6
 0 3 -24 2787.53 250.992 8
 0 -3 24 3770.44 342.587 6
 0 -3 25 858.133 140.406 6
 0 -4 0 3352.15 309.531 2
 0 -4 -1 5498.81 391.698 2
 0 -4 -2 349.505 101.803 2
 0 -4 2 321.436 87.146 1
 0 -4 -3 1865.4 226.132 2
 0 -4 3 1506.45 131.134 1
 0 -4 -4 19436.8 720.12 2
 0 -4 -5 9.31007 65.9407 2
 0 -4 -6 114314 1954.95 2
 0 -4 -7 501.179 150.651 2
 0 -4 -8 12134.7 954.491 1
 0 -4 -8 12116.5 736.452 2
 0 -4 -9 -49.6386 67.2424 2
 0 -4 -9 -125.05 198.088 1
 0 -4 -10 7598.58 825.567 1
 0 -4 -10 7513.16 656.756 2
 0 -4 -11 11705.8 1056.32 1
 0 -4 -11 10817.6 811.739 2
 0 -4 12 5158.27 386.237 3
 0 -4 -12 5045.98 720.571 1
 0 -4 -12 5164.48 574.113 2
 0 -4 13 2389.76 281.071 3
 0 4 -13 2824.76 274.061 8
 0 -4 -13 2133.29 457.765 1
 0 -4 14 144.555 106.479 3
 0 4 -14 -11.97 75.8772 8
 0 -4 15 160.38 121.943 3
 0 4 -15 237.686 94.3518 8
 0 -4 -15 22.2845 209.726 1
 0 -4 16 1375.72 234.552 3
 0 4 -16 1402.27 228.033 8
 0 -4 17 178.444 111.944 3
 0 4 -17 52.7479 93.0029 8
 0 -4 18 2977.1 339.647 3
 0 4 -18 3283.96 353.896 8
 0 -4 19 1013.97 190.769 3
 0 4 -19 1107.63 221.25 8
 0 -4 20 -148.361 100.186 3
 0 4 -20 188.96 112.441 8
 0 -4 21 3.56097 67.07 3
 0 4 -21 -72.9325 90.7376 8
 0 4 -22 145.928 84.4169 8
 0 4 -23 258.354 79.0785 8
 0 -4 23 941.555 183.52 6
 0 -4 24 151.591 77.669 6
 0 -5 0 142.689 109.877 2
 0 -5 0 -56.3057 103.494 1
 0 -5 1 4558.88 366.103 1
 0 -5 1 3872.18 361.402 2
 0 -5 -1 3776.64 406.377 1
 0 -5 -2 7364.25 601.491 1
 0 -5 -3 3813.82 450.598 1
 0 -5 -4 368.071 148.371 1
 0 -5 -5 2620.1 413.912 1
 0 -5 -6 23569.5 1318.55 1
 0 -5 -7 1688.26 370.451 1
 0 -5 -8 2075.75 440.893 1
 0 -5 -9 303.028 192.917 1
 0 -5 10 -38.1207 120.749 3
 0 -5 -10 96.781 131.289 1
 0 -5 11 160.594 95.6497 3
 0 -5 -11 -238.403 205.12 1
 0 -5 12 3926.52 385.816 3
 0 -5 -12 4014.87 657.265 1
 0 -5 13 374.276 154.708 3
 0 5 -13 463.2 138.056 8
 0 -5 -13 117.483 191.853 1
 0 -5 14 11702.6 680.624 3
 0 5 -14 11520.6 573.653 8
 0 -5 -14 11328.5 1116.79 1
 0 -5 15 5316.08 467.704 3
 0 5 -15 5026.93 395.956 8
 0 -5 16 317.818 159.078 3
 0 5 -16 -2.21962 76.8001 8
 0 -5 17 1344.47 244.866 3
 0 5 -17 1477.79 226.596 8
 0 -5 18 6950.96 513.508 3
 0 5 -18 6758.42 464.112 8
 0 -5 19 53.8392 87.2347 3
 0 5 -19 126.852 100.999 8
 0 -5 20 1037 184.697 3
 0 -5 21 148.527 81.1888 3
 0 -5 22 97.3732 79.0466 6
 0 -5 23 13.5862 61.4502 6
 0 -6 -2 34963 1396.75 1
 0 -6 -3 2706.02 425.659 1
 0 -6 -4 6623.1 672.515 1
 0 -6 -5 420.889 212.266 1
 0 -6 -6 -185.565 161.622 1
 0 -6 6 525.058 156.678 3
 0 -6 -7 -53.1247 135.355 1
 0 -6 7 132.623 100.339 3
 0 -6 -8 446.466 213.43 1
 0 -6 8 645.36 158.568 3
 0 -6 -9 3529.55 595.556 1
 0 -6 9 3731.55 372.993 3
 0 -6 -10 3661.48 609.104 1
 0 -6 10 3491.08 380.064 3
 0 -6 -11 1109.84 317.697 1
 0 -6 11 1029.94 218.556 3
 0 -6 12 792.761 227.778 3
 0 -6 13 4425.05 446.478 3
 0 -6 14 1569.79 255.36 3
 0 -6 15 1078.15 225.513 3
 0 -6 16 3060.8 362.019 3
 0 -6 17 35.8844 88.2589 3
 0 -6 18 839.053 185.798 3
 0 -6 19 189.075 106.813 3
 0 -6 19 -61.8484 94.0357 7
 0 -6 20 5.32762 62.8973 3
 0 -6 20 40.8883 67.488 7
 0 -6 20 57.3113 77.6388 6
 0 -6 21 601.243 106.594 3
 0 -6 21 648.285 112.757 6
 0 -7 0 54.1778 75.359 3
 0 -7 1 1310.37 206.446 3
 0 -7 -1 1562.58 215.933 3
 0 -7 -2 927.023 154.17 3
 0 -7 2 1209.75 204.975 3
 0 -7 -3 -49.9963 110.116 3
 0 -7 3 55.8476 104.694 3
 0 -7 4 905.233 202.525 3
 0 -7 -5 -809.507 253.789 1
 0 -7 5 -74.53 108.794 3
 0 -7 -6 -96.6879 131.356 1
 0 -7 6 973.515 213.298 3
 0 -7 -7 5076.13 625.06 1
 0 -7 7 5818.47 496.393 3
 0 -7 -8 458.915 238.528 1
 0 -7 8 787.417 206.455 3
 0 -7 9 431.601 171.566 3
 0 -7 10 1580.15 279.859 3
 0 -7 11 5808.63 532.905 3
 0 -7 12 1049.7 247.464 3
 0 -7 13 2051.42 322.855 3
 0 -7 14 106.844 123.121 3
 0 -7 15 254.131 145.768 3
 0 -7 16 131.094 120.834 3
 0 -7 17 188.052 126.777 3
 0 -7 18 426.202 134.901 3
 0 -7 18 306.496 115.693 7
 0 -7 19 96.7956 78.4798 3
 0 -7 19 332.33 115.494 7
 0 -7 20 175.574 72.8128 3
 0 -7 20 236.781 70.9682 7
 0 -8 0 6603.01 504.818 3
 0 -8 1 1414.99 246.702 3
 0 -8 -1 1284.38 194.81 3
 0 -8 2 6102.43 482.892 3
 0 -8 -2 6244.05 453.935 3
 0 -8 -3 152.548 76.7454 3
 0 -8 3 -118.608 138.461 3
 0 -8 4 2049.03 293.163 3
 0 -8 5 275.203 131.728 3
 0 -8 6 6350.49 533.146 3
 0 -8 7 812.651 213.454 3
 0 -8 8 413.45 169.854 3
 0 -8 9 1878.87 302.297 3
 0 -8 10 310.864 138.699 3
 0 -8 11 148.356 135.985 3
 0 -8 12 31.7948 118.987 3
 0 -8 13 263.123 145.468 3
 0 -8 14 1280.72 244.208 3
 0 -8 15 367.867 139.037 3
 0 -8 16 195.514 103.734 3
 0 -8 16 127.336 129.42 7
 0 -8 17 280.663 88.7974 3
 0 -8 17 430.044 130.153 7
 0 -8 18 1305.19 155.191 3
 0 -8 18 1635.08 173.114 7
 0 -9 0 -1.6794 115.476 3
 0 -9 1 537.787 157.053 3
 0 -9 -1 145.838 82.5122 3
 0 -9 2 4211.58 395.659 3
 0 -9 -2 4469.21 370.166 3
 0 -9 3 77.7515 120.36 3
 0 -9 4 196.612 114.756 3
 0 -9 4 329.414 113.988 7
 0 -9 5 286.086 142.333 3
 0 -9 5 251.307 118.897 7
 0 -9 6 191.575 146.544 3
 0 -9 7 379.421 139.614 3
 0 -9 8 2764.65 343.01 3
 0 -9 9 1631.51 274.348 3
 0 -9 10 104.072 120.298 3
 0 -9 11 1076.49 207.047 3
 0 -9 11 1003.4 219.536 7
 0 -9 12 271.817 122.348 3
 0 -9 12 275.026 134.769 7
 0 -9 13 -37.0801 79.3054 3
 0 -9 13 -19.6412 80.6338 7
 0 -9 14 17.7997 70.5023 3
 0 -9 14 -6.78407 79.6474 7
 0 -9 15 504.001 113.963 3
 0 -9 15 546.704 132.502 7
 0 -9 16 -55.6066 50.9921 3
 0 -9 16 28.8081 49.7456 7
 0 -10 0 355.404 106.603 3
 0 -10 -1 756.22 137.746 3
 0 -10 1 680.705 140.895 3
 0 -10 2 1065.02 179.028 3
 0 -10 3 281.767 116.867 3
 0 -10 4 -138.017 94.7054 3
 0 -10 5 73.9458 80.3295 3
 0 -10 6 317.152 115.805 3
 0 -10 6 350.007 98.0617 7
 0 -10 7 6.67133 76.8692 3
 0 -10 7 -32.557 72.8896 7
 0 -10 8 3.82191 73.9293 3
 0 -10 8 -8.15387 53.6785 7
 0 -10 9 174.455 86.2614 3
 0 -10 9 119.579 80.6538 7
 0 -10 10 417.487 111.705 3
 0 -10 10 306.101 96.1067 7
 0 -10 11 961.149 144.632 3
 0 -10 11 1000.01 144.697 7
 0 -10 12 312.262 86.5122 3
 0 -10 12 41.5886 58.375 7
 0 -10 13 129.311 53.3364 3
 -1 0 25 -31.4607 54.3066 6
 -1 0 24 44.2006 81.2027 6
 1 0 -23 -93.5042 148.764 8
 -1 0 23 -79.9745 94.6554 6
 1 0 -22 -107.053 156.904 8
 -1 0 22 33.636 102.322 6
 1 0 -21 22.3736 145.289 8
 1 0 -20 2515.01 398.721 8
 1 0 -19 -159.364 156.282 8
 1 0 -18 11132.1 750.319 8
 1 0 -17 24.4718 110.668 8
 1 0 -16 292.87 145.859 8
 1 0 -13 -257.92 124.335 1
 1 0 -12 9723.59 647.618 1
 1 0 -11 -62.6787 100.894 1
 1 0 -10 37509.7 1160.78 1
 1 0 -10 40297.4 1629.5 2
 1 0 -9 39.9659 138.331 2
 1 0 -9 35.9504 103.465 1
 1 0 -8 11563.4 764.724 2
 1 0 -7 -8.44177 117.099 2
 1 0 -6 9430.88 561.978 2
 1 0 -5 2.45399 87.5674 2
 1 0 -4 5919.36 339.458 2
 1 0 -3 2.90866 49.7146 2
 1 0 -2 1068.4 96.9821 2
 1 0 -1 -1.46218 14.7706 2
 -1 0 -1 0.4693 16.3784 1
 -1 0 -2 1263.11 100.872 1
 -1 0 -3 40.2415 51.9063 1
 -1 0 -3 39.6698 60.2725 2
 -1 0 -4 142.742 91.7862 2
 -1 0 -4 157.032 84.5268 1
 -1 0 -5 -40.5169 90.9389 2
 -1 0 -5 48.8675 76.696 1
 -1 0 -6 1745.92 209.377 1
 -1 0 -6 1720.43 257.558 2
 -1 0 -7 110.782 92.9173 1
 -1 0 -8 124.137 87.0447 1
 -1 0 -9 32.9686 92.6152 1
 -1 0 -10 1544.61 243.507 1
 -1 0 -11 19.9032 81.3006 1
 -1 0 -12 3098.64 374.392 1
 -1 0 -13 -447.415 159.76 1
 -1 0 -15 18.7259 107.843 8
 -1 0 -16 152.717 106.701 8
 -1 0 -17 62.9707 111.754 8
 -1 0 -18 418.753 191.314 8
 -1 0 -19 -40.8892 121.88 8
 -1 0 -20 1879.42 346.205 8
 -1 0 -21 -91.1836 166.281 8
 -1 0 -22 1474.35 288.987 8
 1 0 22 1668.64 282.785 6
 -1 0 -23 -60.2262 125.743 8
 1 0 23 67.1226 93.3529 6
 1 0 24 639.576 146.709 6
 1 0 25 -152.081 75.2433 6
 -1 -1 26 79.8976 50.833 6
 -1 -1 25 1198.88 187.762 6
 1 1 -24 432.596 163.888 8
 -1 -1 24 422.21 153.437 6
 -1 1 24 167.67 66.9148 6
 1 1 -23 17.6948 124.742 8
 -1 1 23 -0.79963 70.2618 6
 -1 -1 23 4.94155 91.1012 6
 1 1 -22 260.373 163.993 8
 1 -1 -22 77.2099 137.074 8
 -1 1 22 305.219 128.485 6
 1 1 -21 672.612 241.419 8
 1 -1 -21 381.433 178.737 8
 -1 1 21 728.484 189.928 6
 1 -1 -20 5251.79 574.192 8
 1 1 -20 5724.4 553.62 8
 -1 1 20 6133.21 528.803 6
 1 -1 -19 -130.166 161.204 8
 1 1 -19 144.787 146.192 8
 1 1 -18 406.622 180.007 8
 1 -1 -18 322.668 119.588 8
 1 -1 -17 66.1179 135.099 8
 1 1 -17 352.796 133.39 8
 1 1 -16 3199.28 351.617 8
 1 -1 -16 3131.9 380.726 8
 1 1 -15 1599.27 224.13 8
 1 -1 -15 2051.66 334.429 8
 1 -1 -14 655.517 199.951 1
 1 -1 -13 4248.52 523.036 1
 1 -1 -12 4577.66 513.438 1
 1 -1 -12 4962.68 638.79 2
 1 -1 -11 6129.4 565.285 1
 1 -1 -11 6484.32 694.605 2
 1 -1 -10 19744.3 967.489 1
 1 1 -10 18616.5 650.831 1
 1 -1 -10 19578.9 1113.84 2
 1 -1 -9 666.387 212.962 2
 1 1 -9 625.522 114.156 1
 1 1 -8 1726.49 168.538 1
 1 -1 -8 1789.23 296.524 2
 1 -1 -7 16026.1 777.978 2
 1 1 -7 14987.1 464.613 1
 1 1 -6 25628.4 534.38 1
 1 -1 -6 26978.1 916.91 2
 1 -1 -5 7036.86 419.058 2
 1 1 -5 6427.86 225.322 1
 1 -1 -4 48077 951.456 2
 1 1 -4 46455.5 461.725 1
 1 -1 -3 34.26 52.0979 2
 1 -1 -2 15977.1 422.123 2
 1 -1 -1 20258.5 454.595 2
 -1 -1 1 19545.3 276.341 1
 -1 -1 -1 28889.6 368.055 2
 -1 -1 -2 3552.22 175.222 2
 -1 -1 -3 4633.22 247.512 2
 -1 1 -3 4747.79 170.832 1
 -1 1 -4 36560.9 548.72 1
 -1 -1 -4 35407 814.644 2
 -1 -1 -5 35074.3 936.529 2
 -1 1 -5 33815.9 599.191 1
 -1 -1 -6 9057.42 541.407 2
 -1 1 -6 9085.21 351.974 1
 -1 -1 -7 21595.9 914.214 2
 -1 -1 -7 21248 887.584 1
 -1 -1 -8 351.108 180.608 1
 -1 -1 -8 247.469 155.215 2
 -1 1 -8 215.014 80.3177 1
 -1 -1 -9 4502.32 498.388 2
 -1 1 -9 4472.52 325.281 1
 -1 -1 -9 4838.47 480.988 1
 -1 -1 -10 5634.85 542.973 1
 -1 1 -10 5669.86 385.689 1
 -1 1 -11 56519.1 1250.53 1
 -1 -1 -11 57476.3 1763.68 1
 -1 -1 -12 422.185 158.068 1
 -1 -1 -13 1994.61 338.967 1
 -1 -1 -14 275.612 130.037 1
 -1 -1 -15 1106.16 281.899 1
 -1 1 -15 911.558 194.15 8
 -1 -1 -15 889.327 195.046 8
 -1 -1 -16 484.221 202.672 8
 -1 1 -16 585.909 254.242 8
 -1 1 -17 1548.27 269.593 8
 -1 -1 -17 1165.09 242.698 8
 -1 1 -18 300.678 180.769 8
 -1 -1 -18 240.559 170.845 8
 -1 -1 -19 2573.86 412.881 8
 -1 1 -19 2489.67 382.809 8
 -1 1 -20 1123.88 290.572 8
 -1 -1 -20 635.173 236.472 8
 -1 -1 -21 1665.72 314.394 8
 -1 1 -21 1801.05 323.644 8
 1 1 21 1856.62 286.227 6
 -1 -1 -22 862.785 269.37 8
 -1 1 -22 727.232 225.182 8
 1 1 22 1064.4 205.141 6
 -1 1 -23 -56.4107 141.772 8
 1 1 23 22.2083 69.528 6
 1 -1 23 175.735 128.764 6
 -1 1 -24 349.288 125.516 8
 1 -1 24 816.104 178.131 6
 1 -1 25 718.441 135.095 6
 -1 -2 26 28.3295 50.1884 6
 -1 -2 25 2210.82 246.445 6
 1 2 -24 126.304 91.1249 8
 -1 -2 24 301.038 139.319 6
 1 2 -23 3143.6 351.605 8
 -1 -2 23 3742.38 412.397 6
 1 2 -22 111.733 130.223 8
 1 2 -21 2650.45 352.09 8
 1 2 -20 408.474 180.161 8
 1 -2 -20 143.301 167.043 8
 -1 -2 19 395.153 128.952 3
 1 2 -19 451.096 184.571 8
 1 -2 -19 174.05 152.08 8
 -1 2 19 230.02 89.8847 6
 -1 -2 18 303.175 122.678 3
 1 2 -18 551.601 189.01 8
 1 -2 -18 -114.918 190.705 8
 -1 2 18 159.08 95.4255 6
 -1 -2 17 -87.4315 104.882 3
 1 2 -17 12.3632 85.5889 8
 1 -2 -17 -74.4389 160.649 8
 -1 -2 16 -90.5636 90.3299 3
 1 2 -16 -13.9947 93.2209 8
 1 -2 -16 -35.9055 137.372 8
 1 -2 -16 -362.1 186.448 1
 -1 -2 15 -25.1634 65.9012 3
 1 -2 -15 352.7 192.389 8
 1 2 -15 327.103 143.799 8
 1 -2 -15 395.281 156.264 1
 1 -2 -14 -382.918 201.068 1
 1 -2 -13 3296.55 496.441 1
 1 -2 -13 3073.39 523.629 2
 1 -2 -12 15457.7 1094.96 2
 1 -2 -12 15701.7 1054.4 1
 1 -2 -11 12385.8 923.427 2
 1 -2 -11 12407.7 903.388 1
 1 -2 -10 927.899 247.677 2
 1 -2 -9 3027.41 401.605 2
 1 -2 -8 9877.86 671.129 2
 1 -2 -7 5170.72 445.543 2
 1 -2 -6 2943.71 311.032 2
 1 -2 -5 2708.18 276.729 2
 1 -2 -4 97076.5 1456.38 2
 1 -2 -3 7705.34 384.063 2
 -1 -2 2 47318.9 551.335 1
 1 -2 -2 51234.4 966.754 2
 -1 -2 -1 123765 1144.33 2
 -1 -2 -2 49820 756.114 2
 -1 -2 -3 46061.1 805.291 2
 -1 -2 -4 49633.7 962.17 2
 -1 -2 -5 205918 2199.54 2
 -1 -2 -6 3146.52 310.331 2
 -1 -2 -7 12687.1 681.296 2
 -1 -2 -8 7281.01 563.378 2
 -1 -2 -8 8862.2 687.642 1
 -1 -2 -9 -95.5894 156.76 1
 -1 -2 -9 20.7851 125.919 2
 -1 -2 -10 1520.11 324.256 1
 -1 -2 -10 1547.51 313.512 2
 -1 -2 -11 17932.1 1107.93 1
 -1 -2 -11 18143.3 1106.11 2
 -1 -2 -12 12347.5 948.575 1
 -1 -2 -13 794.995 261.215 1
 -1 -2 -14 -71.7648 177.171 1
 -1 -2 -15 365.212 150.965 8
 -1 2 -15 416.359 146.156 8
 -1 -2 -15 845.802 290.974 1
 -1 2 -16 99.604 87.1802 8
 -1 -2 -16 -32.7628 122.824 8
 -1 -2 -17 944.185 233.243 8
 -1 2 -17 1261.79 244.755 8
 -1 -2 -18 164.682 130.5 8
 -1 2 -18 208.496 158.317 8
 -1 2 -19 4236.74 451.013 8
 -1 -2 -19 3761.64 491.034 8
 -1 2 -20 285.361 164 8
 -1 -2 -20 1.35576 179.252 8
 -1 2 -21 399.767 165.187 8
 -1 2 -22 791.195 201.606 8
 -1 2 -23 368.417 150.067 8
 -1 2 -24 407.824 144.043 8
 1 -2 24 327.223 114.798 6
 1 -2 25 117.779 68.9979 6
 -1 -3 25 -3.63849 63.4869 6
 1 3 -24 31.9762 62.3262 8
 -1 -3 24 33.5294 115.77 6
 1 3 -23 -62.4874 98.6666 8
 -1 -3 23 10.1983 94.9895 6
 1 3 -22 1686.94 250.626 8
 1 3 -21 560.645 170.467 8
 -1 -3 20 2618 308.627 3
 1 3 -20 2218.38 302.149 8
 -1 -3 19 5032.37 434.266 3
 1 3 -19 5537.26 483.868 8
 -1 -3 18 2250.91 291.332 3
 1 3 -18 2677.47 342.174 8
 -1 -3 17 18375 831.247 3
 1 3 -17 18450.8 840.246 8
 1 -3 -17 17538.7 1204.2 1
 -1 -3 16 695.728 162.649 3
 1 3 -16 606.875 143.145 8
 1 -3 -16 754.714 279.935 8
 1 -3 -16 227.219 184.525 1
 -1 -3 15 -165.22 96.33 3
 1 -3 -15 109.432 115.077 8
 1 3 -15 29.7168 75.3303 8
 -1 -3 14 5019.51 376.27 3
 1 -3 -14 4339.87 447.988 8
 1 3 -14 4714.21 351.084 8
 1 -3 -14 4503.01 641.886 1
 1 -3 -13 311.278 159.605 1
 1 -3 -13 826.871 279.874 2
 1 -3 -12 1633.92 360.889 2
 1 -3 -12 2129.73 428.261 1
 1 -3 -11 1081.18 275.196 2
 1 -3 -11 1293.16 322.088 1
 1 -3 -10 7337.58 657.247 2
 1 -3 -9 375.438 161.207 2
 1 -3 -8 60112.9 1633.76 2
 1 -3 -7 3193.36 353.234 2
 1 -3 -6 3341.84 343.955 2
 1 -3 -5 2311.11 272.018 2
 1 -3 -4 29872.4 900.913 2
 1 -3 -3 25052.9 785.264 2
 -1 -3 3 23956.5 404.02 1
 -1 -3 2 24199.8 559.143 1
 1 -3 -2 25727.9 796.949 2
 1 -3 -1 5996.28 396.227 2
 -1 -3 -1 40251.5 828 2
 -1 -3 -2 41469.2 814.882 2
 -1 -3 -3 213.402 77.2159 2
 -1 -3 -4 32826.8 821.247 2
 -1 -3 -5 981.135 159.843 2
 -1 -3 -6 20720.7 782.238 2
 -1 -3 -7 5861.55 451.468 2
 -1 -3 -8 40189.1 1620.27 1
 -1 -3 -8 40151.8 1308.46 2
 -1 -3 -9 974.51 228.701 2
 -1 -3 -9 1040.57 295.676 1
 -1 -3 -10 4819.25 619.134 1
 -1 -3 -10 3772.8 470.259 2
 -1 -3 -11 7267.86 769.286 1
 -1 -3 -11 7254.11 689.785 2
 -1 -3 -12 116.096 133.914 1
 -1 -3 -13 8448.89 855.085 1
 1 -3 14 2276.18 259.809 3
 -1 -3 -14 1676.4 279.926 8
 -1 3 -14 2252.11 262.127 8
 -1 -3 -14 1364.51 358.286 1
 1 -3 15 983.402 169.905 3
 -1 3 -15 1002.1 195.472 8
 -1 -3 -15 785.442 196.534 8
 -1 -3 -15 537.983 260.367 1
 1 -3 16 1049.24 190.59 3
 -1 -3 -16 793.631 204.048 8
 -1 3 -16 866.157 190.559 8
 -1 -3 -16 478.478 190.164 1
 1 -3 17 20018.3 816.369 3
 -1 3 -17 20735.7 902.498 8
 -1 -3 -17 18334.3 1034.49 8
 1 -3 18 -37.0496 107.998 3
 -1 3 -18 186.867 143.871 8
 1 -3 19 6437.12 458.592 3
 -1 3 -19 7418.71 572.894 8
 -1 3 -20 -115.684 127.907 8
 -1 3 -21 2913.36 347.615 8
 -1 3 -22 74.0189 92.4657 8
 -1 3 -23 -299.297 120.786 8
 -1 3 -24 -77.1739 82.0454 8
 1 -3 24 86.4868 93.2769 6
 1 -3 25 159.446 79.2224 6
 -1 -4 24 346.237 105.123 6
 -1 -4 23 80.1739 84.617 6
 1 4 -22 978.708 165.568 8
 -1 -4 21 -29.5819 76.9818 3
 1 4 -21 -94.2254 91.4961 8
 -1 -4 20 523.241 149.699 3
 1 4 -20 546.069 151.783 8
 -1 -4 19 259.28 108.674 3
 1 4 -19 411.773 133.99 8
 -1 -4 18 7710.06 545.852 3
 1 4 -18 8782.94 570.573 8
 -1 -4 17 1244.16 236.975 3
 1 4 -17 1700.42 254.972 8
 -1 -4 16 2871.6 341.661 3
 1 4 -16 3821.09 362.011 8
 -1 -4 15 394.878 137.249 3
 1 4 -15 233.607 97.1789 8
 1 -4 -15 49.7228 199.442 1
 -1 -4 14 57.9573 88.2181 3
 1 4 -14 278.657 91.6329 8
 1 -4 -14 98.8726 193.935 1
 -1 -4 13 650.692 158.025 3
 1 -4 -13 372.93 174.044 1
 -1 -4 12 104.23 89.2387 3
 1 -4 -12 82.451 143.039 1
 1 -4 -11 8585.54 747.44 2
 1 -4 -11 8233.81 889.086 1
 1 -4 -10 486.597 183.602 2
 1 -4 -10 698.07 290.51 1
 1 -4 -9 16548.4 927.923 2
 1 -4 -8 14312.1 815.151 2
 1 -4 -7 1778.93 273.03 2
 1 -4 -6 4721.26 425.346 2
 1 -4 -5 7111.53 484.914 2
 1 -4 -4 25367.3 876.472 2
 -1 -4 3 33128.5 594.285 1
 1 -4 -3 36137.3 1035.05 2
 -1 -4 2 7129.13 363.206 1
 1 -4 -2 7524.04 484.051 2
 -1 -4 1 10427.5 507.7 1
 1 -4 -1 12675.4 646.03 2
 -1 -4 0 287.536 93.7742 2
 -1 -4 0 369.264 129.457 1
 -1 -4 -1 83.4381 48.8435 2
 -1 -4 -2 40.9457 81.659 2
 -1 -4 -3 34034.3 827.467 2
 -1 -4 -4 182.5 75.283 2
 -1 -4 -5 1809.44 217.498 2
 -1 -4 -6 5402.27 602.214 1
 -1 -4 -6 5757.21 420.139 2
 -1 -4 -7 12694 675.292 2
 -1 -4 -7 11933.3 909.239 1
 -1 -4 -8 -30.7653 157.199 1
 -1 -4 -8 174.707 110.066 2
 -1 -4 -9 14931.9 838.716 2
 -1 -4 -9 14547.5 1106.81 1
 -1 -4 -10 426.431 249.279 1
 -1 -4 -10 101.386 96.6421 2
 -1 -4 -11 17241 1273.15 1
 -1 -4 -11 17807.2 1005.88 2
 1 -4 12 2124.89 257.938 3
 -1 -4 -12 2268.23 487.902 1
 1 -4 13 2309.33 284.293 3
 -1 4 -13 2373.75 257.481 8
 -1 -4 -13 1495.15 374.36 1
 1 -4 14 583.797 147.942 3
 -1 4 -14 374.63 143.412 8
 1 -4 15 860.533 188.218 3
 -1 4 -15 752.103 176.692 8
 -1 -4 -15 1128.86 390.343 1
 1 -4 16 430.858 151.66 3
 -1 4 -16 221.306 94.1182 8
 1 -4 17 46.7018 90.7999 3
 -1 4 -17 257.9 142.3 8
 1 -4 18 420.668 152.38 3
 -1 4 -18 191.593 95.4968 8
 1 -4 19 -19.1855 83.7192 3
 -1 4 -19 73.3592 96.3588 8
 1 -4 20 117.863 92.0286 3
 -1 4 -20 65.0545 100.016 8
 -1 4 -21 878.371 172.818 8
 -1 4 -22 467.472 130.803 8
 -1 4 -23 -45.7854 83.8473 8
 1 -4 23 94.3332 83.0373 6
 1 -4 24 97.7746 74.1702 6
 -1 -5 23 549.424 112.096 6
 -1 -5 22 323.518 105.219 6
 -1 -5 21 272.547 108.215 3
 -1 -5 20 -3.16609 83.0091 3
 -1 -5 19 205.956 117.448 3
 -1 -5 18 269.867 142.581 3
 -1 -5 17 3296.17 373.58 3
 -1 -5 16 2394.99 331.711 3
 -1 -5 15 1029.94 239.302 3
 -1 -5 14 11435.2 678.856 3
 1 -5 -14 11369.6 1090.55 1
 -1 -5 13 18618.2 850.628 3
 1 -5 -13 19146.6 1451.53 1
 -1 -5 12 193.987 107.363 3
 1 -5 -12 221.849 196.024 1
 -1 -5 11 37.1753 89.2399 3
 1 -5 -11 4.92453 217.398 1
 -1 -5 10 381.266 144.454 3
 1 -5 -10 284.701 190.481 1
 1 -5 -9 6.36148 214.281 1
 1 -5 -8 401.154 204.417 1
 1 -5 -3 1476.24 229.259 2
 1 -5 -2 -101.278 108.836 2
 -1 -5 1 16569.3 695.412 1
 1 -5 -1 19137.7 836.263 2
 -1 -5 0 1134.8 211.647 1
 1 -5 0 1434.44 246.198 2
 1 -5 1 19399.9 771.97 1
 -1 -5 -1 20102.8 918.445 1
 -1 -5 -2 13579.5 825.192 1
 -1 -5 -3 1366.65 277.496 1
 -1 -5 -4 5554.37 580.758 1
 -1 -5 -5 4907.31 583.942 1
 -1 -5 -6 -113.853 158.125 1
 -1 -5 -7 3507.12 525.651 1
 -1 -5 -8 290.454 212.588 1
 -1 -5 -9 8041.03 873.015 1
 1 -5 10 1249.63 216.003 3
 -1 -5 -10 1650.3 438.768 1
 1 -5 11 585.463 159.838 3
 -1 5 -11 434.461 117.434 8
 -1 -5 -11 476.45 184.056 1
 1 -5 12 503.414 162.984 3
 -1 5 -12 374.742 106.213 8
 -1 -5 -12 215.846 177.06 1
 1 -5 13 460.343 161.88 3
 -1 5 -13 565.453 141.495 8
 -1 -5 -13 655.711 323.854 1
 1 -5 14 147.809 120.194 3
 -1 5 -14 361.861 139.486 8
 1 -5 15 954.54 223.863 3
 -1 5 -15 703.816 170.073 8
 1 -5 16 6428.56 504.949 3
 -1 5 -16 6067.74 451.565 8
 1 -5 17 5060.82 451.987 3
 -1 5 -17 5112.94 421.546 8
 1 -5 18 69.0736 82.1129 3
 -1 5 -18 -50.1521 106.873 8
 1 -5 19 1536.42 231.782 3
 -1 5 -19 1309.74 208.029 8
 1 -5 20 514.85 137.912 3
 -1 5 -20 635.048 141.668 8
 1 -5 21 284.727 85.3951 3
 1 -5 22 241.689 99.8315 6
 1 -5 23 6.21644 54.0828 6
 -1 -6 21 99.3913 63.0612 3
 -1 -6 21 78.7643 44.8149 6
 -1 -6 20 672.016 139.593 3
 -1 -6 20 740.128 135.011 7
 -1 -6 20 459.206 128.122 6
 -1 -6 19 74.0177 84.5113 3
 -1 -6 19 -51.8764 86.7027 7
 -1 -6 18 1052.19 206.472 3
 -1 -6 17 -144.274 119.545 3
 -1 -6 16 4139.73 421.395 3
 -1 -6 15 1951.5 304.795 3
 -1 -6 14 -33.6377 114.607 3
 -1 -6 13 103.696 98.1302 3
 -1 -6 12 2659.56 360.871 3
 1 -6 -11 78.88 162.868 1
 -1 -6 11 81.2903 111.934 3
 1 -6 -10 660 240.463 1
 -1 -6 10 885.913 200.179 3
 1 -6 -9 7996.52 878.268 1
 -1 -6 9 7484.39 534.033 3
 1 -6 -8 2064.38 444.056 1
 -1 -6 8 2182.46 287.445 3
 1 -6 -7 4331.86 620.653 1
 -1 -6 7 4713.37 395.618 3
 1 -6 -6 601.048 207.73 1
 -1 -6 6 865.461 170.276 3
 1 -6 -5 2813.02 452.302 1
 1 -6 -4 -149.088 204.624 1
 1 -6 -3 2848.08 427.439 1
 1 -6 -2 882.289 226.319 1
 -1 -6 -2 714.877 181.717 1
 -1 -6 -3 4866.68 544.594 1
 -1 -6 -4 7676.42 734.387 1
 -1 -6 -5 367.227 207.753 1
 -1 -6 -6 265.725 181.22 1
 1 -6 6 -110.055 85.387 3
 -1 -6 -7 760.477 287.414 1
 1 -6 7 1128.24 209.193 3
 -1 -6 -8 1164.88 298.408 1
 1 -6 8 2222.75 299.223 3
 -1 -6 -9 -278.785 227.911 1
 1 -6 9 -4.2926 82.2449 3
 -1 -6 -10 553.912 210.811 1
 1 -6 10 762.431 197.717 3
 -1 -6 -11 1052.05 346.975 1
 1 -6 11 569.219 166.833 3
 1 -6 12 139.002 133.169 3
 1 -6 13 1765.21 296.839 3
 1 -6 14 1075.36 228.711 3
 1 -6 15 429.1 163.261 3
 1 -6 16 163.45 119.99 3
 1 -6 17 634.587 166.842 3
 1 -6 18 -118.339 99.0329 3
 1 -6 19 1259.38 196.774 3
 1 -6 20 -94.3314 85.9437 3
 1 -6 20 117.994 79.1514 7
 1 -6 21 -41.288 56.1867 3
 1 -6 21 -53.8145 58.2493 6
 -1 -7 20 1155.12 146.858 3
 -1 -7 20 928.87 111.277 7
 -1 -7 19 -88.4484 83.2324 3
 -1 -7 19 -129.568 78.8042 7
 -1 -7 18 -39.0288 96.7742 3
 -1 -7 18 197.935 103.044 7
 -1 -7 17 1184.65 217.238 3
 -1 -7 16 1185.06 235.563 3
 -1 -7 15 55.0071 103.165 3
 -1 -7 14 344.017 180.312 3
 -1 -7 13 664.638 200.887 3
 -1 -7 12 -41.9194 120.835 3
 -1 -7 11 274.049 160.979 3
 -1 -7 10 586.077 191.159 3
 -1 -7 9 9265.38 645.398 3
 1 -7 -8 165.242 156.554 1
 -1 -7 8 573.813 185.425 3
 1 -7 -7 -736.214 270.971 1
 -1 -7 7 94.9478 100.078 3
 1 -7 -6 4727.22 614.595 1
 -1 -7 6 5773.34 478.225 3
 1 -7 -5 -801.837 254.224 1
 -1 -7 5 273.711 144.548 3
 -1 -7 4 2041.14 274.323 3
 -1 -7 3 1993.82 265.626 3
 1 -7 -3 2106.15 245.722 3
 1 -7 -2 -168.934 134.259 3
 -1 -7 2 264.832 97.4063 3
 -1 -7 1 596.379 144.768 3
 1 -7 -1 498.529 120.742 3
 1 -7 0 521.198 125.432 3
 -1 -7 0 237.127 70.9125 3
 1 -7 1 1713.55 249.057 3
 -1 -7 -1 1835.94 228.73 3
 -1 -7 -2 2020.76 219.913 3
 1 -7 2 2162.81 278.615 3
 1 -7 3 1.19964 100.009 3
 1 -7 4 978.647 216.214 3
 -1 -7 -5 6422.88 670.354 1
 1 -7 5 8136.11 567.486 3
 1 -7 6 148.339 91.173 3
 -1 -7 -7 4843.15 624.252 1
 1 -7 7 6374.16 532.558 3
 -1 -7 -8 -141.52 155.504 1
 1 -7 8 166.897 122.916 3
 1 -7 9 274.189 163.062 3
 1 -7 10 59.8451 105.112 3
 1 -7 11 410.22 175.952 3
 1 -7 12 74.5341 120.156 3
 1 -7 13 -34.0738 135.843 3
 1 -7 14 100.932 110.287 3
 1 -7 15 1780.94 282.502 3
 1 -7 16 181.013 126.56 3
 1 -7 17 208.275 89.3985 3
 1 -7 18 109.061 83.1125 3
 1 -7 18 106.826 106.97 7
 1 -7 19 2853.37 245.616 3
 1 -7 19 3743.49 280.561 7
 1 -7 20 526.081 87.8128 3
 1 -7 20 654.384 88.019 7
 -1 -8 18 619.673 112.975 3
 -1 -8 18 1013.58 164.419 7
 -1 -8 17 1055.2 168.326 3
 -1 -8 17 1509.95 209.252 7
 -1 -8 16 883.29 176.806 3
 -1 -8 16 1042.57 198.327 7
 -1 -8 15 -21.0578 82.4632 3
 -1 -8 15 26.5673 118.877 7
 -1 -8 14 226.512 132.511 3
 -1 -8 13 104.017 113.655 3
 -1 -8 12 2884.65 365.309 3
 -1 -8 11 825.079 202.737 3
 -1 -8 10 91.7899 126.633 3
 -1 -8 9 976.157 224.328 3
 -1 -8 8 2723.59 359.153 3
 -1 -8 7 6502.02 546.863 3
 -1 -8 6 4993.96 474.58 3
 -1 -8 5 624.187 166.927 3
 1 -8 -4 982.035 184.217 3
 -1 -8 4 1002.72 202.49 3
 1 -8 -3 3917.33 361.785 3
 -1 -8 3 4126.61 396.759 3
 -1 -8 2 7234.4 525.617 3
 1 -8 -2 7452.68 514.965 3
 1 -8 -1 -95.2469 129.076 3
 -1 -8 1 -89.122 111.057 3
 -1 -8 0 3052.16 329.548 3
 1 -8 0 2880.15 321.317 3
 -1 -8 -1 333.071 110.426 3
 1 -8 1 319.707 138.386 3
 -1 -8 -2 5076.85 390.287 3
 1 -8 2 4923.51 452.917 3
 1 -8 3 24802.9 1005.36 3
 1 -8 4 729.931 198.481 3
 1 -8 5 2024.7 315.712 3
 1 -8 6 4628.7 465.445 3
 1 -8 7 292.623 163.056 3
 1 -8 8 1838.91 310.351 3
 1 -8 9 8055.88 624.273 3
 1 -8 10 1514.56 300.066 3
 1 -8 11 545.299 192.492 3
 1 -8 12 10.6247 119.107 3
 1 -8 13 23.7985 101.15 3
 1 -8 14 154.186 93.9528 3
 1 -8 15 339.557 136.202 3
 1 -8 16 456.952 124.697 3
 1 -8 16 574.152 171.445 7
 1 -8 17 465.771 112.774 3
 1 -8 17 666.941 135.76 7
 1 -8 18 82.8357 59.5 3
 1 -8 18 117.282 87.0328 7
 -1 -9 16 -45.1843 47.2454 3
 -1 -9 16 -89.2259 64.8032 7
 -1 -9 15 -51.1012 70.3406 3
 -1 -9 15 -13.745 61.0234 7
 -1 -9 14 737.195 142.932 3
 -1 -9 14 671.544 142.897 7
 -1 -9 13 248.191 106.553 3
 -1 -9 13 243.72 104.809 7
 -1 -9 12 105.787 98.8491 3
 -1 -9 12 -12.5348 91.7674 7
 -1 -9 11 547.859 163.841 3
 -1 -9 11 178.059 109.928 7
 -1 -9 10 36.4521 100.967 3
 -1 -9 10 146.704 111.189 7
 -1 -9 9 3571.51 392.943 3
 -1 -9 9 4042.76 443.104 7
 -1 -9 8 518.829 170.841 3
 -1 -9 8 699.962 198.499 7
 -1 -9 7 1709.66 276.722 3
 -1 -9 7 2048.35 279.086 7
 -1 -9 6 99.1706 97.1909 3
 -1 -9 6 5.98923 104.573 7
 -1 -9 5 370.827 144.254 3
 -1 -9 5 354.707 112.733 7
 -1 -9 4 -39.4939 88.9622 3
 -1 -9 4 -40.0134 96.7007 7
 1 -9 -3 5797.42 426.37 3
 -1 -9 3 6309.25 495.327 3
 1 -9 -2 80.442 88.0552 3
 -1 -9 2 101.942 107.492 3
 1 -9 -1 65.9683 91.8404 3
 -1 -9 1 202.858 110.555 3
 -1 -9 0 1309.63 222.587 3
 1 -9 0 1249.74 225.717 3
 1 -9 1 5766.19 475.547 3
 -1 -9 -1 5349.83 404.74 3
 1 -9 2 8080.42 565.328 3
 1 -9 3 3282.62 373.852 3
 1 -9 4 -42.3723 107.397 3
 1 -9 5 29.6518 98.8648 3
 1 -9 6 242.562 155.114 3
 1 -9 7 103.397 111.457 3
 1 -9 8 471.504 163.869 3
 1 -9 9 715.291 202.929 3
 1 -9 10 -79.9489 119.005 3
 1 -9 11 304.727 137.147 3
 1 -9 12 629.596 174.873 3
 1 -9 12 679.542 178.752 7
 1 -9 13 112.278 93.5891 3
 1 -9 13 -110.152 83.8063 7
 1 -9 14 23.6169 79.2992 3
 1 -9 14 22.2814 84.6413 7
 1 -9 15 2466.05 219.455 3
 1 -9 15 2626.77 234.162 7
 1 -9 16 335.249 79.8639 3
 1 -9 16 644.168 104.689 7
 -1 -10 13 32.9695 42.1339 3
 -1 -10 12 100.064 70.786 3
 -1 -10 12 143.224 69.1677 7
 -1 -10 11 177.802 73.7574 3
 -1 -10 11 66.4698 85.8584 7
 -1 -10 10 59.5861 75.3235 3
 -1 -10 10 -0.16487 56.1148 7
 -1 -10 9 10.1979 68.7645 3
 -1 -10 9 -35.3013 67.0497 7
 -1 -10 8 492.061 126.156 3
 -1 -10 8 383.741 120.135 7
 -1 -10 7 826.537 161.735 3
 -1 -10 7 560.556 120.2 7
 -1 -10 6 758.621 159.028 3
 -1 -10 6 508.354 112.24 7
 -1 -10 5 668.924 156.567 3
 -1 -10 4 18.6136 77.2794 3
 -1 -10 3 94.9567 71.0188 3
 -1 -10 2 -35.4685 68.0839 3
 1 -10 -1 1168.9 174.364 3
 -1 -10 1 750.996 139.071 3
 -1 -10 0 -33.0644 85.1397 3
 1 -10 0 212.238 112.106 3
 1 -10 1 1873.9 237.425 3
 1 -10 2 1007.36 180.822 3
 1 -10 3 145.559 90.8013 3
 1 -10 4 -15.6059 76.7148 3
 1 -10 5 181.943 103.679 3
 1 -10 6 8.3029 84.1693 3
 1 -10 6 -157.835 78.4788 7
 1 -10 7 83.2241 86.6586 3
 1 -10 7 124.961 65.6423 7
 1 -10 8 241.956 109.331 3
 1 -10 8 27.472 59.0713 7
 1 -10 9 424.583 114.291 3
 1 -10 9 394.691 105.079 7
 1 -10 10 367.608 107.633 3
 1 -10 10 440.152 108.684 7
 1 -10 11 438.14 110.642 3
 1 -10 11 449.292 111.466 7
 1 -10 12 526.868 100.266 3
 1 -10 12 551.682 92.6664 7
 1 -10 13 59.5323 41.303 3
 1 -11 3 2159.78 152.622 3
 1 -11 4 300.075 69.5639 3
 1 -11 5 286.302 70.1875 3
 -2 0 26 2205.29 170.115 6
 -2 0 25 -107.47 79.2495 6
 -2 0 24 3375.7 334.089 6
 2 0 -23 -272.521 174.608 8
 -2 0 23 -19.737 91.5455 6
 2 0 -22 1913.98 331.405 8
 -2 0 22 2549.77 357.424 6
 2 0 -21 -62.8359 190.783 8
 2 0 -20 473.357 190.439 8
 2 0 -19 -97.0595 135.118 8
 2 0 -18 14504.6 840.973 8
 2 0 -17 96.9776 122.309 8
 2 0 -16 2934.02 344.581 8
 2 0 -13 69.9972 68.3049 1
 2 0 -12 -37.3239 143.576 1
 2 0 -11 83.9505 103.122 1
 2 0 -11 18.7953 120.786 2
 2 0 -10 8726.59 766.842 2
 2 0 -10 8693.37 555.797 1
 2 0 -9 21.9254 134.8 2
 2 0 -8 2029.8 334.43 2
 2 0 -7 0.27835 103.417 2
 2 0 -6 195.017 118.669 2
 2 0 -5 -49.6565 96.8424 2
 2 0 -4 21740.9 669.71 2
 2 0 -3 96.8658 55.1707 2
 2 0 -2 8592.06 275.251 2
 2 0 -1 -7.90399 23.1813 2
 -2 0 0 524.837 60.7529 1
 -2 0 -1 -1.33198 23.921 1
 -2 0 -2 12669.9 341.994 1
 -2 0 -3 7.72455 50.3161 1
 -2 0 -4 19474.4 562.07 1
 -2 0 -5 22.8128 67.8163 1
 -2 0 -6 2141.96 232.353 1
 -2 0 -7 -11.6729 71.1278 1
 -2 0 -8 -7.67409 88.2787 1
 -2 0 -9 15.241 73.9014 1
 -2 0 -10 1644.91 264.391 1
 -2 0 -11 125.645 111.599 1
 -2 0 -12 295.71 127.682 1
 -2 0 -13 -134.934 69.2918 1
 -2 0 -15 49.9246 101.659 8
 -2 0 -16 961.366 214.002 8
 -2 0 -17 -15.951 100.181 8
 -2 0 -18 38804.9 1410.97 8
 -2 0 -19 -49.9482 112.365 8
 -2 0 -20 5429.56 566.869 8
 -2 0 -21 -47.8014 183.2 8
 -2 0 -22 1273.67 275.359 8
 -2 0 -23 -166.848 145.806 8
 2 0 23 10.9217 100.229 6
 2 0 24 19.6858 72.2949 6
 2 0 25 -30.4331 59.0478 6
 -2 -1 26 111.975 66.1633 6
 -2 -1 25 3070.47 290.919 6
 -2 -1 24 1740.13 263.961 6
 -2 1 24 1424.67 197.377 6
 2 1 -23 2779.78 361.029 8
 -2 1 23 3098.92 328.053 6
 -2 -1 23 3111.34 380.599 6
 2 -1 -22 2376.15 385.181 8
 2 1 -22 2000.64 332.413 8
 -2 -1 22 2153.86 351.846 6
 -2 1 22 2461.49 323.667 6
 2 1 -21 11721.6 782.873 8
 2 -1 -21 11816.7 851.65 8
 -2 1 21 11993.5 718.23 6
 2 -1 -20 1608.93 296.195 8
 2 1 -20 1296.47 286.472 8
 -2 1 20 1681.05 280.454 6
 2 1 -19 197.41 145.394 8
 2 -1 -19 -73.0229 184.212 8
 -2 -1 18 2802.9 303.669 3
 2 -1 -18 2877.02 404.316 8
 2 1 -18 2394.72 332.626 8
 -2 -1 17 4239.94 356.082 3
 2 -1 -17 4411.63 462.175 8
 2 1 -17 4285.96 421.871 8
 -2 -1 16 1535.73 204.453 3
 2 1 -16 1695.43 265.602 8
 2 -1 -16 1775.54 296.725 8
 2 -1 -15 5130.39 571.869 1
 2 -1 -15 5255.83 448.353 8
 2 -1 -14 1955.96 361.501 1
 2 -1 -13 3800.78 471.241 1
 2 -1 -13 3681.41 571.722 2
 2 -1 -12 576.183 173.903 1
 2 -1 -12 701.304 270.828 2
 2 -1 -11 44046.4 1770.87 2
 2 1 -10 96.3937 70.7686 1
 2 -1 -10 302.985 205.16 2
 2 1 -9 2120.72 205.347 1
 2 -1 -9 2418.05 374.727 2
 2 -1 -8 4276.05 445.282 2
 2 1 -8 3919.95 261.012 1
 2 1 -7 1134.23 235.742 2
 2 -1 -7 1207.62 224.317 2
 2 1 -7 1012.84 121.214 1
 2 1 -6 313.692 124.891 2
 2 -1 -6 356.964 122.796 2
 2 -1 -5 60649 1236.61 2
 2 1 -5 58697.1 1289.39 2
 2 1 -4 10891.1 496.914 2
 2 -1 -4 10516.6 459.013 2
 2 -1 -3 6593.9 339.302 2
 2 1 -3 6741.91 323.494 2
 2 1 -2 5973.13 249.782 2
 2 -1 -2 5915.02 294.72 2
 -2 -1 2 6192.72 163.93 1
 -2 -1 1 40528.4 480.301 1
 -2 -1 0 3220.12 166.425 1
 -2 -1 -1 2150.02 165.958 1
 -2 -1 -1 1970.12 86.2839 2
 -2 1 -2 3483.8 181.752 1
 -2 -1 -2 3496.05 243.158 1
 -2 -1 -2 3049.55 160.461 2
 -2 -1 -3 5416.95 275.068 2
 -2 1 -3 5107.7 223.585 1
 -2 -1 -3 5787.68 343.516 1
 -2 -1 -4 12564.2 569.877 1
 -2 1 -4 12562.9 378.215 1
 -2 -1 -4 12331.9 484.895 2
 -2 1 -5 190.778 71.4961 1
 -2 -1 -5 137.639 102.714 1
 -2 -1 -5 230.989 92.6066 2
 -2 1 -6 57736.1 960.84 1
 -2 -1 -6 59097.8 1411.37 1
 -2 -1 -7 358.302 160.683 1
 -2 1 -7 205.728 72.2671 1
 -2 -1 -7 366.621 168.715 2
 -2 1 -8 845.836 149.899 1
 -2 -1 -8 1206.04 241.008 1
 -2 -1 -8 1006.21 234.006 2
 -2 -1 -9 177.176 135.559 1
 -2 1 -9 35.5093 69.089 1
 -2 1 -10 261.72 123.035 1
 -2 -1 -10 499.354 181.764 1
 -2 -1 -11 7638.08 648.846 1
 -2 1 -11 8210.19 502.458 1
 -2 -1 -12 36.4759 119.801 1
 -2 -1 -13 3502.99 468.571 1
 -2 -1 -14 6517.28 666.378 1
 -2 -1 -15 2765.12 429.936 1
 -2 -1 -15 2904.1 340.851 8
 -2 1 -15 2895.31 317.942 8
 -2 -1 -16 12321.1 739.786 8
 -2 1 -16 12364.9 702.147 8
 -2 -1 -17 4185.62 457.898 8
 -2 1 -17 3896.62 411.557 8
 -2 -1 -18 339.335 180.02 8
 -2 1 -18 571.904 220.962 8
 -2 -1 -19 5358.49 559.323 8
 -2 1 -19 5618.87 548.427 8
 -2 -1 -20 112.553 140.142 8
 -2 1 -20 211.35 162.424 8
 -2 1 -21 1721.61 301.91 8
 -2 -1 -21 1907.78 353.361 8
 2 1 21 1761.25 272.646 6
 -2 1 -22 268.556 179.737 8
 -2 -1 -22 198.975 161.661 8
 2 1 22 173.301 102.059 6
 -2 1 -23 477.216 165.285 8
 2 1 23 624.928 146.825 6
 -2 1 -24 846.038 192.166 8
 2 -1 24 1087 191.893 6
 2 -1 25 1819.77 203.132 6
 -2 -2 26 124.425 59.6305 6
 -2 -2 25 -14.5976 76.2612 6
 2 2 -24 188.516 103.501 8
 -2 -2 24 233.922 136.311 6
 2 2 -23 4686.77 428.341 8
 -2 -2 23 6568.87 539.972 6
 2 2 -22 7.21417 117.775 8
 2 2 -21 18805.9 917.788 8
 -2 -2 20 4760.42 410.316 3
 2 2 -20 5503.15 505.124 8
 -2 2 20 5607.19 455.156 6
 -2 -2 19 325.684 116.526 3
 2 -2 -19 -99.0209 148.498 8
 2 2 -19 92.2827 129.912 8
 -2 2 19 -92.4492 121.031 6
 -2 -2 18 2230.72 283.007 3
 2 -2 -18 2359.41 369.487 8
 2 2 -18 2559.41 336.895 8
 -2 2 18 2402.17 294.286 6
 -2 -2 17 33.2234 100.817 3
 2 2 -17 -143.356 136.356 8
 2 -2 -17 17.3796 132.981 8
 -2 2 17 -333.894 121.407 6
 -2 -2 16 52.128 104.725 3
 2 -2 -16 -3.24315 149.127 8
 2 2 -16 -50.0798 90.6545 8
 2 -2 -16 213.147 158.693 1
 -2 -2 15 3925.84 319.149 3
 2 -2 -15 4585.96 615.77 1
 2 -2 -15 4210.92 438.572 8
 2 2 -15 3836.93 336.028 8
 2 -2 -14 1562.7 378.356 2
 2 -2 -14 2038 392.642 1
 2 -2 -13 192.783 183.086 2
 2 -2 -13 241.228 150.576 1
 2 -2 -12 106.075 161.377 2
 2 -2 -12 125.191 112.882 1
 2 -2 -11 1427.04 316.593 2
 2 -2 -10 9792.73 779.322 2
 2 -2 -9 7015.9 615.058 2
 2 -2 -8 789.748 200.51 2
 2 -2 -7 334.833 139.399 2
 2 -2 -6 20711.6 835.955 2
 2 -2 -5 47952.8 1161.74 2
 2 -2 -4 998.16 172.639 2
 2 -2 -3 14344.3 566.464 2
 2 -2 -2 7305.63 405.137 2
 -2 -2 2 6622.92 217.398 1
 -2 -2 1 21818.1 498.666 1
 -2 -2 0 50571.7 878.655 1
 -2 -2 -1 67644.3 1146.59 1
 -2 -2 -1 66487.3 669.316 2
 -2 -2 -2 16580.9 385.09 2
 -2 -2 -3 13478.6 415.519 2
 -2 -2 -4 104227 1350.22 2
 -2 -2 -5 11831.1 523.752 2
 -2 -2 -5 12205.6 690.723 1
 -2 -2 -6 18932.5 742.331 2
 -2 -2 -6 19643.4 934.091 1
 -2 -2 -7 9640.13 595.406 2
 -2 -2 -7 10528.8 724.031 1
 -2 -2 -8 32509.7 1183.17 2
 -2 -2 -8 33834.2 1339.57 1
 -2 -2 -9 68717.3 1861.67 2
 -2 -2 -9 68699.5 2019.81 1
 -2 -2 -10 447.539 197.061 1
 -2 -2 -11 7351.67 711.946 1
 -2 -2 -12 4119.82 559.411 1
 -2 -2 -13 3967.56 548.69 1
 -2 -2 -14 1136.19 318.772 1
 -2 -2 -14 1277.11 218.811 8
 -2 -2 -15 388.724 127.383 1
 -2 -2 -15 354.604 127.688 8
 -2 2 -15 457.362 125.176 8
 -2 -2 -16 5437.1 653.479 1
 -2 -2 -16 6063.32 543.73 8
 -2 2 -16 7220.02 523.55 8
 -2 2 -17 686.63 189.349 8
 -2 -2 -17 385.642 196.951 8
 -2 2 -18 719.992 215.775 8
 -2 -2 -18 389.854 153.5 8
 -2 -2 -19 6465.26 634.542 8
 -2 2 -19 7350.16 605.132 8
 -2 2 -20 536.501 222.93 8
 -2 -2 -20 325.923 173.461 8
 -2 -2 -21 195.853 152.858 8
 -2 2 -21 327.591 155.615 8
 -2 2 -22 143.123 143.124 8
 -2 2 -23 -55.7778 110.171 8
 -2 2 -24 179.763 112.2 8
 2 -2 24 53.195 91.5798 6
 2 -2 25 174.026 77.9606 6
 -2 -3 25 817.709 145.881 6
 -2 -3 24 2119.81 272.956 6
 2 3 -23 238.385 105.006 8
 -2 -3 23 376.717 158.291 6
 2 3 -22 76.7591 124.175 8
 -2 -3 21 56.0811 73.5553 3
 2 3 -21 206.252 103.02 8
 -2 -3 20 2269.31 299.264 3
 2 3 -20 2405.27 308.886 8
 -2 -3 19 1478.64 233.448 3
 2 3 -19 1537.9 259.618 8
 -2 -3 18 216.856 113.455 3
 2 3 -18 653.868 198.629 8
 -2 -3 17 428.659 161.27 3
 2 3 -17 511.717 174.708 8
 -2 -3 16 1072.17 201.547 3
 2 3 -16 1303.83 217.681 8
 -2 -3 15 4689.29 397.228 3
 2 -3 -15 3900.37 443.288 8
 2 3 -15 4587.38 365.359 8
 2 -3 -15 3959.28 629.064 1
 -2 -3 14 424.312 136.459 3
 2 3 -14 206.291 77.2029 8
 2 -3 -14 139.729 107.578 8
 2 -3 -14 -8.22631 225.423 1
 2 -3 -14 25.4755 198.881 2
 2 -3 -13 2911.33 492.492 1
 2 -3 -13 2645.02 462.886 2
 2 -3 -12 859.45 289.726 1
 2 -3 -12 762.8 275.799 2
 2 -3 -11 867.596 238.55 2
 2 -3 -10 417.878 176.866 2
 2 -3 -9 9576.22 717.122 2
 2 -3 -8 3216.83 393.474 2
 2 -3 -7 7522.27 554.073 2
 2 -3 -6 12103.5 658.331 2
 2 -3 -5 103.303 84.0485 2
 2 -3 -4 688.412 165.518 2
 2 -3 -3 14878.7 649.748 2
 -2 -3 3 14653.4 325.775 1
 -2 -3 2 347.509 75.213 1
 2 -3 -2 370.655 130.088 2
 -2 -3 1 3522.49 256.349 1
 -2 -3 0 15338 599.443 1
 -2 -3 -1 9903.56 346.438 2
 -2 -3 -1 9482.06 509.507 1
 -2 -3 -2 8028.02 318.293 2
 -2 -3 -3 46240.1 833.246 2
 -2 -3 -4 151.266 135.345 1
 -2 -3 -4 74.1383 66.7736 2
 -2 -3 -5 1765.74 299.82 1
 -2 -3 -5 1533.55 193.295 2
 -2 -3 -6 67.8156 122.631 1
 -2 -3 -6 86.083 73.1051 2
 -2 -3 -7 12038.3 856.195 1
 -2 -3 -7 12197 648.325 2
 -2 -3 -8 2816.89 342.279 2
 -2 -3 -8 3054.01 465.969 1
 -2 -3 -9 4291.59 575.927 1
 -2 -3 -9 4060.69 445.622 2
 -2 -3 -10 6991.86 729.427 1
 -2 -3 -10 6976.99 623.341 2
 -2 -3 -11 2316.29 452.274 1
 -2 -3 -12 5953.06 707.386 1
 -2 -3 -13 -133.95 164.257 1
 2 -3 14 8551.22 467.419 3
 -2 3 -14 8634.91 514.786 8
 -2 -3 -14 8462.55 609.925 8
 -2 -3 -14 7123.74 816.478 1
 2 -3 15 1.0706 89.6457 3
 -2 3 -15 -106.764 84.2392 8
 -2 -3 -15 -279.066 145.467 8
 2 -3 16 15147.8 678.131 3
 -2 -3 -16 16447.5 944.125 8
 -2 -3 -16 16866 1236.4 1
 2 -3 17 930.196 180.705 3
 -2 -3 -17 459.37 155.177 8
 -2 3 -17 850.602 212.398 8
 2 -3 18 93.552 79.9377 3
 -2 3 -18 -14.3243 121.329 8
 -2 -3 -18 -116.11 187.089 8
 -2 3 -19 163.631 152.505 8
 -2 3 -20 771.769 195.101 8
 -2 3 -21 227.815 152.052 8
 -2 3 -22 454.132 161.287 8
 -2 3 -23 -35.4832 83.2534 8
 -2 3 -24 901.28 154.584 8
 2 -3 24 1049.74 188.12 6
 2 -3 25 92.4098 53.6143 6
 -2 -4 24 -37.0034 60.3866 6
 -2 -4 23 57.5408 92.8653 6
 -2 -4 22 33.3483 95.4391 6
 -2 -4 21 2008.68 257.443 3
 2 4 -21 1871.98 239.796 8
 -2 -4 20 12.2974 92.7874 3
 2 4 -20 -48.7238 99.3714 8
 -2 -4 19 163.527 90.3711 3
 2 4 -19 197.877 93.8426 8
 -2 -4 18 2245.42 300.928 3
 2 4 -18 2539.45 314.44 8
 -2 -4 17 244.362 133.15 3
 2 4 -17 134.885 99.0624 8
 -2 -4 16 88.5397 113.057 3
 2 4 -16 247.629 107.755 8
 -2 -4 15 -1.81073 92.8236 3
 2 4 -15 -106.266 115.074 8
 2 -4 -15 -12.5515 223.043 1
 -2 -4 14 1079.46 215.93 3
 2 -4 -14 1210.12 352.963 1
 2 -4 -14 810.771 264.758 2
 -2 -4 13 13842.4 681.214 3
 2 -4 -13 14535.1 1052.41 2
 2 -4 -13 13915.2 1183.99 1
 -2 -4 12 3858.59 346.395 3
 2 -4 -12 3282.24 483.125 2
 2 -4 -12 4779.83 700.815 1
 2 -4 -11 1740.36 397.408 1
 2 -4 -11 1355.95 300.192 2
 2 -4 -10 1176.57 279.076 2
 2 -4 -9 8372.85 668.785 2
 2 -4 -8 2310.65 335.478 2
 2 -4 -7 4861.45 461.668 2
 2 -4 -6 6732.37 514.556 2
 2 -4 -5 1598.8 240.693 2
 2 -4 -4 4933.77 417.489 2
 2 -4 -3 8580.83 539.699 2
 -2 -4 2 1434.06 164.046 1
 2 -4 -2 1509.21 229.58 2
 2 -4 -1 5811.99 472.362 2
 -2 -4 1 5744.74 373.819 1
 -2 -4 0 3802.03 341.14 1
 -2 -4 0 4227.83 278.062 2
 -2 -4 -1 36441.1 1134 1
 -2 -4 -1 38830.7 770.026 2
 -2 -4 -2 1840.27 167.628 2
 -2 -4 -2 1933.41 293.475 1
 -2 -4 -3 4145.51 445.869 1
 -2 -4 -3 4301.85 263.156 2
 -2 -4 -4 1280.04 272.045 1
 -2 -4 -4 1294.59 161.674 2
 -2 -4 -5 1120.31 163.578 2
 -2 -4 -5 1089.19 267.973 1
 -2 -4 -6 34859.8 1522.1 1
 -2 -4 -6 36008.6 996.421 2
 -2 -4 -7 1026.56 188.369 2
 -2 -4 -7 1072.08 304.032 1
 -2 -4 -8 12544.2 689.37 2
 -2 -4 -8 11929.5 964.242 1
 -2 -4 -9 9970.02 920.665 1
 -2 -4 -10 15312.5 1181.28 1
 -2 -4 -11 7576.7 848.985 1
 2 -4 12 220.938 97.7634 3
 -2 4 -12 -57.4389 93.417 8
 -2 -4 -12 -104.214 141.357 1
 2 -4 13 3051.5 318.986 3
 -2 4 -13 3256.77 320.663 8
 -2 -4 -13 3054.71 553.122 1
 2 -4 14 3869.02 359.878 3
 -2 4 -14 4018.01 367.611 8
 -2 -4 -14 4795.92 718.306 1
 2 -4 15 100.868 86.5101 3
 -2 4 -15 190.62 108.184 8
 2 -4 16 425.613 146.715 3
 -2 4 -16 181.957 103.118 8
 2 -4 17 564.282 152.71 3
 -2 4 -17 783.552 191.084 8
 2 -4 18 11297.4 622.795 3
 -2 4 -18 11692.3 678.662 8
 2 -4 19 1095.68 185.938 3
 -2 4 -19 1417.97 243.82 8
 2 -4 20 695.744 160.217 3
 -2 4 -20 955.083 201.243 8
 -2 4 -21 109.343 104.231 8
 -2 4 -22 246.885 104.147 8
 -2 4 -23 121.669 61.5654 8
 2 -4 23 190.032 100.485 6
 2 -4 24 36.7767 52.2509 6
 -2 -5 23 68.8442 67.007 6
 -2 -5 22 -51.4817 72.9874 6
 -2 -5 21 197.113 107.985 3
 -2 -5 21 158.756 100.114 6
 -2 -5 20 419.132 137.45 3
 -2 -5 19 574.845 166.811 3
 -2 -5 18 288.735 127.773 3
 -2 -5 17 5714.31 498.573 3
 -2 -5 16 142.338 123.849 3
 -2 -5 15 22280.5 975.495 3
 -2 -5 14 4.37978 86.8532 3
 2 -5 -14 -31.4564 186.634 1
 -2 -5 13 5498.5 465.56 3
 2 -5 -13 4348.36 707.648 1
 -2 -5 12 157.227 132.215 3
 2 -5 -12 -315.173 224.074 1
 -2 -5 11 3970.79 371.974 3
 2 -5 -11 4468.94 671.055 1
 -2 -5 10 -3.58375 88.1632 3
 2 -5 -10 211.927 219.229 1
 2 -5 -9 6227.15 762.961 1
 2 -5 -7 532.914 162.216 2
 2 -5 -6 10489.3 661.789 2
 2 -5 -5 8210.12 555.213 2
 2 -5 -4 291.577 121.046 2
 2 -5 -3 11152 660.922 2
 2 -5 -2 715.482 176.718 2
 -2 -5 1 42912 1120.63 1
 2 -5 -1 50182.4 1478.55 2
 -2 -5 0 12800.1 691.054 1
 2 -5 0 14722.7 833.213 2
 -2 -5 -1 205.457 112.993 1
 -2 -5 -2 13173.6 806.587 1
 -2 -5 -3 1906.61 329.563 1
 -2 -5 -4 1662.14 332.735 1
 -2 -5 -5 10075.5 835.861 1
 -2 -5 -6 6460.92 709.424 1
 -2 -5 -7 183.756 161.745 1
 -2 -5 -8 -25.4341 187.581 1
 -2 -5 -9 2771.7 510.995 1
 2 -5 10 4917.83 404.216 3
 -2 -5 -10 4977.44 701.782 1
 2 -5 11 1494.51 243.848 3
 -2 5 -11 1613.52 213.791 8
 -2 -5 -11 1467.28 416.632 1
 2 -5 12 559.34 162.861 3
 -2 5 -12 591.954 130.762 8
 -2 -5 -12 545.221 224.427 1
 2 -5 13 13305.6 712.782 3
 -2 5 -13 13578.9 652.376 8
 -2 -5 -13 14722.1 1246.98 1
 2 -5 14 3382.79 366.125 3
 -2 5 -14 4520.01 397.608 8
 2 -5 15 717.952 184.138 3
 -2 5 -15 769.089 174.233 8
 2 -5 16 1161.96 227.574 3
 -2 5 -16 1232.72 211.929 8
 2 -5 17 98.4843 101.586 3
 -2 5 -17 365.978 143.474 8
 2 -5 18 8224.61 527.291 3
 -2 5 -18 7550.47 501.983 8
 2 -5 19 339.455 116.944 3
 -2 5 -19 162.045 111.154 8
 2 -5 20 489.354 126.572 3
 -2 5 -20 467.859 142.338 8
 -2 5 -21 454.711 115.767 8
 2 -5 22 13.5709 70.195 6
 2 -5 23 237.08 85.7693 6
 -2 -6 21 -44.2905 61.336 3
 -2 -6 21 14.1245 42.809 6
 -2 -6 20 -52.4454 87.0851 3
 -2 -6 20 -74.2123 63.2906 7
 -2 -6 20 -3.45989 73.2768 6
 -2 -6 19 441.561 143.099 3
 -2 -6 19 383.974 123.69 6
 -2 -6 19 490.348 128.362 7
 -2 -6 18 249.459 129.449 3
 -2 -6 17 7028.07 547.745 3
 -2 -6 16 -108.813 97.7971 3
 -2 -6 15 1555.06 283.134 3
 -2 -6 14 3433.88 407.583 3
 -2 -6 13 1257.87 248.384 3
 -2 -6 12 758.07 210.188 3
 -2 -6 11 -49.1978 96.7331 3
 2 -6 -11 -567.09 282.966 1
 -2 -6 10 1153.11 217.235 3
 2 -6 -10 917.768 339.08 1
 -2 -6 9 3864.78 384.875 3
 2 -6 -9 3536.96 575.948 1
 -2 -6 8 283.699 115.418 3
 2 -6 -8 -205.804 218.675 1
 -2 -6 7 67.1832 93.08 3
 2 -6 -7 211.459 128.718 1
 -2 -6 6 117.95 102.271 3
 2 -6 -6 116.925 163.143 1
 2 -6 -5 7020.14 726.61 1
 2 -6 -4 6994.32 676.714 1
 2 -6 -3 81.9719 142.297 1
 2 -6 -2 -33.9271 153.163 1
 2 -6 -1 2731.94 359.372 1
 -2 -6 -2 2815.43 381.493 1
 -2 -6 -3 -81.9883 109.14 1
 -2 -6 -4 58.138 127.048 1
 -2 -6 -5 -279.387 227.768 1
 2 -6 6 6191.32 456.979 3
 -2 -6 -6 5840.83 685.146 1
 2 -6 7 138.843 115.635 3
 -2 -6 -7 -104.11 147.018 1
 2 -6 8 66.2527 91.7247 3
 -2 -6 -8 136.836 142.225 1
 2 -6 9 5921.98 484.019 3
 -2 -6 -9 4535.83 679.372 1
 2 -6 10 2991.39 354.323 3
 -2 -6 -10 3058.44 551.391 1
 2 -6 11 4136.85 416.794 3
 -2 6 -11 3782.34 327.524 8
 -2 -6 -11 4046.08 645.614 1
 2 -6 12 7509.53 567.972 3
 -2 6 -12 7329.44 461.423 8
 2 -6 13 570.236 180.386 3
 -2 6 -13 381.31 123.209 8
 2 -6 14 9752.74 650.365 3
 -2 6 -14 10059.4 552.089 8
 2 -6 15 2580.35 342.353 3
 -2 6 -15 2195 256.844 8
 2 -6 16 43.9241 100.701 3
 -2 6 -16 129.063 73.4703 8
 2 -6 17 6615.43 486.631 3
 -2 6 -17 5934.68 396.213 8
 2 -6 18 2816 297.617 3
 2 -6 19 -2.68233 69.8674 3
 2 -6 20 554.008 114.576 3
 2 -6 20 596.824 116.993 7
 2 -6 21 303.76 82.213 6
 -2 -7 20 -2.35851 54.857 3
 -2 -7 20 -52.7453 48 7
 -2 -7 19 58.0274 63.9355 3
 -2 -7 19 -100.428 78.5978 7
 -2 -7 18 93.7433 82.9456 3
 -2 -7 18 -52.824 74.8651 7
 -2 -7 17 95.2337 106.644 3
 -2 -7 17 37.2513 125.441 7
 -2 -7 16 -90.9285 108.565 3
 -2 -7 15 141.874 108.777 3
 -2 -7 14 1348.28 274.994 3
 -2 -7 13 2699.18 364.927 3
 -2 -7 12 93.3566 131.622 3
 -2 -7 11 3382.88 400.455 3
 -2 -7 10 120.435 141.016 3
 -2 -7 9 9871.84 667.081 3
 2 -7 -8 -5.21137 128.321 1
 -2 -7 8 275.717 129.083 3
 2 -7 -7 10526.3 939.379 1
 -2 -7 7 10582.7 655.101 3
 2 -7 -6 -659.527 249.924 1
 -2 -7 6 -16.9093 107.247 3
 2 -7 -5 2862.05 457.475 1
 -2 -7 5 2957.42 338.958 3
 -2 -7 4 1270.56 222.415 3
 -2 -7 3 366.755 129.72 3
 2 -7 -2 819.314 148.861 3
 -2 -7 2 1122.65 195.312 3
 2 -7 -1 711.392 130.689 3
 -2 -7 1 637.44 134.926 3
 2 -7 0 -440.113 139.627 3
 -2 -7 0 -211.764 137.062 3
 2 -7 1 6435.5 469.07 3
 -2 -7 -1 6439.65 396.703 3
 2 -7 2 370.075 124.935 3
 2 -7 3 1232.73 224.961 3
 2 -7 4 1248.45 220.883 3
 2 -7 5 1040.63 211.843 3
 -2 -7 -5 445.973 183.766 1
 -2 -7 -6 2881.37 473.628 1
 2 -7 6 2472.28 325.087 3
 -2 -7 -7 1941.77 397.578 1
 2 -7 7 2718.15 352.477 3
 -2 -7 -8 1317.83 338.775 1
 2 -7 8 1190.94 247.751 3
 2 -7 9 204.54 124.507 3
 2 -7 10 334.112 158.084 3
 2 -7 11 628.004 208.517 3
 2 -7 12 1214.27 247.702 3
 2 -7 13 3973.54 427.32 3
 2 -7 14 2355.9 336.338 3
 2 -7 15 95.7948 107.876 3
 2 -7 16 268.475 153.072 3
 2 -7 17 -51.905 93.4132 3
 2 -7 18 243.169 94.6091 3
 2 -7 19 584.942 119.806 3
 2 -7 19 889.845 153.311 7
 -2 -8 19 1993.98 163.941 3
 -2 -8 18 909.135 143.301 3
 -2 -8 18 1542.84 181.997 7
 -2 -8 17 1362 195.391 3
 -2 -8 17 1872.95 238.894 7
 -2 -8 16 596.794 158.671 3
 -2 -8 16 1009.19 212.438 7
 -2 -8 15 520.179 172.752 3
 -2 -8 15 435.09 147.254 7
 -2 -8 14 33.8992 102.371 3
 -2 -8 13 33.4065 101.942 3
 -2 -8 12 162.95 123.632 3
 -2 -8 11 -139.818 131.052 3
 -2 -8 10 471.773 185.156 3
 -2 -8 9 2825.86 377.888 3
 -2 -8 8 42.231 134.005 3
 -2 -8 7 3236.15 383.698 3
 -2 -8 6 245.765 150.638 3
 2 -8 -5 1883.61 239.3 3
 -2 -8 5 2147.77 308.406 3
 2 -8 -4 725.211 166.897 3
 -2 -8 4 888.604 197.884 3
 -2 -8 3 3028.07 348.074 3
 2 -8 -3 2425.12 304.704 3
 -2 -8 2 3373.5 359.115 3
 2 -8 -2 3411.69 364.801 3
 2 -8 -1 976.058 194.211 3
 -2 -8 1 736.585 150.809 3
 -2 -8 0 37.9875 111.797 3
 2 -8 0 81.903 91.7529 3
 -2 -8 -1 4898.69 383.155 3
 2 -8 1 5075.37 452.255 3
 2 -8 2 5400.91 467.579 3
 2 -8 3 78.2798 125.571 3
 2 -8 4 1095.93 239.428 3
 2 -8 5 7093.42 569.278 3
 2 -8 6 561.527 196.081 3
 2 -8 7 69.493 138.128 3
 2 -8 8 2381.22 349.897 3
 2 -8 9 375.67 174.702 3
 2 -8 10 178.418 132.412 3
 2 -8 11 -6.33875 95.5373 3
 2 -8 12 -49.0155 133.885 3
 2 -8 13 293.867 139.724 3
 2 -8 14 625.531 179.685 3
 2 -8 15 349.021 123.477 3
 2 -8 16 935.912 168.833 3
 2 -8 17 9.60463 59.3902 3
 2 -8 17 93.3803 74.9353 7
 2 -8 18 787.924 113.497 3
 2 -8 18 1170.47 140.593 7
 -2 -9 16 17.5483 45.7343 3
 -2 -9 16 -3.96897 64.4976 7
 -2 -9 15 732.884 136.905 3
 -2 -9 15 439.448 119.989 7
 -2 -9 14 64.6124 70.8871 3
 -2 -9 14 -27.4793 66.291 7
 -2 -9 13 35.3315 81.0425 3
 -2 -9 13 -4.8876 73.5936 7
 -2 -9 12 2164.66 264.057 3
 -2 -9 12 2304.83 273.801 7
 -2 -9 11 178.522 118.271 3
 -2 -9 11 22.8356 95.4079 7
 -2 -9 10 1930.11 275.739 3
 -2 -9 10 1700.07 255.88 7
 -2 -9 9 3907.33 389.624 3
 -2 -9 9 4737.29 440.073 7
 -2 -9 8 48.238 105.31 3
 -2 -9 8 -8.30325 90.7563 7
 -2 -9 7 240.052 114.346 3
 -2 -9 7 203.833 125.234 7
 -2 -9 6 250.926 130.656 3
 -2 -9 6 162.466 85.9211 7
 -2 -9 5 79.6822 94.6082 3
 -2 -9 5 7.2784 79.6168 7
 2 -9 -4 -46.5432 70.6908 3
 -2 -9 4 -10.7923 95.1797 3
 -2 -9 4 -54.4521 93.8497 7
 2 -9 -3 1382.8 220.359 3
 -2 -9 3 1872.82 266.927 3
 2 -9 -2 890.68 186.412 3
 -2 -9 2 781.867 197.996 3
 2 -9 -1 942.537 201.298 3
 -2 -9 1 874.596 188.368 3
 2 -9 0 1179.44 216.016 3
 -2 -9 0 1163.8 210.391 3
 2 -9 1 -50.0718 85.8296 3
 2 -9 2 53.6097 93.8154 3
 2 -9 3 3417.41 384.702 3
 2 -9 4 520.459 170.787 3
 2 -9 5 2517.94 342.432 3
 2 -9 6 449.283 154.125 3
 2 -9 7 755.158 200.802 3
 2 -9 8 2879.4 361.46 3
 2 -9 9 761.449 192.455 3
 2 -9 10 2080.9 291.511 3
 2 -9 11 22.0136 85.411 3
 2 -9 12 253.811 121.394 3
 2 -9 13 35.2487 79.526 3
 2 -9 13 14.9579 76.0482 7
 2 -9 14 188.002 92.1423 3
 2 -9 14 208.88 104.621 7
 2 -9 15 -23.1026 64.6614 3
 2 -9 15 258.489 102.094 7
 2 -9 16 -61.09 48.6331 3
 2 -9 16 10.7528 51.9557 7
 -2 -10 13 76.0714 45.716 3
 -2 -10 12 537.268 104.387 3
 -2 -10 12 474.632 98.4297 7
 -2 -10 11 302.044 86.9073 3
 -2 -10 11 207.764 90.2616 7
 -2 -10 10 49.8054 59.6751 3
 -2 -10 10 -123.165 73.2555 7
 -2 -10 9 355.374 107.836 3
 -2 -10 9 291.439 93.9466 7
 -2 -10 8 1502.23 201.797 3
 -2 -10 8 1225.4 174.764 7
 -2 -10 7 615.11 142.777 3
 -2 -10 7 573.188 136.983 7
 -2 -10 6 1.99265 72.679 3
 -2 -10 6 115.232 77.886 7
 -2 -10 5 10.9609 72.9948 3
 -2 -10 4 -41.9834 71.5106 3
 -2 -10 3 985.393 160.752 3
 -2 -10 2 378.591 104.107 3
 2 -10 -2 291.193 97.2707 3
 2 -10 -1 672.228 147.812 3
 -2 -10 1 480.448 111.07 3
 2 -10 0 -23.2698 75.8262 3
 2 -10 1 254.048 95.8157 3
 2 -10 2 -46.5777 80.208 3
 2 -10 3 283.431 122.631 3
 2 -10 4 1960.53 255.514 3
 2 -10 5 308.42 112.648 3
 2 -10 6 610.304 147.851 3
 2 -10 7 456.777 139.685 3
 2 -10 7 546.661 128.145 7
 2 -10 8 233.834 102.23 3
 2 -10 8 2.46992 77.824 7
 2 -10 9 107.569 71.6785 3
 2 -10 9 -145.054 81.4032 7
 2 -10 10 152.322 80.7189 3
 2 -10 10 49.026 62.2327 7
 2 -10 11 19.098 63.6708 3
 2 -10 11 236.577 86.1127 7
 2 -10 12 145.835 65.3905 3
 2 -10 12 221.234 77.3011 7
 2 -11 2 1311.87 122.02 3
 2 -11 3 -76.0002 54.4177 3
 2 -11 4 144.614 57.9409 3
 2 -11 5 75.4806 49.139 3
 2 -11 6 435.945 78.8296 3
 -3 0 26 1394.71 142.847 6
 -3 0 25 -32.6208 62.5711 6
 -3 0 24 444.021 139.227 6
 -3 0 23 28.7379 94.6377 6
 3 0 -22 2763.87 407.489 8
 -3 0 22 2822.2 378.416 6
 3 0 -21 -84.5626 119.328 8
 -3 0 21 65.0164 110.725 6
 3 0 -20 2359.91 375.633 8
 3 0 -19 -111.633 173.699 8
 3 0 -18 16062.7 886.201 8
 3 0 -17 -24.5311 111.852 8
 3 0 -16 252.338 120.381 8
 3 0 -13 -14.8112 104.987 1
 3 0 -12 1991.64 288.993 1
 3 0 -12 2059.15 436.99 2
 3 0 -11 -59.4581 144.095 2
 3 0 -11 49.0147 109.622 1
 3 0 -10 93211.6 2466.02 2
 3 0 -9 -131.25 136.479 2
 3 0 -8 287.347 169.584 2
 3 0 -7 -32.3919 95.4042 2
 3 0 -6 19076.8 777.992 2
 3 0 -5 51.4467 93.0425 2
 3 0 -4 11743.6 481.427 2
 3 0 -3 58.7343 66.792 2
 3 0 -2 2845.91 177.877 2
 3 0 -1 0.37094 39.7837 2
 -3 0 0 3664.93 185.37 1
 -3 0 -1 -8.6084 34.4326 1
 -3 0 -2 1924.41 166.585 1
 -3 0 -3 -34.6348 68.2463 1
 -3 0 -4 126404 1527.47 1
 -3 0 -5 -6.65526 68.7228 1
 -3 0 -6 5179.03 381.366 1
 -3 0 -7 65.3367 105.314 1
 -3 0 -8 14379.4 694.386 1
 -3 0 -9 -0.57655 93.3024 1
 -3 0 -10 1464.3 249.805 1
 -3 0 -11 -1.80526 83.552 1
 -3 0 -12 14218 831.747 1
 -3 0 -13 19.7465 124.077 1
 -3 0 -15 -56.4931 117.544 8
 -3 0 -16 7149.44 554.107 8
 -3 0 -17 39.5666 112.163 8
 -3 0 -18 6650.09 609.776 8
 -3 0 -19 60.4651 129.277 8
 -3 0 -20 561.389 174.213 8
 -3 0 -21 -110.904 172.158 8
 -3 0 -22 1738.77 321.082 8
 -3 0 -23 374.426 192.401 8
 3 0 23 29.4093 74.9377 6
 -3 0 -24 430.949 143.864 8
 3 0 24 592.669 138.197 6
 3 0 25 -102.008 63.5575 6
 -3 -1 26 64.2992 57.8734 6
 -3 -1 25 932.393 178.886 6
 -3 1 25 947.449 138.41 6
 -3 -1 24 75.063 98.582 6
 -3 1 24 7.62259 57.9091 6
 3 1 -23 564.752 171.884 8
 -3 -1 23 853.221 211.4 6
 -3 1 23 815.115 175.793 6
 3 1 -22 2719.84 380.593 8
 -3 1 22 3476.15 374.486 6
 -3 -1 22 3476.37 436.006 6
 3 1 -21 -242.452 200.271 8
 3 -1 -21 -17.5136 162.966 8
 -3 1 21 9.4198 88.7027 6
 3 1 -20 1224.15 273.053 8
 3 -1 -20 1263.67 283.873 8
 -3 1 20 1200.23 254.451 6
 3 -1 -19 1609.69 312.179 8
 3 1 -19 1591.21 295.234 8
 -3 1 19 1922.17 305.728 6
 -3 -1 18 250.72 106.452 3
 3 1 -18 374.559 119.931 8
 3 -1 -18 298.622 181.924 8
 -3 -1 17 86.7203 100.757 3
 3 1 -17 51.6509 99.8278 8
 3 -1 -17 -11.0527 134.129 8
 -3 -1 16 -31.6243 73.7313 3
 3 1 -16 24.4494 90.3438 8
 3 -1 -16 68.165 116.552 8
 3 -1 -15 206.9 96.9196 1
 3 -1 -15 122.535 123.687 8
 3 -1 -14 505.834 175.287 1
 3 -1 -13 6487.99 776.43 2
 3 -1 -13 6493.32 625.932 1
 3 -1 -12 2392.31 453.11 2
 3 -1 -11 1902.63 390.52 2
 3 1 -10 43199.7 991.544 1
 3 -1 -10 42663.9 1665.09 2
 3 -1 -9 114.9 137.61 2
 3 1 -9 6.00287 134.952 2
 3 1 -9 8.02552 55.8018 1
 3 1 -8 2032.63 327.952 2
 3 -1 -8 1730.37 304.164 2
 3 -1 -7 201.182 115.665 2
 3 1 -7 410.586 169.014 2
 3 1 -6 79185.3 1645.63 2
 3 -1 -6 78628.1 1603.09 2
 3 1 -5 7355.73 449.311 2
 3 -1 -5 7164.85 451.154 2
 3 1 -4 154612 1771.26 2
 3 -1 -4 156201 1857.97 2
 3 1 -3 14673.6 489.049 2
 3 -1 -3 14334.4 523.011 2
 3 1 -2 28672.5 528.978 2
 -3 -1 2 29704.9 460.406 1
 -3 -1 1 12937.7 336.66 1
 3 1 -1 12374.2 246.284 2
 -3 -1 0 31556.6 584.568 1
 -3 -1 -1 12783.8 421.661 1
 -3 1 -2 67070 910.049 1
 -3 -1 -2 73335.3 1128.23 1
 -3 1 -3 1487.6 147.804 1
 -3 -1 -3 1759.32 205.853 1
 -3 -1 -4 20066.7 721.81 1
 -3 1 -4 18366.1 514.95 1
 -3 1 -5 320.258 97.8411 1
 -3 -1 -5 294.185 112.16 1
 -3 1 -6 1555.18 187.632 1
 -3 -1 -6 1452.99 238.533 1
 -3 -1 -7 4884.11 449.284 1
 -3 1 -7 4722.9 332.349 1
 -3 -1 -8 8369.81 606.472 1
 -3 1 -8 8141.77 456.083 1
 -3 -1 -9 14.6661 105.667 1
 -3 1 -9 0.23616 89.8231 1
 -3 1 -10 612.521 156.545 1
 -3 -1 -10 475.293 180.99 1
 -3 -1 -11 15967.2 955.775 1
 -3 1 -11 17220.5 760.333 1
 -3 -1 -12 2325.71 380.362 1
 -3 -1 -13 5396.43 606.943 1
 -3 -1 -14 5139.58 600.908 1
 -3 -1 -15 1611.3 335.248 1
 -3 1 -15 984.083 200.947 8
 -3 -1 -15 1000.41 199.97 8
 -3 1 -16 195.985 135.203 8
 -3 -1 -16 316.977 154.239 8
 -3 -1 -17 698.372 206.656 8
 -3 1 -17 969.28 224.185 8
 -3 -1 -18 3389.98 433.83 8
 -3 1 -18 3534.87 429.235 8
 -3 -1 -19 256.794 160.715 8
 -3 1 -19 97.239 157.237 8
 -3 1 -20 2224.58 366.263 8
 -3 -1 -20 2409.42 392.374 8
 -3 1 -21 712.162 205.713 8
 -3 -1 -21 522.083 227.311 8
 -3 1 -22 57.0324 128.246 8
 -3 -1 -22 -112.77 143.35 8
 3 1 22 -178.182 103.664 6
 -3 1 -23 949.434 224.058 8
 3 1 23 1126.68 178.638 6
 -3 1 -24 28.7095 107.519 8
 3 -1 24 -4.53813 62.9886 6
 3 -1 25 14.8411 69.2572 6
 -3 -2 26 2241.86 204.063 6
 -3 -2 25 961.594 189.561 6
 -3 -2 24 603.738 180.962 6
 3 2 -23 693.887 177.739 8
 -3 -2 23 642.06 218.569 6
 3 2 -22 6799.91 533.1 8
 3 2 -21 1923.79 314.771 8
 -3 2 21 1942.63 271.655 6
 -3 -2 20 -67.8831 105.113 3
 3 2 -20 -7.09685 123.138 8
 -3 -2 19 2157.76 303.961 3
 3 -2 -19 2463.35 419.046 8
 3 2 -19 2032.44 307.764 8
 -3 2 19 2262.14 300.535 6
 -3 -2 18 406.998 134.561 3
 3 2 -18 831.411 221.285 8
 3 -2 -18 393.583 161.862 8
 -3 2 18 698.099 174.011 6
 -3 -2 17 4015.64 381.836 3
 3 2 -17 4485.71 416.025 8
 3 -2 -17 3838.12 470.267 8
 -3 2 17 4499.78 400.891 6
 -3 -2 16 -84.0278 82.3046 3
 3 2 -16 168.744 113.804 8
 3 -2 -16 146.168 127.767 8
 -3 2 16 185.011 150.817 6
 -3 -2 15 -63.8035 93.9479 3
 3 2 -15 -123.029 111.975 8
 3 -2 -15 -3.02406 150.825 8
 3 -2 -14 2701.12 450.341 1
 3 -2 -14 4525.8 681.256 2
 3 -2 -13 56.2214 186.782 2
 3 -2 -13 -28.9779 117.611 1
 3 -2 -12 17176.1 1168.01 2
 3 -2 -11 122.616 104.836 2
 3 -2 -10 896.81 232.34 2
 3 -2 -9 892.517 244.194 2
 3 -2 -8 16102.1 870.449 2
 3 -2 -7 746.171 189.697 2
 3 -2 -6 14066.1 703.067 2
 3 -2 -5 17001.6 720.176 2
 3 -2 -4 15159.5 643.938 2
 -3 -2 3 1292.46 86.7636 1
 3 -2 -3 1417.76 208.266 2
 -3 -2 2 30857.2 531.177 1
 3 -2 -2 33181 917.644 2
 -3 -2 1 81920.3 1031.03 1
 -3 -2 0 376.393 96.2864 1
 -3 -2 0 319.658 38.4057 2
 -3 -2 -1 658.843 50.4485 2
 -3 -2 -1 809.124 155.521 1
 -3 -2 -2 1594.52 228.057 1
 -3 -2 -2 1476.36 107.907 2
 -3 -2 -3 1698.42 244.44 1
 -3 -2 -3 1320.47 135.436 2
 -3 -2 -4 35414.2 1114.89 1
 -3 -2 -4 32964.4 751.713 2
 -3 -2 -5 54.1728 74.7118 2
 -3 -2 -5 -82.69 108.588 1
 -3 -2 -6 4921.62 380.736 2
 -3 -2 -6 4805.18 488.083 1
 -3 -2 -7 4162.81 481.735 1
 -3 2 -7 4100.9 245.81 1
 -3 -2 -7 4110.53 392.345 2
 -3 2 -8 18424.9 534.75 1
 -3 -2 -8 17356.2 971.279 1
 -3 -2 -8 17174.1 857.504 2
 -3 -2 -9 102.79 138.793 1
 -3 -2 -10 104731 2587.12 1
 -3 -2 -11 224.74 160.751 1
 -3 -2 -12 -182.597 133.293 1
 -3 -2 -13 25.812 122.878 1
 -3 -2 -14 801.345 296.935 1
 -3 2 -14 1114.78 202.274 8
 -3 -2 -14 975.34 194.839 8
 -3 -2 -15 127.43 119.652 1
 -3 2 -15 391.857 142.402 8
 -3 -2 -15 416.48 163.531 8
 -3 -2 -16 13745.1 1051.88 1
 -3 2 -16 14272.7 751.079 8
 -3 -2 -16 14470.8 844.999 8
 -3 2 -17 11237.3 706.305 8
 -3 -2 -17 11629.1 792.826 8
 -3 -2 -18 3235.27 437.911 8
 -3 2 -18 3041.18 382.387 8
 -3 -2 -19 -6.29815 154.164 8
 -3 2 -19 573.724 189.1 8
 -3 -2 -20 2095.03 375.098 8
 -3 2 -20 2674.85 382.85 8
 -3 -2 -21 552.072 190.65 8
 -3 2 -21 802.534 229.818 8
 -3 2 -22 -118.162 127.966 8
 -3 2 -23 1423.52 251.898 8
 -3 2 -24 135.604 99.3856 8
 3 -2 24 76.4673 82.9857 6
 3 -2 25 36.4089 56.2137 6
 -3 -3 25 1088.95 163.943 6
 -3 -3 24 16.3804 88.8128 6
 3 3 -23 94.6954 82.4463 8
 -3 -3 23 188.206 140.193 6
 3 3 -22 289.901 122.58 8
 -3 -3 22 612.294 213.126 6
 -3 -3 21 212.726 83.2335 3
 3 3 -21 710.709 190.544 8
 -3 -3 20 5378.62 450.938 3
 3 3 -20 5020.47 445.097 8
 -3 -3 19 1612.51 257.856 3
 3 3 -19 1317.99 247.87 8
 -3 -3 18 19367.6 877.972 3
 3 3 -18 18390.9 833.799 8
 -3 -3 17 11263.8 659.474 3
 3 3 -17 10811.8 621.96 8
 3 -3 -17 11552.5 975.874 1
 -3 -3 16 101.234 89.9426 3
 3 3 -16 688.036 200.539 8
 -3 -3 15 3034.66 322.048 3
 3 3 -15 3520.25 311.836 8
 3 -3 -15 2738.42 500.367 1
 3 -3 -15 3645.47 608.924 2
 -3 -3 14 2184.59 257.555 3
 3 -3 -14 1552.88 273.132 8
 3 -3 -14 2155.11 472.945 2
 3 -3 -14 1159.5 345.44 1
 3 -3 -13 -162.278 157.084 2
 3 -3 -13 54.1453 157.172 1
 3 -3 -12 28608.4 1486.73 2
 3 -3 -11 599.425 210.147 2
 3 -3 -10 14040.5 932.939 2
 3 -3 -9 7534.22 644.856 2
 3 -3 -8 9213.23 674.01 2
 3 -3 -7 24.1074 85.0291 2
 3 -3 -6 360.043 138.085 2
 3 -3 -5 439.54 149.801 2
 3 -3 -4 5496.95 435.703 2
 3 -3 -3 11308.1 623.495 2
 -3 -3 3 11532.9 324.473 1
 3 -3 -2 28106.5 993.135 2
 -3 -3 2 26030.9 607.585 1
 -3 -3 1 567.929 108.099 1
 -3 -3 0 142820 1129.79 2
 -3 -3 0 138827 1818.97 1
 -3 -3 -1 2289.37 267.28 1
 -3 -3 -1 1923.78 118.127 2
 -3 -3 -2 2801.43 317.178 1
 -3 -3 -2 2260.78 141.831 2
 -3 -3 -3 2364.05 174.07 2
 -3 -3 -3 2718.18 337.975 1
 -3 -3 -4 52.5975 125.894 1
 -3 -3 -4 187.024 78.2989 2
 -3 -3 -5 30186.7 813.282 2
 -3 -3 -5 30313.3 1243.53 1
 -3 -3 -6 32313.6 1342.99 1
 -3 -3 -6 31420.5 932.672 2
 -3 -3 -7 92.099 116.611 1
 -3 -3 -7 135.12 108.569 2
 -3 -3 -8 29320.5 1080.76 2
 -3 -3 -8 27559.2 1372.99 1
 -3 -3 -9 173.888 144.768 1
 -3 -3 -10 4133.32 577.215 1
 -3 -3 -11 773.936 265.582 1
 -3 -3 -12 -57.9111 142.376 1
 -3 3 -13 567.063 140.291 8
 -3 -3 -13 794.961 282.6 1
 3 -3 14 2631.04 262.813 3
 -3 -3 -14 2126.15 308.106 8
 -3 3 -14 2249.4 282.535 8
 -3 -3 -14 2534.59 497.137 1
 3 -3 15 422.531 126.827 3
 -3 3 -15 608.501 164.308 8
 -3 -3 -15 181.683 102.019 8
 3 -3 16 6432.15 428.738 3
 -3 3 -16 5750.65 478.557 8
 -3 -3 -16 5597.59 539.857 8
 -3 -3 -16 7265.15 812.552 1
 3 -3 17 264.721 81.696 3
 -3 3 -17 173.263 134.207 8
 -3 3 -18 1355.68 267.961 8
 -3 -3 -18 782.109 192.11 8
 -3 3 -19 10.3412 99.7081 8
 -3 3 -20 384.193 146.61 8
 -3 3 -21 850.729 201.775 8
 -3 3 -22 427.233 156.921 8
 -3 3 -23 43.3416 87.1495 8
 -3 3 -24 399.528 111.244 8
 3 -3 24 291.689 114.59 6
 3 -3 25 180.067 72.5104 6
 -3 -4 25 184.578 56.9269 6
 -3 -4 24 58.0121 72.4145 6
 -3 -4 23 61.0838 102.413 6
 -3 -4 22 -13.6727 80.4431 6
 -3 -4 21 943.199 199.957 3
 -3 -4 20 1058.23 220.026 3
 -3 -4 19 -155.041 142.935 3
 -3 -4 18 2822 342.331 3
 -3 -4 17 7736.6 566.567 3
 -3 -4 16 3399.13 370.437 3
 -3 -4 15 -11.2732 90.4907 3
 3 -4 -15 -75.9028 198.506 1
 -3 -4 14 1907.41 286.018 3
 3 -4 -14 1307.98 336.908 2
 -3 -4 13 849.086 178.454 3
 3 -4 -13 883.897 339.184 1
 3 -4 -13 1052.12 294.625 2
 -3 -4 12 2094.37 254.119 3
 3 -4 -12 2121.1 414.924 2
 3 -4 -12 2327.41 501.135 1
 3 -4 -11 20.2461 157.215 2
 3 -4 -10 136.356 120.129 2
 3 -4 -9 1467.84 287.601 2
 3 -4 -8 3157.17 403.832 2
 3 -4 -7 4245.33 448.269 2
 3 -4 -6 9570.02 634.764 2
 3 -4 -5 147.006 121.684 2
 3 -4 -4 25680.7 993.828 2
 3 -4 -3 15928.2 795.886 2
 -3 -4 3 15542.7 432.865 1
 3 -4 -2 21841 957.587 2
 -3 -4 2 20249.9 620.242 1
 -3 -4 1 556.114 126.927 1
 3 -4 -1 482.407 125.674 2
 -3 -4 0 2882.74 300.014 1
 -3 -4 0 2807.51 182.448 2
 -3 -4 -1 -88.6627 94.1685 1
 -3 -4 -2 861.628 205.249 1
 -3 -4 -3 2842.21 391.597 1
 -3 -4 -4 35620.1 1403 1
 -3 -4 -5 -153.554 142.159 1
 -3 -4 -6 134.664 142.019 1
 -3 -4 -7 12933.5 973.641 1
 -3 -4 -8 2720.13 481.266 1
 -3 -4 -9 7812.13 817.206 1
 -3 -4 -10 -85.3162 133.414 1
 -3 -4 -11 506.18 257.642 1
 3 -4 12 201.188 96.9936 3
 -3 4 -12 81.4698 89.4444 8
 -3 -4 -12 39.0408 167.264 1
 3 -4 13 1006.8 190.681 3
 -3 4 -13 1213.22 212.911 8
 -3 -4 -13 1100.87 364.841 1
 3 -4 14 15395.3 711.049 3
 -3 4 -14 14109.4 709.886 8
 3 -4 15 1830.46 260.581 3
 -3 4 -15 1750.59 265.28 8
 -3 -4 -15 1943.66 462.498 1
 3 -4 16 1456.62 237.206 3
 -3 4 -16 1615.47 268.474 8
 3 -4 17 5195.83 419.198 3
 -3 4 -17 5531.39 475.228 8
 3 -4 18 2763.55 367.887 3
 -3 4 -18 2404.57 314.28 8
 3 -4 19 1495.24 215.246 3
 -3 4 -19 1608.12 267.871 8
 -3 4 -20 -33.6101 107.153 8
 -3 4 -21 248.186 113.4 8
 -3 4 -22 175.96 105.872 8
 -3 4 -23 -11.1918 85.762 8
 3 -4 24 40.9436 58.3939 6
 -3 -5 23 273.558 86.3063 6
 -3 -5 22 91.7336 78.5738 6
 -3 -5 21 658.24 155.196 3
 -3 -5 21 804.383 190.122 6
 -3 -5 20 465.005 145.21 3
 -3 -5 19 397.26 143.431 3
 -3 -5 19 357.956 120.638 7
 -3 -5 18 1433.19 259.158 3
 -3 -5 17 6565.18 539.534 3
 -3 -5 16 13787.7 769.289 3
 -3 -5 15 365.512 151.988 3
 -3 -5 14 29.8108 112.077 3
 3 -5 -14 -380.899 239.684 1
 -3 -5 13 2512.59 321.525 3
 3 -5 -13 2553.66 553.913 1
 -3 -5 12 2499.07 315.665 3
 3 -5 -12 1426.95 410.765 1
 -3 -5 11 140.019 105.787 3
 3 -5 -11 -104.73 176.54 1
 -3 -5 10 89.6868 70.3624 3
 3 -5 -10 346.997 189.331 1
 3 -5 -9 -73.7624 92.2467 2
 3 -5 -8 630.364 186.094 2
 3 -5 -7 85.546 105.373 2
 3 -5 -6 150.84 88.082 2
 3 -5 -5 323.878 129.447 2
 3 -5 -4 11385.7 702.667 2
 3 -5 -3 1277.18 244.877 2
 3 -5 -2 101.672 86.0033 2
 -3 -5 1 221.636 98.982 1
 3 -5 -1 164.419 128.004 2
 -3 -5 0 609.6 155.171 1
 3 -5 0 378.314 129.375 2
 -3 -5 -1 7799.31 575.342 1
 -3 -5 -2 654.082 189.99 1
 -3 -5 -3 -17.6349 112.453 1
 -3 -5 -4 2.41349 113.779 1
 -3 -5 -5 1454.11 333.649 1
 -3 -5 -6 16.0331 118.874 1
 -3 -5 -7 1468.83 366.588 1
 -3 -5 -8 4015.09 583.129 1
 3 -5 9 9554.72 540.018 3
 -3 -5 -9 8102.81 871.538 1
 3 -5 10 4612.57 393.916 3
 -3 5 -10 4283.86 330.685 8
 -3 -5 -10 4863.42 677.474 1
 3 -5 11 1516.9 250.939 3
 -3 5 -11 1419.41 213.695 8
 -3 -5 -11 850.046 271.155 1
 3 -5 12 1604.29 254.592 3
 -3 5 -12 1506.96 222.958 8
 -3 -5 -12 1279.61 374.096 1
 3 -5 13 222.099 121.297 3
 -3 5 -13 337.797 139.193 8
 -3 -5 -13 228.595 210.235 1
 3 -5 14 4638.17 415.277 3
 -3 5 -14 5456.73 443.151 8
 3 -5 15 2244.32 303.049 3
 -3 5 -15 2089.57 289.039 8
 3 -5 16 5353.34 444.706 3
 -3 5 -16 5148.98 434.157 8
 3 -5 17 2109.62 283.743 3
 -3 5 -17 2481.73 298.201 8
 3 -5 18 628.413 151.359 3
 -3 5 -18 673.927 165.574 8
 3 -5 19 -67.1417 91.6109 3
 -3 5 -19 163.573 105.963 8
 3 -5 20 244.422 90.5965 3
 -3 5 -20 192.922 118.432 8
 -3 5 -21 540.311 118.568 8
 -3 5 -22 1482.46 149.795 8
 3 -5 23 154.703 63.453 6
 -3 -6 21 -158.379 92.316 3
 -3 -6 21 160.475 70.4898 6
 -3 -6 20 71.5168 81.019 3
 -3 -6 20 -95.9915 73.3334 6
 -3 -6 20 -87.1323 87.4244 7
 -3 -6 19 935.854 191.02 3
 -3 -6 19 990.069 181.201 6
 -3 -6 19 1074.48 191.995 7
 -3 -6 18 414.79 156.275 3
 -3 -6 18 332.488 131.129 7
 -3 -6 17 470.857 168.679 3
 -3 -6 16 943.397 222.663 3
 -3 -6 15 176.751 148.05 3
 -3 -6 14 9051.99 644.821 3
 -3 -6 13 91.608 108.536 3
 -3 -6 12 108.412 93.3526 3
 -3 -6 11 2913.88 359.311 3
 3 -6 -11 2608.37 525.714 1
 -3 -6 10 -79.3867 105.525 3
 3 -6 -10 -1080.88 360.832 1
 -3 -6 9 1845.58 274.188 3
 3 -6 -9 1183.91 348.537 1
 -3 -6 8 930.368 195.111 3
 3 -6 -8 726.05 247.165 1
 -3 -6 7 4736.03 406.723 3
 3 -6 -7 3535.34 554.618 1
 -3 -6 6 924.109 175.241 3
 -3 -6 -2 13398.2 862.366 1
 -3 -6 -3 517.649 197.769 1
 -3 -6 -4 22744.3 1257.14 1
 3 -6 5 1032.9 194.147 3
 -3 -6 -5 939.859 286.835 1
 3 -6 6 7091.24 497.311 3
 -3 -6 -6 7354.9 776.559 1
 3 -6 7 230.223 115.664 3
 -3 -6 -7 13.7601 177.545 1
 3 -6 8 2853.35 341.617 3
 -3 6 -8 2737.68 260.945 8
 -3 -6 -8 1958.18 425.776 1
 3 -6 9 2038.6 293.601 3
 -3 6 -9 1994.21 232.049 8
 -3 -6 -9 1951.16 441.28 1
 3 -6 10 194.764 93.4318 3
 -3 6 -10 251.45 122.431 8
 -3 -6 -10 -81.3091 139.897 1
 3 -6 11 31.4038 102.958 3
 -3 6 -11 125.965 87.2454 8
 3 -6 12 5308.02 492.652 3
 -3 6 -12 5067.68 404.116 8
 3 -6 13 184.745 116.763 3
 -3 6 -13 114.3 117.428 8
 3 -6 14 211.728 145.741 3
 -3 6 -14 299.075 118.819 8
 3 -6 15 1404.23 251.001 3
 -3 6 -15 1382.26 224.857 8
 3 -6 16 1663.37 269.084 3
 -3 6 -16 1275.86 204.635 8
 3 -6 17 1418.68 225.048 3
 -3 6 -17 1374.84 206.029 8
 3 -6 18 62.3269 83.0129 3
 -3 6 -18 128.028 86.1229 8
 3 -6 19 84.0283 76.002 3
 3 -6 20 303.19 80.7413 3
 3 -6 20 352.343 87.671 7
 3 -6 21 103.232 61.954 6
 -3 -7 20 91.9678 74.2025 3
 -3 -7 20 -190.126 47.9035 7
 -3 -7 19 520.454 129.943 3
 -3 -7 19 433.541 113.093 7
 -3 -7 18 71.9709 77.6705 3
 -3 -7 18 166.804 94.3597 7
 -3 -7 17 349.745 145.46 3
 -3 -7 17 383.582 144.885 7
 -3 -7 16 -5.93644 111.438 3
 -3 -7 15 800.108 204.014 3
 -3 -7 14 188.846 158.844 3
 -3 -7 13 29.5905 105.452 3
 -3 -7 12 2227.11 341.874 3
 -3 -7 11 98.5579 116.35 3
 -3 -7 10 1704.94 284.279 3
 -3 -7 9 9773.79 650.701 3
 -3 -7 8 142.315 109.323 3
 3 -7 -8 42.1333 135.91 1
 -3 -7 7 2517.13 321.72 3
 3 -7 -7 1612.93 333.415 1
 -3 -7 6 6012.34 481.037 3
 3 -7 -6 4397.61 593.437 1
 -3 -7 5 167.516 92.6632 3
 3 -7 -5 -225.313 155.094 1
 -3 -7 4 2176.5 278.585 3
 -3 -7 3 2662.96 293.015 3
 -3 -7 2 4840.73 383.227 3
 3 -7 -1 4009.62 367.844 3
 -3 -7 1 4800.05 368.073 3
 -3 -7 0 7120.7 421.166 3
 3 -7 0 7370.59 499.856 3
 3 -7 1 415.552 152.396 3
 3 -7 2 12896.9 692.445 3
 3 -7 3 3015.05 341.95 3
 3 -7 4 -82.3579 131.456 3
 3 -7 5 176.404 125.644 3
 -3 -7 -5 -575.057 219.188 1
 3 -7 6 1582.61 267.021 3
 -3 -7 -6 1814.95 379.558 1
 3 -7 7 86.6953 116.852 3
 -3 -7 -7 -345.469 191.819 1
 3 -7 8 590.776 207.119 3
 -3 -7 -8 35.3239 106.294 1
 3 -7 9 7161.86 597.224 3
 3 -7 10 1099.5 245.395 3
 3 -7 11 1218.79 242.753 3
 3 -7 12 6117.97 542.879 3
 3 -7 13 271.877 150.532 3
 3 -7 14 -2.2957 102.059 3
 3 -7 15 763.168 193.989 3
 3 -7 16 506.821 151.491 3
 3 -7 17 231.444 119.046 3
 3 -7 18 234.888 88.7741 3
 3 -7 19 1987.1 179.8 3
 3 -7 19 3150.84 243.318 7
 -3 -8 19 691.274 106.852 3
 -3 -8 18 928.61 143.489 3
 -3 -8 18 1038 149.116 7
 -3 -8 17 168.475 93.3082 3
 -3 -8 17 174.929 94.5321 7
 -3 -8 16 358.618 123.123 3
 -3 -8 16 410.564 142.417 7
 -3 -8 15 126.774 104.944 3
 -3 -8 15 43.7837 141.348 7
 -3 -8 14 959.45 205.528 3
 -3 -8 14 756.356 205.369 7
 -3 -8 13 823.094 204.867 3
 -3 -8 12 470.629 165.488 3
 -3 -8 11 59.8993 93.6419 3
 -3 -8 10 1861.43 303.1 3
 -3 -8 9 304.164 129.056 3
 -3 -8 8 155.157 107.54 3
 -3 -8 7 82.9968 124.715 3
 3 -8 -6 627.697 146.754 3
 -3 -8 6 595.162 178.758 3
 3 -8 -5 2161.62 267.575 3
 -3 -8 5 2631.39 334.592 3
 3 -8 -4 -263.712 152.023 3
 -3 -8 4 146.991 104.36 3
 3 -8 -3 223.93 105.301 3
 -3 -8 3 479.736 161.067 3
 -3 -8 3 248.935 104.105 7
 -3 -8 2 5919.44 456.969 3
 3 -8 -2 5226.05 452.677 3
 3 -8 -1 688.014 171.176 3
 -3 -8 1 549.865 158.4 3
 3 -8 0 -115.08 152.164 3
 -3 -8 0 -209.985 122.003 3
 3 -8 1 -60.8284 146.311 3
 3 -8 2 1024.8 226.366 3
 3 -8 3 -120.071 130.556 3
 3 -8 4 18980.5 924.426 3
 3 -8 5 599.178 190.243 3
 3 -8 6 400.304 190.496 3
 3 -8 7 397.009 158.509 3
 3 -8 8 1331.48 277.773 3
 3 -8 9 383.066 154.802 3
 3 -8 10 1990.2 322.642 3
 3 -8 11 -90.8446 126.248 3
 3 -8 12 701.527 188.536 3
 3 -8 13 23.8473 114.412 3
 3 -8 14 19.9208 80.5669 3
 3 -8 15 176.142 101.333 3
 3 -8 16 615.623 129.568 3
 3 -8 17 -36.1619 65.0241 3
 3 -8 17 29.021 66.9539 7
 3 -8 18 910.953 111.913 3
 3 -8 18 1343.84 145.567 7
 -3 -9 16 538.811 98.9593 3
 -3 -9 16 762.73 128.499 7
 -3 -9 15 540.904 118.734 3
 -3 -9 15 573.171 123.523 7
 -3 -9 14 205.341 95.3205 3
 -3 -9 14 8.70527 88.2915 7
 -3 -9 13 238.007 109.449 3
 -3 -9 13 143.079 109.311 7
 -3 -9 12 -39.7435 79.0252 3
 -3 -9 12 127.413 86.3558 7
 -3 -9 11 58.6315 90.4028 3
 -3 -9 11 11.9595 89.8557 7
 -3 -9 10 41.2915 92.4925 3
 -3 -9 10 -60.0536 87.3311 7
 -3 -9 9 3584.35 372.487 3
 -3 -9 9 3669.36 376.706 7
 -3 -9 8 2120.38 302.083 3
 -3 -9 8 1997.9 277.301 7
 -3 -9 7 18.3026 97.8037 3
 -3 -9 7 -86.8062 107.005 7
 -3 -9 6 2085.35 284.73 3
 -3 -9 6 2123.92 279.647 7
 3 -9 -5 756.512 176.225 3
 -3 -9 5 618.182 168.264 3
 -3 -9 5 725.112 176.726 7
 3 -9 -4 2671.23 294.023 3
 -3 -9 4 2345.37 290.55 3
 -3 -9 4 2507.46 276.027 7
 -3 -9 3 20.9753 83.4994 3
 3 -9 -3 17.5902 94.2309 3
 -3 -9 2 34.6287 176.283 3
 3 -9 -2 -121.088 93.1557 3
 -3 -9 1 256.698 108.735 3
 3 -9 -1 419.262 154.038 3
 -3 -9 0 294.636 109.623 3
 3 -9 0 600.432 168.996 3
 3 -9 1 95.3936 110.035 3
 3 -9 2 1286.35 245.476 3
 3 -9 3 227.429 134.045 3
 3 -9 4 7009.32 558.564 3
 3 -9 5 98.4567 119.012 3
 3 -9 6 279.398 136.755 3
 3 -9 7 110.163 120.766 3
 3 -9 8 294.421 152.635 3
 3 -9 9 3005.56 352.173 3
 3 -9 10 466.643 162.788 3
 3 -9 11 -54.3291 97.8789 3
 3 -9 12 2038.51 268.298 3
 3 -9 13 135.204 85.3853 3
 3 -9 14 179.531 84.3937 3
 3 -9 14 1675.71 195.467 7
 3 -9 15 168.308 64.4093 3
 3 -9 15 400.886 104.535 7
 3 -9 16 -137.063 55.8322 7
 -3 -10 13 1349.11 129.72 3
 -3 -10 12 40.2158 46.1523 3
 -3 -10 12 15.7838 58.5784 7
 -3 -10 11 789.985 130.39 3
 -3 -10 11 688.333 123.258 7
 -3 -10 10 350.175 96.996 3
 -3 -10 10 174.946 84.2123 7
 -3 -10 9 170.086 84.5309 3
 -3 -10 9 202.291 95.3879 7
 -3 -10 8 255.356 95.2633 3
 -3 -10 8 266.837 111.369 7
 -3 -10 7 935.412 168.197 3
 -3 -10 7 977.012 165.655 7
 -3 -10 6 54.1893 68.2335 3
 -3 -10 6 -83.2168 90.2346 7
 -3 -10 5 203.747 78.485 3
 -3 -10 4 60.1082 78.9127 3
 3 -10 -3 401.288 107.714 3
 -3 -10 3 272.305 110.022 3
 3 -10 -2 1006.29 162.29 3
 -3 -10 2 1059.42 153.081 3
 3 -10 -1 413.461 108.371 3
 3 -10 0 -101.51 94.3926 3
 3 -10 1 757.328 163.327 3
 3 -10 2 314.112 135.503 3
 3 -10 3 72.0733 93.3761 3
 3 -10 4 897.434 179.6 3
 3 -10 5 183.718 99.3966 3
 3 -10 6 1957.18 251.147 3
 3 -10 7 3480.42 317.321 3
 3 -10 7 3360.44 258.186 7
 3 -10 8 578.846 133.709 3
 3 -10 8 507.623 114.798 7
 3 -10 9 106.971 76.5516 3
 3 -10 9 27.8245 54.7778 7
 3 -10 10 407.98 113.717 3
 3 -10 10 -57.077 61.138 7
 3 -10 11 1062.32 147.089 3
 3 -10 11 985.923 130.241 7
 3 -10 12 307.613 74.6759 3
 3 -10 12 473.2 86.5298 7
 3 -11 1 17.2094 44.5346 3
 3 -11 2 1490.63 139.888 3
 3 -11 3 105.427 49.1798 3
 3 -11 4 -37.5129 59.3414 3
 3 -11 5 418.924 81.9823 3
 3 -11 6 155.491 64.1023 3
 -4 0 26 138.148 64.9546 6
 -4 0 25 -10.8877 61.1778 6
 -4 0 24 -101.43 104.448 6
 -4 0 23 -53.0765 97.9022 6
 4 0 -22 2377.75 382.421 8
 -4 0 22 2387.27 349.484 6
 4 0 -21 -135.846 148.412 8
 -4 0 21 109.438 122.065 6
 4 0 -20 4586.89 509.165 8
 4 0 -19 -61.5934 126.312 8
 4 0 -18 190.994 118.871 8
 4 0 -17 -18.1913 82.287 8
 4 0 -16 10610.7 632.482 8
 4 0 -13 -29.9659 141.38 2
 4 0 -13 36.0425 72.6883 1
 4 0 -12 1384.46 262.219 1
 4 0 -12 1394.49 350.834 2
 4 0 -11 201.037 122.466 2
 4 0 -10 28147.3 1355.97 2
 4 0 -9 60.1449 123.358 2
 4 0 -8 129.366 146.103 2
 4 0 -7 79.9057 126.889 2
 4 0 -6 258.036 118.82 2
 4 0 -5 42.2505 85.2945 2
 4 0 -4 57224.6 1084.09 2
 4 0 -3 51.3625 63.1078 2
 4 0 -2 1320.17 138.826 2
 4 0 -1 39.5846 41.2975 2
 -4 0 0 1652.03 147.982 1
 -4 0 -1 -31.7881 62.0133 1
 -4 0 -2 970.902 137.818 1
 -4 0 -3 2.63023 68.9308 1
 -4 0 -4 29608 787.576 1
 -4 0 -5 33.5583 72.3527 1
 -4 0 -6 11069.6 567.985 1
 -4 0 -7 -30.2545 101.776 1
 -4 0 -8 1902.52 267.289 1
 -4 0 -9 27.7743 90.6988 1
 -4 0 -10 3929.01 422.912 1
 -4 0 -11 147.34 128.505 1
 -4 0 -12 7918.95 645.44 1
 -4 0 -13 -222.035 128.543 1
 -4 0 -15 -105.42 97.6113 8
 -4 0 -16 320.818 141.439 8
 -4 0 -17 123.504 132.752 8
 -4 0 -18 32760.2 1299.59 8
 -4 0 -19 67.1345 141.18 8
 -4 0 -20 80.9162 167.469 8
 -4 0 -21 -62.5377 155.375 8
 -4 0 -22 3815.68 461.387 8
 -4 0 -23 -90.7302 156.439 8
 4 0 23 -88.4032 70.0122 6
 -4 0 -24 240.068 123.765 8
 4 0 24 225.409 86.0277 6
 -4 -1 26 702.35 126.249 6
 -4 -1 25 701.935 152.714 6
 -4 1 25 769.682 120.986 6
 -4 -1 24 -50.2113 97.8057 6
 -4 1 24 77.4863 83.2639 6
 4 1 -23 916.239 211.27 8
 -4 1 23 1200.02 213.235 6
 -4 -1 23 1234.37 254.521 6
 4 1 -22 506.026 169.898 8
 -4 1 22 744.709 191.439 6
 -4 -1 22 624.477 203.167 6
 4 -1 -21 4201.72 515.054 8
 4 1 -21 4550.56 487.177 8
 -4 1 21 5206.86 486.116 6
 4 -1 -20 1078.5 276.917 8
 4 1 -20 1252.73 253.044 8
 -4 1 20 1261.45 267.342 6
 4 -1 -19 5992.81 592.908 8
 4 1 -19 4586.01 484.004 8
 -4 1 19 6382.58 544.421 6
 -4 -1 18 9656.82 583.976 3
 4 1 -18 10425.3 686.074 8
 4 -1 -18 10095.6 738.146 8
 -4 -1 17 926.394 187.788 3
 4 -1 -17 630.201 194.465 8
 4 1 -17 524.309 160.63 8
 -4 -1 16 111.387 97.8986 3
 4 -1 -16 32.8157 121.362 8
 4 -1 -15 556.127 161.803 1
 4 -1 -15 1050.32 227.313 8
 4 -1 -14 25229.7 1573.43 2
 4 -1 -14 26049.2 1291.21 1
 4 -1 -13 441.585 138.895 1
 4 -1 -13 866.372 302.747 2
 4 -1 -12 5221.73 659.326 2
 4 -1 -11 25471.6 1367.33 2
 4 1 -10 98.62 59.7426 1
 4 1 -10 260.353 188.046 2
 4 -1 -10 138.463 168.715 2
 4 1 -9 370.646 176.511 2
 4 -1 -9 291.359 158.776 2
 4 -1 -8 1441.61 290.616 2
 4 1 -8 1301.08 275.086 2
 4 -1 -7 18590.1 867.232 2
 4 1 -7 18263.9 856.673 2
 4 -1 -6 -86.355 99.2456 2
 4 1 -6 7.36024 97.6349 2
 4 1 -5 8945.1 494.224 2
 4 -1 -5 8453.54 491.307 2
 4 1 -4 6241.07 356.786 2
 4 -1 -4 5892.32 384.962 2
 4 -1 -3 34542.2 873.627 2
 4 1 -3 32886.7 712.04 2
 4 1 -2 7515.15 270.133 2
 -4 -1 2 8252.03 294.743 1
 4 -1 -2 7298.79 390.69 2
 4 1 -1 34438.3 426.628 2
 -4 -1 1 37247.9 673.501 1
 -4 -1 0 2920.69 205.048 1
 -4 -1 -1 112749 1367.51 1
 -4 -1 -2 5849.03 343.012 1
 -4 1 -2 5269.52 297.579 1
 -4 1 -3 165429 1634.31 1
 -4 -1 -3 175562 2022.56 1
 -4 -1 -4 2202.03 267.044 1
 -4 1 -4 2422.96 219.736 1
 -4 1 -5 9116.69 437.716 1
 -4 -1 -5 9418.28 552.547 1
 -4 -1 -6 6570.92 494.566 1
 -4 1 -6 5921.03 373.661 1
 -4 -1 -7 5303.5 478.227 1
 -4 1 -7 5505.56 373.054 1
 -4 -1 -8 55.6855 100.515 1
 -4 1 -8 125.137 93.8109 1
 -4 -1 -9 1092.7 240.253 1
 -4 1 -9 966.323 192.983 1
 -4 1 -10 5338.41 440.602 1
 -4 -1 -10 5060.23 529.298 1
 -4 1 -11 257.16 113.7 1
 -4 -1 -11 309.341 179.512 1
 -4 -1 -12 3258.72 463.914 1
 -4 -1 -13 18327.4 1102.41 1
 -4 -1 -14 11.1802 100.075 1
 -4 -1 -15 2885.32 436.901 1
 -4 1 -15 2926.61 331.146 8
 -4 -1 -15 3192.67 362.528 8
 -4 1 -16 23718.9 974.658 8
 -4 -1 -16 22768.8 1004.13 8
 -4 1 -17 9437.57 655.196 8
 -4 -1 -17 9492.86 689.836 8
 -4 1 -18 748.927 227.986 8
 -4 -1 -18 722.868 247.31 8
 -4 1 -19 133.997 128.525 8
 -4 -1 -19 -15.5554 126.781 8
 -4 1 -20 9347.5 718.921 8
 -4 -1 -20 9134.65 739.221 8
 -4 1 -21 4566.74 513.621 8
 -4 -1 -21 4247.51 511.197 8
 -4 1 -22 -11.0395 123.72 8
 -4 -1 -22 73.5792 147.792 8
 4 1 22 101.237 96.0927 6
 -4 1 -23 54.1429 111.472 8
 -4 -1 -23 -71.6523 153.645 8
 -4 1 -24 273.804 124.983 8
 4 -1 24 429.256 121.837 6
 4 -1 25 1913.87 187.407 6
 -4 -2 26 1969.3 196.586 6
 -4 -2 25 134.259 97.5837 6
 -4 -2 24 373.695 148.837 6
 4 2 -23 -36.2436 103.815 8
 -4 -2 23 5.2879 91.7828 6
 4 2 -22 74.051 94.4789 8
 -4 2 22 423.583 132.581 6
 -4 -2 22 345.425 191.604 6
 4 2 -21 40.387 104.075 8
 -4 2 21 -35.3406 95.1405 6
 -4 -2 20 1439.17 234.55 3
 4 2 -20 1484.27 265.717 8
 -4 2 20 2005.66 292.767 6
 -4 -2 19 2303.14 304.281 3
 4 2 -19 2292.35 325.091 8
 -4 2 19 2346.56 317.524 6
 -4 -2 18 350.105 134.509 3
 4 -2 -18 213.4 179.31 8
 4 2 -18 396.751 173.99 8
 -4 2 18 295.648 143.907 6
 -4 -2 17 -133.97 115.928 3
 4 -2 -17 -257.766 199.07 8
 4 2 -17 151.178 93.2821 8
 -4 2 17 -9.69238 66.3918 6
 -4 -2 16 2377.96 284.292 3
 4 -2 -16 2230.26 395.055 1
 4 2 -16 2258.85 272.957 8
 4 -2 -16 2147.67 336.088 8
 -4 2 16 2333.82 283.913 6
 -4 -2 15 4728.29 373.614 3
 4 -2 -15 5029.89 718.702 2
 4 -2 -15 4823.22 633.993 1
 4 2 -15 4818.76 363.567 8
 4 -2 -15 4549.34 459.557 8
 4 -2 -14 647.856 234.039 1
 4 -2 -14 515.207 221.914 2
 4 -2 -13 2879.19 520.032 2
 4 -2 -12 -65.8516 131.882 2
 4 -2 -11 39.7983 118.07 2
 4 -2 -10 54.8381 126.256 2
 4 -2 -9 46093.8 1602.97 2
 4 -2 -8 886.724 233.326 2
 4 -2 -7 2138.8 305.554 2
 4 -2 -6 11874.2 666.124 2
 4 -2 -5 710.578 180.336 2
 4 -2 -4 17563.9 734.889 2
 -4 -2 3 130761 1089.44 1
 4 -2 -3 118029 1879.93 2
 -4 -2 2 548.473 90.4088 1
 4 -2 -2 559.365 149.406 2
 -4 -2 1 47250.3 837.591 1
 -4 -2 0 86513.2 1280.54 1
 -4 -2 -1 5734.23 370.527 1
 -4 -2 -2 10552.4 540.982 1
 -4 -2 -3 198.675 127.419 1
 -4 -2 -4 97394.2 1884.89 1
 -4 -2 -5 16146 825.732 1
 -4 -2 -6 3584.82 429.258 1
 -4 -2 -7 12716.6 810.015 1
 -4 2 -7 12484.5 492.511 1
 -4 2 -8 23055.7 677.916 1
 -4 -2 -8 23000.7 1152.21 1
 -4 -2 -9 -93.5724 141.03 1
 -4 -2 -10 168.893 117.579 1
 -4 -2 -11 423.488 172.775 1
 -4 -2 -12 671.311 236.752 1
 -4 -2 -13 8216.22 802.545 1
 -4 -2 -14 -25.5468 108.663 8
 -4 2 -14 22.31 84.8942 8
 -4 -2 -15 6377.03 733.507 1
 -4 -2 -15 5660.05 488.008 8
 -4 2 -15 6108.29 481.285 8
 -4 -2 -16 246.203 160.169 1
 -4 -2 -16 859.221 209.293 8
 -4 2 -16 817.458 196.186 8
 -4 2 -17 54.4121 123.353 8
 -4 -2 -17 -141.506 157.69 8
 -4 -2 -18 -27.1424 164.367 8
 -4 2 -18 -45.1665 135.353 8
 -4 2 -19 7879.66 631.404 8
 -4 -2 -19 5683.94 584.901 8
 -4 -2 -20 1024.24 251.792 8
 -4 2 -20 1098.37 248.005 8
 -4 -2 -21 2456.49 394.702 8
 -4 2 -21 2685.5 370.849 8
 -4 2 -22 1372.27 266.378 8
 -4 2 -23 56.3251 105.453 8
 -4 2 -24 -8.32971 95.6287 8
 4 -2 24 142.099 88.7633 6
 4 -2 25 580.098 116.77 6
 -4 -3 25 178.809 84.2887 6
 -4 -3 24 937.903 188.98 6
 -4 -3 23 202.017 143.334 6
 4 3 -22 -55.5474 91.1403 8
 -4 -3 22 266.806 153.309 6
 -4 -3 21 243.181 111.26 3
 4 3 -21 178.051 121.257 8
 -4 -3 20 9964.46 623.748 3
 4 3 -20 9783.38 604.713 8
 -4 -3 19 14.8414 86.9383 3
 4 3 -19 -156.658 122.401 8
 -4 -3 18 2279.07 313.915 3
 4 3 -18 2675.13 321.056 8
 -4 -3 17 267.646 103.693 3
 4 3 -17 651.34 186.795 8
 -4 -3 16 13386.6 703.691 3
 4 3 -16 15169.5 663.663 8
 4 -3 -16 16353.2 1229.3 1
 -4 -3 15 22.5006 78.6047 3
 4 3 -15 114.926 81.4821 8
 4 -3 -15 -245.864 252.498 1
 4 -3 -15 83.5048 202.379 2
 -4 -3 14 5247.2 404.012 3
 4 -3 -14 3645.54 572.354 1
 4 -3 -14 4672.04 659.453 2
 4 -3 -13 767.616 263.259 2
 4 -3 -12 4032.67 565.687 2
 4 -3 -11 222.47 213.963 2
 4 -3 -10 537.667 183.71 2
 4 -3 -9 1299.03 281.556 2
 4 -3 -8 7684.84 634.668 2
 4 -3 -7 2972.78 374.463 2
 4 -3 -6 20111.8 930.818 2
 4 -3 -5 1206.7 234.984 2
 4 -3 -4 2420.39 308.879 2
 -4 -3 3 68229.9 901.465 1
 4 -3 -3 70561.8 1652.97 2
 -4 -3 2 40551.2 801.226 1
 4 -3 -2 40172.5 1233.4 2
 -4 -3 1 50518.5 1010.7 1
 -4 -3 0 7404.55 432.101 1
 -4 -3 -1 1540.55 229.301 1
 -4 -3 -2 3669.06 379.035 1
 -4 -3 -2 3384.6 124.649 2
 -4 -3 -3 319.21 137.494 1
 -4 -3 -3 297.155 59.4737 2
 -4 -3 -4 6988.22 582.461 1
 -4 -3 -4 6331.65 305.469 2
 -4 -3 -5 3035.46 412.89 1
 -4 -3 -5 3010.1 250.347 2
 -4 -3 -6 197.113 101.979 2
 -4 -3 -6 162.223 149.185 1
 -4 -3 -7 17424 1045.19 1
 -4 -3 -8 -241.625 169.139 1
 -4 -3 -9 1641.37 367.622 1
 -4 -3 -10 387.301 216.141 1
 -4 -3 -11 192.182 200.687 1
 -4 -3 -12 2460.53 477.08 1
 -4 3 -13 455.875 134.236 8
 -4 -3 -13 113.306 136.139 8
 -4 -3 -13 452.058 275.968 1
 4 -3 14 1036.81 178.716 3
 -4 3 -14 997.239 194.074 8
 -4 -3 -14 815.363 183.584 8
 -4 -3 -14 963.855 335.912 1
 4 -3 15 4055.04 325.017 3
 -4 -3 -15 5122.6 711.982 1
 -4 3 -15 4100.46 405.145 8
 -4 -3 -15 4452.66 457.816 8
 -4 -3 -16 206.318 168.127 1
 -4 -3 -16 -84.5613 124.104 8
 -4 3 -16 84.3312 108.542 8
 -4 3 -17 3936.44 419.065 8
 -4 -3 -17 3279.55 438.678 8
 -4 -3 -18 -17.9944 157.839 8
 -4 3 -18 258.928 146.571 8
 -4 3 -19 257.374 155.658 8
 -4 3 -20 162.973 130.2 8
 -4 3 -21 1353.73 257.813 8
 -4 3 -22 391.716 146.57 8
 -4 3 -23 90.3855 110.137 8
 -4 3 -24 309.072 109.42 8
 4 -3 24 405.397 117.147 6
 4 -3 25 155.084 58.9651 6
 -4 -4 25 468.199 95.6322 6
 -4 -4 24 244.268 95.7658 6
 -4 -4 23 22.2103 98.6054 6
 -4 -4 22 463.128 156.475 6
 -4 -4 21 46.9663 80.3829 3
 -4 -4 21 -167.386 125.969 6
 -4 -4 20 846.027 194.339 3
 -4 -4 19 -52.3569 88.35 3
 -4 -4 18 95.0219 116.853 3
 -4 -4 17 763.123 186.941 3
 -4 -4 16 426.796 174.848 3
 -4 -4 15 1007.19 188.369 3
 4 -4 -15 842.881 323.538 1
 4 -4 -15 1065.21 312.239 2
 -4 -4 14 7934.77 551.499 3
 4 -4 -14 7899.73 901.833 1
 4 -4 -14 7504.93 805.38 2
 -4 -4 13 166.926 115.733 3
 4 -4 -13 -464.174 255.207 1
 4 -4 -13 -149.594 141.767 2
 -4 -4 12 9392.15 547.448 3
 4 -4 -12 8489.86 821.726 2
 4 -4 -11 590.594 207.095 2
 4 -4 -10 2089.84 372.428 2
 4 -4 -9 95.8902 128.09 2
 4 -4 -8 7764.38 656.336 2
 4 -4 -7 2364.06 345.595 2
 4 -4 -6 6445.19 545.827 2
 4 -4 -5 6034.3 518.67 2
 4 -4 -4 1320.28 243.51 2
 4 -4 -3 3116.07 378.274 2
 -4 -4 3 2544.55 185.713 1
 4 -4 -2 -15.705 119.603 2
 -4 -4 2 60.1145 49.051 1
 4 -4 -1 6876.96 550.98 2
 -4 -4 1 7244.33 437.331 1
 -4 -4 0 35.6597 81.1278 1
 -4 -4 -1 36550.6 1160.04 1
 -4 -4 -2 4415.08 445.538 1
 -4 -4 -3 124.4 125.725 1
 -4 -4 -4 612.851 216.118 1
 -4 -4 -5 6376.37 629.334 1
 -4 -4 -6 6105.34 649.536 1
 -4 -4 -7 1163.96 331.495 1
 -4 -4 -8 6329.89 704.501 1
 -4 -4 -9 22319.8 1368.15 1
 -4 -4 -10 131.649 154.471 1
 -4 -4 -11 4350.54 653.855 1
 4 -4 12 108.754 94.188 3
 -4 4 -12 320.938 135.807 8
 4 -4 13 4601.59 377.751 3
 -4 4 -13 4320.8 385.295 8
 -4 -4 -13 4489.81 683.474 1
 4 -4 14 527.544 138.405 3
 -4 4 -14 353.458 141.388 8
 -4 -4 -14 655.744 350.849 1
 4 -4 15 404.194 146.457 3
 -4 4 -15 135.346 97.44 8
 -4 -4 -15 324.786 207.916 1
 4 -4 16 3593.74 351.296 3
 -4 4 -16 3572.44 380.937 8
 4 -4 17 147.153 114.32 3
 -4 4 -17 285.171 111.66 8
 4 -4 18 89.7838 83.0514 3
 -4 4 -18 137.377 125.87 8
 -4 4 -19 829.503 189.87 8
 -4 4 -20 172.298 126.364 8
 -4 4 -21 957.768 203.181 8
 -4 4 -22 87.2323 82.9611 8
 -4 4 -23 -235.849 93.1151 8
 4 -4 24 -5.26671 60.8445 6
 -4 -5 23 156.431 74.4773 6
 -4 -5 22 204.76 107.152 6
 -4 -5 21 888.35 172.465 3
 -4 -5 21 831.103 187.437 6
 -4 -5 20 -11.0993 85.7257 3
 -4 -5 20 69.1119 92.9899 6
 -4 -5 19 2331.82 310.325 3
 -4 -5 19 2264.74 270.304 7
 -4 -5 18 2455.68 329.34 3
 -4 -5 17 5588.07 499.012 3
 -4 -5 16 10168.2 671.052 3
 -4 -5 15 6307.63 537.763 3
 -4 -5 14 2418.27 338.441 3
 4 -5 -14 2043.65 480.437 1
 -4 -5 13 275.338 109.653 3
 4 -5 -13 179.373 222.897 1
 -4 -5 12 1631.3 254.148 3
 4 -5 -12 1743.18 454.978 1
 -4 -5 11 1955.41 277.719 3
 -4 -5 10 20.8366 86.554 3
 4 -5 -10 225.381 136.092 2
 4 -5 -9 6594.95 619.086 2
 4 -5 -8 5908.05 572.234 2
 4 -5 -7 5210.57 536.155 2
 4 -5 -6 10279.3 722.354 2
 4 -5 -5 162.876 93.1534 2
 4 -5 -4 2703.48 362.046 2
 4 -5 -3 5755.67 533.79 2
 4 -5 -2 25898.8 1152.08 2
 -4 -5 1 6658.19 451.67 1
 4 -5 -1 6511.53 598.693 2
 -4 -5 0 3644.36 376.348 1
 4 -5 0 3902.03 482.87 2
 -4 -5 -1 457.709 154.025 1
 -4 -5 -2 11557.7 760.332 1
 -4 -5 -3 13811.8 884.12 1
 -4 -5 -4 413.222 191.294 1
 -4 -5 -5 167.05 132.565 1
 -4 -5 -6 2039.95 406.915 1
 -4 -5 -7 10767.5 950.05 1
 -4 -5 -8 12.1482 135.996 1
 4 -5 9 1452.85 212.256 3
 -4 -5 -9 918.191 301.553 1
 4 -5 10 14457.3 692.658 3
 -4 5 -10 14622.2 632.423 8
 -4 -5 -10 13267.4 1129.74 1
 4 -5 11 1210.31 210.676 3
 -4 5 -11 1007.88 185.525 8
 -4 -5 -11 645.385 201.355 1
 4 -5 12 2956.62 327.763 3
 -4 5 -12 2742.34 308.582 8
 -4 -5 -12 3779.56 628.039 1
 4 -5 13 7904.09 552.957 3
 -4 5 -13 7940.06 533.789 8
 -4 -5 -13 8535.18 964.927 1
 4 -5 14 1036.56 204.879 3
 -4 5 -14 903.054 195.901 8
 4 -5 15 1816.18 262.567 3
 -4 5 -15 1826.96 282.178 8
 4 -5 16 707.68 170.266 3
 -4 5 -16 723.55 190.555 8
 4 -5 17 188.626 98.174 3
 -4 5 -17 337.578 133.852 8
 4 -5 18 485.382 142.262 3
 -4 5 -18 -21.6765 83.0099 8
 4 -5 19 703.479 147.732 3
 -4 5 -19 940.21 188.948 8
 -4 5 -20 92.0595 118.95 8
 -4 5 -21 66.7395 68.2821 8
 -4 5 -22 124.059 62.7348 8
 4 -5 23 205.603 69.7827 6
 -4 -6 21 75.8389 63.6875 3
 -4 -6 21 85.2366 68.4375 6
 -4 -6 20 128.246 90.3642 3
 -4 -6 20 81.1304 83.0809 7
 -4 -6 20 162.066 79.0533 6
 -4 -6 19 1188.93 214.164 3
 -4 -6 19 1109.45 182.564 6
 -4 -6 19 1346.18 209.987 7
 -4 -6 18 -70.3351 109.331 3
 -4 -6 18 293.222 134.81 6
 -4 -6 18 56.9081 106.388 7
 -4 -6 17 465.487 174.613 3
 -4 -6 16 365.305 160.534 3
 -4 -6 15 1729.04 310.721 3
 -4 -6 14 446.83 185.369 3
 -4 -6 13 1448.92 271.071 3
 -4 -6 12 2911.62 360.726 3
 -4 -6 11 2142.38 309.398 3
 4 -6 -11 1964.03 436.451 1
 -4 -6 10 265.16 152.924 3
 4 -6 -10 51.1399 218.695 1
 -4 -6 9 2463.27 324.064 3
 4 -6 -9 2053.48 432.404 1
 -4 -6 8 644.248 160.859 3
 -4 -6 7 151.22 125.792 3
 -4 -6 6 171.059 93.5615 3
 4 -6 1 -62.5592 95.3394 2
 -4 -6 -2 -210.743 129.683 1
 4 -6 2 -173.266 133.839 2
 -4 -6 -3 1449.26 305.338 1
 -4 -6 -4 1744.76 358.275 1
 4 -6 5 5850.79 436.597 3
 -4 -6 -5 5122.59 636.517 1
 4 -6 6 5539.88 442.639 3
 -4 -6 -6 4840.35 636.517 1
 4 -6 7 115.252 104.541 3
 -4 -6 -7 -130.427 151.793 1
 4 -6 8 2276.03 292.52 3
 -4 6 -8 1908.98 232.23 8
 -4 -6 -8 1873.24 453.712 1
 4 -6 9 238.294 127.253 3
 -4 6 -9 281.263 110.793 8
 -4 -6 -9 229.972 154.893 1
 4 -6 10 715.016 189.217 3
 -4 6 -10 988.584 196.203 8
 -4 -6 -10 541.443 291.237 1
 4 -6 11 461.656 171.088 3
 -4 6 -11 228.581 107.495 8
 -4 -6 -11 545.843 276.766 1
 4 -6 12 14689.4 785.969 3
 -4 6 -12 15107.7 721.375 8
 4 -6 13 4192.38 430.804 3
 -4 6 -13 3890.51 377.702 8
 4 -6 14 1501.43 286.358 3
 -4 6 -14 1810.59 254.571 8
 4 -6 15 14217.3 739.416 3
 -4 6 -15 14384.9 696.999 8
 4 -6 16 323.943 141.491 3
 -4 6 -16 147.463 75.366 8
 4 -6 17 3867.99 357.19 3
 -4 6 -17 3573.34 326.772 8
 4 -6 18 432.631 122.107 3
 -4 6 -18 268.848 101.754 8
 4 -6 19 556.998 118.469 3
 -4 6 -19 701.54 136.654 8
 4 -6 20 94.5314 55.9856 7
 4 -6 21 853.491 120.036 6
 -4 -7 20 2067.2 207.857 3
 -4 -7 20 1576.94 144.21 7
 -4 -7 19 577.063 139.441 3
 -4 -7 19 634.236 131.847 7
 -4 -7 18 60.8686 77.452 3
 -4 -7 18 58.1415 77.0678 7
 -4 -7 17 184.415 118.135 3
 -4 -7 17 214.643 112.382 7
 -4 -7 16 41.8495 98.1604 3
 -4 -7 16 -67.6936 110.815 7
 -4 -7 15 -45.2142 92.893 3
 -4 -7 14 1622.7 296.439 3
 -4 -7 13 317.811 163.612 3
 -4 -7 12 516.376 172.39 3
 -4 -7 11 -3.24205 128.798 3
 -4 -7 10 96.9788 97.6013 3
 -4 -7 9 1431.63 272.155 3
 -4 -7 8 303.849 151.079 3
 4 -7 -8 -311.735 195.358 1
 -4 -7 7 1461.24 262.365 3
 4 -7 -7 615.061 257.853 1
 -4 -7 6 219.981 121.386 3
 4 -7 -6 -49.5959 241.017 1
 -4 -7 5 619.802 163.469 3
 4 -7 -5 215.22 180.887 1
 -4 -7 4 1197.46 208.915 3
 -4 -7 3 6129.41 423.963 3
 -4 -7 2 -1.60947 86.4993 3
 -4 -7 1 3585.24 300.359 3
 4 -7 -1 3931.5 371.915 3
 4 -7 0 180.37 117.193 3
 4 -7 1 -57.9631 109.457 3
 4 -7 2 1046.28 224.223 3
 4 -7 3 7142.08 517.55 3
 4 -7 4 1410.62 247.786 3
 4 -7 5 4589.5 436.123 3
 -4 -7 -5 3739.42 510.647 1
 4 -7 6 351.158 143.746 3
 -4 -7 -6 527.28 181.156 1
 4 -7 7 820.839 207.115 3
 -4 7 -7 596.607 127.029 8
 -4 -7 -7 510.61 263.515 1
 4 -7 8 2582.27 345.645 3
 -4 7 -8 2429.63 270.018 8
 4 -7 9 698.138 203.31 3
 -4 7 -9 868.066 189.944 8
 4 -7 10 2275.62 340.553 3
 -4 7 -10 2158.68 263.011 8
 4 -7 11 10506.3 694.205 3
 -4 7 -11 10613.7 570.36 8
 4 -7 12 330.691 154.701 3
 -4 7 -12 316.134 119.452 8
 4 -7 13 948.956 220.713 3
 -4 7 -13 648.472 150.305 8
 4 -7 14 30.576 104.248 3
 -4 7 -14 150.537 92.461 8
 4 -7 15 1785.02 263.829 3
 4 -7 16 75.449 120.385 3
 4 -7 17 1799.76 221.315 3
 4 -7 18 712.016 131.41 3
 4 -7 19 362.329 85.4723 3
 4 -7 19 376.642 93.1378 7
 -4 -8 19 160.018 62.4368 3
 -4 -8 18 147.917 81.8646 3
 -4 -8 18 258.654 102.459 7
 -4 -8 17 1003.76 169.145 3
 -4 -8 17 1237.33 187.493 7
 -4 -8 16 297.556 108.874 3
 -4 -8 16 269.815 116.687 7
 -4 -8 15 1193.87 219.875 3
 -4 -8 15 1509.14 250.867 7
 -4 -8 14 287.305 124.702 3
 -4 -8 14 216.305 126.216 7
 -4 -8 13 515.635 204.07 3
 -4 -8 13 68.8775 100.677 7
 -4 -8 12 -30.3882 109.91 3
 -4 -8 12 -113.55 147.253 7
 -4 -8 11 219.158 145.804 3
 -4 -8 10 6064.06 511.586 3
 -4 -8 9 4314.89 441.832 3
 -4 -8 8 840.218 209.876 3
 -4 -8 7 291.322 153.144 3
 -4 -8 6 3809.47 400.815 3
 4 -8 -6 4350.4 391.499 3
 4 -8 -5 3114.35 343.407 3
 -4 -8 5 2888.57 347.12 3
 4 -8 -4 -177.666 132.829 3
 -4 -8 4 -10.7216 98.6261 3
 -4 -8 4 -92.0093 93.6858 7
 4 -8 -3 -50.8055 97.8264 3
 -4 -8 3 54.134 104.837 3
 -4 -8 3 64.6636 94.8947 7
 -4 -8 2 4852.45 407.865 3
 4 -8 -2 5592.47 491.232 3
 -4 -8 1 26671.9 890.39 3
 4 -8 -1 25269.9 1000.78 3
 4 -8 0 3383.79 367.345 3
 4 -8 1 1664.69 276.41 3
 4 -8 2 232.326 114.905 3
 4 -8 3 6119.28 520.941 3
 4 -8 4 2132.05 332.575 3
 4 -8 5 16250.8 868.847 3
 4 -8 6 1075.88 235.825 3
 4 -8 7 4261.13 458.954 3
 4 -8 8 1341.74 273.659 3
 4 -8 9 15905.3 869.767 3
 4 -8 10 693.95 191.223 3
 4 -8 11 791.812 219.372 3
 4 -8 12 320.734 158.509 3
 4 -8 13 391.688 159.601 3
 4 -8 14 81.571 87.5309 3
 4 -8 15 584.078 151.477 3
 4 -8 16 545.422 126.773 3
 4 -8 17 313.163 88.0912 3
 4 -8 17 333.636 96.8941 7
 4 -8 18 1217.24 134.24 7
 -4 -9 16 1738.59 171.051 3
 -4 -9 16 2390.49 203.803 7
 -4 -9 15 94.772 67.7918 3
 -4 -9 15 181.257 110.837 7
 -4 -9 14 10.5279 76.4694 3
 -4 -9 14 -183.855 95.4885 7
 -4 -9 13 63.5206 79.6143 3
 -4 -9 13 23.706 87.143 7
 -4 -9 12 407.456 133.068 3
 -4 -9 12 337.384 144.864 7
 -4 -9 11 830.814 183.23 3
 -4 -9 11 809.288 185.637 7
 -4 -9 10 496.141 161.679 3
 -4 -9 10 56.9021 92.5847 7
 -4 -9 9 452.532 158.87 3
 -4 -9 9 419.014 223.197 7
 -4 -9 8 141.923 95.7815 3
 -4 -9 8 124.247 150.999 7
 -4 -9 7 1297.57 227.475 3
 -4 -9 7 1829.44 292.147 7
 4 -9 -6 130.281 83.5783 3
 -4 -9 6 119.085 95.8659 3
 -4 -9 6 179.87 108.282 7
 4 -9 -5 1190.09 203.081 3
 -4 -9 5 1183.84 210.93 3
 -4 -9 5 763.816 171.82 7
 4 -9 -4 347.129 145.899 3
 -4 -9 4 242.182 112.054 3
 -4 -9 4 157.499 88.9613 7
 4 -9 -3 99.8778 77.7561 3
 -4 -9 3 161.191 110.338 3
 4 -9 -2 1828.99 263.932 3
 -4 -9 2 1617.71 228.99 3
 4 -9 -1 1586.16 253.965 3
 -4 -9 1 1534.65 208.613 3
 4 -9 0 134.523 106.625 3
 4 -9 1 1759.13 282.483 3
 4 -9 2 206.96 134.339 3
 4 -9 3 1081.8 225.921 3
 4 -9 4 391.182 161.931 3
 4 -9 5 154.111 118.753 3
 4 -9 6 456.567 164.858 3
 4 -9 7 -45.8218 129.128 3
 4 -9 8 581.51 166.938 3
 4 -9 9 1321.07 248.794 3
 4 -9 10 129.672 103.423 3
 4 -9 11 722.182 178.728 3
 4 -9 12 104.582 90.6399 3
 4 -9 13 1329.14 191.738 3
 4 -9 14 308.34 107.989 3
 4 -9 14 360.683 98.4774 7
 4 -9 15 387.472 89.0894 3
 4 -9 15 558.157 109.021 7
 -4 -10 12 -12.8162 45.6635 3
 -4 -10 12 61.1135 57.902 7
 -4 -10 11 157.471 67.7512 3
 -4 -10 11 -1.05409 76.9962 7
 -4 -10 10 277.111 85.0124 3
 -4 -10 10 314.464 95.279 7
 -4 -10 9 110.434 78.4673 3
 -4 -10 9 -87.8308 67.7814 7
 -4 -10 8 216.007 97.0107 3
 -4 -10 8 141.967 63.7408 7
 -4 -10 7 2110.88 226.653 3
 -4 -10 7 1540.08 185.678 7
 -4 -10 6 161.928 92.7146 3
 -4 -10 6 -42.4823 86.417 7
 -4 -10 5 106.834 59.3478 3
 -4 -10 4 389.409 109.288 3
 4 -10 -4 597.29 131.981 3
 -4 -10 3 3279.38 263.131 3
 4 -10 -3 3540.99 300.781 3
 4 -10 -2 724.81 152.587 3
 4 -10 -1 4317.6 352.807 3
 4 -10 0 1217.94 199.513 3
 4 -10 1 364.702 129.812 3
 4 -10 2 -28.8189 93.9516 3
 4 -10 3 640.974 166.988 3
 4 -10 4 1566.19 229.767 3
 4 -10 5 214.612 109.224 3
 4 -10 6 326.216 120.623 3
 4 -10 7 141.697 102.754 3
 4 -10 7 101.762 126.414 7
 4 -10 8 120.569 93.7542 3
 4 -10 8 -12.0332 58.1994 7
 4 -10 9 -32.632 72.285 3
 4 -10 9 65.2953 62.0387 7
 4 -10 10 99.4689 76.3515 3
 4 -10 10 65.698 68.944 7
 4 -10 11 12.7291 57.6184 3
 4 -10 11 40.7274 59.8261 7
 4 -10 12 201.717 67.5352 3
 4 -11 0 305.447 55.3668 3
 4 -11 1 -56.9523 46.8003 3
 4 -11 2 54.459 47.5211 3
 4 -11 3 65.8823 50.807 3
 4 -11 4 184.54 55.8817 3
 4 -11 5 145.191 57.5165 3
 4 -11 6 119.055 57.6724 3
 -5 0 26 135.572 67.5839 6
 -5 0 25 -53.8328 57.3615 6
 -5 0 24 1304.1 225.147 6
 -5 0 23 97.8655 114.816 6
 5 0 -22 1070.89 255.361 8
 -5 0 22 1504.9 279.102 6
 5 0 -21 -192.343 198.606 8
 -5 0 21 117.676 128.786 6
 5 0 -20 422.662 176.142 8
 -5 0 20 658.67 222.994 6
 5 0 -19 1.6539 133.57 8
 5 0 -18 9696.08 674.61 8
 5 0 -17 -71.9249 140.412 8
 5 0 -16 788.964 191.704 8
 5 0 -13 101.586 176.504 2
 5 0 -13 76.7795 80.4396 1
 5 0 -12 -11.031 134.304 2
 5 0 -11 123.188 138.924 2
 5 0 -10 34057.6 1496.41 2
 5 0 -9 52.5885 108.676 2
 5 0 -8 1145.03 247.484 2
 5 0 -7 101.756 128.022 2
 5 0 -6 79.1107 118.974 2
 5 0 -5 21.7985 79.5502 2
 5 0 -4 1228.67 175.875 2
 5 0 -3 84.7874 118.872 2
 5 0 -2 6516.8 331.096 2
 5 0 -1 94.4321 58.4185 2
 -5 0 1 -3.69212 64.7207 1
 -5 0 0 7207.25 345.987 1
 -5 0 -1 -38.3481 70.1045 1
 -5 0 -2 1641.13 193.594 1
 -5 0 -3 25.021 71.2868 1
 -5 0 -4 15709.7 623.879 1
 -5 0 -5 -5.93425 89.2431 1
 -5 0 -6 176.609 120.158 1
 -5 0 -7 84.381 78.494 1
 -5 0 -8 558.946 182.469 1
 -5 0 -9 -1.94807 86.8666 1
 -5 0 -10 475.999 175.821 1
 -5 0 -11 -55.3806 117.502 1
 -5 0 -12 637.357 191.648 1
 -5 0 -13 80.8995 85.6398 1
 -5 0 -14 26186 916.787 8
 -5 0 -15 -167.881 146.795 8
 -5 0 -16 1683.06 284.902 8
 -5 0 -17 213.588 160.946 8
 -5 0 -18 3464.94 434.815 8
 -5 0 -19 124.505 139.298 8
 -5 0 -20 2998.5 431 8
 -5 0 -21 -61.6151 135.248 8
 -5 0 -22 117.428 145.883 8
 -5 0 -23 -73.0519 120.248 8
 5 0 23 -144.955 95.6701 6
 -5 0 -24 -58.7474 97.0533 8
 5 0 24 300.934 114.404 6
 -5 -1 26 10.262 51.8462 6
 -5 1 25 1698.43 187.185 6
 -5 -1 25 1819.01 237.626 6
 -5 1 24 114.934 84.4976 6
 -5 -1 24 168.265 108.896 6
 -5 1 23 90.7053 89.1423 6
 -5 -1 23 355.787 152.611 6
 5 1 -22 1547.47 275.349 8
 -5 -1 22 2075.98 344.141 6
 -5 1 22 2170.12 305.645 6
 5 1 -21 787.564 223.689 8
 -5 1 21 980.452 226.059 6
 -5 -1 21 902.489 250.173 6
 5 1 -20 208.619 152.199 8
 5 -1 -20 61.6348 137.578 8
 -5 1 20 2.60469 92.7875 6
 5 1 -19 47.6556 116.72 8
 5 -1 -19 76.9273 123.362 8
 -5 1 19 -17.6019 116.813 6
 -5 -1 18 161.023 108.58 3
 5 -1 -18 -34.9122 135.001 8
 5 1 -18 207.119 126.462 8
 -5 1 18 99.8869 111.731 6
 -5 -1 17 261.925 132.741 3
 5 -1 -17 114.751 166.626 8
 5 1 -17 184.719 128.567 8
 -5 -1 16 363.96 115.169 3
 5 -1 -16 301.275 143.416 8
 5 -1 -15 7580.99 695.009 1
 5 -1 -15 7727.6 902.71 2
 5 -1 -15 7498.28 527.94 8
 5 -1 -14 35.3707 182.091 2
 5 -1 -14 96.8665 131.3 1
 5 -1 -13 1.96988 129.771 2
 5 -1 -12 5340.58 671.278 2
 5 -1 -11 9655.99 855.805 2
 5 1 -11 9565.99 864.821 2
 5 1 -10 5187.04 590.04 2
 5 -1 -10 5648.45 623.384 2
 5 -1 -9 3465.54 450.755 2
 5 1 -9 3075.81 436.268 2
 5 1 -8 47.7299 116.061 2
 5 -1 -8 35.904 110.296 2
 5 1 -7 4711.29 458.828 2
 5 -1 -7 4657.88 457.091 2
 5 1 -6 4241.59 397.332 2
 5 -1 -6 4300.39 409.645 2
 5 1 -5 65.7528 110.491 2
 5 -1 -5 10.8829 87.5778 2
 5 1 -4 46043.9 953.749 2
 5 -1 -4 47721.7 1154.03 2
 5 1 -3 153882 1484.25 2
 5 -1 -3 149865 1943.8 2
 5 -1 -2 2737.25 267.028 2
 -5 -1 2 2865.84 204.12 1
 5 1 -2 2676.08 172.592 2
 -5 -1 1 93340.6 1187.29 1
 5 1 -1 92903.2 776.108 2
 -5 -1 0 12696.2 473.69 1
 5 1 0 14305.1 289.885 2
 -5 -1 -1 342741 2585.82 1
 -5 1 -2 18791.5 638.105 1
 -5 -1 -2 20082.3 676.448 1
 -5 -1 -3 9286.6 518.411 1
 -5 1 -3 8038.83 413.029 1
 -5 1 -4 607.197 143.233 1
 -5 -1 -4 689.645 166.668 1
 -5 1 -5 39890.9 976.646 1
 -5 -1 -5 40102.7 1235.95 1
 -5 1 -6 11457.9 564.209 1
 -5 -1 -6 11368.5 662.681 1
 -5 1 -7 327.253 124.294 1
 -5 -1 -7 265.788 121.658 1
 -5 1 -8 6350.39 463.844 1
 -5 -1 -8 6060.83 542.047 1
 -5 1 -9 -72.9758 102.767 1
 -5 -1 -9 112.719 131.787 1
 -5 1 -10 14136.3 742.582 1
 -5 -1 -10 13840.5 896.962 1
 -5 -1 -11 2003.6 360.54 1
 -5 1 -11 1624.63 259.269 1
 -5 -1 -12 4164.22 522.563 1
 -5 -1 -13 10695.6 861.722 1
 -5 -1 -14 1423.79 340.632 1
 -5 1 -14 1247.24 206.107 8
 -5 -1 -14 1407.12 218.565 8
 -5 -1 -15 2598 432.172 1
 -5 -1 -15 2821.81 347.269 8
 -5 1 -15 2736.42 333.378 8
 -5 1 -16 1483.65 255.934 8
 -5 -1 -16 1560.95 279.315 8
 -5 -1 -17 280.218 167.467 8
 -5 1 -17 61.2219 103.392 8
 -5 -1 -18 715.341 189.935 8
 -5 1 -18 995.184 248.641 8
 -5 -1 -19 416.663 207.823 8
 -5 1 -19 319.061 185.694 8
 -5 -1 -20 244.834 193.734 8
 -5 1 -20 345.069 197.875 8
 -5 -1 -21 526.288 202.078 8
 -5 1 -21 804.561 233.906 8
 -5 1 -22 252.717 163.081 8
 -5 -1 -22 313.119 157.143 8
 -5 -1 -23 620.251 188.638 8
 -5 1 -23 601.199 172.072 8
 -5 1 -24 535.044 155.365 8
 5 -1 24 750.753 147.541 6
 5 -1 25 120.795 58.9601 6
 -5 -2 26 806.053 133.763 6
 -5 -2 25 77.4861 86.2624 6
 -5 -2 24 97.0547 97.6114 6
 5 2 -23 748.836 172.495 8
 -5 -2 23 1618.42 287.293 6
 -5 -2 22 221.822 177.202 6
 -5 2 22 50.642 77.6339 6
 5 2 -21 99.7335 119.909 8
 -5 2 21 -0.96583 91.1695 6
 -5 -2 20 116.056 89.4016 3
 5 2 -20 191.039 136.591 8
 -5 2 20 228.775 123.331 6
 -5 -2 19 1119.51 226.351 3
 5 2 -19 832.621 200.79 8
 -5 2 19 1058.51 211.076 6
 -5 -2 18 605.982 164.746 3
 5 -2 -18 31.8176 171.799 8
 5 2 -18 233.167 145.127 8
 -5 2 18 546.278 159.744 6
 -5 -2 17 2304.36 300.55 3
 5 -2 -17 1671.63 314.344 8
 5 2 -17 2595.36 309.386 8
 -5 2 17 2498.61 316.757 6
 -5 -2 16 746.076 176.256 3
 5 -2 -16 602.882 189.523 1
 5 -2 -16 548.065 272.556 2
 5 -2 -16 695.27 192.473 8
 5 2 -16 837.352 164.409 8
 -5 2 16 652.279 155.164 6
 -5 -2 15 5017.12 400.076 3
 5 -2 -15 5211.67 739.576 2
 5 -2 -15 5439.65 690.354 1
 5 2 -15 5574.92 381.61 8
 5 -2 -15 5106.26 478.241 8
 -5 2 15 4800.14 380.01 6
 5 -2 -14 4825.68 681.47 2
 5 -2 -14 5579.52 652.449 1
 5 -2 -13 343.625 239.873 2
 5 -2 -12 3420.63 537.533 2
 5 -2 -11 8166.66 772.513 2
 5 -2 -10 4224.8 521.035 2
 5 -2 -9 20923.2 1090.42 2
 5 -2 -8 3955.53 466.211 2
 5 -2 -7 2493.79 347.696 2
 5 -2 -6 214.7 147.031 2
 5 -2 -5 26120.8 986.765 2
 5 -2 -4 133.571 107.295 2
 -5 -2 3 12700 401.673 1
 5 -2 -3 11737.9 632.903 2
 5 -2 -2 -62.7672 116.502 2
 -5 -2 2 -59.1905 55.5316 1
 -5 -2 1 61228.9 1042.65 1
 -5 -2 0 462.932 103.179 1
 -5 -2 -1 3242.04 295.876 1
 -5 -2 -2 30119.6 955.536 1
 -5 -2 -3 709.13 172.854 1
 -5 -2 -4 36580.4 1178.27 1
 -5 -2 -5 36596.2 1260.79 1
 -5 -2 -6 5672.78 532.827 1
 -5 -2 -7 3400.05 450.724 1
 -5 2 -7 3054.78 276.22 1
 -5 2 -8 8838.44 476.311 1
 -5 -2 -8 9251.98 750.175 1
 -5 -2 -9 721.994 236.902 1
 -5 -2 -10 11736.4 926.776 1
 -5 -2 -11 1007.28 280.336 1
 -5 -2 -12 12669.6 997.407 1
 -5 -2 -13 6250.12 720.988 1
 -5 -2 -14 4753.74 640.25 1
 -5 2 -14 5420.23 432.658 8
 -5 -2 -14 4968.6 438.833 8
 -5 -2 -15 10982.9 966.135 1
 -5 2 -15 11730.4 667.981 8
 -5 -2 -15 11042.8 698.278 8
 -5 -2 -16 488.094 172.477 1
 -5 -2 -16 709.093 209.697 8
 -5 2 -16 946.603 216.046 8
 -5 2 -17 13178.9 782.365 8
 -5 -2 -17 12581.8 826.291 8
 -5 2 -18 7.46166 136.665 8
 -5 -2 -18 -157.655 178.98 8
 -5 -2 -19 662.893 181.977 8
 -5 2 -19 974.674 243.337 8
 -5 2 -20 1355.13 278.643 8
 -5 -2 -20 1578.7 316.103 8
 -5 -2 -21 1666.79 308.057 8
 -5 2 -21 2143.77 338.376 8
 -5 2 -22 340.388 151.311 8
 -5 2 -23 -121.919 138.901 8
 -5 2 -24 163.842 100.724 8
 5 -2 24 407.801 118.813 6
 5 -2 25 250.53 74.7945 6
 -5 -3 25 158.954 71.2662 6
 -5 -3 24 328.878 128.994 6
 -5 -3 23 3072.35 369.711 6
 -5 -3 22 -33.1275 107.298 6
 -5 -3 21 353.919 124.57 3
 5 3 -21 414.076 152.401 8
 -5 -3 20 2754.98 360.709 3
 5 3 -20 2893.25 342.379 8
 -5 -3 19 2030.58 289.449 3
 5 3 -19 1623.83 250.799 8
 -5 -3 18 60.2142 89.4991 3
 5 3 -18 335.44 137.993 8
 -5 -3 17 7607.88 552.968 3
 5 -3 -17 8122.51 824.281 1
 -5 -3 16 5789.49 472.626 3
 5 -3 -16 5745.31 766.398 2
 5 -3 -16 6427.56 765.44 1
 -5 -3 15 618.359 161.488 3
 5 -3 -15 274.349 168.976 1
 5 -3 -15 355.36 198.225 2
 -5 -3 14 497.974 147.736 3
 5 -3 -14 506.804 270.626 2
 5 -3 -14 369.848 242.292 1
 5 -3 -13 4062.42 588.191 2
 5 -3 -12 295.382 183.209 2
 5 -3 -11 2827.2 455.664 2
 5 -3 -10 596.941 207.161 2
 5 -3 -9 964.448 241.767 2
 5 -3 -8 1746.76 313.203 2
 5 -3 -7 708.118 197.365 2
 5 -3 -6 137.633 141.524 2
 5 -3 -5 995.878 222.127 2
 5 -3 -4 1359.38 254.689 2
 -5 -3 3 26683.9 620.285 1
 5 -3 -3 27234.7 1092.91 2
 -5 -3 2 3281.66 247.878 1
 5 -3 -2 2947.6 358.026 2
 -5 -3 1 77934.3 1317.25 1
 -5 -3 0 3698.89 320.077 1
 -5 -3 -1 2401.42 288.974 1
 -5 -3 -2 3218.26 349.179 1
 -5 -3 -3 2448.15 337.943 1
 -5 -3 -4 1688.32 306.199 1
 -5 -3 -5 38871.2 1420.83 1
 -5 -3 -6 163516 3091.04 1
 -5 -3 -7 -7.07145 123.01 1
 -5 -3 -8 18935.3 1148.31 1
 -5 -3 -9 7915.63 771.015 1
 -5 -3 -10 8944.86 844.639 1
 -5 -3 -11 1808.78 409.396 1
 -5 -3 -12 1893.63 430.213 1
 -5 -3 -13 2417.77 486.53 1
 -5 3 -13 2673.88 296.817 8
 -5 -3 -13 2379.8 294.453 8
 -5 -3 -14 5.57522 170.725 1
 -5 3 -14 160.897 123.602 8
 -5 -3 -14 120.828 108.656 8
 -5 -3 -15 2837.08 546.156 1
 -5 3 -15 2587.48 324.926 8
 -5 -3 -15 2233.94 328.027 8
 -5 -3 -16 563.029 244.893 1
 -5 -3 -16 719.343 210.499 8
 -5 3 -16 919.634 205.916 8
 -5 -3 -17 1503.68 308.778 8
 -5 3 -17 1550.53 286.001 8
 -5 -3 -18 6702.73 626.94 8
 -5 3 -18 6773.23 570.183 8
 -5 3 -19 1936.74 316.647 8
 -5 3 -20 86.9413 128.796 8
 -5 3 -21 448.069 171.656 8
 -5 3 -22 194.315 143.953 8
 -5 3 -23 644.275 157.427 8
 -5 3 -24 -244.778 101.922 8
 5 -3 24 108.021 62.7662 6
 -5 -4 25 -19.8214 39.6554 6
 -5 -4 24 530.358 135.354 6
 -5 -4 23 36.1123 72.1095 6
 -5 -4 22 -99.1237 102.033 6
 -5 -4 21 193.326 115.287 3
 -5 -4 21 285.536 144.991 6
 -5 -4 20 563.365 156.631 3
 -5 -4 19 3140.67 368.266 3
 -5 -4 18 -12.1126 94.938 3
 -5 -4 18 444.993 182.179 7
 -5 -4 17 3955.4 430.037 3
 -5 -4 16 337.913 120.836 3
 -5 -4 15 5134.93 456.138 3
 5 -4 -15 5158.01 682.711 2
 5 -4 -15 5468.45 779.983 1
 -5 -4 14 5275.43 445.827 3
 5 -4 -14 6008.41 790.257 1
 5 -4 -14 4485.39 628.094 2
 -5 -4 13 32011.6 1049.95 3
 5 -4 -13 30574.4 1610.02 2
 -5 -4 12 1284.57 216.897 3
 5 -4 -12 1018.97 302.6 2
 5 -4 -11 19065.1 1182.59 2
 5 -4 -10 2178.16 389.033 2
 5 -4 -9 5851.36 605.529 2
 5 -4 -8 2674.46 390.741 2
 5 -4 -7 3489.52 431.761 2
 5 -4 -6 6927.3 592.025 2
 5 -4 -5 738.023 208.53 2
 5 -4 -4 28022.3 1179.91 2
 -5 -4 3 20043.2 579.987 1
 5 -4 -3 20640.3 1010.19 2
 -5 -4 2 21914.8 707.169 1
 5 -4 -2 22472.9 1073.01 2
 -5 -4 1 934.678 166.445 1
 5 -4 -1 765.852 210.235 2
 -5 -4 0 12903.6 650.375 1
 -5 -4 -1 36785.5 1184.97 1
 -5 -4 -2 2405.2 330.992 1
 -5 -4 -3 4584.63 483.986 1
 -5 -4 -4 23734.2 1152.6 1
 -5 -4 -5 215.1 138.829 1
 -5 -4 -6 8980.76 787.659 1
 -5 -4 -7 4957.54 609.833 1
 -5 -4 -8 4677.36 619.283 1
 -5 -4 -9 4581.13 636.571 1
 -5 -4 -10 1538.94 388.661 1
 -5 4 -11 226.655 92.7628 8
 -5 -4 -11 621.79 258.938 1
 5 -4 12 21016.3 758.413 3
 -5 4 -12 21312.7 830.075 8
 -5 -4 -12 21332.7 1457.53 1
 5 -4 13 1246.67 218.13 3
 -5 4 -13 903.749 195.255 8
 -5 -4 -13 789.869 329.998 1
 5 -4 14 22635.1 831.29 3
 -5 4 -14 18833.7 841.074 8
 5 -4 15 84.9767 92.3961 3
 -5 4 -15 140.327 116.633 8
 5 -4 16 2444.42 280.485 3
 -5 4 -16 2261.47 321.321 8
 5 -4 17 15290.5 670.174 3
 -5 4 -17 15934 823.803 8
 -5 4 -18 780.721 223.768 8
 -5 4 -19 765.964 198.738 8
 -5 4 -20 164.421 141.817 8
 -5 4 -21 374.58 144.668 8
 -5 4 -22 551.004 139.451 8
 -5 4 -23 13.8958 60.1436 8
 5 -4 24 173.354 66.0229 6
 -5 -5 23 -93.4801 66.7606 6
 -5 -5 22 130.351 93.7218 6
 -5 -5 21 1212.78 207.387 3
 -5 -5 21 1096.33 197.175 6
 -5 -5 20 558.47 170.797 3
 -5 -5 20 492.832 162.321 6
 -5 -5 19 105.455 106.262 3
 -5 -5 19 162.444 124.13 6
 -5 -5 19 94.7998 97.4231 7
 -5 -5 18 230.939 115.796 3
 -5 -5 18 240.107 146.757 7
 -5 -5 17 268.216 151.417 3
 -5 -5 16 279.57 158.957 3
 -5 -5 15 115.274 136.553 3
 -5 -5 14 741.052 206.178 3
 5 -5 -14 421.667 210.488 1
 -5 -5 13 17500.7 833.769 3
 5 -5 -13 18253.3 1410.79 1
 -5 -5 12 3908.54 381.497 3
 5 -5 -12 4296.96 672.659 1
 -5 -5 11 1151.65 217.692 3
 5 -5 -11 1347.98 313.555 2
 -5 -5 10 4139.23 366.697 3
 5 -5 -10 3756.61 500.526 2
 5 -5 -9 2094.27 357.709 2
 5 -5 -8 924.193 244.419 2
 5 -5 -7 464.301 176.207 2
 5 -5 -6 48.1557 111.78 2
 5 -5 -5 91.2145 82.7462 2
 5 -5 -4 -127.012 131.086 2
 5 -5 -3 5822.06 565.266 2
 5 -5 -2 350.252 137.957 2
 5 -5 -1 863.371 205.285 2
 -5 -5 1 1540.81 225.053 1
 5 -5 0 13603.5 910.782 2
 -5 -5 0 13523.3 733.294 1
 -5 -5 -1 6409.8 542.634 1
 -5 -5 -2 2063.67 333.088 1
 -5 -5 -3 -10.4824 94.2192 1
 -5 -5 -4 5621.54 595.135 1
 -5 -5 -5 180.579 117.625 1
 -5 -5 -6 1910.79 386.757 1
 -5 -5 -7 -25.3889 130.643 1
 -5 -5 -8 759.135 268.971 1
 5 -5 9 -122.151 87.6805 3
 -5 5 -9 120.713 60.8523 8
 -5 -5 -9 101.345 163.49 1
 5 -5 10 3283.95 335.855 3
 -5 5 -10 3423.17 327.911 8
 5 -5 11 5205.78 431.151 3
 -5 5 -11 4776.47 397.593 8
 -5 -5 -11 5385.37 748.729 1
 5 -5 12 24.6067 88.3962 3
 -5 5 -12 300.035 123.473 8
 -5 -5 -12 101.434 156.761 1
 5 -5 13 828.859 191.047 3
 -5 5 -13 932.607 201.472 8
 5 -5 14 298.442 119.517 3
 -5 5 -14 200.015 98.9679 8
 5 -5 15 795.871 189.822 3
 -5 5 -15 894.538 220.334 8
 5 -5 16 10455.9 597.711 3
 -5 5 -16 9960.44 624.787 8
 5 -5 17 578.146 146.336 3
 -5 5 -17 517.084 140.338 8
 5 -5 18 8147.22 476.21 3
 -5 5 -18 8279.24 540.974 8
 -5 5 -19 1967.12 257.774 8
 -5 5 -20 251.136 109.616 8
 -5 5 -21 267.843 105.306 8
 -5 5 -22 39.7483 57.4288 8
 -5 -6 21 62.3061 61.4195 3
 -5 -6 21 38.7185 47.734 6
 -5 -6 20 1197.04 201.696 3
 -5 -6 20 1053.57 159.825 6
 -5 -6 20 878.513 145.395 7
 -5 -6 19 33.4624 92.0959 3
 -5 -6 19 -8.00825 61.3182 6
 -5 -6 19 -97.8438 84.2811 7
 -5 -6 18 966.448 222.75 3
 -5 -6 18 988.256 222.835 7
 -5 -6 18 1117.78 191.278 6
 -5 -6 17 4270.46 438.68 3
 -5 -6 17 4582.08 432.089 7
 -5 -6 17 4271.95 374.927 6
 -5 -6 16 153.685 128.643 3
 -5 -6 15 154.386 133.091 3
 -5 -6 14 2570.84 357.278 3
 -5 -6 13 11529.6 720.418 3
 -5 -6 12 -46.3213 96.0951 3
 -5 -6 11 57.143 85.5571 3
 5 -6 -11 -123.143 284.515 1
 -5 -6 10 2465.05 314.943 3
 5 -6 -10 3002.13 555.336 1
 -5 -6 9 5038.36 428.423 3
 -5 -6 8 138.335 87.24 3
 -5 -6 7 5438.56 421.38 3
 -5 -6 6 294.564 126.934 3
 5 -6 -1 927.371 261.089 2
 5 -6 0 1461.22 315.345 2
 5 -6 1 5404.38 595.055 2
 -5 -6 -2 -422.77 164.891 1
 -5 -6 -3 1337.71 323.594 1
 5 -6 4 6607.09 458.441 3
 -5 -6 -4 6419 684.276 1
 5 -6 5 1428.82 240.642 3
 -5 -6 -5 1365.13 311.082 1
 5 -6 6 808.315 189.581 3
 -5 -6 -6 514.516 242.294 1
 5 -6 7 552.403 163.862 3
 -5 -6 -7 349.108 166.477 1
 5 -6 8 1413.76 258.889 3
 -5 6 -8 1584.67 222.632 8
 -5 -6 -8 818.426 315.403 1
 5 -6 9 5201.12 461.404 3
 -5 6 -9 5791.48 427.897 8
 -5 -6 -9 5218.39 729.944 1
 5 -6 10 23.4863 122.876 3
 -5 6 -10 -32.4341 83.7622 8
 -5 -6 -10 73.386 202.266 1
 5 -6 11 2075.77 312.561 3
 -5 6 -11 1980.79 271.751 8
 5 -6 12 180.411 144.035 3
 -5 6 -12 71.679 116.578 8
 5 -6 13 1361.66 253.764 3
 -5 6 -13 1522.19 248.153 8
 5 -6 14 243.22 148.925 3
 -5 6 -14 0.28666 82.1182 8
 5 -6 15 4152.96 402.324 3
 -5 6 -15 3735.59 363.051 8
 5 -6 16 190.108 113.322 3
 -5 6 -16 140.88 94.8225 8
 5 -6 17 686.583 162.685 3
 -5 6 -17 608.858 146.801 8
 5 -6 18 647.978 134.122 3
 -5 6 -18 700.19 148.987 8
 5 -6 19 883.813 133.852 3
 -5 6 -19 953.665 148.384 8
 -5 6 -20 1696.37 161.786 8
 5 -6 20 1936.44 169.502 7
 5 -6 21 199.247 65.8104 6
 -5 -7 20 795.087 139.981 3
 -5 -7 20 495.56 101.389 7
 -5 -7 19 32.499 88.2239 3
 -5 -7 19 64.5263 74.6147 7
 -5 -7 18 -5.65115 103.411 3
 -5 -7 18 4.88956 76.6344 7
 -5 -7 17 166.933 123.079 3
 -5 -7 17 275.504 126.579 7
 -5 -7 16 -13.0978 97.043 3
 -5 -7 16 -50.2705 103.969 7
 -5 -7 15 3519.52 398.485 3
 -5 -7 15 3975.71 429.331 7
 -5 -7 14 370.177 156.814 3
 -5 -7 13 71.0619 130.243 3
 -5 -7 12 3034.56 381.336 3
 -5 -7 11 1145.85 237.815 3
 -5 -7 10 590.829 177.421 3
 -5 -7 9 17506.6 850.328 3
 -5 -7 8 4635.29 440.386 3
 5 -7 -8 3883.64 570.737 1
 -5 -7 7 14932.4 749.528 3
 5 -7 -7 12162.8 1022.91 1
 -5 -7 6 253.59 144.174 3
 5 -7 -6 366.26 210.185 1
 -5 -7 5 7894.29 521.617 3
 5 -7 -5 7277.09 721.223 1
 -5 -7 4 51.3382 90.1266 3
 -5 -7 3 2145.59 263.847 3
 -5 -7 2 2754.12 273.085 3
 -5 -7 2 2996.18 284.885 7
 -5 -7 1 510.624 124.222 3
 5 -7 0 9752.02 602.978 3
 5 -7 1 468.202 131.617 3
 5 -7 2 7005.14 522.554 3
 5 -7 3 16068.5 793.406 3
 5 -7 4 936.195 186.766 3
 5 -7 5 942.576 213.99 3
 5 -7 6 1640.07 277.139 3
 -5 -7 -6 1909.81 389.282 1
 5 -7 7 27.6085 115.319 3
 -5 7 -7 92.6503 82.245 8
 -5 -7 -7 334.459 158.304 1
 5 -7 8 115.183 129.968 3
 -5 7 -8 -157.904 124.026 8
 5 -7 9 16034.6 856.344 3
 -5 7 -9 15855.6 725.818 8
 5 -7 10 793.327 214.522 3
 -5 7 -10 776.382 181.035 8
 5 -7 11 -32.3129 116.317 3
 -5 7 -11 268.501 129.71 8
 5 -7 12 990.992 230.409 3
 -5 7 -12 1117.3 212.319 8
 5 -7 13 13.5985 87.6475 3
 -5 7 -13 299.793 113.496 8
 5 -7 14 502.895 175.067 3
 -5 7 -14 491.348 134.1 8
 5 -7 15 2671.18 308.546 3
 -5 7 -15 2653.08 264.353 8
 5 -7 16 121.117 101.412 3
 -5 7 -16 87.1602 67.8287 8
 5 -7 17 16.4471 69.812 3
 5 -7 18 1226.64 152.239 3
 5 -7 19 675.853 112.991 7
 -5 -8 19 1629.78 159.424 3
 -5 -8 18 110.672 74.6678 3
 -5 -8 18 31.9068 55.6695 7
 -5 -8 17 183.418 98.8645 3
 -5 -8 17 -91.8506 76.6225 7
 -5 -8 16 99.5322 89.0458 3
 -5 -8 16 -57.0495 104.191 7
 -5 -8 15 43.0709 104.743 3
 -5 -8 15 145.156 169.271 7
 -5 -8 14 150.922 117.401 3
 -5 -8 14 107.683 121.733 7
 -5 -8 13 103.662 136.66 3
 -5 -8 13 -43.3893 114.656 7
 -5 -8 12 -14.3174 83.4606 3
 -5 -8 12 -72.3533 114.275 7
 -5 -8 11 -25.6324 104.072 3
 -5 -8 11 -57.5218 94.3203 7
 -5 -8 10 3548.71 402.881 3
 -5 -8 10 3379.78 413.292 7
 -5 -8 9 3528.97 389.703 3
 -5 -8 9 3607.84 420.489 7
 -5 -8 8 1907.79 301.058 3
 -5 -8 8 2280.85 333.461 7
 -5 -8 7 12657.6 717.246 3
 -5 -8 7 13656.9 768.338 7
 -5 -8 6 1031.99 205.922 3
 -5 -8 6 992.006 211.931 7
 5 -8 -5 1435.97 240.038 3
 -5 -8 5 1965.32 279.678 3
 -5 -8 5 1577.53 256.619 7
 5 -8 -4 358.771 137.23 3
 -5 -8 4 361.027 153.5 3
 -5 -8 4 258.598 130.328 7
 5 -8 -3 254.694 131.673 3
 -5 -8 3 165.527 83.0579 7
 -5 -8 2 434.249 138.831 3
 5 -8 -2 152.815 91.1732 3
 5 -8 -1 2604.96 326.993 3
 5 -8 0 185.628 123.411 3
 5 -8 1 322.081 147.356 3
 5 -8 2 123.254 101.252 3
 5 -8 3 5675.67 513.085 3
 5 -8 4 7005.75 576.351 3
 5 -8 5 1769.53 307.779 3
 5 -8 6 2371.13 359.44 3
 -5 8 -6 2069.14 247.637 8
 5 -8 7 2990.78 387.196 3
 5 -8 8 1881.5 319.734 3
 5 -8 9 12.7624 121.203 3
 5 -8 10 118.863 136.723 3
 5 -8 11 511.976 170.223 3
 5 -8 12 1450.34 274.211 3
 5 -8 13 606.92 179.056 3
 5 -8 14 226.241 138.691 3
 5 -8 15 267.508 102.28 3
 5 -8 16 330.206 95.3617 3
 5 -8 17 -56.9275 53.2855 3
 5 -8 17 137.668 59.9983 7
 5 -8 18 869.001 109.319 7
 -5 -9 16 499.974 101.751 3
 -5 -9 16 635.015 118.634 7
 -5 -9 15 205.698 88.0141 3
 -5 -9 15 123.51 69.3471 7
 -5 -9 14 389.105 107.29 3
 -5 -9 14 237.695 108.356 7
 -5 -9 13 117.295 86.5074 3
 -5 -9 13 -24.6282 80.6445 7
 -5 -9 12 142.117 95.3048 3
 -5 -9 12 322.559 138.426 7
 -5 -9 11 816.338 181.897 3
 -5 -9 11 1099.99 223.377 7
 -5 -9 10 233.803 118.048 3
 -5 -9 10 154.491 103.499 7
 -5 -9 9 184.537 117.211 3
 -5 -9 9 81.3311 93.8664 7
 -5 -9 8 202.626 113.241 3
 -5 -9 8 299.928 157.415 7
 -5 -9 7 4084.79 380.12 3
 5 -9 -7 4425.48 344.102 3
 -5 -9 7 4478.1 409.966 7
 5 -9 -6 449.867 131.069 3
 -5 -9 6 386.88 122.782 3
 -5 -9 6 216.76 111.918 7
 5 -9 -5 103.795 91.7236 3
 -5 -9 5 -43.2941 74.3108 3
 -5 -9 5 -49.1995 90.5501 7
 5 -9 -4 2364.11 290.181 3
 -5 -9 4 2445.86 282.754 3
 -5 -9 4 2437.15 283.909 7
 5 -9 -3 5548.48 456.269 3
 -5 -9 3 4599.81 378.3 3
 -5 -9 2 4597.35 358.473 3
 5 -9 -2 5256.94 460.198 3
 5 -9 -1 5188.99 465.571 3
 5 -9 0 593.005 172.812 3
 5 -9 1 1481.85 265.035 3
 5 -9 2 180.932 118.781 3
 5 -9 3 993.058 220.481 3
 5 -9 4 376.613 172.426 3
 5 -9 5 271.31 131.687 3
 5 -9 6 120.696 142.928 3
 5 -9 7 1042.52 227.438 3
 5 -9 8 1307.45 236.96 3
 5 -9 9 85.4889 124.658 3
 5 -9 10 218.798 129.975 3
 5 -9 11 -12.3405 96.384 3
 5 -9 12 263.243 111.945 3
 5 -9 13 -0.68627 73.8782 3
 5 -9 14 187.391 80.687 3
 5 -9 14 98.067 76.0175 7
 5 -9 15 2355.47 181.036 3
 5 -9 15 3136.62 228.31 7
 -5 -10 12 40.7139 47.236 3
 -5 -10 12 111.963 58.1272 7
 -5 -10 11 -127.521 64.3564 3
 -5 -10 11 11.6096 62.7241 7
 -5 -10 10 -23.0697 58.6182 3
 -5 -10 10 26.7844 84.1854 7
 -5 -10 9 208.915 86.5872 3
 -5 -10 9 51.4689 63.6617 7
 -5 -10 8 246.581 95.4214 3
 -5 -10 8 -15.4952 81.3135 7
 -5 -10 7 794.742 144.827 3
 -5 -10 7 836.484 144.163 7
 -5 -10 6 170.721 77.5841 3
 -5 -10 6 66.4035 71.8003 7
 5 -10 -5 21.2077 64.8369 3
 -5 -10 5 165.512 72.329 3
 5 -10 -4 991.625 158.659 3
 5 -10 -3 493.834 128.786 3
 5 -10 -2 476.233 141.466 3
 5 -10 -1 95.9336 102.648 3
 5 -10 0 1798.09 247.092 3
 5 -10 1 1325.67 213.135 3
 5 -10 2 352.18 126.829 3
 5 -10 3 54.6169 94.8284 3
 5 -10 4 947.707 187.166 3
 5 -10 5 1505.99 230.255 3
 5 -10 6 534.981 158.6 3
 5 -10 7 3159.59 309.413 3
 5 -10 7 2815.11 222.334 7
 5 -10 8 132.155 77.8875 3
 5 -10 8 142.199 78.0838 7
 5 -10 9 94.5923 68.3168 3
 5 -10 9 224.797 85.7165 7
 5 -10 10 114.308 73.8686 3
 5 -10 10 286.991 82.4596 7
 5 -10 11 753.452 118.456 3
 5 -10 11 856.444 112.982 7
 5 -10 12 194.519 58.4858 3
 5 -11 0 -96.8696 63.6053 3
 5 -11 1 4.06587 48.1121 3
 5 -11 2 -140.778 67.7828 3
 5 -11 3 88.7805 57.4186 3
 5 -11 4 1378.15 141.6 3
 5 -11 5 675.638 97.8662 3
 -6 0 26 135.479 67.8783 6
 -6 0 25 46.9093 64.5419 6
 -6 0 24 2741.64 322.858 6
 -6 0 23 -13.1343 84.7003 6
 -6 0 22 7744 613.923 6
 6 0 -21 -82.468 145.905 8
 -6 0 21 119.539 174.546 6
 6 0 -20 7099.21 632.597 8
 -6 0 20 8476.48 679.23 6
 6 0 -19 -93.8578 150.488 8
 -6 0 19 -9.78834 101.688 6
 6 0 -18 826.23 221.247 8
 6 0 -17 10.3478 99.6709 8
 6 0 -16 8027.03 541.395 8
 6 0 -14 4956.5 711.045 2
 6 0 -13 -0.65975 143.208 2
 6 0 -12 2721.76 482.095 2
 6 0 -11 -90.2474 152.664 2
 6 0 -10 43801.9 1686.64 2
 6 0 -9 173.769 164.506 2
 6 0 -8 136.675 128.156 2
 6 0 -7 -28.8535 99.7092 2
 6 0 -6 147695 2231.9 2
 6 0 -5 56.0785 89.3058 2
 6 0 -4 367046 2928.82 2
 6 0 -3 45.7739 80.6916 2
 6 0 -2 365108 2625.52 2
 -6 0 1 29.4309 84.2802 1
 6 0 -1 -57.7151 68.8721 2
 -6 0 0 383189 2773.74 1
 -6 0 -1 0.98189 85.2847 1
 -6 0 -2 53186.7 1117.13 1
 -6 0 -3 -34.638 85.3832 1
 -6 0 -4 66875.2 1394.64 1
 -6 0 -5 64.4348 96.8517 1
 -6 0 -6 74.4906 100.736 1
 -6 0 -7 -50.394 104.532 1
 -6 0 -8 12461.4 726.289 1
 -6 0 -9 -41.9256 99.7784 1
 -6 0 -10 3223.69 415.367 1
 -6 0 -11 -63.1796 133.068 1
 -6 0 -12 616.801 214.985 1
 -6 0 -13 -215.778 141.267 1
 -6 0 -14 1860.58 261.015 8
 -6 0 -15 -61.3634 107.062 8
 -6 0 -16 -16.4819 91.2359 8
 -6 0 -17 -12.4375 122.662 8
 -6 0 -18 10333.2 736.594 8
 -6 0 -19 66.6849 131.701 8
 -6 0 -20 1856.74 347.595 8
 -6 0 -21 -77.0489 123.008 8
 -6 0 -22 152.424 138.214 8
 -6 0 -23 -87.0267 139.603 8
 6 0 23 70.9476 76.3657 6
 -6 0 -24 101.009 98.6227 8
 6 0 24 -140.174 58.6781 6
 -6 -1 26 2463.54 225.359 6
 -6 1 25 482.878 103.883 6
 -6 -1 25 662.715 146.19 6
 -6 -1 24 1686.07 265.812 6
 -6 1 24 1571.28 220.943 6
 -6 1 23 438.125 146.549 6
 -6 -1 23 418.899 170.898 6
 6 1 -22 717.44 229.398 8
 -6 1 22 814.078 190.317 6
 -6 -1 22 1001.81 250.18 6
 6 1 -21 2552.25 354.705 8
 -6 -1 21 2816.68 414.111 6
 -6 1 21 2628.41 350.103 6
 6 -1 -20 1949.86 346.544 8
 6 1 -20 1741.4 288.104 8
 -6 -1 20 2388.82 381.381 6
 -6 1 20 2145.29 325.106 6
 6 1 -19 6795.75 557.755 8
 6 -1 -19 5575.92 567.159 8
 -6 1 19 5363.34 510.417 6
 -6 -1 18 8344.67 573.197 3
 6 -1 -18 7752.09 639.816 8
 6 1 -18 8576.8 610.924 8
 -6 1 18 9126.07 648.27 6
 -6 -1 17 -68.499 74.4514 3
 6 1 -17 144.005 100.967 8
 -6 1 17 -12.817 81.088 6
 -6 -1 16 4814.84 403.094 3
 6 1 -16 4641.01 393.962 8
 6 -1 -16 4676.69 457.142 8
 6 -1 -15 623.042 215.82 1
 6 -1 -15 651.845 291.638 2
 6 -1 -15 897.139 195.46 8
 6 -1 -14 2746.38 559.539 2
 6 -1 -13 -53.6148 140.693 2
 6 -1 -12 1830.32 409.166 2
 6 1 -12 1757.31 398.487 2
 6 1 -11 6616.97 717.741 2
 6 -1 -11 6976.37 723.463 2
 6 1 -10 3883.95 518.986 2
 6 -1 -10 3712.71 490.729 2
 6 1 -9 545.934 213.754 2
 6 -1 -9 670.531 224.727 2
 6 1 -8 132.439 144.994 2
 6 -1 -8 107.467 103.003 2
 6 -1 -7 8597.87 618.424 2
 6 1 -7 8217.24 576.203 2
 6 -1 -6 264.978 132.852 2
 6 1 -6 316.198 142.545 2
 6 1 -5 6751.16 445.306 2
 6 -1 -5 6266.52 459.726 2
 6 -1 -4 76063.3 1520.68 2
 6 1 -4 77484.1 1297.15 2
 6 -1 -3 29368.3 942.827 2
 6 1 -3 26652.3 637.368 2
 -6 -1 2 439160 2785.73 1
 6 1 -2 431803 2175.18 2
 -6 -1 1 75311.8 1196.46 1
 6 1 -1 78387.7 823.431 2
 6 1 0 999999 2819.58 2
 -6 -1 0 966147 4620.39 1
 -6 -1 -1 2408.86 253.217 1
 -6 -1 -2 119236 1750.46 1
 -6 1 -2 108511 1635.16 1
 -6 -1 -3 5598.2 413.388 1
 -6 1 -3 4838.99 362.107 1
 -6 -1 -4 112594 1916.35 1
 -6 1 -4 106277 1642.87 1
 -6 1 -5 3042.87 305.497 1
 -6 -1 -5 3010.54 362.005 1
 -6 -1 -6 111.565 98.1605 1
 -6 1 -6 55.5584 75.4383 1
 -6 -1 -7 9971.37 688.441 1
 -6 1 -7 10856.4 592.072 1
 -6 1 -8 12221.5 657.753 1
 -6 -1 -8 10865.8 770.152 1
 -6 -1 -9 1602.22 323.311 1
 -6 1 -9 1435.25 252.495 1
 -6 1 -10 1787.48 288.559 1
 -6 -1 -10 1857.49 361.786 1
 -6 1 -11 71.348 76.5091 1
 -6 -1 -11 227.571 132.973 1
 -6 -1 -12 1757.64 356.77 1
 -6 -1 -13 -21.636 94.2463 1
 -6 -1 -14 708.264 259.106 1
 -6 -1 -14 602.359 165.26 8
 -6 1 -14 563.702 141.552 8
 -6 -1 -15 2726.19 453.348 1
 -6 -1 -15 2792.94 346.823 8
 -6 1 -15 2873.57 338.878 8
 -6 1 -16 -47.8593 145.811 8
 -6 -1 -16 227.477 170.004 8
 -6 1 -17 1961.68 297.161 8
 -6 -1 -17 2129.94 343.139 8
 -6 -1 -18 4526.49 502.154 8
 -6 1 -18 4954.82 508.394 8
 -6 1 -19 4010.66 480.561 8
 -6 -1 -19 3169.34 436.017 8
 -6 1 -20 3704.5 458.721 8
 -6 -1 -20 4249.53 501.925 8
 -6 -1 -21 31.9608 145.788 8
 -6 1 -21 203.59 158.803 8
 -6 -1 -22 336.642 191.346 8
 -6 1 -22 311.28 167.679 8
 -6 -1 -23 -91.7556 136.503 8
 -6 1 -23 -98.7512 139.794 8
 -6 1 -24 -60.8225 102.963 8
 6 -1 24 33.6235 68.0819 6
 -6 -2 26 356.155 98.7031 6
 -6 -2 25 -14.1448 66.813 6
 -6 -2 24 192.603 141.275 6
 -6 -2 23 235.097 130.446 6
 -6 2 23 -8.3998 65.0555 6
 6 2 -22 2089.21 283.125 8
 -6 2 22 2403.66 292.451 6
 -6 -2 22 2510.91 372.886 6
 6 2 -21 -63.4038 117.379 8
 -6 2 21 -105.279 109.961 6
 6 2 -20 56.3613 113.223 8
 -6 2 20 162.452 95.6925 6
 -6 -2 19 988.004 227.737 3
 6 2 -19 834.495 196.924 8
 -6 2 19 806.052 203.875 6
 -6 -2 18 2100.57 300.205 3
 6 2 -18 2893.33 340.701 8
 -6 2 18 2680.95 338.418 6
 -6 -2 17 108.801 103.301 3
 6 2 -17 362.486 131.417 8
 6 -2 -17 90.9663 116.432 8
 -6 2 17 54.1548 90.4164 6
 -6 -2 16 2352.82 302.801 3
 6 -2 -16 1855.99 383.106 1
 6 -2 -16 1926.25 463.809 2
 6 2 -16 1839.49 225.237 8
 6 -2 -16 1974.88 331.012 8
 -6 2 16 2142.36 282.39 6
 -6 -2 15 5098.57 411.76 3
 6 -2 -15 5416.96 666.237 1
 6 -2 -15 3714.24 627.923 2
 6 -2 -15 4055.06 435.777 8
 -6 2 15 4336.22 360.42 6
 6 -2 -14 1233.39 379.237 2
 6 -2 -13 273.428 167.925 2
 6 -2 -12 13982.2 1081.46 2
 6 -2 -11 726.63 212.915 2
 6 -2 -10 33043.1 1477.63 2
 6 -2 -9 6218.95 614.053 2
 6 -2 -8 12121 811.65 2
 6 -2 -7 9.47114 89.8398 2
 6 2 -6 11390.2 628.568 2
 6 -2 -6 10688 689.688 2
 6 2 -5 3137.86 307.47 2
 6 -2 -5 3330.02 369.419 2
 6 -2 -4 84275.9 1801.19 2
 -6 -2 3 4628.53 276.857 1
 6 -2 -3 4179.08 403.516 2
 6 -2 -2 52945.3 1374.33 2
 -6 -2 2 64028.7 1086.48 1
 -6 -2 1 2472.66 238.235 1
 -6 -2 0 4034.33 315.724 1
 -6 -2 -1 4888.2 373.753 1
 -6 -2 -2 3747.75 364.647 1
 -6 -2 -3 18368.2 827.727 1
 -6 -2 -4 1125.01 234.398 1
 -6 -2 -5 8138.14 641.25 1
 -6 -2 -6 1229.3 277.653 1
 -6 -2 -7 7132.86 640.956 1
 -6 2 -7 7160.66 466.388 1
 -6 2 -8 22022 808.28 1
 -6 -2 -8 21913.6 1172.72 1
 -6 -2 -9 7383.12 713.795 1
 -6 -2 -10 11215.7 908.566 1
 -6 -2 -11 71.7163 161.99 1
 -6 -2 -12 1809.67 389.051 1
 -6 -2 -13 4791.69 636.786 1
 -6 2 -13 6802.7 460.352 8
 -6 -2 -14 6258.36 745.794 1
 -6 2 -14 6340.38 477.23 8
 -6 -2 -14 5099.77 443.078 8
 -6 -2 -15 681.065 241.669 1
 -6 -2 -15 823.879 218.295 8
 -6 2 -15 715.088 186.265 8
 -6 -2 -16 32597.4 1612.41 1
 -6 2 -16 33719.3 1196.43 8
 -6 -2 -16 32500.5 1238.67 8
 -6 2 -17 7937.33 614.905 8
 -6 -2 -17 7708.08 646.704 8
 -6 -2 -18 121.22 155.236 8
 -6 2 -18 239.409 150.475 8
 -6 -2 -19 1486.04 305.176 8
 -6 2 -19 1927.71 326.446 8
 -6 2 -20 5251.61 529.424 8
 -6 -2 -20 5245.28 553.42 8
 -6 -2 -21 -8.46223 178.08 8
 -6 2 -21 291.937 160.154 8
 -6 2 -22 650.589 181.327 8
 -6 2 -23 68.2392 114.851 8
 -6 2 -24 562.581 134.386 8
 6 -2 24 977.465 161.802 6
 -6 -3 25 119.437 67.2512 6
 -6 -3 24 22.3538 72.885 6
 -6 -3 23 466.572 181.359 6
 -6 -3 22 508.641 173.508 6
 -6 -3 21 119.73 122.689 6
 -6 -3 20 15061.9 798.535 3
 -6 -3 19 67.1352 92.7617 3
 -6 -3 18 5530.3 488.756 3
 -6 -3 17 395.001 152.253 3
 6 -3 -17 -1318.24 355.957 1
 -6 -3 16 2355.16 314.947 3
 6 -3 -16 1090.18 344.985 1
 6 -3 -16 2227.68 493.724 2
 -6 -3 15 1888.75 277.723 3
 6 -3 -15 1403.19 389.985 2
 6 -3 -15 1043.42 279.33 1
 -6 -3 14 144.643 87.23 3
 6 -3 -14 97.3504 152.89 2
 6 -3 -13 5159.93 681.399 2
 6 -3 -12 131.792 176.685 2
 6 -3 -11 -119.74 197.732 2
 6 -3 -10 6960.94 690.847 2
 6 -3 -9 3371.04 469.063 2
 6 -3 -8 1181.45 278.075 2
 6 -3 -7 5024.66 525.211 2
 6 -3 -6 540.728 184.348 2
 6 -3 -5 17442.9 903.305 2
 6 -3 -4 49584.6 1538.55 2
 -6 -3 4 54686.8 875.765 1
 6 -3 -3 787.428 209.931 2
 -6 -3 3 802.354 126.239 1
 -6 -3 2 14020.6 559.061 1
 6 -3 -2 12003.8 749.11 2
 -6 -3 1 697.727 143.574 1
 -6 -3 0 5519.02 411.046 1
 -6 -3 -1 6967.74 488.605 1
 -6 -3 -2 30703.5 1095.27 1
 -6 -3 -3 8943.09 630.836 1
 -6 -3 -4 2334.61 360.935 1
 -6 -3 -5 4750.89 520.763 1
 -6 -3 -6 36269 1487.82 1
 -6 -3 -7 5951.31 640.152 1
 -6 -3 -8 803.46 253.468 1
 -6 -3 -9 1862.56 371.903 1
 -6 -3 -10 18014.7 1227.14 1
 -6 -3 -11 1649.34 381.889 1
 -6 -3 -12 7986.12 863.102 1
 -6 -3 -13 2600.64 504.407 1
 -6 -3 -13 2067.21 266.641 8
 -6 3 -13 2102.05 279.628 8
 -6 -3 -14 159.847 225.475 1
 -6 3 -14 78.9217 107.414 8
 -6 -3 -14 172.686 108.819 8
 -6 -3 -15 8527.92 913.92 1
 -6 3 -15 8360.22 585.404 8
 -6 -3 -15 7823.22 628.142 8
 -6 3 -16 5038.92 480.118 8
 -6 -3 -16 4331.38 480.236 8
 -6 3 -17 7886.8 604.361 8
 -6 -3 -17 6762.99 604.449 8
 -6 3 -18 49.6989 122.26 8
 -6 -3 -18 -109.506 156.165 8
 -6 3 -19 4294.21 455.247 8
 -6 3 -20 128.048 110.318 8
 -6 3 -21 -35.1545 96.2067 8
 -6 3 -22 -25.0401 97.166 8
 -6 3 -23 427.609 133.029 8
 -6 3 -24 72.9644 70.6539 8
 6 -3 24 232.742 80.6056 6
 -6 -4 25 -58.5177 46.4697 6
 -6 -4 24 98.8742 89.8899 6
 -6 -4 23 180.797 105.092 6
 -6 -4 22 141.346 106.433 6
 -6 -4 21 -72.0126 92.9136 3
 -6 -4 21 108.74 92.5044 6
 -6 -4 20 574.437 176.949 3
 -6 -4 20 283.468 148.822 6
 -6 -4 19 1082.75 235.357 3
 -6 -4 18 1212.81 252.918 3
 -6 -4 18 1392.71 238.313 7
 -6 -4 17 871.987 228.267 3
 -6 -4 16 16906.6 847.8 3
 -6 -4 15 1720.01 273.246 3
 6 -4 -15 2232.77 493.731 1
 6 -4 -15 1415.14 367.237 2
 -6 -4 14 35727 1142 3
 6 -4 -14 36898 1940.08 1
 6 -4 -14 33856 1746.48 2
 -6 -4 13 280.472 146.312 3
 6 -4 -13 262.05 181.928 2
 -6 -4 12 16245.5 720.167 3
 6 -4 -12 15378.6 1129.1 2
 6 -4 -11 3345.67 509.828 2
 6 -4 -10 550.003 224.499 2
 6 -4 -9 155.814 169.019 2
 6 -4 -8 33953.1 1452.23 2
 6 -4 -7 2442.58 377.799 2
 6 -4 -6 149.366 150.407 2
 6 -4 -5 1989.6 336.518 2
 6 -4 -4 1276.97 273.36 2
 -6 -4 3 3465.1 261.955 1
 6 -4 -3 3708.81 458.816 2
 6 -4 -2 1224.52 288.287 2
 -6 -4 2 1224.5 180.737 1
 -6 -4 1 42007.6 1126.63 1
 6 -4 -1 39676.7 1477.73 2
 -6 -4 0 2280.74 283.085 1
 -6 -4 -1 76.2219 95.8792 1
 -6 -4 -2 51238.9 1543.92 1
 -6 -4 -3 2371.36 373.16 1
 -6 -4 -4 25445 1211.21 1
 -6 -4 -5 1152.44 295.858 1
 -6 -4 -6 6075.99 661.108 1
 -6 -4 -7 6465.32 719.865 1
 -6 -4 -8 2018.37 409.45 1
 -6 -4 -9 5789.55 721.149 1
 -6 -4 -10 1.40406 162.589 1
 -6 4 -11 1416.41 223.667 8
 -6 -4 -11 1427.76 382.991 1
 6 -4 12 1117.62 200.523 3
 -6 4 -12 1230.29 209.565 8
 -6 -4 -12 1002.41 352.97 1
 6 -4 13 1913.84 246.572 3
 -6 4 -13 1987.63 279.698 8
 -6 -4 -13 1991.86 476.478 1
 6 -4 14 5001.96 382.047 3
 -6 4 -14 5576.95 471.18 8
 -6 -4 -14 5507.23 773.028 1
 6 -4 15 1507.63 211.011 3
 -6 4 -15 1772.12 288.37 8
 -6 4 -16 70.5209 105.656 8
 -6 4 -17 -29.0654 92.6627 8
 -6 4 -18 9619.39 646.377 8
 -6 4 -19 219.068 138.941 8
 -6 4 -20 234.348 131.417 8
 -6 4 -21 657.962 166.061 8
 -6 4 -22 42.5754 84.331 8
 -6 4 -23 420.719 91.5888 8
 -6 -5 23 928.212 140.429 6
 -6 -5 22 90.9568 82.817 6
 -6 -5 21 854.427 177.912 3
 -6 -5 21 556.859 152.314 6
 -6 -5 20 -63.5018 105.138 3
 -6 -5 20 -72.2453 91.411 6
 -6 -5 19 711.586 204.157 3
 -6 -5 19 608.111 161.774 7
 -6 -5 19 825.183 198.538 6
 -6 -5 18 1797.1 297.317 3
 -6 -5 18 2139.59 279.906 7
 -6 -5 17 274.07 107.397 3
 -6 -5 17 878.323 198.859 7
 -6 -5 16 2642.39 358.059 3
 -6 -5 15 166.705 109.143 3
 -6 -5 14 2904.16 367.322 3
 6 -5 -14 2607.31 511.372 1
 -6 -5 13 900.901 207.376 3
 6 -5 -13 505.491 245.204 1
 -6 -5 12 3846.4 386.697 3
 6 -5 -12 3327.08 495.501 2
 -6 -5 11 6507.26 477.96 3
 6 -5 -11 6254.63 674.296 2
 -6 -5 10 2227.77 276.59 3
 6 -5 -10 1976.42 393.281 2
 6 -5 -9 3004.98 447.514 2
 6 -5 -8 3282.45 467.836 2
 6 -5 -7 -111.569 106.052 2
 6 -5 -6 249.652 132.254 2
 6 -5 -5 1294.95 314.864 2
 6 -5 -4 699.397 238.988 2
 6 -5 -3 4758.7 547.281 2
 6 -5 -2 7719.39 692.589 2
 -6 -5 1 3724.23 365.211 1
 6 -5 -1 3809.02 500.314 2
 -6 -5 0 9753.43 644.202 1
 6 -5 0 8722.24 724.695 2
 -6 -5 -1 3896.57 433.847 1
 -6 -5 -2 3602.45 447.141 1
 -6 -5 -3 4338.97 515.691 1
 -6 -5 -4 11077.2 865.176 1
 -6 -5 -5 3332.04 489.677 1
 -6 -5 -6 123.292 140.797 1
 -6 -5 -7 572.932 250.84 1
 -6 -5 -8 10271.5 965.437 1
 6 -5 9 3484.67 331.548 3
 -6 5 -9 3412.44 313.636 8
 -6 -5 -9 3612.1 589.236 1
 6 -5 10 924.457 177.359 3
 -6 5 -10 1251.95 216.013 8
 -6 -5 -10 605.449 304.807 1
 6 -5 11 748.206 174.879 3
 -6 5 -11 367.003 121.787 8
 -6 -5 -11 505.042 255.366 1
 6 -5 12 6496.33 489.293 3
 -6 5 -12 5707.29 470.697 8
 -6 -5 -12 5741.09 785.944 1
 6 -5 13 -22.1716 77.4928 3
 -6 5 -13 132.628 121.441 8
 6 -5 14 52.224 114.05 3
 -6 5 -14 142.794 118.967 8
 6 -5 15 856.297 183.316 3
 -6 5 -15 1015.68 222.948 8
 6 -5 16 365.255 129.707 3
 -6 5 -16 353.574 143.625 8
 6 -5 17 583.965 131.276 3
 -6 5 -17 520.81 160.604 8
 -6 5 -18 2059.68 276.412 8
 -6 5 -19 164.322 107.458 8
 -6 5 -20 152.923 102.007 8
 -6 5 -21 2416.4 234.105 8
 -6 5 -22 206.585 77.646 8
 -6 -6 21 12.3118 69.7641 3
 -6 -6 20 348.451 130.059 3
 -6 -6 20 96.6683 85.483 7
 -6 -6 20 191.182 78.4503 6
 -6 -6 19 32.0418 94.9039 3
 -6 -6 19 27.5514 60.7008 6
 -6 -6 19 -198.237 113.329 7
 -6 -6 18 1820.5 285.997 3
 -6 -6 18 2046.76 281.801 7
 -6 -6 18 1953.22 237.748 6
 -6 -6 17 38.7188 114.28 3
 -6 -6 17 -147.964 110.297 7
 -6 -6 16 9.0751 101.138 3
 -6 -6 16 155.623 139.631 7
 -6 -6 15 640.83 197.121 3
 -6 -6 14 3890.25 433.728 3
 -6 -6 13 336.387 148.732 3
 -6 -6 12 580.032 175.569 3
 -6 -6 11 937.521 219.067 3
 6 -6 -11 779.232 332.869 1
 -6 -6 10 881.96 213.13 3
 -6 -6 9 1012.79 207.915 3
 -6 -6 8 7826.54 516.756 3
 -6 -6 7 4117.19 372.38 3
 -6 -6 6 1758.59 221.339 3
 6 -6 -4 1709.12 333.769 2
 6 -6 -3 210.44 133.58 2
 6 -6 -2 -188.65 129.993 2
 6 -6 -1 2086.68 385.948 2
 6 -6 0 12914.4 988.972 2
 6 -6 1 229.269 145.136 2
 -6 -6 -2 665.451 202.506 1
 -6 -6 -3 -15.1412 149.948 1
 -6 -6 -4 112.099 134.712 1
 6 -6 4 224.286 115.313 3
 6 -6 5 24.1121 86.1621 3
 -6 -6 -5 -126.514 119.612 1
 6 -6 6 2645.16 316.086 3
 -6 -6 -6 2097.89 431.477 1
 6 -6 7 822.962 188.4 3
 -6 -6 -7 714.404 248.426 1
 6 -6 8 7193.7 533.336 3
 -6 6 -8 7007.09 472.724 8
 -6 -6 -8 6293.44 779.794 1
 6 -6 9 7295.11 536.629 3
 -6 6 -9 7146.15 501.004 8
 -6 -6 -9 7903.62 890.379 1
 6 -6 10 758.157 201.768 3
 -6 6 -10 1091.26 203.18 8
 -6 -6 -10 1042.91 339.081 1
 6 -6 11 717.517 156.864 3
 -6 6 -11 863.153 189.724 8
 6 -6 12 836.438 193.527 3
 -6 6 -12 717.382 184.836 8
 6 -6 13 1539 263.329 3
 -6 6 -13 2078.36 286.081 8
 6 -6 14 4621.3 428.583 3
 -6 6 -14 4734.65 417.18 8
 6 -6 15 7438.16 509.504 3
 -6 6 -15 7252.77 504.845 8
 6 -6 16 212.537 114.007 3
 -6 6 -16 189.66 120.182 8
 6 -6 17 2606.36 276.292 3
 -6 6 -17 3054.78 308.224 8
 6 -6 18 1637.42 197.85 3
 -6 6 -18 1729.34 217.831 8
 -6 6 -19 248.971 104.87 8
 -6 6 -20 1199.28 136.209 8
 6 -6 20 1160.03 128.525 7
 6 -6 21 192.591 67.6402 6
 -6 -7 20 289.322 103.042 3
 -6 -7 20 6.57975 52.1013 7
 -6 -7 19 625.435 147.228 3
 -6 -7 19 928.562 149.315 7
 -6 -7 18 1037.67 202.965 3
 -6 -7 18 1539.18 220.821 7
 -6 -7 17 -1.26243 87.141 3
 -6 -7 17 191.603 100.762 7
 -6 -7 16 93.3948 101.972 3
 -6 -7 16 171.068 113.476 7
 -6 -7 15 314.185 141.092 3
 -6 -7 15 467.83 210.377 7
 -6 -7 14 -14.7727 106.439 3
 -6 -7 14 -14.2485 127.608 7
 -6 -7 13 1141.24 252.267 3
 -6 -7 12 413.717 162.564 3
 -6 -7 11 3786.75 444.279 3
 -6 -7 10 5080.34 468.181 3
 -6 -7 9 8740.77 606.503 3
 -6 -7 8 22721.3 942.534 3
 6 -7 -8 18774.2 1287.85 1
 -6 -7 7 439.859 165.012 3
 6 -7 -7 -389.576 207.295 1
 -6 -7 6 -32.945 100.273 3
 6 -7 -6 74.4773 109.386 1
 -6 -7 5 787.123 168.229 3
 -6 -7 4 6937.63 454.66 3
 -6 -7 3 8785.38 488.912 3
 -6 -7 3 8756.32 517.577 7
 -6 -7 2 2625.59 263.834 3
 -6 -7 2 1774.6 223.163 7
 6 -7 0 3737.39 376.774 3
 6 -7 1 120.648 108.425 3
 6 -7 2 15362.9 774.914 3
 6 -7 3 1756.57 261.611 3
 6 -7 4 8744.54 597.978 3
 6 -7 5 37.8694 92.0614 3
 6 -7 6 3891.52 420.855 3
 -6 -7 -6 2471.82 418.765 1
 6 -7 7 281.944 141.407 3
 -6 7 -7 107.466 105.755 8
 6 -7 8 198.287 121.224 3
 -6 7 -8 69.4286 84.6485 8
 6 -7 9 4533.11 466.671 3
 -6 7 -9 5029.3 428.386 8
 6 -7 10 7011.75 570.707 3
 -6 7 -10 7451.34 513.011 8
 6 -7 11 1212.89 268.337 3
 -6 7 -11 1041.59 211.158 8
 6 -7 12 41.2752 108.743 3
 -6 7 -12 -50.6768 95.6031 8
 6 -7 13 10.9519 92.8702 3
 -6 7 -13 -245.234 117.403 8
 6 -7 14 199.274 117.821 3
 -6 7 -14 197.048 112.617 8
 6 -7 15 1238.13 209.217 3
 -6 7 -15 1336.11 198.576 8
 6 -7 16 58.0014 85.0267 3
 -6 7 -16 -40.369 63.9021 8
 6 -7 17 387.374 108.909 3
 -6 7 -17 364.084 89.706 8
 6 -7 18 352.159 78.7205 3
 6 -7 19 164.52 71.5441 7
 -6 -8 19 163.036 70.1969 3
 -6 -8 18 -30.8324 64.0782 3
 -6 -8 18 -26.3434 57.0811 7
 -6 -8 17 331.095 109.208 3
 -6 -8 17 456.984 110.158 7
 -6 -8 16 765.695 168.933 3
 -6 -8 16 872.743 174.611 7
 -6 -8 15 360.551 131.317 3
 -6 -8 15 448.533 141.73 7
 -6 -8 14 626.988 172.439 3
 -6 -8 14 839.209 202.043 7
 -6 -8 13 50.5629 98.3604 3
 -6 -8 13 95.5619 123.89 7
 -6 -8 12 177.47 112.115 3
 -6 -8 12 61.3856 104.394 7
 -6 -8 11 1126.31 236.715 3
 -6 -8 11 1220.1 250.527 7
 -6 -8 10 29.9182 104.263 3
 -6 -8 10 95.1549 208.894 7
 -6 -8 9 5504.96 484.311 3
 -6 -8 9 6039.87 535.306 7
 -6 -8 8 5132.96 458.699 3
 -6 -8 8 4910.57 471.908 7
 -6 -8 7 224.542 138.268 3
 -6 -8 7 71.2841 108.711 7
 -6 -8 6 1334.19 236.09 3
 -6 -8 6 1282.85 238.886 7
 -6 -8 5 1127.43 222.794 3
 -6 -8 5 941.778 208.887 7
 6 -8 -4 55.4731 87.0836 3
 -6 -8 4 321.74 123.513 3
 -6 -8 4 214.349 110.11 7
 6 -8 -3 1983.68 310.275 3
 -6 -8 3 1849.44 247.594 3
 -6 -8 3 1715.15 230.659 7
 6 -8 -2 14549.6 776.033 3
 -6 -8 2 14440.3 635.382 3
 6 -8 -1 2356.99 342.215 3
 6 -8 0 7002.67 558.139 3
 6 -8 1 -180.314 159.859 3
 6 -8 2 1865.97 287.929 3
 6 -8 3 100.22 114.148 3
 6 -8 4 224.277 147.14 3
 6 -8 5 -191.084 159.543 3
 6 -8 6 664.277 201.52 3
 -6 8 -6 829.935 173.172 8
 6 -8 7 1326.46 279.706 3
 -6 8 -7 1356.73 222.343 8
 6 -8 8 818.983 225.098 3
 -6 8 -8 791.325 168.085 8
 6 -8 9 946.91 225.015 3
 -6 8 -9 1304.83 215.232 8
 6 -8 10 404.48 155.347 3
 -6 8 -10 562.112 147.313 8
 6 -8 11 831.212 211.487 3
 -6 8 -11 633.536 149.79 8
 6 -8 12 39.1163 109.897 3
 6 -8 13 2019.32 278.355 3
 6 -8 14 1147.09 196.32 3
 6 -8 15 465.233 116.295 3
 6 -8 16 906.182 140.242 3
 6 -8 17 -38.1936 42.218 3
 6 -8 17 -22.9153 67.4651 7
 -6 -9 16 338.54 82.8509 3
 -6 -9 16 275.51 89.7617 7
 -6 -9 15 264.218 84.9235 3
 -6 -9 15 222.305 92.2681 7
 -6 -9 14 470.118 121.569 3
 -6 -9 14 550.174 142.288 7
 -6 -9 13 125.797 84.0943 3
 -6 -9 13 161.799 114.476 7
 -6 -9 12 221.423 107.115 3
 -6 -9 12 151.531 101.771 7
 -6 -9 11 301.676 128.862 3
 -6 -9 11 432.655 170.874 7
 -6 -9 10 229.589 116.867 3
 -6 -9 10 334.961 140.667 7
 -6 -9 9 109.519 102.614 3
 -6 -9 9 149.012 100.073 7
 6 -9 -8 161.363 86.6464 3
 -6 -9 8 139.393 109.139 3
 -6 -9 8 -32.3811 99.0382 7
 -6 -9 7 1609.79 231.99 3
 6 -9 -7 1932.75 242.721 3
 -6 -9 7 2076.67 280.646 7
 6 -9 -6 56.9999 79.72 3
 -6 -9 6 -75.9053 92.6987 3
 -6 -9 6 119.188 95.5231 7
 6 -9 -5 1007.01 199.324 3
 -6 -9 5 949.146 184.775 3
 -6 -9 5 724.641 170.269 7
 -6 -9 4 7260.34 471.441 3
 6 -9 -4 8055.2 544.126 3
 -6 -9 4 6798.39 458.748 7
 -6 -9 3 837.69 164.306 3
 6 -9 -3 730.939 182.69 3
 6 -9 -2 125.921 115.873 3
 6 -9 -1 1898.64 288.254 3
 6 -9 0 1327.33 268.902 3
 6 -9 1 5622.51 499.524 3
 6 -9 2 4742.81 460.122 3
 6 -9 3 -20.8653 99.9995 3
 6 -9 4 2694.58 356.046 3
 6 -9 5 84.0259 134.874 3
 6 -9 6 807.389 208.575 3
 6 -9 7 304.115 155.056 3
 6 -9 8 1027.89 224.176 3
 6 -9 9 238.987 119.812 3
 6 -9 10 -79.2948 85.0363 3
 6 -9 11 199.67 106.083 3
 6 -9 12 98.0893 102.025 3
 6 -9 13 996.254 157.808 3
 6 -9 14 1763.77 171.936 3
 6 -9 14 2298.25 218.89 7
 6 -9 15 157.825 67.778 7
 -6 -10 12 80.1322 46.5408 3
 -6 -10 12 116.64 54.5233 7
 -6 -10 11 514.16 95.4659 3
 -6 -10 11 572.564 112.784 7
 -6 -10 10 2111.78 190.798 3
 -6 -10 10 2469.34 220.603 7
 -6 -10 9 382.874 101.782 3
 -6 -10 9 433.999 123.811 7
 -6 -10 8 25.261 50.1538 3
 -6 -10 8 15.9272 62.9437 7
 -6 -10 7 576.342 117.207 3
 -6 -10 7 346.258 76.8491 7
 -6 -10 6 134.275 78.1293 3
 6 -10 -6 109.858 65.0408 3
 -6 -10 6 -32.2863 71.7627 7
 6 -10 -5 -46.7805 69.9484 3
 6 -10 -4 457.964 132.911 3
 6 -10 -3 296.481 104.985 3
 6 -10 -2 1781.24 237.377 3
 6 -10 -1 1343.58 222.225 3
 6 -10 0 611.221 153.533 3
 6 -10 1 -121.637 100.735 3
 6 -10 2 1194.97 206.51 3
 6 -10 3 318.403 125.968 3
 6 -10 4 74.4535 82.3137 3
 6 -10 5 12.2744 90.82 3
 6 -10 6 -20.87 85.2692 3
 6 -10 7 -101.553 82.2041 3
 6 -10 7 63.2782 63.9769 7
 6 -10 8 102.989 82.359 3
 6 -10 8 48.7609 64.6356 7
 6 -10 9 9.00722 66.028 3
 6 -10 9 181.582 82.2323 7
 6 -10 10 439.719 100.72 3
 6 -10 10 441.267 95.061 7
 6 -10 11 169.916 61.3282 3
 6 -10 11 195.972 63.4371 7
 6 -11 -1 304.197 73.4695 3
 6 -11 0 239.54 72.3272 3
 6 -11 1 1587.9 149.953 3
 6 -11 2 620.396 100.695 3
 6 -11 3 172.509 66.4897 3
 6 -11 4 94.4499 55.2044 3
 6 -11 5 -11.07 40.9823 3
 -7 0 26 2862.87 227.051 6
 -7 0 25 -29.4571 67.8556 6
 -7 0 24 520.661 168.371 6
 -7 0 23 -167.25 117.507 6
 -7 0 22 299.626 124.678 6
 7 0 -21 -213.12 173.889 8
 -7 0 21 12.2233 124.313 6
 7 0 -20 22186.3 1079.45 8
 -7 0 20 26227.8 1183.6 6
 7 0 -19 -113.785 168.416 8
 -7 0 19 202.085 184.955 6
 7 0 -18 5111.28 505.493 8
 -7 0 18 5215.87 517.408 6
 7 0 -17 8.93553 107.781 8
 7 0 -16 2306.73 283.181 8
 7 0 -15 -337.729 225.842 2
 7 0 -14 17222.8 1319.43 2
 7 0 -13 -15.9326 146.604 2
 7 0 -12 6778.76 762.924 2
 7 0 -11 -66.4538 144.111 2
 7 0 -10 99439.7 2553.27 2
 7 0 -9 16.3696 116.549 2
 7 0 -8 6444.08 568.086 2
 7 0 -7 1005.19 243.251 2
 7 0 -6 30169.9 1053.17 2
 7 0 -5 -7.8823 95.332 2
 7 0 -4 20707.4 732.29 2
 7 0 -3 49.8905 77.6193 2
 7 0 -2 7863.06 411.555 2
 -7 0 1 -27.6529 87.286 1
 -7 0 0 55478.5 1178.43 1
 -7 0 -1 80.7567 89.7729 1
 -7 0 -2 65086.4 1360.46 1
 -7 0 -3 20.7651 87.1535 1
 -7 0 -4 23686.4 888.264 1
 -7 0 -5 -73.1489 90.5962 1
 -7 0 -6 17901.4 857.366 1
 -7 0 -7 -33.4158 96.4813 1
 -7 0 -8 -23.2968 134.541 1
 -7 0 -9 -169.282 149.753 1
 -7 0 -10 5113.27 524.44 1
 -7 0 -11 236.769 181.63 1
 -7 0 -12 6684.98 661.674 1
 -7 0 -13 50.4569 97.7411 1
 -7 0 -14 122.292 123.426 8
 -7 0 -15 20.9708 103.614 8
 -7 0 -16 14789.3 798.407 8
 -7 0 -17 -45.2157 123.924 8
 -7 0 -18 29.0833 134.466 8
 -7 0 -19 95.8116 148.731 8
 -7 0 -20 5967.5 578.718 8
 -7 0 -21 106.917 125.075 8
 -7 0 -22 1680.8 291.203 8
 -7 0 -23 -0.59279 117.888 8
 7 0 23 -22.258 72.151 6
 -7 0 -24 -45.3631 114.912 8
 7 0 24 184.049 75.9936 6
 -7 -1 26 430.843 107.084 6
 -7 -1 25 441.089 133.019 6
 -7 1 25 930.434 149.126 6
 -7 -1 24 130.113 104.648 6
 -7 1 24 90.1167 89.8368 6
 -7 -1 23 32.7008 111.009 6
 -7 1 23 8.09723 101.024 6
 -7 -1 22 77.5334 130.829 6
 -7 1 22 -44.9676 110.496 6
 7 1 -21 787.818 183.28 8
 -7 1 21 1106.31 241.197 6
 -7 -1 21 1222.62 279.764 6
 7 1 -20 15.37 108.721 8
 -7 1 20 206.318 118.406 6
 7 1 -19 69.0774 114.621 8
 7 -1 -19 67.3065 142.446 8
 -7 1 19 -72.9831 119.914 6
 -7 -1 18 186.789 115.922 3
 7 1 -18 88.4352 100.329 8
 7 -1 -18 32.2048 115.273 8
 -7 1 18 90.6811 128.463 6
 -7 -1 17 448.721 166.03 3
 7 -1 -17 107.58 149.977 8
 7 1 -17 159.746 110.603 8
 -7 1 17 87.5397 64.6678 6
 -7 -1 16 1035.61 221.373 3
 7 -1 -16 1267.61 425.652 2
 7 -1 -16 810.822 193.8 8
 7 1 -16 1191.59 206.686 8
 -7 1 16 1183.59 228.272 6
 -7 -1 15 1138.38 194.545 3
 7 -1 -15 652.257 209.617 1
 7 -1 -15 851.437 341.242 2
 7 -1 -15 1079.84 214.948 8
 -7 1 15 958.369 181.302 6
 7 -1 -14 4241.57 664.431 2
 7 -1 -13 803.338 301.214 2
 7 1 -12 13501.7 1062.41 2
 7 -1 -12 13840.5 1074.19 2
 7 1 -11 1474.85 359.146 2
 7 -1 -11 1234.14 318.162 2
 7 -1 -10 11629.6 882.783 2
 7 1 -10 11094.1 842.281 2
 7 1 -9 120.399 115.84 2
 7 -1 -9 -13.8835 114.492 2
 7 -1 -8 1194.74 283.562 2
 7 1 -8 1176.23 265.929 2
 7 -1 -7 7669.68 598.247 2
 7 1 -7 9504.01 620.237 2
 7 -1 -6 741.767 202.316 2
 7 1 -6 720.25 179.33 2
 7 -1 -5 10581.3 623.18 2
 7 1 -5 11164.7 555.602 2
 7 -1 -4 118404 1985.88 2
 7 1 -4 118912 1584.75 2
 7 -1 -3 14828.7 715.342 2
 7 1 -3 15430 511.294 2
 -7 -1 2 18745.7 643.47 1
 7 -1 -2 18345.5 751.287 2
 7 1 -2 19687.6 510.754 2
 -7 -1 1 24702.1 762.331 1
 7 1 -1 26780.6 554.058 2
 -7 -1 0 47.9982 95.3966 1
 -7 -1 -1 471661 3614.55 1
 -7 -1 -2 280.105 116.976 1
 -7 1 -2 319.091 135.229 1
 -7 -1 -3 1246.15 229.514 1
 -7 1 -3 1119.56 188.219 1
 -7 -1 -4 98.6898 105.564 1
 -7 1 -4 31.1688 73.7877 1
 -7 -1 -5 18230.4 861.067 1
 -7 1 -5 16389.4 773.983 1
 -7 -1 -6 15539.7 874.43 1
 -7 1 -6 15229.5 727.31 1
 -7 -1 -7 10780.5 744.117 1
 -7 1 -7 10651.8 619.919 1
 -7 -1 -8 12745.7 860.032 1
 -7 1 -8 13525.2 730.528 1
 -7 -1 -9 4185.61 498.781 1
 -7 1 -9 4734.53 448.371 1
 -7 1 -10 -92.5084 120.055 1
 -7 -1 -10 106.301 169.008 1
 -7 1 -11 1086.89 230.413 1
 -7 -1 -11 1186.27 278.842 1
 -7 -1 -12 -77.2843 159.288 1
 -7 -1 -13 8497.94 799.159 1
 -7 -1 -14 574.376 223.269 1
 -7 1 -14 233.045 133.821 8
 -7 -1 -14 467.166 150.34 8
 -7 -1 -15 14877.2 1064.3 1
 -7 1 -15 14873.3 760.217 8
 -7 -1 -15 15079.7 786.281 8
 -7 1 -16 349.417 151.652 8
 -7 -1 -16 154.028 115.8 8
 -7 -1 -17 4763.38 497.727 8
 -7 1 -17 4834.88 495.393 8
 -7 1 -18 342.001 131.174 8
 -7 -1 -18 211.468 151.001 8
 -7 1 -19 239.096 180.808 8
 -7 -1 -19 -215.757 176.556 8
 -7 -1 -20 338.797 179.987 8
 -7 1 -20 397.823 173.612 8
 -7 1 -21 6189.12 570.755 8
 -7 -1 -21 5701.83 558.771 8
 -7 -1 -22 105.484 133.468 8
 -7 1 -22 129.991 153.015 8
 -7 1 -23 -28.5255 122.497 8
 -7 1 -24 101.196 92.9278 8
 7 -1 24 160.079 70.3925 6
 -7 -2 26 8.17251 57.7403 6
 -7 -2 25 -19.8474 79.7961 6
 -7 -2 24 4933.63 442.514 6
 -7 -2 23 187.866 127.149 6
 -7 2 23 312.542 102.826 6
 7 2 -22 3144.92 337.35 8
 -7 2 22 3942.17 379.052 6
 -7 -2 22 3646.02 446.788 6
 7 2 -21 1313.95 246.941 8
 -7 -2 21 1283.98 289.815 6
 -7 2 21 1086.56 216.289 6
 7 2 -20 59.1015 85.6295 8
 -7 2 20 36.7049 73.5205 6
 -7 -2 20 144.121 168.15 6
 -7 -2 19 2002.38 297.137 3
 7 2 -19 1556.24 263.659 8
 -7 2 19 2070.61 301.856 6
 7 2 -18 7406.09 525.362 8
 -7 2 18 8204.16 595.096 6
 -7 -2 17 6930.45 542.557 3
 7 -2 -17 6749.09 896.936 2
 7 2 -17 8935.04 551.871 8
 -7 2 17 6857.48 525.04 6
 7 -2 -16 7424.9 762.634 1
 7 -2 -16 8297.38 987.615 2
 -7 -2 16 7724.78 538.949 3
 -7 2 16 7935.98 535.539 6
 -7 -2 15 8347.29 531.312 3
 7 -2 -15 6670.33 827.945 2
 7 -2 -15 6239.01 537.317 8
 -7 2 15 7079.34 468.124 6
 7 -2 -14 3054.26 545.536 2
 7 -2 -13 46.6872 176.466 2
 7 -2 -12 89.4706 137.212 2
 7 -2 -11 3119.59 487.813 2
 7 -2 -10 2561.56 416.809 2
 7 -2 -9 4102.03 503.944 2
 7 2 -8 7370.11 593.9 2
 7 -2 -8 7543.92 667.239 2
 7 -2 -7 19.3854 103.265 2
 7 2 -7 -4.6942 99.097 2
 7 2 -6 3093.51 331.781 2
 7 -2 -6 2964.65 376.83 2
 7 -2 -5 59260.5 1599.05 2
 7 2 -5 61026.2 1289.58 2
 7 -2 -4 10052.8 657.309 2
 7 2 -4 8206.43 431.469 2
 -7 -2 3 70391.6 1182.85 1
 7 2 -3 70354.8 1031.91 2
 -7 -2 2 31509.4 832.58 1
 7 -2 -2 26646.2 1017.23 2
 -7 -2 1 52673.2 1164.38 1
 -7 -2 0 44515 1128.25 1
 -7 -2 -1 1765.85 245.939 1
 -7 -2 -2 1781.99 263.272 1
 -7 -2 -3 34079.9 1168.16 1
 -7 -2 -4 2689.35 350.566 1
 -7 -2 -5 6003.17 548.735 1
 -7 -2 -6 1145.66 279.967 1
 -7 2 -7 13502.1 684.265 1
 -7 -2 -7 14047.9 911.069 1
 -7 -2 -8 43.3365 126.364 1
 -7 2 -8 99.9004 82.7811 1
 -7 -2 -9 3231.66 480.57 1
 -7 -2 -10 74.0894 153.353 1
 -7 -2 -11 2237.73 437.22 1
 -7 -2 -12 6787.73 756.749 1
 -7 -2 -13 -32.3918 144.655 1
 -7 2 -13 -16.5753 73.6013 8
 -7 -2 -14 -191.023 157.987 1
 -7 2 -14 66.4669 76.7502 8
 -7 -2 -14 -7.78182 107.826 8
 -7 -2 -15 3272.8 530.515 1
 -7 2 -15 2821.01 345.285 8
 -7 -2 -15 2857.32 361.734 8
 -7 2 -16 50.8095 102.76 8
 -7 -2 -16 30.5179 113.747 8
 -7 2 -17 10536.7 715.96 8
 -7 -2 -17 10815.8 748.735 8
 -7 2 -18 506.28 185.198 8
 -7 -2 -18 462.773 198.251 8
 -7 -2 -19 5424.89 559.634 8
 -7 2 -19 5389.09 525.278 8
 -7 2 -20 406.332 177.532 8
 -7 -2 -20 125.488 153.979 8
 -7 2 -21 604.102 193.351 8
 -7 -2 -21 402.966 150.963 8
 -7 2 -22 -191.767 148.521 8
 -7 2 -23 1315.01 224.864 8
 -7 2 -24 -189.258 110.755 8
 7 -2 24 22.3283 58.6144 6
 -7 -3 25 497.702 121.84 6
 -7 -3 24 -20.6501 76.1989 6
 -7 -3 23 125.756 123.776 6
 -7 -3 22 545.948 173.831 6
 -7 -3 21 956.94 248.434 6
 -7 -3 20 2998.63 373.789 3
 -7 -3 20 3650.85 465.437 6
 -7 -3 19 197.737 124.713 3
 -7 -3 18 2221.52 324.337 3
 -7 -3 17 339.461 133.029 3
 7 -3 -17 -197.702 202.844 1
 -7 -3 16 25244.3 1008.86 3
 7 -3 -16 24877.1 1498.79 1
 7 -3 -16 24999.3 1628.99 2
 -7 -3 15 1105.87 209.606 3
 7 -3 -15 1001.17 374.84 2
 -7 -3 14 85.7586 92.5616 3
 7 -3 -14 96.7319 146.323 2
 7 -3 -13 2345.25 472.616 2
 7 -3 -12 3557.96 558.224 2
 7 -3 -11 1172.92 343.793 2
 7 -3 -10 6970.31 699.352 2
 7 -3 -9 1102.63 302.615 2
 7 -3 -8 1502.24 299.763 2
 7 -3 -7 1430.98 295.492 2
 7 -3 -6 68.0478 125.131 2
 7 -3 -5 8040.36 649.275 2
 -7 -3 4 4168.72 273.28 1
 7 -3 -4 3632.58 440.077 2
 -7 -3 3 1740.34 193.966 1
 7 -3 -3 1475.13 293.14 2
 -7 -3 2 11131.5 526.41 1
 7 -3 -2 9226.31 672.799 2
 -7 -3 1 88.5197 70.0384 1
 -7 -3 0 65.3879 104.009 1
 -7 -3 -1 2479.93 313.616 1
 -7 -3 -2 861.293 196.263 1
 -7 -3 -3 4416.46 456.748 1
 -7 -3 -4 47758 1574.17 1
 -7 -3 -5 8005.1 703.141 1
 -7 -3 -6 16568.6 1034.83 1
 -7 -3 -7 -20.1334 146.136 1
 -7 -3 -8 7679.05 766.046 1
 -7 -3 -9 1113.49 336.187 1
 -7 -3 -10 4833.66 650.827 1
 -7 -3 -11 3128.44 545.69 1
 -7 -3 -12 198.215 191.7 1
 -7 3 -12 115.102 93.7258 8
 -7 -3 -13 11804.9 1072.31 1
 -7 -3 -13 11356.3 643.088 8
 -7 3 -13 11511.3 643.933 8
 -7 -3 -14 554.637 250.778 1
 -7 3 -14 877.284 191.836 8
 -7 -3 -14 1335.77 246.536 8
 -7 -3 -15 4930.39 685.856 1
 -7 -3 -15 4852.11 489.97 8
 -7 3 -15 5850.01 501.601 8
 -7 -3 -16 -13.4207 155.3 8
 -7 3 -16 -78.3529 108.791 8
 -7 3 -17 5050.02 501.554 8
 -7 -3 -17 3888.16 466.334 8
 -7 3 -18 2789.58 366.757 8
 -7 -3 -18 2325.23 367.758 8
 -7 3 -19 712.342 210.205 8
 -7 3 -20 441.214 186.22 8
 -7 3 -21 113.913 109.48 8
 -7 3 -22 151.665 121.708 8
 -7 3 -23 964.525 169.636 8
 -7 3 -24 -25.9299 55.4715 8
 7 -3 24 -150.323 74.5321 6
 -7 -4 24 3059.26 277.367 6
 -7 -4 23 426.363 128.551 6
 -7 -4 22 1679.58 265.199 6
 -7 -4 21 -10.5321 107.525 3
 -7 -4 21 14.0269 104.413 6
 -7 -4 20 160.992 102.946 3
 -7 -4 20 120.76 126.649 6
 -7 -4 19 500.294 181.801 3
 -7 -4 19 541.025 190.824 6
 -7 -4 18 45.8012 98.7344 3
 -7 -4 18 82.9445 74.5217 7
 -7 -4 17 5293.64 499.437 3
 -7 -4 17 5576.57 446.767 7
 -7 -4 16 11072.4 694.955 3
 -7 -4 15 3818.11 397.296 3
 7 -4 -15 4261.76 663.724 1
 7 -4 -15 2692.42 524.748 2
 -7 -4 14 13293.7 719.479 3
 7 -4 -14 11043.1 1019.51 2
 -7 -4 13 15440.3 742.028 3
 7 -4 -13 12614.6 1093.3 2
 -7 -4 12 2495.17 286.123 3
 7 -4 -12 2381.21 447.025 2
 7 -4 -11 769.207 271.691 2
 7 -4 -10 396.821 136.637 2
 7 -4 -9 7685.22 740.664 2
 7 -4 -8 227.871 145.588 2
 7 -4 -7 3566.85 473.346 2
 7 -4 -6 10326 804.96 2
 7 -4 -5 50016.5 1717.1 2
 7 -4 -4 25518.2 1234.47 2
 7 -4 -3 280.738 171.839 2
 -7 -4 3 419.059 112.904 1
 7 -4 -2 -1.35761 106.783 2
 -7 -4 2 114.633 77.8265 1
 7 -4 -1 884.735 242.926 2
 -7 -4 1 1261.33 215.592 1
 -7 -4 0 69104.1 1610.95 1
 -7 -4 -1 8112.64 594.952 1
 -7 -4 -2 4763.56 485.032 1
 -7 -4 -3 3871.54 464.743 1
 -7 -4 -4 3645.83 470.257 1
 -7 -4 -5 427.938 187.303 1
 -7 -4 -6 2656.81 452.832 1
 -7 -4 -7 4543.87 602.913 1
 -7 -4 -8 101.259 121.236 1
 -7 -4 -9 6208.13 755.873 1
 -7 -4 -10 1935.67 499.716 1
 7 -4 11 24.8732 80.4836 3
 -7 4 -11 126.637 107.016 8
 -7 -4 -11 101.576 192.487 1
 7 -4 12 1718.64 223.305 3
 -7 4 -12 2402.01 309.162 8
 -7 -4 -12 2383.05 508.245 1
 7 -4 13 11914.1 573.02 3
 -7 4 -13 13640.7 720.474 8
 -7 -4 -13 12304.3 1158.74 1
 7 -4 14 577.694 159.91 3
 -7 -4 -14 913.451 327.81 1
 -7 4 -14 543.516 175.676 8
 -7 4 -15 239.601 129.27 8
 -7 4 -16 1546.71 277.945 8
 -7 4 -17 5999.57 520.716 8
 -7 4 -18 27.4765 105.124 8
 -7 4 -19 4639.6 443.434 8
 -7 4 -20 1509.83 246.681 8
 -7 4 -21 2271.91 299.992 8
 -7 4 -22 383.154 115.672 8
 -7 4 -23 57.4449 58.2108 8
 -7 -5 23 20.5812 49.3017 6
 -7 -5 22 3.28148 63.7757 6
 -7 -5 21 350.303 128.893 3
 -7 -5 21 441.672 138.07 6
 -7 -5 20 1330.87 242.641 3
 -7 -5 20 1364.5 227.945 6
 -7 -5 19 456.351 166.039 3
 -7 -5 19 476.781 167.076 6
 -7 -5 19 439.361 154.685 7
 -7 -5 18 3629.2 422.259 3
 -7 -5 18 3755.27 364.965 7
 -7 -5 18 3796.29 395.578 6
 -7 -5 17 257.169 157.171 3
 -7 -5 17 609.506 177.513 7
 -7 -5 16 2122.8 337.183 3
 -7 -5 15 16490.1 859.434 3
 -7 -5 14 6894.63 547.296 3
 7 -5 -14 6622.97 853.728 1
 -7 -5 13 5244.28 463.372 3
 7 -5 -13 4763.07 601.095 2
 -7 -5 12 13807.9 734.378 3
 7 -5 -12 11029.2 917.262 2
 -7 -5 11 4233.05 410.134 3
 7 -5 -11 3683.67 540.188 2
 -7 -5 10 691.027 159.47 3
 7 -5 -10 700.521 239.465 2
 7 -5 -9 66.4958 197.91 2
 7 -5 -8 858.819 245.372 2
 7 -5 -7 3355.95 465.993 2
 7 -5 -6 4078.11 527.927 2
 7 -5 -5 16035.4 995.924 2
 7 -5 -4 4026.49 495.705 2
 7 -5 -3 4505.6 547.822 2
 7 -5 -2 2838.63 448.992 2
 7 -5 -1 995.184 268.99 2
 -7 -5 1 1173.5 213.522 1
 7 -5 0 11.061 129.314 2
 -7 -5 0 -161.995 98.0586 1
 -7 -5 -1 1158.52 236.721 1
 -7 -5 -2 -118.778 114.271 1
 -7 -5 -3 11871.2 851.705 1
 -7 -5 -4 1134.85 286.12 1
 -7 -5 -5 410.668 226.082 1
 -7 -5 -6 663.262 266.291 1
 -7 -5 -7 14127.6 1109.59 1
 7 -5 8 10.5856 97.7726 3
 -7 -5 -8 -10.8367 180.607 1
 7 -5 9 2114.09 258.244 3
 -7 5 -9 1871.14 240.177 8
 -7 -5 -9 2179.56 488.582 1
 7 -5 10 3911.58 358.542 3
 -7 5 -10 3953.55 378.06 8
 -7 -5 -10 4243.49 663.451 1
 7 -5 11 50.9444 81.2337 3
 -7 5 -11 131.512 82.6108 8
 -7 -5 -11 93.2226 171.402 1
 7 -5 12 274.32 138.131 3
 -7 5 -12 178.813 113.476 8
 -7 -5 -12 -45.3534 133.162 1
 7 -5 13 2847.33 328.047 3
 -7 5 -13 2027.91 302.253 8
 7 -5 14 1022.97 194.291 3
 -7 5 -14 943.728 218.628 8
 7 -5 15 18528.1 782.955 3
 -7 5 -15 18798 881.851 8
 7 -5 16 858.417 174.132 3
 -7 5 -16 562.087 174.349 8
 -7 5 -17 753.311 179.361 8
 -7 5 -18 1525.98 246.076 8
 -7 5 -19 1771.1 246.227 8
 -7 5 -20 1246.07 200.97 8
 -7 5 -21 470.311 122.003 8
 -7 5 -22 204.484 54.111 8
 -7 -6 21 103.202 86.0464 3
 -7 -6 20 -142.266 103.064 3
 -7 -6 20 -102.057 83.7826 7
 -7 -6 19 1945.77 278.263 3
 -7 -6 19 1917.7 230.948 7
 -7 -6 18 572.703 168.905 3
 -7 -6 18 472.503 142.095 7
 -7 -6 17 1592.13 274.272 3
 -7 -6 17 1771.64 276.289 7
 -7 -6 16 -104.742 116.464 3
 -7 -6 16 258.25 138.313 7
 -7 -6 15 185.539 126.755 3
 -7 -6 15 444.425 165.667 7
 -7 -6 14 9.66414 135.661 3
 -7 -6 13 1462.81 289.24 3
 -7 -6 12 2344.77 334.413 3
 -7 -6 11 -106.893 118.231 3
 -7 -6 10 -74.9383 121.587 3
 -7 -6 9 8.47389 94.0018 3
 -7 -6 8 1525.88 242.914 3
 -7 -6 7 7495.59 482.146 3
 -7 -6 6 820.263 167.632 3
 7 -6 -6 262.935 116.529 2
 7 -6 -5 3741.78 487.318 2
 7 -6 -4 203.529 137.161 2
 7 -6 -3 8026.84 744.163 2
 7 -6 -2 109.632 122.118 2
 7 -6 -1 2697.06 461.386 2
 7 -6 0 -312.105 185.161 2
 7 -6 1 3879.63 552.749 2
 -7 -6 -2 87.5233 102.301 1
 -7 -6 -3 185.672 108.918 1
 7 -6 3 438.644 128.649 3
 7 -6 4 8033.33 523.683 3
 -7 -6 -4 7049.68 725.08 1
 7 -6 5 9145.57 574.63 3
 -7 -6 -5 8195.87 809.724 1
 -7 -6 -6 783.746 279.813 1
 7 -6 6 887.117 186.471 3
 7 -6 7 3849.95 392.449 3
 -7 -6 -7 3747.46 599.177 1
 7 -6 8 3343.46 367.12 3
 -7 6 -8 2208.65 277.056 8
 -7 -6 -8 2907.39 537.609 1
 7 -6 9 8673.28 597.557 3
 -7 6 -9 8563.25 564.083 8
 -7 -6 -9 9056.03 940.694 1
 7 -6 10 235.409 118.02 3
 -7 6 -10 32.6565 98.9335 8
 -7 -6 -10 268.194 196.935 1
 7 -6 11 236.1 111.666 3
 -7 6 -11 511.372 154.684 8
 7 -6 12 49.79 98.2426 3
 -7 6 -12 318.939 142.202 8
 7 -6 13 3303.39 372.463 3
 -7 6 -13 3362.34 377.449 8
 7 -6 14 1516.41 248.783 3
 -7 6 -14 1295.01 232.056 8
 7 -6 15 3985.67 370.398 3
 -7 6 -15 3868.65 385.303 8
 7 -6 16 1947.04 249.137 3
 -7 6 -16 1946.72 264.652 8
 7 -6 17 979.476 167.292 3
 -7 6 -17 1235.35 211.032 8
 -7 6 -18 22.5909 75.7669 8
 -7 6 -19 2446.25 231.957 8
 -7 6 -20 255.943 81.1571 8
 7 -6 20 201.646 57.3471 7
 -7 -7 20 116.744 79.9337 3
 -7 -7 20 -65.2903 58.527 7
 -7 -7 19 1.77968 75.2087 3
 -7 -7 19 -26.5326 64.7659 7
 -7 -7 18 320.855 129.732 3
 -7 -7 18 549.856 141.272 7
 -7 -7 17 78.541 91.7132 3
 -7 -7 17 43.319 89.526 7
 -7 -7 16 1998.54 291.415 3
 -7 -7 16 2514.91 322.558 7
 -7 -7 15 1466.27 283.21 3
 -7 -7 15 1543.2 274.193 7
 -7 -7 14 1367.66 260.75 3
 -7 -7 14 1373.97 275.937 7
 -7 -7 13 2177.72 316.832 3
 -7 -7 13 3102.92 409.435 7
 -7 -7 12 2301.13 325.24 3
 -7 -7 12 2883.89 394.709 7
 -7 -7 11 274.322 135.221 3
 -7 -7 10 3192.28 387.841 3
 -7 -7 9 136.75 112.205 3
 7 -7 -8 9991.16 939.096 1
 -7 -7 8 13001.4 710.917 3
 -7 -7 7 379.014 153.6 3
 -7 -7 6 80.2574 101.794 3
 -7 -7 5 1265.51 219.446 3
 -7 -7 5 1277.79 229.944 7
 -7 -7 4 229.723 95.1845 3
 -7 -7 4 156.686 87.8156 7
 -7 -7 3 623.002 229.422 3
 -7 -7 3 -44.1076 96.2726 7
 -7 -7 2 2169.11 247.953 7
 7 -7 1 1459.37 248.105 3
 7 -7 2 7809.87 564.379 3
 7 -7 3 20621.7 923.604 3
 7 -7 4 154.522 94.0708 3
 7 -7 5 69.7709 117.796 3
 7 -7 6 3136.61 387.148 3
 -7 -7 -6 1794.38 371.692 1
 7 -7 7 1122.58 246.318 3
 7 -7 8 632.299 171.667 3
 -7 7 -8 749.448 189.147 8
 7 -7 9 12289.7 756.74 3
 -7 7 -9 12441.9 673.502 8
 7 -7 10 983.05 229.841 3
 -7 7 -10 804.612 183.899 8
 7 -7 11 24.1514 109.358 3
 -7 7 -11 -25.7369 96.8998 8
 7 -7 12 -1.49374 114.699 3
 -7 7 -12 135.975 110.92 8
 7 -7 13 659.32 192.025 3
 -7 7 -13 828.423 177.195 8
 7 -7 14 191.747 141.792 3
 -7 7 -14 -0.48212 89.3088 8
 7 -7 15 3837.19 344.428 3
 -7 7 -15 3467.45 315.611 8
 7 -7 16 106.852 73.0879 3
 -7 7 -16 125.234 87.4039 8
 7 -7 17 727.502 137.904 3
 -7 7 -17 185.559 66.3574 8
 7 -7 19 1540.39 138.538 7
 -7 -8 19 186.229 73.2424 3
 -7 -8 18 903.649 145.229 3
 -7 -8 18 959.998 131.508 7
 -7 -8 17 128.907 89.6646 3
 -7 -8 17 24.9538 69.6362 7
 -7 -8 16 740.09 158.856 3
 -7 -8 16 904.719 178.774 7
 -7 -8 15 -87.1574 105.327 3
 -7 -8 15 44.548 87.6204 7
 -7 -8 14 181.986 134.673 3
 -7 -8 14 102.122 118.179 7
 -7 -8 13 87.1396 95.9471 3
 -7 -8 13 0.89435 109.461 7
 -7 -8 12 2293.5 316.923 3
 -7 -8 12 2176.58 319.016 7
 -7 -8 11 953.203 221.474 3
 -7 -8 11 1259.41 264.004 7
 -7 -8 10 7871.74 561.141 3
 -7 -8 10 8004.53 619.335 7
 -7 -8 9 189.121 137.393 3
 -7 -8 9 129.118 104.304 7
 -7 -8 8 113.927 119.098 3
 -7 -8 8 134.557 124.214 7
 -7 -8 7 453.343 152.869 3
 -7 -8 7 510.621 177.023 7
 -7 -8 6 -65.1479 90.5063 3
 -7 -8 6 -19.111 98.1542 7
 -7 -8 5 434.234 140.342 3
 -7 -8 5 355.129 151.067 7
 -7 -8 4 84.482 85.3728 3
 -7 -8 4 394.141 135.036 7
 -7 -8 3 4856.13 373.184 3
 7 -8 -3 5393.69 470.963 3
 -7 -8 3 4115.63 382.979 7
 7 -8 -2 259.736 195.841 3
 7 -8 -1 5608.54 496.882 3
 7 -8 0 242.234 107.833 3
 7 -8 1 1980.05 304.15 3
 7 -8 2 1159.74 241.855 3
 7 -8 3 1213.2 260.841 3
 7 -8 4 706.627 211.057 3
 7 -8 5 -162.045 132.321 3
 7 -8 6 -105.792 165.853 3
 -7 8 -6 -95.4317 121.437 8
 7 -8 7 1874.11 310.118 3
 -7 8 -7 1865.55 256.689 8
 7 -8 8 700.811 251.936 3
 -7 8 -8 -20.5847 87.165 8
 7 -8 9 282.706 123.64 3
 -7 8 -9 416.398 126.375 8
 7 -8 10 53.0622 118.564 3
 -7 8 -10 37.8271 84.359 8
 7 -8 11 93.2274 127.962 3
 -7 8 -11 164.676 88.5181 8
 7 -8 12 1520.67 260.252 3
 -7 8 -12 1899.88 221.693 8
 7 -8 13 22.2364 85.7158 3
 -7 8 -13 35.2785 69.7189 8
 7 -8 14 -0.19804 71.9806 3
 7 -8 15 47.2945 65.0026 3
 7 -8 16 -36.4195 47.0003 3
 -7 -9 16 44.8489 46.779 3
 -7 -9 16 -32.42 52.8495 7
 -7 -9 15 -1.18948 51.7904 3
 -7 -9 15 95.9675 76.707 7
 -7 -9 14 1059.63 156.827 3
 -7 -9 14 1501.52 207.343 7
 -7 -9 13 396.477 111.421 3
 -7 -9 13 430.143 154.887 7
 -7 -9 12 83.2389 85.6886 3
 -7 -9 12 98.4627 129.354 7
 -7 -9 11 1727.15 230.761 3
 -7 -9 11 1905.63 271.653 7
 -7 -9 10 1989.12 260.659 3
 -7 -9 10 2356.56 300.019 7
 7 -9 -9 129.627 86.2239 3
 -7 -9 9 308.593 136.767 3
 7 -9 -8 984.461 163.498 3
 -7 -9 8 892.587 176.257 3
 -7 -9 8 889.931 187.874 7
 7 -9 -7 31.4727 97.2653 3
 -7 -9 7 83.7264 86.6024 3
 -7 -9 7 -2.50958 86.2651 7
 7 -9 -6 393.539 120.973 3
 -7 -9 6 487.005 136.897 3
 -7 -9 6 286.072 126.349 7
 7 -9 -5 441.03 156.418 3
 -7 -9 5 486.857 136.773 3
 -7 -9 5 328.316 115.035 7
 -7 -9 4 2512.08 262.398 3
 7 -9 -4 2691.44 327.611 3
 -7 -9 4 2621.92 288.415 7
 7 -9 -3 1322.68 244.655 3
 7 -9 -2 824.588 201.406 3
 7 -9 -1 145.456 117.808 3
 7 -9 0 180.214 122.649 3
 7 -9 1 2745.66 357.868 3
 7 -9 2 1064.1 225.859 3
 7 -9 3 -64.0026 121.094 3
 7 -9 4 21.4063 94.1899 3
 -7 9 -4 115.486 88.3684 8
 7 -9 5 707.467 198.945 3
 7 -9 6 285.788 148.125 3
 7 -9 7 495.93 175.987 3
 7 -9 8 6.08458 103.768 3
 7 -9 9 104.145 121.155 3
 7 -9 10 147.456 109.37 3
 7 -9 11 49.0916 84.7781 3
 7 -9 12 24.5143 65.3943 3
 7 -9 13 147.165 71.8651 3
 7 -9 14 339.62 81.8936 3
 7 -9 15 380.809 83.3516 7
 -7 -10 12 842.125 117.873 7
 -7 -10 11 217.903 66.1428 3
 -7 -10 11 159.71 71.6807 7
 -7 -10 10 54.6458 50.5555 3
 -7 -10 10 34.0053 78.6298 7
 -7 -10 9 2175.96 187.871 3
 -7 -10 9 2820.19 242.771 7
 -7 -10 8 2166.84 190.041 3
 -7 -10 8 2343.44 213.507 7
 -7 -10 7 282.843 77.7382 3
 -7 -10 7 175.9 79.9557 7
 7 -10 -6 1006.97 144.951 3
 -7 -10 6 1152.79 148.138 7
 7 -10 -5 -27.2808 66.8563 3
 7 -10 -4 3476.83 297.292 3
 7 -10 -3 113.58 82.3941 3
 7 -10 -2 621.833 141.007 3
 7 -10 -1 302.746 101.755 3
 7 -10 0 409.626 140.56 3
 7 -10 1 806.78 178.368 3
 7 -10 2 -6.75451 104.091 3
 7 -10 3 23.178 97.2902 3
 7 -10 4 279.923 143.552 3
 7 -10 5 1072.35 187.004 3
 7 -10 6 467.67 138.038 3
 7 -10 7 -121.825 107.514 3
 7 -10 7 91.7966 54.8104 7
 7 -10 8 105.161 81.6933 3
 7 -10 8 37.6275 53.0015 7
 7 -10 9 125.544 67.5756 3
 7 -10 9 84.9769 56.7358 7
 7 -10 10 130.205 77.9249 3
 7 -10 10 101.992 57.4483 7
 7 -10 11 424.209 84.3626 3
 7 -11 -1 1195.1 120.844 3
 7 -11 0 1111.5 128.082 3
 7 -11 1 330.019 82.001 3
 7 -11 2 717.568 105.351 3
 7 -11 3 -77.6313 60.1559 3
 7 -11 4 86.1288 54.3826 3
 7 -11 5 496.899 79.7835 3
 -8 0 26 97.9885 60.2972 6
 -8 0 25 15.4543 75.3434 6
 -8 0 24 5349.96 444.745 6
 -8 0 23 79.28 116.801 6
 -8 0 22 2499.26 367.757 6
 -8 0 21 -26.877 93.9646 6
 8 0 -20 683.994 219.37 8
 -8 0 20 818.772 237.151 6
 8 0 -19 -379.024 158.098 8
 -8 0 19 94.63 103.236 6
 8 0 -18 70.7282 105.445 8
 -8 0 18 82.5369 152.573 6
 8 0 -17 -106.482 93.7097 8
 -8 0 17 4.82564 100.056 6
 8 0 -16 4376.06 401.05 8
 8 0 -15 197.973 247.143 2
 8 0 -14 9815.58 1002.16 2
 8 0 -13 50.2356 210.692 2
 8 0 -12 1594.62 394.923 2
 8 0 -11 83.311 126.706 2
 8 0 -10 13695.1 956.748 2
 8 0 -9 -74.4793 119.078 2
 8 0 -8 5891.63 548.174 2
 8 0 -7 29.6078 102.816 2
 8 0 -6 69043.9 1588.37 2
 8 0 -5 -13.0628 78.0803 2
 8 0 -4 135.466 100.879 2
 8 0 -3 -13.2585 77.4808 2
 8 0 -2 13132.6 579.97 2
 -8 0 1 75.1816 121.199 1
 -8 0 0 7229.73 472.925 1
 -8 0 -1 87.0853 87.8187 1
 -8 0 -2 687.488 170.312 1
 -8 0 -3 -37.3131 101.02 1
 -8 0 -4 15294.9 796.402 1
 -8 0 -5 0.30224 103.706 1
 -8 0 -6 69.889 117.565 1
 -8 0 -7 -43.5244 137.028 1
 -8 0 -8 150.351 157.534 1
 -8 0 -9 -118.301 92.5434 1
 -8 0 -10 19088.3 1060.89 1
 -8 0 -11 -36.2666 94.6301 1
 -8 0 -12 19118 1145.84 1
 -8 0 -13 -71.2681 114.123 1
 -8 0 -14 657.817 194.701 8
 -8 0 -15 -68.5861 143.179 8
 -8 0 -16 696.118 191.042 8
 -8 0 -17 -22.477 103.755 8
 -8 0 -18 3730.04 462.854 8
 -8 0 -19 116.066 170.92 8
 -8 0 -20 -51.128 107.994 8
 -8 0 -21 -67.9575 148.187 8
 -8 0 -22 961.204 244.525 8
 -8 0 -23 75.9199 124.019 8
 8 0 23 101.127 65.7757 6
 -8 -1 26 473.682 109.643 6
 -8 1 25 37.2437 72.2877 6
 -8 -1 25 -56.497 95.6732 6
 -8 1 24 436.699 127.135 6
 -8 -1 24 476.702 150.454 6
 -8 1 23 3506.16 375.876 6
 -8 -1 23 2987.09 379.734 6
 -8 1 22 -18.7405 92.1334 6
 -8 -1 22 186.81 150.18 6
 8 1 -21 2229.05 324.07 8
 -8 -1 21 2727.95 403.624 6
 -8 1 21 2619.56 363.253 6
 8 1 -20 283.194 131.797 8
 -8 -1 20 329.048 167.314 6
 -8 1 20 387.672 136.351 6
 8 1 -19 209.056 123.88 8
 -8 1 19 230.941 139.383 6
 -8 -1 19 197.438 180.993 6
 8 -1 -18 1397.21 268.506 8
 -8 1 18 1931.65 304.817 6
 -8 -1 17 1488.9 244.314 3
 8 -1 -17 1243.78 264.114 8
 8 1 -17 1471.95 224.524 8
 -8 1 17 1653.04 270.268 6
 -8 -1 16 1272.05 234.769 3
 8 -1 -16 987.98 394.051 2
 8 -1 -16 1010.48 203.098 8
 8 1 -16 795.438 140.533 8
 -8 1 16 1636.32 271.165 6
 -8 -1 15 -0.88025 88.4316 3
 8 -1 -15 -15.9599 201.782 2
 8 -1 -15 29.3695 100.981 8
 -8 1 15 110.498 99.6026 6
 8 -1 -14 3002.02 557.104 2
 8 1 -13 4766.21 671.765 2
 8 -1 -13 4470.52 659.516 2
 8 -1 -12 475.457 213.291 2
 8 1 -12 925.125 307.395 2
 8 -1 -11 14520.1 1039.57 2
 8 1 -11 13879.9 1018.19 2
 8 -1 -10 2015.73 387.068 2
 8 1 -10 1883.27 350.107 2
 8 -1 -9 2.87149 132.37 2
 8 1 -9 -72.5332 116.775 2
 8 -1 -8 8143.37 671.531 2
 8 1 -8 7377.44 604.35 2
 8 1 -7 1502.12 259.028 2
 8 -1 -7 2022.4 330.151 2
 8 -1 -6 18266.8 882.395 2
 8 1 -6 19245.8 806.868 2
 8 -1 -5 3201.42 361.116 2
 8 1 -5 3641.25 323.138 2
 8 -1 -4 26228.3 987.2 2
 8 1 -4 26267.1 768.04 2
 8 -1 -3 94360.1 1835.7 2
 8 1 -3 88212.1 1247.13 2
 -8 -1 2 3539.65 321.537 1
 8 1 -2 3385.23 230.626 2
 8 -1 -2 3035.91 343.776 2
 -8 -1 1 3440.54 320.075 1
 8 1 -1 3843.37 238.774 2
 -8 -1 0 749.834 178.049 1
 -8 -1 -1 1142.2 211.192 1
 -8 -1 -2 13903.8 706.863 1
 -8 1 -2 13967.3 719.682 1
 -8 -1 -3 17063 828.947 1
 -8 1 -3 15004.6 721.832 1
 -8 -1 -4 12862.8 735.669 1
 -8 1 -4 12166.7 647.317 1
 -8 -1 -5 7020.95 599.128 1
 -8 1 -5 6875.92 493.096 1
 -8 -1 -6 199.172 142.656 1
 -8 1 -6 99.6331 102.73 1
 -8 -1 -7 5718.15 558.801 1
 -8 1 -7 6102.82 504.372 1
 -8 -1 -8 -57.2395 118.949 1
 -8 1 -8 -15.4727 122.178 1
 -8 -1 -9 5864.36 611.792 1
 -8 1 -9 5552.15 512.241 1
 -8 1 -10 73.3954 96.6326 1
 -8 -1 -10 80.0681 98.112 1
 -8 1 -11 703.289 214.748 1
 -8 -1 -11 713.731 263.853 1
 -8 -1 -12 716.717 245.4 1
 -8 -1 -13 846.449 285.001 1
 -8 1 -13 702.968 164.496 8
 -8 -1 -14 15036.1 1101.43 1
 -8 1 -14 15629.7 749.555 8
 -8 -1 -14 14451.8 723.652 8
 -8 -1 -15 6951.87 733.145 1
 -8 -1 -15 7315.71 558.293 8
 -8 1 -15 7187.27 551.648 8
 -8 1 -16 8682.16 613.578 8
 -8 -1 -16 8030.87 600.002 8
 -8 1 -17 15849.6 875.769 8
 -8 -1 -17 16176.3 895.533 8
 -8 1 -18 2744.01 387.723 8
 -8 -1 -18 3196.75 507.299 8
 -8 1 -19 1209.09 271.124 8
 -8 -1 -19 878.002 245.429 8
 -8 -1 -20 274.621 174.157 8
 -8 1 -20 331.413 186.382 8
 -8 1 -21 103.896 146.653 8
 -8 -1 -21 -251.477 160.069 8
 -8 1 -22 909.396 219.169 8
 -8 -1 -22 724.286 207.473 8
 -8 1 -23 -40.4742 112.483 8
 -8 1 -24 -76.2211 98.5985 8
 8 -1 24 7.00849 38.1295 6
 -8 -2 26 2901.24 235.945 6
 -8 -2 25 10545 553.545 6
 -8 -2 24 34.0806 131.85 6
 -8 2 24 -62.0653 48.3435 6
 -8 2 23 5589.36 407.237 6
 -8 -2 23 6348.57 534.585 6
 -8 -2 22 42.3693 124.706 6
 -8 2 22 128.657 103.87 6
 -8 -2 21 5027.14 538.274 6
 -8 2 21 5277.92 460.462 6
 -8 -2 20 369.158 170.505 6
 -8 2 20 9.27641 101.028 6
 -8 -2 19 687.397 202.051 3
 -8 -2 19 1164.26 277.899 6
 -8 2 19 1121.08 231.519 6
 -8 -2 18 3911.82 428.258 3
 -8 2 18 4221.55 434.666 6
 8 -2 -17 176.563 132.531 2
 -8 -2 17 202.289 116.17 3
 -8 2 17 260.12 125.818 6
 8 -2 -16 154.544 148.936 1
 8 -2 -16 424.989 164.524 2
 -8 -2 16 539.777 159.598 3
 -8 2 16 592.817 158.067 6
 8 -2 -15 7120.7 887.727 2
 -8 -2 15 7151.32 508.266 3
 -8 2 15 7030.16 478.878 6
 -8 -2 14 98.9598 80.9608 3
 8 -2 -14 156.971 206.419 2
 8 -2 -13 7287.16 821.8 2
 8 -2 -12 313.38 164.379 2
 8 -2 -11 2699.99 463.623 2
 8 -2 -10 3879.74 521.312 2
 8 2 -9 2446.91 391.877 2
 8 -2 -9 3010.91 439.441 2
 8 2 -8 5766.24 546.802 2
 8 -2 -8 5628.52 581.145 2
 8 -2 -7 21.9934 108.166 2
 8 2 -7 -74.9948 100.824 2
 8 -2 -6 23358.1 1086.19 2
 8 2 -6 24883.6 922.546 2
 8 -2 -5 122.013 126.813 2
 8 2 -5 58.1802 65.0936 2
 8 -2 -4 5222.07 520.422 2
 8 2 -4 3780.47 291.414 2
 -8 -2 3 907.017 158.683 1
 8 -2 -3 1039.03 230.246 2
 8 2 -3 1160.2 139.741 2
 -8 -2 2 2506 266.166 1
 8 -2 -2 1879.3 299.063 2
 8 2 -2 2313.14 148.596 2
 -8 -2 1 2985.66 304.882 1
 -8 -2 0 7139.24 486.469 1
 -8 -2 -1 6289.85 480.068 1
 -8 -2 -2 672.979 178.511 1
 -8 -2 -3 8562.16 608.382 1
 -8 -2 -4 99.2079 128.351 1
 -8 -2 -5 637.856 224.64 1
 -8 -2 -6 6068.39 600.526 1
 -8 2 -7 7158.09 540.526 1
 -8 -2 -7 7398.67 703.545 1
 -8 -2 -8 6693.56 679.543 1
 -8 2 -8 6756.02 527.832 1
 -8 -2 -9 153.53 156.125 1
 -8 -2 -10 101.657 146.145 1
 -8 -2 -11 358.415 217.389 1
 -8 -2 -12 1617.3 372.544 1
 -8 -2 -13 1462.09 353.752 1
 -8 2 -13 1661.51 248.504 8
 -8 -2 -13 1996.88 258.687 8
 -8 -2 -14 3548.23 577.218 1
 -8 -2 -14 3471.15 380.443 8
 -8 2 -14 3136.3 347.058 8
 -8 -2 -15 40556.7 1901.66 1
 -8 2 -15 41886.5 1312.31 8
 -8 -2 -15 43730.2 1383.53 8
 -8 -2 -16 1734.77 376.186 1
 -8 2 -16 1406.87 270.475 8
 -8 -2 -16 1831.99 307.452 8
 -8 2 -17 942.364 238.879 8
 -8 -2 -17 814.078 225.077 8
 -8 2 -18 472.361 199.645 8
 -8 -2 -18 238.3 129.506 8
 -8 2 -19 32.9356 114.737 8
 -8 -2 -19 -55.8948 167.696 8
 -8 -2 -20 1103.47 231.675 8
 -8 2 -20 1702.41 300.986 8
 -8 -2 -21 999.453 236.298 8
 -8 2 -21 1223.18 257.449 8
 -8 2 -22 1947.28 295.921 8
 -8 2 -23 102.336 98.508 8
 -8 2 -24 650.09 130.677 8
 8 -2 24 817.075 134.495 6
 -8 -3 25 59.8279 67.5071 6
 -8 -3 24 73.2962 95.761 6
 -8 -3 23 2842.04 353.966 6
 -8 -3 22 186.772 127.948 6
 -8 -3 21 274.957 140.706 6
 -8 -3 20 50.3863 107.698 3
 -8 -3 20 75.0207 92.5561 6
 -8 -3 19 548.974 195.787 3
 -8 -3 19 565.851 197.179 6
 -8 -3 18 357.07 168.455 3
 -8 -3 17 11333.9 712.515 3
 8 -3 -17 11281.3 977.976 1
 -8 -3 16 4968.06 470.64 3
 8 -3 -16 4897.6 658.981 1
 8 -3 -16 3731.6 625.831 2
 -8 -3 15 893.918 197.937 3
 8 -3 -15 831.179 266.405 2
 -8 -3 14 -21.8882 90.415 3
 8 -3 -14 417.473 222.967 2
 -8 -3 13 3953.53 347.294 3
 8 -3 -13 3629.73 590.436 2
 8 -3 -12 3032.51 506.475 2
 8 -3 -11 184.09 143.358 2
 8 -3 -10 3616.85 538.765 2
 8 -3 -9 8668.98 781.56 2
 8 -3 -8 2916.69 427.247 2
 8 -3 -7 1614.73 320.159 2
 8 -3 -6 5463.46 570.704 2
 8 -3 -5 10991.8 801.639 2
 8 -3 -4 -55.4372 133.49 2
 -8 -3 4 73.0826 79.8314 1
 8 -3 -3 86090 2210.91 2
 -8 -3 3 96970.9 1544.55 1
 -8 -3 2 811.09 170.341 1
 8 -3 -2 674.719 210.553 2
 -8 -3 1 6963.64 476.62 1
 -8 -3 0 6010.23 478.979 1
 -8 -3 -1 1291.09 242.202 1
 -8 -3 -2 11673.1 723.598 1
 -8 -3 -3 141.308 113.603 1
 -8 -3 -4 4220.62 491.708 1
 -8 -3 -5 4560.66 545.656 1
 -8 -3 -6 7207.35 701.088 1
 -8 -3 -7 1180.05 304.678 1
 -8 -3 -8 11356.5 954.996 1
 -8 -3 -9 1628.98 395.124 1
 -8 -3 -10 470.569 210.282 1
 -8 -3 -11 436.147 204.192 1
 -8 -3 -12 1256.14 366.807 1
 -8 3 -12 1044.67 203.069 8
 -8 -3 -13 166.362 156.943 1
 -8 -3 -13 89.795 102.273 8
 -8 3 -13 56.7393 115.32 8
 -8 -3 -14 134.314 147.995 1
 -8 -3 -14 -4.52013 109.443 8
 -8 3 -14 235.331 121.689 8
 -8 -3 -15 994.65 292.57 1
 -8 -3 -15 1497.53 299.677 8
 -8 3 -15 1576.48 271.172 8
 -8 3 -16 1893.38 309.178 8
 -8 -3 -16 1292.7 267.83 8
 -8 3 -17 1685.59 297.981 8
 -8 -3 -17 1044.98 252.002 8
 -8 -3 -18 6630.79 593.761 8
 -8 3 -18 7176.21 599.315 8
 -8 3 -19 434.737 177.003 8
 -8 3 -20 1826.38 297.339 8
 -8 3 -21 584.777 173.855 8
 -8 3 -22 4.81528 101.529 8
 -8 3 -23 446.739 125.855 8
 -8 3 -24 77.6851 67.0416 8
 8 -3 24 43.0674 53.0207 6
 -8 -4 24 305.456 107.745 6
 -8 -4 23 613.05 144.83 6
 -8 -4 22 -12.5514 95.8292 6
 -8 -4 21 -88.1053 120.897 3
 -8 -4 21 -12.0414 99.1032 6
 -8 -4 20 81.6063 91.2973 3
 -8 -4 20 14.4687 109.893 6
 -8 -4 19 13.1971 93.54 3
 -8 -4 19 27.0917 82.4288 6
 -8 -4 18 1853.81 314.443 3
 -8 -4 18 1621.52 226.728 7
 -8 -4 18 1421.03 276.093 6
 -8 -4 17 93.618 141.401 3
 -8 -4 17 193.982 117.194 7
 -8 -4 16 3316.36 399.249 3
 -8 -4 16 3283.1 355.055 7
 -8 -4 15 3487.43 396.724 3
 8 -4 -15 2338.85 458.64 2
 -8 -4 14 5200.08 453.506 3
 8 -4 -14 5019.09 704.38 2
 -8 -4 13 7205.34 508.452 3
 8 -4 -13 7724.14 855.269 2
 -8 -4 12 1427.99 238.407 3
 8 -4 -12 1709.97 377.813 2
 8 -4 -11 2848.67 490.09 2
 8 -4 -10 110.808 136.184 2
 8 -4 -9 777.744 270.779 2
 8 -4 -8 801.017 248.734 2
 8 -4 -7 21461.1 1183.21 2
 8 -4 -6 22.9341 100.003 2
 8 -4 -5 3897.9 512.117 2
 8 -4 -4 5178.76 581.477 2
 -8 -4 3 893.95 161.155 1
 8 -4 -3 611.645 223.247 2
 -8 -4 2 11811.5 618.679 1
 8 -4 -2 9445.61 808.858 2
 -8 -4 1 3212.18 349.099 1
 8 -4 -1 2708.85 415.064 2
 -8 -4 0 17940.2 858.139 1
 -8 -4 -1 1681.62 291.632 1
 -8 -4 -2 204.59 165.883 1
 -8 -4 -3 2272.49 378.295 1
 -8 -4 -4 12906.5 910.258 1
 -8 -4 -5 1765.42 356.673 1
 -8 -4 -6 9403.68 845.835 1
 -8 -4 -7 4544.99 621.347 1
 -8 -4 -8 540.823 226.14 1
 -8 -4 -9 -70.3579 131.737 1
 -8 4 -10 1539.83 227.527 8
 -8 -4 -10 1312.86 373.243 1
 8 -4 11 -20.7407 63.3856 3
 -8 4 -11 337.797 116.82 8
 -8 -4 -11 39.1204 158.584 1
 8 -4 12 409.051 107.902 3
 -8 -4 -12 692.135 323.885 1
 -8 4 -12 510.937 149.2 8
 -8 -4 -13 427.33 229.578 1
 -8 4 -13 197.789 144.803 8
 -8 4 -14 5107 474.132 8
 -8 4 -15 771.993 211.502 8
 -8 4 -16 1000.21 222.364 8
 -8 4 -17 2274.12 333.284 8
 -8 4 -18 12939.1 750.906 8
 -8 4 -19 994.951 217.762 8
 -8 4 -20 123.388 113.414 8
 -8 4 -21 218.899 128.409 8
 -8 4 -22 662.504 148.325 8
 -8 4 -23 295.944 84.9712 8
 -8 -5 23 22.4343 50.313 6
 -8 -5 22 82.4825 64.3209 6
 -8 -5 21 535.262 153.875 3
 -8 -5 21 560.609 144.871 6
 -8 -5 20 -36.5163 107.351 3
 -8 -5 20 35.4045 84.9646 6
 -8 -5 19 2568.25 336.845 3
 -8 -5 19 3160.66 312.876 7
 -8 -5 19 2315.45 305.039 6
 -8 -5 18 119.686 139.192 3
 -8 -5 18 64.5069 116.776 6
 -8 -5 18 -2.5699 101.568 7
 -8 -5 17 59.3588 97.1315 3
 -8 -5 17 196.864 114.647 6
 -8 -5 17 268.505 129.811 7
 -8 -5 16 128.302 132.684 3
 -8 -5 16 180.727 100.821 6
 -8 -5 16 76.667 98.4181 7
 -8 -5 15 257.258 133.076 3
 -8 -5 15 320.612 154.807 7
 -8 -5 14 1108.05 212.685 3
 -8 -5 13 7468.37 547.821 3
 8 -5 -13 6217.64 714.129 2
 -8 -5 12 50.8774 102.675 3
 8 -5 -12 340.199 183.552 2
 -8 -5 11 4524.03 422.18 3
 8 -5 -11 3492.06 537.357 2
 -8 -5 10 217.693 126.058 3
 8 -5 -10 379.108 194.8 2
 -8 -5 9 10546.6 549.094 3
 8 -5 -9 11171.2 934.552 2
 8 -5 -8 7363.17 754.007 2
 8 -5 -7 4841.26 577.042 2
 8 -5 -6 10195.6 840.57 2
 8 -5 -5 1335.33 316.716 2
 8 -5 -4 6133.1 661 2
 8 -5 -3 422.138 209.025 2
 8 -5 -2 492.454 238.915 2
 8 -5 -1 300.566 142.8 2
 -8 -5 1 362.33 135.943 1
 8 -5 0 1666.06 355.253 2
 -8 -5 0 1934.19 315.165 1
 -8 -5 -1 9745.72 718.56 1
 -8 -5 -2 636.733 214.011 1
 -8 -5 -3 359.473 191.078 1
 -8 -5 -4 68.9853 116.534 1
 -8 -5 -5 1375.47 354.352 1
 -8 -5 -6 12211.4 996.887 1
 -8 -5 -7 228.743 199.175 1
 8 -5 8 1363.22 207.126 3
 -8 -5 -8 1208.21 344.328 1
 8 -5 9 17382.6 732.917 3
 -8 5 -9 17652.2 779.53 8
 -8 -5 -9 17038.5 1293.88 1
 8 -5 10 2520.17 291.061 3
 -8 5 -10 2718.11 323.282 8
 -8 -5 -10 2732.55 546.82 1
 8 -5 11 8914.93 551.332 3
 -8 5 -11 10856.1 647.628 8
 -8 -5 -11 10097 1026.18 1
 8 -5 12 2985.52 326.584 3
 -8 5 -12 2935.22 352.519 8
 -8 -5 -12 2992.59 585.639 1
 8 -5 13 1039.89 210.283 3
 -8 5 -13 703.086 199.814 8
 8 -5 14 1222.4 217.201 3
 -8 5 -14 1156.59 232.761 8
 8 -5 15 189.872 91.2387 3
 -8 5 -15 27.4501 90.5758 8
 -8 5 -16 335.93 109.439 8
 -8 5 -17 266.062 120.212 8
 -8 5 -18 417.444 162.482 8
 -8 5 -19 -90.0386 115.919 8
 -8 5 -20 510.702 139.395 8
 -8 5 -21 159.056 77.9554 8
 -8 -6 21 3061.93 284.007 3
 -8 -6 20 943.038 186.889 3
 -8 -6 20 958.364 149.273 7
 -8 -6 19 1412.48 252.847 3
 -8 -6 19 1720.79 238.962 7
 -8 -6 18 -65.6601 107.183 3
 -8 -6 18 -19.9631 105.47 7
 -8 -6 17 80.9425 99.0648 3
 -8 -6 17 9.45922 105.062 7
 -8 -6 16 -16.6046 90.8134 3
 -8 -6 16 -10.8837 123.291 7
 -8 -6 15 164.045 147.713 3
 -8 -6 15 252.926 159.483 7
 -8 -6 14 1298.46 259.455 3
 -8 -6 14 1085.34 250.521 7
 -8 -6 13 8754.69 626.93 3
 -8 -6 12 3057.19 365.018 3
 -8 -6 11 143.748 116.417 3
 -8 -6 10 6023.25 480.087 3
 -8 -6 9 5609.26 449.992 3
 -8 -6 8 146.556 116.22 3
 -8 -6 7 8010.67 488.995 3
 8 -6 -7 6331.87 643.735 2
 -8 -6 6 12634.2 575.994 3
 8 -6 -6 11379.8 864.606 2
 8 -6 -5 929.435 290.138 2
 8 -6 -4 -163.157 129.091 2
 8 -6 -3 2163.88 399.832 2
 8 -6 -2 557.801 213.561 2
 8 -6 -1 12103.6 999.066 2
 8 -6 0 870.915 269.507 2
 8 -6 1 578.64 244.146 2
 -8 -6 -2 226.856 148.701 1
 8 -6 3 286.036 96.5159 3
 -8 -6 -3 28.0465 123.953 1
 -8 -6 -4 557.084 257.315 1
 8 -6 4 199.833 84.7429 3
 -8 -6 -5 355.155 170.264 1
 8 -6 5 372.545 140.865 3
 8 -6 6 10224.5 620.998 3
 -8 -6 -6 10507.4 953.047 1
 -8 -6 -7 879.013 298.172 1
 8 -6 7 1662.48 261.737 3
 8 -6 8 4459.85 418.964 3
 -8 6 -8 3148.39 343.412 8
 -8 -6 -8 4447.4 649.661 1
 8 -6 9 15888.5 795.813 3
 -8 6 -9 15179.8 757.509 8
 -8 -6 -9 16629 1269.89 1
 8 -6 10 2510.18 316.452 3
 -8 6 -10 3161.09 357.557 8
 8 -6 11 128.588 112.875 3
 -8 6 -11 -55.8256 94.1192 8
 8 -6 12 2758.96 350.117 3
 -8 6 -12 2683.79 333.497 8
 8 -6 13 9108.04 580.279 3
 -8 6 -13 8899.82 604.919 8
 8 -6 14 199.519 125.505 3
 -8 6 -14 136.753 107.775 8
 8 -6 15 992.231 192.426 3
 -8 6 -15 944.252 209.32 8
 8 -6 16 727.231 156.403 3
 -8 6 -16 886.262 193.187 8
 8 -6 17 1026.87 158.972 3
 -8 6 -17 1408.2 222.979 8
 -8 6 -18 44.1969 76.6348 8
 -8 6 -19 186.808 81.7252 8
 -8 6 -20 961.39 126.953 8
 -8 -7 20 72.2422 63.422 3
 -8 -7 20 77.2596 47.8424 7
 -8 -7 19 578.575 141.507 3
 -8 -7 19 734.239 126.143 7
 -8 -7 18 -93.9961 92.2913 3
 -8 -7 18 88.763 86.0623 7
 -8 -7 17 76.6234 90.184 3
 -8 -7 17 206.925 106.407 7
 -8 -7 16 41.6941 100.453 3
 -8 -7 16 252.083 172.68 7
 -8 -7 15 141.411 114.417 3
 -8 -7 15 110.135 128.025 7
 -8 -7 14 1339.45 253.635 3
 -8 -7 14 1158.69 248.205 7
 -8 -7 13 48.0264 101.453 3
 -8 -7 13 171.026 146.106 7
 -8 -7 12 -51.9397 91.6838 3
 -8 -7 12 260.409 158.344 7
 -8 -7 11 3383.11 387.696 3
 -8 -7 11 2935.95 397.349 7
 -8 -7 10 339.473 151.085 3
 -8 -7 10 206.157 140.786 7
 -8 -7 9 1604.73 266.314 3
 -8 -7 9 2285.05 332.856 7
 -8 -7 8 882.253 207.5 3
 -8 -7 8 1036.97 239.408 7
 -8 -7 7 358.918 143.116 3
 -8 -7 7 149.159 113.49 7
 -8 -7 6 -172.137 96.5761 3
 -8 -7 6 217.085 146.265 7
 -8 -7 5 224.226 107.952 3
 -8 -7 5 363.01 138.975 7
 -8 -7 4 467.586 128.552 3
 -8 -7 4 698.643 182.603 7
 -8 -7 3 -117.632 89.4638 7
 -8 -7 2 412.985 107.417 7
 8 -7 1 743.814 200.643 3
 8 -7 2 1694.25 261.563 3
 8 -7 3 692.669 196.668 3
 8 -7 4 -135.931 142.798 3
 8 -7 5 3726.45 408.861 3
 8 -7 6 265.981 134.732 3
 8 -7 7 51.5358 121.771 3
 8 -7 8 -91.6297 130.085 3
 -8 7 -8 38.6405 111.535 8
 8 -7 9 4464.11 455.316 3
 -8 7 -9 4963.07 433.482 8
 8 -7 10 4728.38 466.012 3
 -8 7 -10 5045.01 445.171 8
 8 -7 11 137.917 112.977 3
 -8 7 -11 52.6671 85.5743 8
 8 -7 12 77.2552 98.6745 3
 -8 7 -12 126.691 107.898 8
 8 -7 13 152.876 113.72 3
 -8 7 -13 102.081 110.245 8
 8 -7 14 911.042 198.781 3
 -8 7 -14 537.359 144.572 8
 8 -7 15 -46.3444 86.956 3
 -8 7 -15 75.4493 74.8332 8
 8 -7 16 316.257 98.7643 3
 -8 7 -16 452.028 112.013 8
 8 -7 17 187.619 68.2479 3
 -8 7 -17 160.83 81.0438 8
 -8 7 -18 237.063 67.8113 8
 -8 -8 19 892.725 117.364 3
 -8 -8 18 66.5252 72.9758 3
 -8 -8 18 7.40326 56.8871 7
 -8 -8 17 1061.72 174.471 3
 -8 -8 17 1219.49 173.507 7
 -8 -8 16 -156.258 105.664 3
 -8 -8 16 46.1129 94.387 7
 -8 -8 15 70.1112 84.4854 3
 -8 -8 15 83.4876 96.134 7
 -8 -8 14 473.407 151.661 3
 -8 -8 14 707.283 180.529 7
 -8 -8 13 839.422 194.154 3
 -8 -8 13 1041.91 224.914 7
 -8 -8 12 997.434 206.8 3
 -8 -8 12 812.383 221.435 7
 -8 -8 11 2328.48 316.948 3
 -8 -8 11 2191.99 329.23 7
 -8 -8 10 200.571 113.093 3
 -8 -8 10 139.841 149.07 7
 -8 -8 9 1720.28 281.826 3
 -8 -8 9 1747.08 302.039 7
 -8 -8 8 156.623 85.7648 3
 -8 -8 8 62.2988 95.9961 7
 -8 -8 7 5862.97 457.104 3
 -8 -8 7 5245.47 483.383 7
 -8 -8 6 83.8327 81.6205 3
 -8 -8 6 122.318 106.092 7
 -8 -8 5 1408.99 222.319 3
 -8 -8 5 1663.55 259.406 7
 -8 -8 4 493.204 144.507 3
 -8 -8 4 412.036 130.059 7
 -8 -8 3 6623.05 473.085 7
 8 -8 -3 7243.08 570.941 3
 8 -8 -2 6524.98 545.698 3
 8 -8 -1 2418.21 335.13 3
 8 -8 0 358.833 140.16 3
 8 -8 1 566.674 188.563 3
 8 -8 2 3494.69 409.845 3
 8 -8 3 60.568 123.157 3
 8 -8 4 188.612 112.614 3
 8 -8 5 2495.61 355.249 3
 8 -8 6 430.866 169.221 3
 -8 8 -6 314.597 137.786 8
 8 -8 7 241.538 123.659 3
 -8 8 -7 151.135 116.543 8
 8 -8 8 203.539 135.333 3
 -8 8 -8 304.857 125.622 8
 8 -8 9 -274.213 141.884 3
 -8 8 -9 -117.603 103.643 8
 8 -8 10 21.2458 104.287 3
 -8 8 -10 156.847 81.8426 8
 8 -8 11 276.146 120.734 3
 -8 8 -11 399.959 121.996 8
 8 -8 12 637.295 171.368 3
 -8 8 -12 479.392 127.207 8
 8 -8 13 1545.72 227.154 3
 -8 8 -13 1279.15 169.534 8
 8 -8 14 326.349 104.752 3
 -8 8 -14 395.978 92.9608 8
 8 -8 15 122.763 71.0829 3
 8 -8 16 1719.84 147.778 3
 -8 -9 16 1.43037 51.8221 3
 -8 -9 16 84.8143 68.8854 7
 -8 -9 15 597.861 112.444 3
 -8 -9 15 741.833 128.37 7
 -8 -9 14 181.983 80.0402 3
 -8 -9 14 229.279 96.1439 7
 -8 -9 13 2151.23 229.018 3
 -8 -9 13 2258.8 257.803 7
 -8 -9 12 2566.71 260.701 3
 -8 -9 12 2932.31 310.479 7
 -8 -9 11 1706.07 221.267 3
 -8 -9 11 1433.11 238.735 7
 8 -9 -10 159.166 77.9307 3
 -8 -9 10 107.382 83.716 3
 -8 -9 10 125.095 116.998 7
 8 -9 -9 227.271 101.176 3
 -8 -9 9 132.3 91.3216 3
 -8 -9 9 23.048 95.2903 7
 8 -9 -8 23.0747 92.5908 3
 -8 -9 8 216.04 107.86 3
 -8 -9 8 179.829 113.069 7
 8 -9 -7 3.61411 92.4159 3
 -8 -9 7 5.20583 78.064 3
 -8 -9 7 -33.5349 83.9473 7
 8 -9 -6 659.168 161.045 3
 -8 -9 6 678.019 161.078 3
 -8 -9 6 781.181 174.84 7
 8 -9 -5 1858.91 272.332 3
 -8 -9 5 1632.97 217.806 3
 -8 -9 5 1719.1 243.291 7
 8 -9 -4 1694.94 269.035 3
 -8 -9 4 1280.26 196.814 7
 8 -9 -3 5514.24 472.384 3
 8 -9 -2 626.439 177.889 3
 8 -9 -1 3079.08 377.042 3
 8 -9 0 539.709 194.474 3
 8 -9 1 6569.51 547.254 3
 8 -9 2 125.161 114.536 3
 8 -9 3 737.45 192.654 3
 8 -9 4 -43.3199 121.824 3
 -8 9 -4 -93.8218 97.5275 8
 8 -9 5 686.561 205.096 3
 -8 9 -5 660.968 136.891 8
 8 -9 6 488.622 175.096 3
 -8 9 -6 532.415 144.605 8
 8 -9 7 498.956 176.437 3
 -8 9 -7 413.659 102.3 8
 8 -9 8 29.9105 111.123 3
 8 -9 9 849.915 191.948 3
 8 -9 10 230.972 108.072 3
 8 -9 11 444.087 132.475 3
 8 -9 12 404.789 115.331 3
 8 -9 13 239.938 77.8556 3
 8 -9 14 316.682 75.8135 3
 -8 -10 12 17.5901 55.9492 7
 -8 -10 11 213.722 56.8655 3
 -8 -10 11 310.224 90.2191 7
 -8 -10 10 415.874 76.7377 3
 -8 -10 10 545.891 114.416 7
 -8 -10 9 1353.73 137.11 3
 -8 -10 9 1761.18 188.256 7
 -8 -10 8 -81.461 51.4981 3
 -8 -10 8 168.779 92.9925 7
 -8 -10 7 -43.6415 53.8828 7
 8 -10 -7 -80.9948 66.1898 3
 8 -10 -6 243.843 86.5788 3
 8 -10 -5 1658.79 204.841 3
 8 -10 -4 871.903 160.251 3
 8 -10 -3 50.1296 86.8102 3
 8 -10 -2 1815.62 237.693 3
 8 -10 -1 83.2205 103.067 3
 8 -10 0 807.773 176.858 3
 8 -10 1 239.371 127.317 3
 8 -10 2 636.005 156.486 3
 8 -10 3 125.236 98.3085 3
 8 -10 4 1160.34 199.208 3
 8 -10 5 -121.344 113.049 3
 8 -10 6 248.742 107.895 3
 8 -10 7 61.1778 70.8809 3
 8 -10 7 31.8277 58.8202 7
 8 -10 8 -41.1685 75.2443 3
 8 -10 8 74.4195 53.684 7
 8 -10 9 -75.3789 68.0321 3
 8 -10 9 63.0694 53.6086 7
 8 -10 10 78.8697 63.5435 3
 8 -10 11 383.754 75.7455 3
 8 -11 -1 1989.35 158.185 3
 8 -11 0 12.5326 44.9454 3
 8 -11 1 46.6457 46.4051 3
 8 -11 2 164.948 69.5671 3
 8 -11 3 192.981 69.789 3
 8 -11 4 -50.9399 49.1801 3
 -9 0 26 -35.0489 47.5565 6
 -9 0 25 34.2813 68.4728 6
 -9 0 24 672.578 163.342 6
 -9 0 23 -74.8327 124.969 6
 -9 0 22 2942.58 392.788 6
 -9 0 21 25.783 110.044 6
 -9 0 20 7825.11 664.171 6
 9 0 -19 -275.196 160.894 8
 -9 0 19 55.074 114.739 6
 9 0 -18 9363.43 661.986 8
 -9 0 18 11729.5 775.83 6
 9 0 -17 75.4345 107.805 8
 -9 0 17 -104.295 128.404 6
 9 0 -16 2885.01 320.253 8
 -9 0 16 3387.51 389.981 6
 9 0 -15 -15.9696 135.444 2
 -9 0 15 -88.0384 100.536 6
 9 0 -14 10884.2 1056.51 2
 9 0 -13 -118.145 152.94 2
 9 0 -12 18181.8 1243.43 2
 9 0 -11 149.045 196.964 2
 9 0 -10 47048.2 1771.69 2
 9 0 -9 69.115 113.327 2
 9 0 -8 61548.5 1760.58 2
 9 0 -7 -152.09 121.945 2
 9 0 -6 39440 1236.83 2
 9 0 -5 -25.3597 91.2105 2
 9 0 -4 27739 930.144 2
 9 0 -3 -116.843 105.625 2
 9 0 -2 299238 2887.99 2
 -9 0 1 41.2957 94.1578 1
 -9 0 0 360981 3661.55 1
 -9 0 -1 -23.4018 103.893 1
 -9 0 -2 311218 3420.31 1
 -9 0 -3 14.9462 102.136 1
 -9 0 -4 191421 2802.33 1
 -9 0 -5 -49.8104 126.163 1
 -9 0 -6 13945.5 827.838 1
 -9 0 -7 -27.0419 127.029 1
 -9 0 -8 8742.01 727.22 1
 -9 0 -9 5.11062 139.776 1
 -9 0 -10 72.9334 111.963 1
 -9 0 -11 -42.3534 114.696 1
 -9 0 -12 5104.27 593.266 1
 -9 0 -13 -293.871 163.793 1
 -9 0 -13 -24.2441 69.7221 8
 -9 0 -14 17285.2 802.986 8
 -9 0 -15 -106.897 122.494 8
 -9 0 -16 -18.1723 103.018 8
 -9 0 -17 -148.374 158.536 8
 -9 0 -18 1149.85 287.305 8
 -9 0 -19 -269.557 162.049 8
 -9 0 -20 3672.32 447.667 8
 -9 0 -21 142.922 143.906 8
 -9 0 -22 345.235 145.363 8
 -9 0 -23 29.3181 111.31 8
 9 0 23 4.44619 46.6211 6
 -9 -1 26 399.476 110.56 6
 -9 -1 25 262.579 103.094 6
 -9 1 25 276.467 94.9502 6
 -9 1 24 338.675 123.01 6
 -9 -1 24 129.329 118.168 6
 -9 1 23 277.79 113.229 6
 -9 -1 23 187.302 127.85 6
 -9 -1 22 3618.11 442.165 6
 -9 1 22 3330.89 391.498 6
 -9 1 21 143.336 146.425 6
 -9 -1 21 249.437 180.183 6
 9 1 -20 405.27 174.859 8
 -9 -1 20 283.383 175.446 6
 -9 1 20 339.66 166.035 6
 9 1 -19 3817.57 405.07 8
 -9 1 19 3936.21 451.62 6
 -9 -1 19 4134.52 495.376 6
 9 1 -18 -131.183 108.626 8
 -9 1 18 -72.6025 116.03 6
 -9 -1 18 47.7932 135.055 6
 -9 -1 17 367.163 116.249 3
 9 -1 -17 451.878 301.272 2
 9 -1 -17 -89.236 172.225 8
 9 1 -17 235.007 112.474 8
 -9 1 17 330.619 139.208 6
 -9 -1 17 411.987 174.095 6
 -9 -1 16 352.631 136.333 3
 9 -1 -16 486.496 306.231 2
 9 1 -16 200.068 89.6732 8
 9 -1 -16 310.48 128.409 8
 -9 1 16 303.926 102.528 6
 -9 -1 15 6.29669 86.0472 3
 9 -1 -15 -76.5782 139.797 2
 9 -1 -15 122.438 85.7578 8
 -9 1 15 41.9462 93.4084 6
 9 -1 -14 1040.51 356.099 2
 9 -1 -13 1755.75 419.667 2
 9 1 -13 2020.81 435.511 2
 9 -1 -12 10.9592 161.964 2
 9 1 -12 62.8603 134.969 2
 9 1 -11 -40.4421 118.572 2
 9 -1 -11 103.76 138.899 2
 9 -1 -10 1994.34 381.004 2
 9 1 -10 2162.73 388.963 2
 9 -1 -9 4700.44 549.2 2
 9 1 -9 4048.9 504.709 2
 9 -1 -8 2047.82 351.974 2
 9 1 -8 1878.85 316.626 2
 9 -1 -7 1078.53 245.794 2
 9 1 -7 1088.28 230.444 2
 9 -1 -6 31846.4 1222.94 2
 9 1 -6 30241.5 1020.49 2
 9 -1 -5 16993.1 857.081 2
 9 1 -5 16594.2 700.536 2
 9 -1 -4 403414 4062.55 2
 9 1 -4 392456 3149.26 2
 9 -1 -3 14674 759.145 2
 9 1 -3 14437.7 542.935 2
 9 -1 -2 686.732 183.113 2
 -9 -1 2 582.579 166.521 1
 9 1 -2 514.838 107.656 2
 9 1 -1 507.455 88.2575 2
 -9 -1 1 634.266 156.029 1
 -9 -1 0 94277.8 1796.04 1
 9 1 0 95239 1224.29 2
 -9 -1 -1 420.184 152.278 1
 -9 -1 -2 184516 2739.9 1
 -9 1 -2 159648 2534.17 1
 -9 -1 -3 4511.71 468.841 1
 -9 1 -3 4426.64 426.069 1
 -9 -1 -4 3975.5 437.706 1
 -9 1 -4 3819.25 391.644 1
 -9 -1 -5 4587.15 510.782 1
 -9 1 -5 4733.87 446.711 1
 -9 -1 -6 102.152 171.719 1
 -9 1 -6 158.024 90.7716 1
 -9 1 -7 1682.08 301.015 1
 -9 -1 -7 1800.31 336.956 1
 -9 -1 -8 15315.5 980.531 1
 -9 1 -8 14948.4 880.048 1
 -9 -1 -9 90.4548 161.518 1
 -9 1 -9 -86.6675 130.147 1
 -9 -1 -10 3917.8 552.439 1
 -9 1 -10 3468.67 455.3 1
 -9 1 -11 159.982 127.907 1
 -9 -1 -11 376.322 198.634 1
 -9 -1 -12 1509.97 379.498 1
 -9 -1 -13 1042.65 309.111 1
 -9 1 -13 1470.64 229.997 8
 -9 -1 -13 1524.73 217.904 8
 -9 -1 -14 1589.47 375.714 1
 -9 -1 -14 1660.51 257.515 8
 -9 1 -14 2148.23 285.707 8
 -9 -1 -15 119.491 94.733 8
 -9 1 -15 227.568 124.24 8
 -9 1 -16 -17.1871 105.539 8
 -9 -1 -16 252.828 160.257 8
 -9 -1 -17 2963.46 392.15 8
 -9 1 -17 2821.3 379.602 8
 -9 1 -18 229.099 149.281 8
 -9 -1 -18 31.9772 118.11 8
 -9 1 -19 6095.98 568.762 8
 -9 -1 -19 5854.17 571.319 8
 -9 -1 -20 56.6428 116.97 8
 -9 1 -20 -143.755 136.066 8
 -9 -1 -21 560.039 195.563 8
 -9 1 -21 496.816 195.874 8
 -9 -1 -22 -57.3821 111.163 8
 -9 1 -22 5.54652 113.807 8
 -9 1 -23 -130.844 136.883 8
 -9 1 -24 618.5 131.621 8
 9 -1 24 527.576 89.7352 6
 -9 -2 26 2183.38 202.854 6
 -9 -2 25 116.208 100.172 6
 -9 -2 24 7369.06 531.121 6
 -9 2 24 7306.66 385.749 6
 -9 -2 23 83.4768 107.607 6
 -9 2 23 68.3473 103.777 6
 -9 -2 22 14.6476 105.714 6
 -9 2 22 255.821 132.544 6
 -9 2 21 -130.442 87.6823 6
 -9 -2 21 50.4241 99.1404 6
 -9 2 20 936.949 198.426 6
 -9 -2 20 590.088 214.896 6
 -9 -2 19 2167.27 327.059 3
 -9 2 19 2571.1 344.291 6
 -9 -2 19 2522.56 389.458 6
 -9 -2 18 6861.4 576.842 3
 -9 -2 18 6014.75 569.723 6
 -9 2 18 7005.97 572.621 6
 9 -2 -17 1369.42 409.895 2
 -9 -2 17 1722.26 288.786 3
 -9 2 17 2069.21 305.863 6
 9 -2 -16 857.296 339.395 2
 -9 -2 16 969.334 205.231 3
 -9 2 16 946.092 197.504 6
 9 -2 -15 3975.96 664.799 2
 -9 -2 15 3234.89 346.042 3
 -9 2 15 2969.72 322.665 6
 -9 -2 14 293.208 111.136 3
 9 -2 -14 194.322 158.063 2
 9 -2 -13 255.471 183.248 2
 9 -2 -12 58.9393 185.483 2
 9 -2 -11 194.706 158.534 2
 9 2 -10 10816.5 836.235 2
 9 -2 -10 11040.3 897.75 2
 9 -2 -9 336.776 203.573 2
 9 2 -9 249.707 145.492 2
 9 -2 -8 4061.28 516.767 2
 9 2 -8 3686.67 430.058 2
 9 -2 -7 6239.41 596.493 2
 9 2 -7 5387.33 467.171 2
 9 2 -6 450.294 143.192 2
 9 -2 -6 642.114 227.909 2
 9 -2 -5 5775.67 556.217 2
 9 2 -5 5148.81 385.396 2
 9 -2 -4 26219.4 1180.93 2
 9 2 -4 32040.4 832.06 2
 9 -2 -3 1107.56 260.436 2
 -9 -2 3 1346.37 208.293 1
 9 2 -3 1226.41 141.326 2
 -9 -2 2 25791.4 889.262 1
 9 2 -2 24522.9 489.245 2
 -9 -2 1 2123.37 273.868 1
 9 2 -1 1785.26 93.2078 2
 -9 -2 0 21967 909.148 1
 -9 -2 -1 7544.11 553.952 1
 -9 -2 -2 40.7363 102.965 1
 -9 -2 -3 70.0505 111.177 1
 -9 -2 -4 7443.63 650.985 1
 -9 -2 -5 176.415 167.083 1
 -9 -2 -6 26539.3 1290.45 1
 -9 -2 -7 188.924 120.014 1
 -9 -2 -8 10160.8 863.711 1
 -9 2 -8 9488.28 676.638 1
 -9 2 -9 386.218 141.179 1
 -9 -2 -9 353.163 182.295 1
 -9 -2 -10 1362.73 352.718 1
 -9 -2 -11 1021.32 318.782 1
 -9 -2 -12 2121.73 437.286 1
 -9 2 -12 1779.68 242.024 8
 -9 -2 -13 -2.27391 168.13 1
 -9 2 -13 330.756 128.28 8
 -9 -2 -13 127.183 99.3718 8
 -9 -2 -14 669.079 246.189 1
 -9 2 -14 534.456 153.458 8
 -9 -2 -14 897.946 210.88 8
 -9 -2 -15 286.714 192.364 1
 -9 -2 -15 -191.895 157.675 8
 -9 2 -15 143.259 157.637 8
 -9 2 -16 -41.151 103.382 8
 -9 -2 -16 42.6503 114.924 8
 -9 2 -17 544.129 194.5 8
 -9 -2 -17 385.017 185.53 8
 -9 2 -18 3357.52 418.033 8
 -9 -2 -18 3297.88 420.773 8
 -9 2 -19 52.9161 137.273 8
 -9 -2 -19 -219.095 138.684 8
 -9 -2 -20 562.594 208.813 8
 -9 2 -20 673.387 208.572 8
 -9 2 -21 76.4386 125.209 8
 -9 -2 -21 -171.807 148.642 8
 -9 2 -22 254.368 150.983 8
 -9 2 -23 200.323 94.2369 8
 -9 2 -24 58.3476 59.7833 8
 9 -2 24 -8.05278 48.2327 6
 -9 -3 25 131.214 73.0074 6
 -9 -3 24 175.628 111.088 6
 -9 -3 23 159.639 128.661 6
 -9 -3 22 1273.71 257.489 6
 -9 -3 21 1502.9 287.178 6
 -9 -3 20 454.842 166.158 3
 -9 -3 20 419.979 174.864 6
 -9 -3 19 26.6695 106.098 3
 -9 -3 19 301.148 188.787 6
 -9 -3 18 7845.88 609.637 3
 -9 -3 18 8124.26 661.9 6
 -9 3 18 7939.72 543.344 6
 -9 -3 17 3919.01 427.519 3
 -9 3 17 4129.78 387.338 6
 9 -3 -16 3339.02 572.215 2
 -9 -3 16 3450.63 378.947 3
 -9 3 16 3055.72 326.173 6
 9 -3 -15 545.33 306.384 2
 -9 -3 15 561.27 167.973 3
 -9 -3 15 640.056 134.472 7
 -9 -3 14 3497.09 360.071 3
 -9 -3 14 3744.51 314.895 7
 9 -3 -14 3023.2 558.476 2
 -9 -3 13 1291.23 207.803 3
 9 -3 -13 1373.52 391.602 2
 9 -3 -12 1258.2 345.347 2
 9 -3 -11 -9.24342 163.156 2
 9 -3 -10 2879.77 485.235 2
 9 -3 -9 2335.83 419.942 2
 9 -3 -8 19085.8 1148.69 2
 9 -3 -7 797.857 259.528 2
 9 -3 -6 1835.32 340.474 2
 9 -3 -5 2137.21 383.903 2
 -9 -3 4 71883.9 1391.59 1
 9 -3 -4 58992 1908.28 2
 -9 -3 3 5563.7 396.743 1
 9 -3 -3 4835.65 569.491 2
 9 -3 -2 61.227 139.489 2
 -9 -3 2 199.228 97.7379 1
 -9 -3 1 1767.27 255.696 1
 -9 -3 0 3459.61 395.334 1
 -9 -3 -1 1401.31 256.934 1
 -9 -3 -2 49889 1554.7 1
 -9 -3 -3 2560.83 374.49 1
 -9 -3 -4 4042.88 494.737 1
 -9 -3 -5 2354.46 399.72 1
 -9 -3 -6 71183.1 2210.81 1
 -9 -3 -7 172.358 152.696 1
 -9 -3 -8 450.432 226.107 1
 -9 -3 -9 1177.82 352.998 1
 -9 -3 -10 899.346 331.522 1
 -9 -3 -11 731.882 257.44 1
 -9 3 -11 504.183 161.938 8
 -9 -3 -12 -38.2462 121.479 1
 -9 3 -12 131.667 89.7425 8
 -9 -3 -13 197.308 197.163 1
 -9 -3 -13 487.251 145.035 8
 -9 3 -13 252.757 86.9044 8
 -9 -3 -14 9497.42 1011.32 1
 -9 3 -14 9057.7 624.532 8
 -9 -3 -14 8129.86 577.978 8
 -9 3 -15 39.3444 97.887 8
 -9 -3 -15 111.77 136.915 8
 -9 -3 -16 4719.17 483.494 8
 -9 3 -16 5763.32 529.765 8
 -9 3 -17 2225.13 334.48 8
 -9 -3 -17 1567.02 294.451 8
 -9 3 -18 1494.42 298.191 8
 -9 -3 -18 1013.12 244.93 8
 -9 3 -19 3668.59 421.959 8
 -9 3 -20 3275.23 385.7 8
 -9 3 -21 152.539 117.971 8
 -9 3 -22 286.123 134.051 8
 -9 3 -23 857.571 154.038 8
 -9 -4 24 790.96 140.037 6
 -9 -4 23 141.357 92.2439 6
 -9 -4 22 630.829 161.288 6
 -9 -4 21 240.818 127.82 3
 -9 -4 21 369.166 154.468 6
 -9 -4 20 731.349 187.206 3
 -9 -4 20 860.77 214.318 6
 -9 -4 19 52.7631 142.855 3
 -9 -4 19 67.6772 98.409 6
 -9 -4 18 2023.66 324.424 3
 -9 -4 18 2335.45 274.303 7
 -9 -4 18 2470.44 359.318 6
 -9 -4 17 -100.146 108.642 3
 -9 -4 17 160.892 106.877 6
 -9 -4 17 -77.3206 109.55 7
 -9 -4 16 3659.01 427.666 3
 -9 -4 16 3803.13 379.91 7
 9 -4 -15 668.428 275.281 2
 -9 -4 15 897.194 200.963 3
 -9 -4 15 1156.39 212.711 7
 -9 -4 14 13638.1 727.59 3
 9 -4 -14 12289.1 1111.06 2
 -9 -4 13 4838.58 414.356 3
 9 -4 -13 4458.8 662.711 2
 -9 -4 12 2794.28 312.716 3
 9 -4 -12 3717.77 580.725 2
 9 -4 -11 2058.78 424.143 2
 9 -4 -10 1246.3 341.083 2
 9 -4 -9 217.445 215.232 2
 9 -4 -8 19693.9 1196.95 2
 9 -4 -7 1734.93 355.88 2
 9 -4 -6 1569.54 336.705 2
 9 -4 -5 8036.99 738.926 2
 9 -4 -4 1235.11 298.544 2
 -9 -4 3 -30.049 62.0241 1
 9 -4 -3 9.24661 110.547 2
 9 -4 -2 2076.18 383.79 2
 -9 -4 2 2407.08 298.156 1
 9 -4 -1 1248.55 294.043 2
 -9 -4 1 1871.4 287.308 1
 -9 -4 0 3350.38 389.289 1
 -9 -4 -1 19272.5 978.023 1
 -9 -4 -2 4380.73 498.477 1
 -9 -4 -3 79.4255 129.598 1
 -9 -4 -4 -167.146 161.71 1
 -9 -4 -5 309.086 170.705 1
 -9 -4 -6 192.286 154.123 1
 -9 -4 -7 431.819 220.367 1
 -9 -4 -8 18923 1306.54 1
 -9 -4 -9 -135.728 180.5 1
 -9 4 -10 734.626 178.72 8
 -9 -4 -10 547.061 217.276 1
 9 -4 11 367.679 109.946 3
 -9 -4 -11 433.009 225.066 1
 -9 4 -11 901.874 193.389 8
 -9 -4 -12 2078.72 496.653 1
 -9 4 -12 2523.97 336.782 8
 -9 -4 -13 316.275 217.046 1
 -9 4 -13 373.868 149.501 8
 -9 4 -14 132.97 142.477 8
 -9 4 -15 366.295 170.078 8
 -9 4 -16 3157.06 386.406 8
 -9 4 -17 -43.1953 121.639 8
 -9 4 -18 775.573 218.999 8
 -9 4 -19 544.171 157.452 8
 -9 4 -20 236.307 141.946 8
 -9 4 -21 1796.09 245.76 8
 -9 4 -22 39.2992 67.3726 8
 -9 -5 23 238.648 71.9075 6
 -9 -5 22 18.2667 57.5125 6
 -9 -5 21 1262.44 221.511 3
 -9 -5 21 1213.8 200.943 6
 -9 -5 20 1305.95 235.931 3
 -9 -5 20 1097.14 206.834 6
 -9 -5 19 79.7344 121.329 3
 -9 -5 19 188.397 109.065 6
 -9 -5 19 142.052 106.172 7
 -9 -5 18 3776.55 436.657 3
 -9 -5 18 5239.63 431.507 7
 -9 -5 18 4671.53 431.838 6
 -9 -5 17 35.9402 127.661 3
 -9 -5 17 181.374 111.611 6
 -9 -5 17 93.5199 89.2479 7
 -9 -5 16 5900.4 530.975 3
 -9 -5 16 7013.1 537.057 7
 -9 -5 16 5917.25 484.873 6
 -9 -5 15 41.0557 110.025 3
 -9 -5 15 129.908 116.399 7
 -9 -5 15 -92.9389 75.0106 6
 -9 -5 14 947.222 217.718 3
 -9 -5 14 1246.54 238.124 7
 -9 -5 13 393.052 157.422 3
 9 -5 -13 920.674 287.423 2
 -9 -5 12 2606.67 316.029 3
 9 -5 -12 3084.04 521.218 2
 -9 -5 11 1286.1 240.99 3
 9 -5 -11 1255.12 342.178 2
 -9 -5 10 3112.81 323.243 3
 9 -5 -10 2529.48 462.885 2
 -9 -5 9 1038.5 181.086 3
 9 -5 -9 995.837 301.121 2
 9 -5 -8 3161.54 484.496 2
 9 -5 -7 478.916 203.859 2
 9 -5 -6 217.114 148.569 2
 9 -5 -5 1564.63 347.404 2
 9 -5 -4 3034.08 486.469 2
 9 -5 -3 125.297 187.007 2
 9 -5 -2 38331.7 1742.47 2
 -9 -5 1 3336.16 389.323 1
 9 -5 -1 3910.92 567.759 2
 9 -5 0 150.105 112.434 2
 -9 -5 0 93.5879 100.269 1
 -9 -5 -1 86.2571 94.5633 1
 -9 -5 -2 9871.01 773.229 1
 -9 -5 -3 4293.93 529.385 1
 -9 -5 -4 540.238 198.7 1
 -9 -5 -5 190.59 126.766 1
 -9 -5 -6 6684.05 752.363 1
 -9 -5 -7 807.117 286.907 1
 9 -5 7 1071.27 184.731 3
 9 -5 8 20.7481 103.808 3
 -9 -5 -8 -119.816 186.852 1
 9 -5 9 7145.04 471.507 3
 -9 5 -9 6794.15 507.531 8
 -9 -5 -9 6614.44 811.905 1
 9 -5 10 4690.92 399.88 3
 -9 5 -10 4302.87 413.523 8
 -9 -5 -10 4266.89 663.85 1
 9 -5 11 417.572 130.905 3
 -9 -5 -11 193.09 176.822 1
 9 -5 12 8983.73 548.18 3
 -9 5 -12 9093.01 614.423 8
 9 -5 13 2298.32 282.257 3
 -9 5 -13 2451.51 342.719 8
 9 -5 14 -39.9051 79.548 3
 -9 5 -14 2.26237 104.695 8
 -9 5 -15 2654.35 352.126 8
 -9 5 -16 1087.58 222.802 8
 -9 5 -17 2800.85 338.977 8
 -9 5 -18 -52.8795 106.978 8
 -9 5 -19 692.034 160.434 8
 -9 5 -20 297.595 111.015 8
 -9 5 -21 661.916 125.361 8
 -9 -6 21 73.384 67.2168 3
 -9 -6 20 71.0743 78.8821 3
 -9 -6 20 191.207 77.6254 7
 -9 -6 19 2977.3 346.625 3
 -9 -6 19 2855.13 295.068 7
 -9 -6 18 1733.53 283.804 3
 -9 -6 18 1887.14 263.041 7
 -9 -6 17 -97.9215 123.879 3
 -9 -6 17 67.1869 111.507 7
 -9 -6 16 -50.8253 114.658 3
 -9 -6 16 97.6142 136.125 7
 -9 -6 15 5345.51 497.805 3
 -9 -6 15 5189.96 499.425 7
 -9 -6 14 1800.9 293.62 3
 -9 -6 14 2151.3 330.864 7
 -9 -6 13 7307.21 571.291 3
 -9 -6 13 7696.81 609.928 7
 -9 -6 12 236.737 141.38 3
 -9 -6 12 349.15 202.86 7
 -9 -6 11 235.75 112.78 3
 -9 -6 10 2154.84 296.611 3
 -9 -6 9 5769.04 462.781 3
 -9 -6 8 2651.33 302.716 3
 9 -6 -8 2881.03 446.519 2
 -9 -6 7 254.811 107.553 3
 9 -6 -7 172.661 130.496 2
 -9 -6 6 10768.7 533.792 3
 9 -6 -6 9652.78 837.863 2
 -9 -6 6 9702.83 588.542 7
 9 -6 -5 1767.95 379.985 2
 -9 -6 5 1634.82 245.03 7
 -9 -6 4 3731.01 338.186 7
 9 -6 -4 3602.07 523.896 2
 9 -6 -3 3099.53 507.076 2
 9 -6 -2 2276.68 457.642 2
 9 -6 -1 568.654 241.594 2
 9 -6 0 176.899 147.363 2
 9 -6 1 1583.42 372.983 2
 -9 -6 -2 364.349 164.894 1
 -9 -6 -3 1512.54 330.333 1
 9 -6 3 1399.21 222.761 3
 9 -6 4 2992.56 347.478 3
 -9 -6 -4 3024.09 496.81 1
 9 -6 5 79.9865 104.215 3
 -9 -6 -5 -49.2639 120.33 1
 9 -6 6 -59.8281 130.308 3
 -9 -6 -6 52.6584 146.031 1
 9 -6 7 512.157 163.521 3
 -9 -6 -7 630.632 262.507 1
 9 -6 8 791.773 202.877 3
 -9 6 -8 326.68 108.741 8
 -9 -6 -8 727.43 295.861 1
 9 -6 9 3297.12 364.566 3
 -9 6 -9 4331.75 417.814 8
 -9 -6 -9 3498.87 582.403 1
 9 -6 10 3354.67 368.259 3
 -9 6 -10 3176.86 370.296 8
 9 -6 11 3477.02 371.219 3
 -9 6 -11 3245.1 374.371 8
 9 -6 12 2066.98 295.539 3
 -9 6 -12 2296.96 318.105 8
 9 -6 13 163.455 113.089 3
 -9 6 -13 165.85 150.111 8
 9 -6 14 1025.49 198.317 3
 -9 6 -14 1434.1 236.062 8
 9 -6 15 62.6961 82.565 3
 -9 6 -15 -31.952 89.9338 8
 9 -6 16 100.457 83.195 3
 -9 6 -16 141.13 96.6224 8
 -9 6 -17 195.632 112.779 8
 -9 6 -18 809.756 155.733 8
 -9 6 -19 260.351 86.487 8
 -9 6 -20 220.407 68.4509 8
 -9 -7 20 -90.5421 75.7496 3
 -9 -7 20 100.094 53.5295 7
 -9 -7 19 365.132 124.137 3
 -9 -7 19 449.258 102.992 7
 -9 -7 18 318.182 129.03 3
 -9 -7 18 18.5194 78.7823 7
 -9 -7 17 45.8891 87.8619 3
 -9 -7 17 132.569 84.0251 7
 -9 -7 16 165.688 133.118 3
 -9 -7 16 22.6012 116.595 7
 -9 -7 15 778.726 197.213 3
 -9 -7 15 701.61 205.424 7
 -9 -7 14 4901.5 467.16 3
 -9 -7 14 4370.73 461.641 7
 -9 -7 13 97.5627 93.4596 3
 -9 -7 13 50.1766 125.027 7
 -9 -7 12 1530.73 282.438 3
 -9 -7 12 1684.27 308.549 7
 -9 -7 11 1964.64 294.48 3
 -9 -7 11 2545.85 357.389 7
 -9 -7 10 -5.71684 110.538 3
 -9 -7 10 252.953 152.333 7
 -9 -7 9 271.72 144.866 3
 -9 -7 9 160.07 109.9 7
 -9 -7 8 1980.72 288.552 3
 -9 -7 8 2275.65 333.468 7
 -9 -7 7 6823.65 492.972 3
 -9 -7 7 6345.43 522.624 7
 -9 -7 6 9747.43 558.632 3
 -9 -7 6 9603.16 628.194 7
 -9 -7 5 540.407 146.309 3
 -9 -7 5 472.712 153.591 7
 -9 -7 4 1778.59 265.249 7
 -9 -7 3 199.815 77.3018 7
 -9 -7 2 39.7348 96.064 7
 9 -7 1 133.681 107.684 3
 9 -7 2 -13.5906 122.757 3
 9 -7 3 2249.94 321.985 3
 9 -7 4 3177.8 384.435 3
 9 -7 5 2026.16 301.725 3
 9 -7 6 519.453 167.143 3
 9 -7 7 174.181 119.849 3
 9 -7 8 68.2132 109.57 3
 -9 7 -8 -171.325 105.108 8
 9 -7 9 365.78 163.124 3
 -9 7 -9 208.577 104.228 8
 9 -7 10 1900.85 305.579 3
 -9 7 -10 1887.54 281.318 8
 9 -7 11 334.936 124.069 3
 -9 7 -11 494.722 171.361 8
 9 -7 12 225.371 135.239 3
 -9 7 -12 305.695 123.814 8
 9 -7 13 2104.44 273.722 3
 -9 7 -13 2363.71 290.375 8
 9 -7 14 1186.1 209.22 3
 -9 7 -14 1382.4 219.136 8
 9 -7 15 174.439 93.3866 3
 -9 7 -15 195.706 97.0211 8
 9 -7 16 273.123 85.2305 3
 -9 7 -16 195.501 91.3925 8
 -9 7 -17 -41.5004 55.9604 8
 -9 7 -18 42.6433 47.1384 8
 -9 -8 19 84.6503 52.6802 3
 -9 -8 18 183.813 70.8769 3
 -9 -8 18 353.956 95.3539 7
 -9 -8 17 19.4744 62.1407 3
 -9 -8 17 76.1858 74.9725 7
 -9 -8 16 -15.4301 87.0888 3
 -9 -8 16 150.617 90.4896 7
 -9 -8 15 63.8147 93.4689 3
 -9 -8 15 187.86 109.086 7
 -9 -8 14 -99.4714 102.644 3
 -9 -8 14 61.553 98.4969 7
 -9 -8 13 43.4848 81.5579 3
 -9 -8 13 7.53301 100.483 7
 -9 -8 12 202.29 125.717 3
 -9 -8 12 135.521 118.32 7
 -9 -8 11 656.885 182.415 3
 -9 -8 11 473.217 163.395 7
 -9 -8 10 115.022 104.225 3
 -9 -8 10 -100.375 109.385 7
 -9 -8 9 5052.41 426.883 3
 -9 -8 9 5280.17 495.163 7
 -9 -8 8 1303.72 226.125 3
 -9 -8 8 1115.47 236.296 7
 -9 -8 7 78.5609 90.5846 3
 -9 -8 7 1.65963 120.781 7
 -9 -8 6 2444.39 282.862 3
 -9 -8 6 2448.84 330.307 7
 -9 -8 5 109.548 91.6816 3
 -9 -8 5 268.409 124.157 7
 -9 -8 4 463.554 159.607 7
 -9 -8 3 220.28 116.404 7
 9 -8 -2 4905.97 481.081 3
 9 -8 -1 606.394 161.582 3
 9 -8 0 134.609 121.531 3
 9 -8 1 3.45893 112.409 3
 9 -8 2 202.502 144.656 3
 9 -8 3 451.939 166.344 3
 9 -8 4 1031.24 238.043 3
 9 -8 5 21.2239 126.692 3
 9 -8 6 138.799 132.226 3
 -9 8 -6 -119.427 121.258 8
 9 -8 7 454.395 187.512 3
 -9 8 -7 169.162 85.1 8
 9 -8 8 1054.89 236.594 3
 -9 8 -8 1353.33 222.327 8
 9 -8 9 1134.19 254.883 3
 -9 8 -9 1589.12 238.513 8
 9 -8 10 106.211 105.485 3
 -9 8 -10 241.313 116.963 8
 9 -8 11 48.2009 94.6485 3
 -9 8 -11 310.555 106.275 8
 9 -8 12 3470.79 347.165 3
 -9 8 -12 3534.46 302.835 8
 9 -8 13 1583.54 219.892 3
 -9 8 -13 1775.04 204.694 8
 9 -8 14 142.946 77.7796 3
 -9 8 -14 339.679 90.1067 8
 9 -8 15 113.677 63.2776 3
 -9 8 -15 28.4263 42.4234 8
 -9 -9 16 930.965 111.95 3
 -9 -9 16 1252.79 138.032 7
 -9 -9 15 38.6677 49.5799 3
 -9 -9 15 51.4262 65.8805 7
 -9 -9 14 331.764 93.2172 3
 -9 -9 14 390.975 106.032 7
 -9 -9 13 26.4972 67.8969 3
 -9 -9 13 142.084 85.2873 7
 -9 -9 12 431.443 121.919 3
 -9 -9 12 335.449 129.378 7
 -9 -9 11 451.293 116.265 3
 -9 -9 11 268.919 127.545 7
 9 -9 -10 1001.54 155.753 3
 -9 -9 10 980.921 174.756 3
 -9 -9 10 1333.93 224.442 7
 9 -9 -9 353.659 114.194 3
 -9 -9 9 287.867 107.055 3
 -9 -9 9 493.371 153.55 7
 9 -9 -8 -16.339 81.8462 3
 -9 -9 8 -54.8169 78.4001 3
 -9 -9 8 206.437 107.467 7
 9 -9 -7 -44.0985 86.7296 3
 -9 -9 7 51.407 70.4605 3
 -9 -9 7 108.1 90.2706 7
 9 -9 -6 1609.1 252.15 3
 -9 -9 6 1259.33 191.157 3
 -9 -9 6 1253.76 215.054 7
 9 -9 -5 359.005 123.634 3
 -9 -9 5 541.62 151.635 7
 9 -9 -4 309.106 159.169 3
 -9 -9 4 -127.574 89.239 7
 9 -9 -3 91.8316 116.095 3
 9 -9 -2 1636.94 273.426 3
 9 -9 -1 67.4836 140.245 3
 9 -9 0 2307.69 334.824 3
 9 -9 1 2824.22 372.685 3
 9 -9 2 6669.35 557.096 3
 9 -9 3 268.591 141.426 3
 9 -9 4 143.146 108.387 3
 -9 9 -4 144.898 84.5103 8
 9 -9 5 188.467 123.494 3
 -9 9 -5 121.226 100.212 8
 9 -9 6 7787.23 577.335 3
 -9 9 -6 7921.55 459.474 8
 9 -9 7 237.722 156.778 3
 -9 9 -7 281.425 107.006 8
 9 -9 8 1.49235 106.931 3
 -9 9 -8 -67.1149 69.8576 8
 9 -9 9 717.41 183.693 3
 -9 9 -9 737.37 124.368 8
 9 -9 10 145.7 92.5273 3
 9 -9 11 107.697 89.5011 3
 9 -9 12 830.843 144.561 3
 9 -9 13 254.752 73.5417 3
 -9 -10 12 518.437 88.626 7
 -9 -10 11 -32.6184 50.7574 7
 -9 -10 10 991.799 137.401 7
 -9 -10 9 310.075 93.2619 7
 -9 -10 8 46.2493 55.5082 7
 9 -10 -8 138.802 60.7391 3
 -9 -10 7 699.715 115.575 7
 9 -10 -7 606.044 115.551 3
 9 -10 -6 26.2815 70.7922 3
 9 -10 -5 316.489 111.117 3
 9 -10 -4 -13.1569 79.2521 3
 9 -10 -3 139.813 96.469 3
 9 -10 -2 1623.34 231.748 3
 9 -10 -1 247.623 111.114 3
 9 -10 0 215.105 117.037 3
 9 -10 1 906.256 185.338 3
 9 -10 2 650.707 148.802 3
 9 -10 3 1475.29 217.114 3
 9 -10 4 7.23476 78.7021 3
 9 -10 5 111.896 100.535 3
 9 -10 6 1026.72 170.472 3
 9 -10 7 85.2895 71.278 3
 9 -10 8 -33.7418 74.7751 3
 9 -10 8 -2.23144 41.3196 7
 9 -10 9 257.507 77.8718 3
 9 -10 9 349.211 71.2797 7
 9 -10 10 475.912 88.8893 3
 9 -11 -1 10.8063 50.9585 3
 9 -11 0 385.125 88.0256 3
 9 -11 1 202.258 72.112 3
 9 -11 2 -29.5182 49.8727 3
 9 -11 3 7.02451 47.6114 3
 -10 0 26 953.976 134.817 6
 -10 0 25 -68.9837 73.1328 6
 -10 0 24 287.678 113.943 6
 -10 0 23 -67.5691 101.713 6
 -10 0 22 674.595 210.684 6
 -10 0 21 50.5395 91.5084 6
 -10 0 20 -118.353 103.873 6
 -10 0 19 -64.3168 127.867 6
 10 0 -18 -46.8051 136.211 8
 -10 0 18 -31.9489 113.267 6
 10 0 -17 -257.466 154.963 8
 -10 0 17 17.0956 98.8612 6
 10 0 -16 5739.14 808.813 2
 10 0 -16 4951.62 416.806 8
 -10 0 16 5805.46 508.265 6
 10 0 -15 68.0594 218.168 2
 -10 0 15 40.547 91.6766 6
 10 0 -14 25105.2 1612.89 2
 10 0 -13 295.738 187.41 2
 10 0 -12 2910.82 512.694 2
 10 0 -11 103.429 151.664 2
 10 0 -10 37272.3 1572.76 2
 10 0 -9 100.999 135.034 2
 10 0 -8 9445.34 715.8 2
 10 0 -7 -12.1841 106.726 2
 10 0 -6 44087.9 1340.03 2
 10 0 -5 74.919 86.4676 2
 10 0 -4 14771.1 703.126 2
 10 0 -3 21.809 88.2352 2
 10 0 -2 196.933 125.009 2
 10 0 -1 2.19138 80.7786 2
 -10 0 1 63.933 109.294 1
 -10 0 0 11734.8 697.106 1
 -10 0 -1 43.0877 106.496 1
 -10 0 -2 69095.4 1704.81 1
 -10 0 -3 74.4219 103.437 1
 -10 0 -4 37222 1320.31 1
 -10 0 -5 -144.609 121.698 1
 -10 0 -6 138.79 114.627 1
 -10 0 -7 -55.0504 107.53 1
 -10 0 -8 2952.12 434.506 1
 -10 0 -9 -251.957 153.754 1
 -10 0 -10 954.321 277.504 1
 -10 0 -11 34.1227 103.964 1
 -10 0 -12 1245.23 321.873 1
 -10 0 -13 -76.0282 109.622 1
 -10 0 -13 -9.19705 80.9297 8
 -10 0 -14 -32.8888 125.296 8
 -10 0 -15 -121.209 111.256 8
 -10 0 -16 4153.48 436.217 8
 -10 0 -17 -7.3301 132.684 8
 -10 0 -18 20350.7 1030.03 8
 -10 0 -19 107.82 115.821 8
 -10 0 -20 4713.25 490.2 8
 -10 0 -21 14.8242 111.627 8
 -10 0 -22 2151.62 306.327 8
 -10 0 -23 -78.6954 96.5927 8
 -10 -1 26 940.333 143.834 6
 -10 1 25 540.388 121.628 6
 -10 -1 25 486.911 136.616 6
 -10 -1 24 1337.02 233.592 6
 -10 1 24 1338.61 215.022 6
 -10 1 23 270.458 136.653 6
 -10 -1 23 217.577 148.076 6
 -10 1 22 133.185 93.4141 6
 -10 -1 22 169.372 158.904 6
 -10 1 21 1847.24 312.999 6
 -10 -1 21 1688.67 321.516 6
 -10 -1 20 33.6832 101.398 6
 -10 1 20 -74.197 138.502 6
 10 1 -19 2895.56 355.418 8
 -10 -1 19 2960.29 419.493 6
 -10 1 19 2938.64 387.381 6
 10 1 -18 1600.64 249.427 8
 -10 1 18 2092.63 330.07 6
 -10 -1 18 2283.05 358.586 6
 10 -1 -17 -63.9327 143.279 2
 -10 -1 17 -42.5589 117.149 3
 -10 -1 17 -40.6475 97.0885 6
 -10 1 17 -71.4449 121.558 6
 10 -1 -16 9376.51 1034.74 2
 -10 -1 16 7811.52 557.333 3
 -10 -1 16 8374.87 612.966 6
 -10 1 16 8098.67 599.51 6
 10 -1 -15 81.8557 176.406 2
 -10 -1 15 81.4364 84.9091 3
 -10 1 15 43.8576 77.2023 6
 -10 -1 15 36.5554 83.87 6
 10 -1 -14 207.766 221.876 2
 10 1 -14 99.09 162.422 2
 10 1 -13 280.351 186.977 2
 10 -1 -13 272.729 174.094 2
 10 -1 -12 182.692 193.934 2
 10 1 -12 121.488 120.623 2
 10 -1 -11 1596.92 356.394 2
 10 1 -11 2138.7 424.36 2
 10 -1 -10 2512.78 430.117 2
 10 1 -10 2365.96 410.821 2
 10 -1 -9 24502.1 1258.99 2
 10 1 -9 26662.6 1237.26 2
 10 1 -8 9605.37 691.372 2
 10 -1 -8 9643.19 751.295 2
 10 -1 -7 1639.74 311.284 2
 10 1 -7 1736.65 292.081 2
 10 -1 -6 7067.3 595.259 2
 10 1 -6 6480.35 497.39 2
 10 -1 -5 2449.29 347.461 2
 10 1 -5 2074.49 262.424 2
 10 -1 -4 68271.8 1738.33 2
 10 1 -4 65048 1283.43 2
 10 -1 -3 -71.6566 110.302 2
 10 1 -3 35.9615 74.4776 2
 10 1 -2 152.808 65.5114 2
 -10 -1 2 120.889 107.707 1
 10 -1 -2 225.897 112.811 2
 -10 -1 1 16049.7 763.366 1
 10 1 -1 16100.9 561.367 2
 -10 -1 0 75880.4 1706.93 1
 10 1 0 73727.1 1170.68 2
 -10 -1 -1 176331 2696.23 1
 -10 -1 -2 20481.2 986.171 1
 -10 1 -2 19215.2 950.505 1
 -10 -1 -3 89250 2078.38 1
 -10 1 -3 85258.8 1996.25 1
 -10 1 -4 164.792 104.229 1
 -10 -1 -4 27.6783 147.502 1
 -10 -1 -5 27598.4 1250.3 1
 -10 1 -5 24074.2 1053.75 1
 -10 -1 -6 452.833 204.556 1
 -10 1 -6 474.572 174.465 1
 -10 -1 -7 816.449 276.731 1
 -10 1 -7 615.288 174.97 1
 -10 -1 -8 269.748 174.92 1
 -10 1 -8 126.527 85.1735 1
 -10 -1 -9 -7.92341 110.514 1
 -10 1 -9 81.02 89.0657 1
 -10 1 -10 -56.5415 91.4351 1
 -10 -1 -10 51.9473 162.795 1
 -10 1 -11 84.0984 114.162 1
 -10 -1 -11 507.9 219.527 1
 -10 -1 -12 1549.05 385.331 1
 -10 -1 -13 1135.44 345.517 1
 -10 -1 -13 1283.66 203.637 8
 -10 1 -13 1292.63 222.2 8
 -10 -1 -14 2253.64 435.482 1
 -10 -1 -14 2257.67 307.028 8
 -10 1 -14 2485.43 318.616 8
 -10 -1 -15 372.549 140.814 8
 -10 1 -15 223.663 124.911 8
 -10 1 -16 7588.5 591.895 8
 -10 -1 -16 7942.91 605.176 8
 -10 1 -17 1.78378 104.382 8
 -10 -1 -17 124.671 139.941 8
 -10 1 -18 1569.77 298.799 8
 -10 -1 -18 1567.7 295.564 8
 -10 -1 -19 674.109 208.653 8
 -10 1 -19 755.64 216.253 8
 -10 -1 -20 337.649 151.543 8
 -10 1 -20 579.746 210.104 8
 -10 -1 -21 2614.78 357.431 8
 -10 1 -21 2429.35 341.587 8
 -10 -1 -22 1082.91 221.292 8
 -10 1 -22 1234.06 237.637 8
 -10 1 -23 174.538 93.7952 8
 -10 1 -24 1107.28 165.444 8
 -10 -2 26 39.1126 44.0747 6
 -10 -2 25 46.681 72.1845 6
 -10 -2 24 -6.57808 80.042 6
 -10 2 24 -91.6796 63.1316 6
 -10 -2 23 -30.2768 105.875 6
 -10 2 23 110.461 74.3757 6
 -10 2 22 1058.68 213.214 6
 -10 -2 22 1152.17 271.048 6
 -10 2 21 509.162 146.921 6
 -10 -2 21 701.274 221.71 6
 -10 2 20 2764.27 356.611 6
 -10 -2 20 2610.29 394.824 6
 -10 -2 19 267.558 132.634 3
 -10 -2 19 516.647 192.801 6
 -10 2 19 463.727 150.195 6
 -10 -2 18 4069.79 446.476 3
 -10 2 18 4344.72 449.11 6
 -10 -2 18 4467.45 500.707 6
 10 -2 -17 512.152 287.056 2
 -10 -2 17 993.215 214.239 3
 -10 2 17 1042.11 238.197 6
 -10 -2 17 875.028 238.173 6
 10 -2 -16 7039.83 902.549 2
 -10 -2 16 6975.38 537.732 3
 -10 2 16 6576.52 518.682 6
 10 -2 -15 58.3942 162.958 2
 -10 -2 15 334.266 148.259 3
 -10 2 15 249.838 124.768 6
 -10 -2 14 6334.33 455.911 3
 10 -2 -14 6198.78 803.31 2
 10 -2 -13 175.543 166.667 2
 10 -2 -12 2535.58 471.069 2
 10 -2 -11 1308.68 338.121 2
 10 -2 -10 275.392 203.856 2
 10 2 -10 298.844 180.648 2
 10 -2 -9 124.313 189.794 2
 10 2 -9 -80.6187 127.697 2
 10 -2 -8 6657.6 660.176 2
 10 2 -8 7169.35 587.21 2
 10 -2 -7 23687.4 1192.63 2
 10 2 -7 23953.6 1016.81 2
 10 -2 -6 29965.7 1307.25 2
 10 2 -6 31576.2 1040.86 2
 10 -2 -5 4439.44 499.497 2
 10 2 -5 4198.73 354.303 2
 10 -2 -4 2394.74 374.102 2
 10 2 -4 2283.37 230.256 2
 -10 -2 3 10771.6 616.522 1
 10 -2 -3 9808.07 736.086 2
 10 2 -3 10350.8 404.662 2
 10 -2 -2 564.282 201.768 2
 10 2 -2 548.501 86.3358 2
 -10 -2 2 783.832 180.051 1
 -10 -2 1 4921.13 430.981 1
 10 2 -1 4385.62 169.218 2
 -10 -2 0 1979.6 296.472 1
 10 2 0 1286.92 71.8957 2
 -10 -2 -1 53269.4 1573.02 1
 10 2 1 46614.5 492.573 2
 -10 -2 -2 1251.33 271.276 1
 -10 -2 -3 334.779 157.504 1
 -10 -2 -4 492.284 204.297 1
 -10 -2 -5 2585.88 407.008 1
 -10 -2 -6 747.027 254.196 1
 -10 -2 -7 1285.3 317.771 1
 -10 -2 -8 1771.78 387.527 1
 -10 -2 -9 -58.3498 109.52 1
 -10 -2 -10 1732.81 393.695 1
 -10 -2 -11 13580 1121.82 1
 -10 -2 -12 369.694 181.755 1
 -10 2 -12 136.901 103.943 8
 -10 -2 -13 710.161 280.128 1
 -10 2 -13 1222.08 226.725 8
 -10 -2 -13 907.275 184.822 8
 -10 -2 -14 252.719 164.725 1
 -10 2 -14 459.562 156.704 8
 -10 -2 -14 784.91 210.12 8
 -10 -2 -15 5709.89 729.638 1
 -10 2 -15 5227.62 486.383 8
 -10 -2 -15 4971.56 477.728 8
 -10 2 -16 5748.03 526.27 8
 -10 -2 -16 4781.9 470.418 8
 -10 -2 -17 1813.61 313.939 8
 -10 2 -17 2159.22 333.76 8
 -10 -2 -18 2884.74 385.707 8
 -10 2 -18 2926.64 392.467 8
 -10 2 -19 1219.59 269.021 8
 -10 -2 -19 795.998 215.377 8
 -10 -2 -20 672.179 193.54 8
 -10 2 -20 1086.29 255.914 8
 -10 2 -21 383.535 148.78 8
 -10 2 -22 1414.13 235.051 8
 -10 2 -23 1142.7 179.846 8
 -10 2 -24 -37.775 62.5205 8
 -10 -3 25 65.8315 69.7699 6
 -10 -3 24 -139.493 92.511 6
 -10 -3 23 -13.7623 97.0664 6
 -10 -3 22 5038.09 481.132 6
 -10 -3 21 1374.35 286.506 6
 -10 -3 20 8308.18 629.278 3
 -10 -3 20 9737.98 711.296 6
 -10 3 20 9791.09 590.299 6
 -10 -3 19 1138.02 258.506 3
 -10 3 19 940.855 198.796 6
 -10 -3 19 1223.16 276.691 6
 -10 -3 18 -37.8337 104.28 3
 -10 3 18 114.652 127.322 6
 -10 -3 17 4941.46 485.958 3
 -10 -3 17 4630.34 481.293 6
 -10 3 17 4787.97 430.23 6
 10 -3 -16 2040.76 484.814 2
 -10 -3 16 2024.13 314.801 3
 -10 3 16 1851.36 265.931 6
 -10 -3 16 2265.36 336.253 6
 -10 -3 15 6919.33 523.921 3
 10 -3 -15 6543.35 858.124 2
 -10 -3 15 6460.34 424.345 7
 -10 3 15 6101.29 449.873 6
 10 -3 -14 824.664 317.713 2
 -10 -3 14 1159.14 211.825 3
 -10 3 14 690.534 149.014 6
 -10 -3 14 1083.01 181.316 7
 -10 -3 13 847.227 171.371 3
 10 -3 -13 1418.9 379.84 2
 10 -3 -12 884.96 283.988 2
 10 -3 -11 1340.89 347.661 2
 10 -3 -10 3396.06 536.886 2
 10 -3 -9 466.151 210.724 2
 10 -3 -8 1084.59 296.723 2
 10 -3 -7 3097.28 464.432 2
 10 -3 -6 -32.101 124.387 2
 10 -3 -5 8106.87 742.548 2
 -10 -3 4 4033.78 363.953 1
 10 -3 -4 3751.54 532.656 2
 -10 -3 3 32291 1014.96 1
 10 -3 -3 28379.1 1383.74 2
 10 -3 -2 1387.81 296.977 2
 -10 -3 2 1635.35 247.911 1
 -10 -3 1 19772.4 894.037 1
 -10 -3 0 6.95451 117.302 1
 -10 -3 -1 16973.1 906.817 1
 -10 -3 -2 730.15 220.937 1
 -10 -3 -3 12328.8 848.455 1
 -10 -3 -4 24886.4 1243.07 1
 -10 -3 -5 28553 1392.19 1
 -10 -3 -6 8.16284 119.233 1
 -10 -3 -7 11584.9 962.24 1
 -10 -3 -8 10493.3 938.419 1
 -10 -3 -9 2045 430.101 1
 -10 -3 -10 742.927 263.275 1
 -10 -3 -11 236.801 170.109 1
 -10 3 -11 464.339 137.707 8
 -10 -3 -12 546.901 254.328 1
 -10 3 -12 265.466 115.569 8
 -10 -3 -13 1615.83 413.553 1
 -10 3 -13 1460.99 253.022 8
 -10 -3 -13 1043.11 216.705 8
 -10 -3 -14 205.525 181.403 1
 -10 3 -14 295.005 129.905 8
 -10 -3 -14 216.107 129.979 8
 -10 3 -15 5873.94 522.892 8
 -10 -3 -15 6099.77 543.292 8
 -10 3 -16 917.508 245.002 8
 -10 -3 -16 977.167 212.933 8
 -10 3 -17 2536.87 362.65 8
 -10 -3 -17 2248.1 333.336 8
 -10 3 -18 362.114 173.793 8
 -10 -3 -18 363.814 151.551 8
 -10 3 -19 161.061 105.821 8
 -10 3 -20 97.2185 128.625 8
 -10 3 -21 50.4528 103.702 8
 -10 3 -22 215.806 123.63 8
 -10 3 -23 -89.1147 73.0687 8
 -10 -4 24 400.077 106.579 6
 -10 -4 23 7.2976 74.2096 6
 -10 -4 22 994.446 200.793 6
 -10 -4 21 71.7404 117.251 6
 -10 -4 20 1664.85 284.921 3
 -10 -4 20 1251.1 251.314 6
 -10 -4 19 5901.59 541.687 3
 -10 -4 19 6299.57 544.495 6
 -10 -4 18 268.718 168.439 3
 -10 -4 18 17.8001 67.5036 7
 -10 -4 18 96.3777 108.23 6
 -10 -4 17 4880.69 489.572 3
 -10 -4 17 5136.32 431.999 7
 -10 -4 17 4487.47 455.978 6
 -10 -4 16 17725.3 901.882 3
 -10 -4 16 17869.3 817.738 7
 -10 -4 16 17930.6 885.295 6
 -10 -4 15 -70.8678 93.0045 3
 -10 -4 15 54.9869 76.0159 7
 -10 -4 15 209.04 136.653 6
 10 -4 -14 590.889 220.83 2
 -10 -4 14 932.977 208.782 3
 -10 -4 14 863.005 197.631 7
 10 -4 -13 67.3498 121.391 2
 -10 -4 13 273.321 120.341 3
 -10 -4 13 194.137 120.598 7
 -10 -4 12 3223.71 337.891 3
 10 -4 -12 2960.91 533.349 2
 -10 -4 11 2957.44 292.355 3
 10 -4 -11 2969.76 517.782 2
 10 -4 -10 3359.53 528.008 2
 10 -4 -9 129.813 182.826 2
 10 -4 -8 637.331 237.918 2
 10 -4 -7 5.58973 119.152 2
 10 -4 -6 587.317 224.622 2
 10 -4 -5 2546.1 439.714 2
 10 -4 -4 6540.98 721.698 2
 -10 -4 3 48915.6 1264.95 1
 10 -4 -3 45628 1871.15 2
 10 -4 -2 4719.57 604.014 2
 -10 -4 2 4965.49 446.892 1
 -10 -4 1 4624.35 465.582 1
 10 -4 -1 3961.39 560.328 2
 -10 -4 0 12361.4 785.817 1
 -10 -4 -1 6076.33 571.807 1
 -10 -4 -2 363.245 187.073 1
 -10 -4 -3 7100.85 679.809 1
 -10 -4 -4 368.722 183.781 1
 -10 -4 -5 717.393 235.068 1
 -10 -4 -6 422.876 201.172 1
 -10 -4 -7 271.75 198.463 1
 -10 -4 -8 -66.0828 201.773 1
 -10 -4 -9 2205.67 477.556 1
 -10 4 -9 2692.29 294.321 8
 -10 -4 -10 10619.3 1036.28 1
 -10 4 -10 11538.3 644.208 8
 -10 -4 -11 2426.17 532.342 1
 -10 4 -11 2670.39 325.546 8
 -10 -4 -12 292.228 254.092 1
 -10 4 -12 454.732 183.658 8
 -10 -4 -13 1193.71 404.237 1
 -10 4 -13 1066.16 217.616 8
 -10 4 -14 636.277 235.083 8
 -10 4 -15 3261.04 398.981 8
 -10 4 -16 163.322 130.182 8
 -10 4 -17 1000.69 233.404 8
 -10 4 -18 468.273 170.268 8
 -10 4 -19 1068.82 225.766 8
 -10 4 -20 213.274 136.192 8
 -10 4 -21 75.7456 79.5902 8
 -10 4 -22 58.5673 60.8176 8
 -10 -5 23 100.297 51.3067 6
 -10 -5 22 37.6274 53.7307 6
 -10 -5 21 68.3123 82.0703 3
 -10 -5 21 59.2015 75.031 6
 -10 -5 20 361.067 144.636 3
 -10 -5 20 266.399 114.618 6
 -10 -5 19 245.965 155.064 3
 -10 -5 19 119.281 82.1451 7
 -10 -5 19 300.749 130.263 6
 -10 -5 18 332.404 158.096 3
 -10 -5 18 206.885 123.008 6
 -10 -5 18 293.178 116.099 7
 -10 -5 17 292.291 167.469 3
 -10 -5 17 275.489 137.647 6
 -10 -5 17 266.799 110.431 7
 -10 -5 16 488.227 170.718 3
 -10 -5 16 380.182 172.183 7
 -10 -5 16 450.669 151.186 6
 -10 -5 15 758.13 198.5 3
 -10 -5 15 701.677 178.988 6
 -10 -5 15 895.855 197.011 7
 -10 -5 14 1050.64 219.117 3
 -10 -5 14 1285.87 252.61 7
 -10 -5 13 4967.66 449.832 3
 -10 -5 13 4762.33 448.174 7
 10 -5 -13 4542.54 638.724 2
 -10 -5 12 27573.2 1008 3
 -10 -5 12 27143.2 1058.83 7
 10 -5 -12 25638.5 1496.35 2
 -10 -5 11 1320.11 231.624 3
 10 -5 -11 960.893 300.914 2
 -10 -5 10 1109.1 200.66 3
 10 -5 -10 1821.83 401.839 2
 -10 -5 9 945.718 174.986 3
 10 -5 -9 676.146 264.32 2
 10 -5 -8 1965.13 412.47 2
 10 -5 -7 122.659 140.613 2
 10 -5 -6 1213.61 320.153 2
 10 -5 -5 2321.55 428.458 2
 10 -5 -4 7838.26 789.568 2
 10 -5 -3 258.239 150.601 2
 10 -5 -2 79.3547 189.525 2
 10 -5 -1 1252.48 372.024 2
 -10 -5 1 1423.6 254.23 1
 10 -5 0 451.62 209.846 2
 -10 -5 0 705.243 204.694 1
 -10 -5 -1 6031.97 607.88 1
 -10 -5 -2 2782.89 423.544 1
 -10 -5 -3 -65.4625 159.016 1
 -10 -5 -4 -28.3258 146.59 1
 -10 -5 -5 16167.4 1148.26 1
 -10 -5 -6 191.632 148.2 1
 10 -5 7 10521.5 546.486 3
 -10 -5 -7 10805.4 1001.98 1
 10 -5 8 808.394 164.494 3
 -10 -5 -8 653.236 301.956 1
 10 -5 9 1120.23 199.476 3
 -10 5 -9 991.293 196.609 8
 -10 -5 -9 989.748 320.763 1
 10 -5 10 13.0982 97.0254 3
 -10 5 -10 62.0828 99.4707 8
 -10 -5 -10 157.419 144.179 1
 10 -5 11 171.129 97.187 3
 -10 5 -11 160.487 123.723 8
 -10 -5 -11 -7.54723 120.89 1
 10 -5 12 5098.96 405.93 3
 -10 5 -12 5617.27 493.968 8
 10 -5 13 59.3393 93.5377 3
 -10 5 -13 -177.406 131.756 8
 -10 5 -14 39.8876 111.386 8
 -10 5 -15 97.0054 104.399 8
 -10 5 -16 16.2062 101.435 8
 -10 5 -17 -345.504 163.044 8
 -10 5 -18 1554.85 245.917 8
 -10 5 -19 -46.9213 87.1011 8
 -10 5 -20 683.372 144.847 8
 -10 5 -21 2020.85 196.157 8
 -10 -6 20 17.9993 75.1461 3
 -10 -6 20 66.1864 69.0491 7
 -10 -6 19 1023.61 208.512 3
 -10 -6 19 1109.9 183.04 7
 -10 -6 18 498.153 166.187 3
 -10 -6 18 702.625 165.588 7
 -10 -6 17 416.402 144.318 3
 -10 -6 17 406.285 151.33 7
 -10 -6 16 13.0326 108.15 3
 -10 -6 16 -135.438 137.601 7
 -10 -6 15 -67.3649 120.134 3
 -10 -6 15 57.1106 121.774 7
 -10 -6 14 1093.58 262.909 3
 -10 -6 14 1030.75 250.401 7
 -10 -6 13 1056.7 230.187 3
 -10 -6 13 964.368 238.664 7
 -10 -6 12 1110.7 242.145 3
 -10 -6 12 1663.89 292.081 7
 -10 -6 11 7504.53 549.049 3
 -10 -6 11 6731.1 559.046 7
 -10 -6 10 5825.64 460.08 3
 -10 -6 10 5570.76 501.579 7
 -10 -6 9 -19.3159 77.6533 3
 -10 -6 9 -85.2712 94.2142 7
 10 -6 -8 59.8997 105.612 2
 -10 -6 8 142.57 126.419 3
 -10 -6 8 156.128 126.366 7
 -10 -6 7 3322.49 319.6 3
 -10 -6 7 3126.66 355.198 7
 -10 -6 6 5411.11 375.14 3
 10 -6 -6 5146.39 634.558 2
 -10 -6 6 5273.63 448.757 7
 10 -6 -5 -233.449 161.837 2
 -10 -6 5 173.097 111.346 7
 10 -6 -4 140.214 103.996 2
 -10 -6 4 166.868 97.1971 7
 -10 -6 3 3125.26 299.848 7
 10 -6 -3 3426.29 569.469 2
 10 -6 -2 3857.27 606.446 2
 10 -6 -1 2552.68 512.384 2
 10 -6 0 231.298 133.45 2
 10 -6 1 -157.213 259.34 2
 10 -6 2 -348.111 301.972 2
 -10 -6 -2 449.459 189.326 1
 -10 -6 -3 419.072 189.877 1
 10 -6 3 -96.4294 137.934 3
 10 -6 4 1464.92 228.131 3
 -10 -6 -4 1887.03 391.414 1
 10 -6 5 2664.85 324.535 3
 -10 -6 -5 2166.09 440.024 1
 10 -6 6 12857 699.49 3
 -10 -6 -6 13286.4 1098.22 1
 10 -6 7 9207.06 593.649 3
 -10 -6 -7 8674.32 906.475 1
 10 -6 8 3090.8 359.05 3
 -10 6 -8 3987.6 401.086 8
 -10 -6 -8 3808.34 612.731 1
 10 -6 9 187.235 130.726 3
 -10 6 -9 23.8158 121.822 8
 10 -6 10 3807.32 396.526 3
 -10 6 -10 4862.15 464.77 8
 10 -6 11 9266.13 591.903 3
 -10 6 -11 9739.41 654.275 8
 10 -6 12 2675.56 317.058 3
 -10 6 -12 3320.72 380.714 8
 10 -6 13 579.169 155.246 3
 -10 6 -13 673.696 195.484 8
 10 -6 14 115.471 89.8589 3
 -10 6 -14 -55.8261 90.5667 8
 10 -6 15 629.832 142.952 3
 -10 6 -15 851.548 199.316 8
 -10 6 -16 274.304 125.541 8
 -10 6 -17 4390.52 369.562 8
 -10 6 -18 2702.1 263.748 8
 -10 6 -19 314.451 97.6429 8
 -10 6 -20 120.435 54.5663 8
 -10 -7 20 521.872 107.993 3
 -10 -7 20 582.952 88.1569 7
 -10 -7 19 8.18622 73.456 3
 -10 -7 19 -14.0868 67.1971 7
 -10 -7 18 58.7913 82.4964 3
 -10 -7 18 78.1911 80.8028 7
 -10 -7 17 -14.8794 103.543 3
 -10 -7 17 277.297 127.563 7
 -10 -7 16 32.1667 97.5098 3
 -10 -7 16 263.59 132.151 7
 -10 -7 15 2375.28 317.304 3
 -10 -7 15 3092.12 378.273 7
 -10 -7 14 -177.199 117.638 3
 -10 -7 14 78.1496 99.5221 7
 -10 -7 13 63.5336 83.2786 3
 -10 -7 13 174.001 131.338 7
 -10 -7 12 6195.09 526.281 3
 -10 -7 12 5657.48 540.65 7
 -10 -7 11 366.093 146.935 3
 -10 -7 11 343.71 154.971 7
 -10 -7 10 163.965 101.612 3
 -10 -7 10 246.544 149.859 7
 -10 -7 9 5554.23 473.494 3
 -10 -7 9 5391.28 507.815 7
 -10 -7 8 1959.22 278.491 3
 -10 -7 8 1752.82 295.206 7
 -10 -7 7 10824.6 615.739 3
 -10 -7 7 9484.36 647.654 7
 -10 -7 6 1286.23 212.476 3
 -10 -7 6 1174.4 232.049 7
 -10 -7 5 2345.18 257.548 3
 -10 -7 5 2211.83 311.097 7
 -10 -7 4 2799.53 332.53 7
 -10 -7 3 -52.7263 93.7529 7
 -10 -7 2 1817.86 226.166 7
 10 -7 1 1034.91 224.68 3
 10 -7 2 522.894 177.572 3
 10 -7 3 388.243 117.65 3
 10 -7 4 1281.73 250.722 3
 10 -7 5 456.25 146.21 3
 10 -7 6 729.527 186.542 3
 10 -7 7 31.8447 128.638 3
 10 -7 8 4301.7 437.361 3
 -10 7 -8 3794.45 397.391 8
 10 -7 9 57.2407 98.0463 3
 -10 7 -9 357.549 160.529 8
 10 -7 10 645.135 177.676 3
 -10 7 -10 727.882 186.86 8
 10 -7 11 19.7177 93.2873 3
 -10 7 -11 168.658 158.106 8
 10 -7 12 95.4864 88.023 3
 -10 7 -12 83.0914 123.266 8
 10 -7 13 813.991 178.064 3
 -10 7 -13 966.86 199.237 8
 10 -7 14 2155.4 252.635 3
 -10 7 -14 2245.86 269.739 8
 10 -7 15 255.516 109.323 3
 -10 7 -15 412.709 109.242 8
 -10 7 -16 57.8897 64.6058 8
 -10 7 -17 -0.75489 58.6102 8
 -10 -8 18 1577.44 172.817 3
 -10 -8 18 2021.2 179.124 7
 -10 -8 17 -103.866 79.8941 3
 -10 -8 17 19.4815 59.7247 7
 -10 -8 16 772.009 155.076 3
 -10 -8 16 773.343 154.653 7
 -10 -8 15 -95.3489 101.125 3
 -10 -8 15 -84.2004 80.912 7
 -10 -8 14 210.151 106.87 3
 -10 -8 14 249.204 119.12 7
 -10 -8 13 -71.5229 94.1984 3
 -10 -8 13 54.0019 101.7 7
 -10 -8 12 4350.73 391.449 3
 -10 -8 12 4809.9 463.308 7
 -10 -8 11 823.431 183.931 3
 -10 -8 11 903.934 253.916 7
 -10 -8 10 137.859 101.798 3
 -10 -8 10 11.0296 96.7627 7
 -10 -8 9 1102.5 206.762 3
 -10 -8 9 977.589 236.305 7
 -10 -8 8 393.339 136.559 3
 -10 -8 8 219.152 119.316 7
 -10 -8 7 10294.6 582.464 3
 -10 -8 7 9982.27 656.859 7
 -10 -8 6 87.5189 79.4672 3
 -10 -8 6 47.3403 85.8524 7
 -10 -8 5 20736.1 894.338 7
 -10 -8 4 17.5416 105.781 7
 -10 -8 3 486.803 157.601 7
 10 -8 -2 316.104 156.109 3
 -10 -8 2 227.624 103.536 7
 10 -8 -1 270.523 144.076 3
 10 -8 0 34.2813 147.507 3
 10 -8 1 3522.8 421.148 3
 10 -8 2 1687.13 283.727 3
 10 -8 3 355.706 155.36 3
 10 -8 4 194.147 107.017 3
 10 -8 5 1167.24 251.893 3
 10 -8 6 142.981 115.391 3
 -10 8 -6 177.22 130.095 8
 10 -8 7 163.073 120.889 3
 -10 8 -7 -44.6428 120.296 8
 10 -8 8 1300.74 256.103 3
 -10 8 -8 1269.45 217.813 8
 10 -8 9 4687.05 457.694 3
 -10 8 -9 5010.35 410.433 8
 10 -8 10 26.7511 92.5601 3
 -10 8 -10 290.088 111.987 8
 10 -8 11 455.395 156.961 3
 -10 8 -11 581.772 147.928 8
 10 -8 12 57.2931 76.8183 3
 -10 8 -12 120.118 80.1701 8
 10 -8 13 5291.3 359.679 3
 -10 8 -13 5544.24 348.667 8
 10 -8 14 449.699 105.364 3
 -10 8 -14 544.631 106.499 8
 10 -8 15 88.2089 49.0096 3
 -10 8 -15 60.5111 47.4088 8
 -10 -9 16 93.6623 65.7233 7
 -10 -9 15 1877.74 173.625 3
 -10 -9 15 2215.21 202.98 7
 -10 -9 14 809.227 130.827 3
 -10 -9 14 1127.4 167.113 7
 -10 -9 13 -109.78 87.4178 3
 -10 -9 13 49.87 89.304 7
 -10 -9 12 -44.4109 67.9495 3
 -10 -9 12 132.595 96.978 7
 -10 -9 11 1799.57 224.816 3
 10 -9 -11 1873.88 187.877 3
 -10 -9 11 2055.68 266.519 7
 10 -9 -10 101.106 72.2905 3
 -10 -9 10 265.427 87.7555 3
 -10 -9 10 127.602 89.6755 7
 10 -9 -9 642.972 143.751 3
 -10 -9 9 715.566 148.448 3
 -10 -9 9 658.059 162.632 7
 10 -9 -8 5047.28 390.132 3
 -10 -9 8 4539.38 335.987 3
 -10 -9 8 4742.4 401.55 7
 -10 -9 7 78.5371 54.9053 3
 -10 -9 7 33.6523 73.3799 7
 10 -9 -6 2912.08 335.423 3
 -10 -9 6 2666.5 298.569 7
 10 -9 -5 1850.56 272.825 3
 -10 -9 5 1734.74 230.753 7
 10 -9 -4 2350.55 314.638 3
 -10 -9 4 2395.5 270.235 7
 10 -9 -3 1528.02 258.939 3
 10 -9 -2 62.2759 148.053 3
 10 -9 -1 4800.25 471.734 3
 10 -9 0 2280.81 333.408 3
 10 -9 1 774.134 189.159 3
 10 -9 2 1285.64 253.753 3
 10 -9 3 -73.728 108.458 3
 10 -9 4 187.846 142.526 3
 -10 9 -4 277.979 129.841 8
 10 -9 5 -6.21424 105.962 3
 -10 9 -5 25.391 73.037 8
 10 -9 6 250.433 157.301 3
 -10 9 -6 394.433 135.016 8
 10 -9 7 1821.07 279.008 3
 -10 9 -7 1661.48 209.707 8
 10 -9 8 115.57 92.8304 3
 -10 9 -8 121.779 84.2111 8
 10 -9 9 137.883 96.3414 3
 -10 9 -9 221.172 84.5282 8
 10 -9 10 160.986 91.7807 3
 -10 9 -10 82.7113 63.9031 8
 10 -9 11 406.873 109.054 3
 10 -9 12 1169.58 153.506 3
 10 -9 13 172.371 58.4941 3
 -10 -10 11 -25.0129 45.5943 7
 -10 -10 10 -73.4517 52.3529 7
 -10 -10 9 138.475 71.3374 7
 -10 -10 8 686.183 120.874 7
 10 -10 -8 531.367 90.1068 3
 10 -10 -7 2396.04 213.304 3
 -10 -10 7 2380.1 194.17 7
 10 -10 -6 82.0037 77.576 3
 10 -10 -5 939.789 155.499 3
 10 -10 -4 2482.46 253.627 3
 10 -10 -3 82.0079 74.312 3
 10 -10 -2 2461.61 283.403 3
 10 -10 -1 3255.94 322.627 3
 10 -10 0 197.607 118.023 3
 10 -10 1 867.461 187.346 3
 -10 10 -1 776.657 120.581 8
 10 -10 2 314.419 109 3
 10 -10 3 660.454 161.712 3
 10 -10 4 1095.17 192.053 3
 10 -10 5 2732 273.126 3
 10 -10 6 163.349 72.2315 3
 10 -10 7 -24.5281 79.1621 3
 10 -10 8 -103.82 80.1838 3
 10 -10 9 246.09 77.1331 3
 10 -10 10 83.1509 39.238 3
 10 -11 -1 -118.166 52.3223 3
 10 -11 0 208.415 55.8186 3
 10 -11 1 32.121 46.2874 3
 10 -11 2 711.778 101.954 3
 -11 0 26 250.713 78.3597 6
 -11 0 25 -13.6296 72.6657 6
 -11 0 24 683.625 174.883 6
 -11 0 23 6.0925 101.302 6
 -11 0 22 3635.78 431.974 6
 -11 0 21 150.581 120.716 6
 -11 0 20 91.1214 146.462 6
 -11 0 19 17.4181 103.138 6
 -11 0 18 3494.36 437.749 6
 -11 0 17 -14.2509 112.479 6
 11 0 -16 922.724 351.448 2
 11 0 -16 448.396 144.657 8
 -11 0 16 644.864 182.414 6
 11 0 -15 282.477 219.401 2
 -11 0 15 108.188 76.9559 6
 11 0 -14 4675.05 698.107 2
 11 0 -13 45.5024 135.081 2
 11 0 -12 74.5005 129.041 2
 11 0 -11 63.446 123.084 2
 11 0 -10 1186.17 310.647 2
 11 0 -9 -84.1353 159.672 2
 11 0 -8 1206.96 270.656 2
 11 0 -7 85.6756 118.188 2
 11 0 -6 361.362 167.087 2
 11 0 -5 18.5824 90.1128 2
 11 0 -4 35992.4 1142.13 2
 11 0 -3 77.5454 81.351 2
 11 0 -2 2615.49 315.844 2
 11 0 -1 30.464 76.3556 2
 -11 0 0 492.8 199.349 1
 -11 0 -1 141.843 146.947 1
 -11 0 -2 154147 2685.15 1
 -11 0 -3 -22.2618 126.948 1
 -11 0 -4 6361.33 582.423 1
 -11 0 -5 -141.111 142.399 1
 -11 0 -6 199.825 153.812 1
 -11 0 -7 -14.9965 108.287 1
 -11 0 -8 6431.66 646.791 1
 -11 0 -9 72.087 121.417 1
 -11 0 -10 1488.17 351.212 1
 -11 0 -11 -63.9017 116.685 1
 -11 0 -12 105.395 107.255 1
 -11 0 -13 -504.226 209.319 1
 -11 0 -13 -82.8001 119.057 8
 -11 0 -14 1237.01 233.298 8
 -11 0 -15 -116.34 142.383 8
 -11 0 -16 -155.227 165.938 8
 -11 0 -17 -243.324 159.093 8
 -11 0 -18 231.881 166.43 8
 -11 0 -19 52.2712 107.776 8
 -11 0 -20 9.28003 120.444 8
 -11 0 -21 62.1553 108.061 8
 -11 0 -22 -107.765 126.26 8
 -11 0 -23 -175.195 118.558 8
 -11 -1 26 63.9871 51.4101 6
 -11 -1 25 474.577 136.748 6
 -11 1 25 414.401 104.172 6
 -11 -1 24 58.7215 94.8085 6
 -11 1 24 137.516 103.397 6
 -11 1 23 246.764 108.747 6
 -11 -1 23 342.335 138.549 6
 -11 -1 22 352.861 181.356 6
 -11 1 22 334.749 120.818 6
 -11 -1 21 77.9139 98.594 6
 -11 1 21 18.6071 106.865 6
 -11 1 20 105.468 103.868 6
 -11 -1 20 195.801 140.785 6
 -11 1 19 1610.54 293.725 6
 -11 -1 19 1488.74 313.251 6
 -11 -1 18 2665.68 384.664 6
 -11 1 18 2631.25 368.598 6
 11 -1 -17 2333.55 524.93 2
 -11 1 17 2339.88 345.419 6
 -11 -1 17 3055.55 394.422 6
 11 -1 -16 12908.6 1233.14 2
 -11 -1 16 12995.9 722.128 3
 -11 1 16 13254.4 774.604 6
 -11 -1 16 12788.9 759.513 6
 11 -1 -15 287.189 269.034 2
 -11 -1 15 401.671 155.334 3
 -11 1 15 371.9 124.791 6
 -11 -1 15 324.16 145.012 6
 11 1 -14 419.341 237.287 2
 11 -1 -14 471.327 271.031 2
 -11 -1 14 235.447 124.819 3
 -11 -1 14 510.794 154.984 6
 11 1 -13 2024.38 451.709 2
 11 -1 -13 1563.03 400.805 2
 11 -1 -12 1398.12 361.612 2
 11 1 -12 1382.41 387.156 2
 11 1 -11 1169.54 302.516 2
 11 -1 -11 1211.24 316.888 2
 11 -1 -10 15311.6 1069.44 2
 11 1 -10 15126.8 1000.09 2
 11 -1 -9 1347.69 298.285 2
 11 1 -9 1342.64 295.837 2
 11 -1 -8 474.646 201.005 2
 11 1 -8 614.495 177.652 2
 11 -1 -7 8193.99 679.02 2
 11 1 -7 7812.17 599.674 2
 11 -1 -6 17050 949.968 2
 11 1 -6 17079.8 823.889 2
 11 -1 -5 6645.33 579.234 2
 11 1 -5 6396.26 456.881 2
 11 -1 -4 1290.64 270.711 2
 11 1 -4 1205.16 194.775 2
 11 -1 -3 164127 2776.33 2
 11 1 -3 151089 1915.43 2
 11 -1 -2 -87.8128 134.739 2
 11 1 -2 26.6758 55.674 2
 -11 -1 2 -66.2589 129.272 1
 -11 -1 1 20575.1 917.056 1
 11 1 -1 21367.1 694.887 2
 11 1 0 401.891 125.385 2
 -11 -1 0 665.842 206.08 1
 -11 -1 -1 16236.2 894.011 1
 -11 -1 -2 -17.4755 133.958 1
 -11 1 -2 -18.277 128.639 1
 -11 -1 -3 7138.91 646.929 1
 -11 1 -3 7180.28 628.519 1
 -11 1 -4 1416.42 296.134 1
 -11 -1 -4 1160.37 282.642 1
 -11 1 -5 1501.1 291.302 1
 -11 -1 -5 1806.73 379.372 1
 -11 -1 -6 32007.7 1486.59 1
 -11 1 -6 28210.6 1259.8 1
 -11 -1 -7 6447.96 680.479 1
 -11 1 -7 4810.3 519.523 1
 -11 -1 -8 8645.85 821.605 1
 -11 1 -8 7544.17 682.843 1
 -11 -1 -9 363.054 195.785 1
 -11 1 -9 173.593 126.721 1
 -11 -1 -10 184.337 149.317 1
 -11 1 -10 129.998 174.707 1
 -11 1 -11 2548.03 411.898 1
 -11 -1 -11 2456.49 492.189 1
 -11 -1 -12 7526.95 823.154 1
 -11 1 -12 7928.87 489.413 8
 -11 -1 -13 56.8472 162.985 1
 -11 -1 -13 138.588 84.4201 8
 -11 1 -13 361.985 156.792 8
 -11 -1 -14 388.685 198.625 1
 -11 1 -14 329.713 148.951 8
 -11 -1 -14 163.38 116.51 8
 -11 -1 -15 47187.1 1402.86 8
 -11 1 -15 45281.5 1401.06 8
 -11 1 -16 765.409 225.633 8
 -11 -1 -16 769.34 200.723 8
 -11 1 -17 818.786 208.173 8
 -11 -1 -17 1359.89 279.943 8
 -11 1 -18 641.402 191.05 8
 -11 -1 -18 695.706 209 8
 -11 1 -19 3006.08 401.379 8
 -11 -1 -19 2591.25 367.145 8
 -11 -1 -20 323.872 164.43 8
 -11 1 -20 843.989 226.648 8
 -11 1 -21 235.894 112.064 8
 -11 -1 -21 258.742 138.044 8
 -11 -1 -22 575.3 151.684 8
 -11 1 -22 672.087 174.864 8
 -11 1 -23 -217.165 120.009 8
 -11 1 -24 1400.76 168.639 8
 -11 -2 26 38.4687 58.6332 6
 -11 -2 25 -4.14057 68.3542 6
 -11 2 24 582.166 124.071 6
 -11 -2 24 369.148 141.991 6
 -11 -2 23 131.522 130.612 6
 -11 2 23 124.932 82.7861 6
 -11 2 22 443.525 154.056 6
 -11 -2 22 413.154 173.977 6
 -11 2 21 5028.11 458.176 6
 -11 -2 21 4608.27 503.346 6
 -11 -2 20 1760.74 328.211 6
 -11 2 20 2014.8 298.988 6
 -11 2 19 10.2343 107.181 6
 -11 -2 19 91.7907 139.135 6
 -11 -2 18 176.591 99.5065 3
 -11 2 18 2.67574 110.752 6
 -11 -2 18 46.4004 91.386 6
 -11 -2 17 59.4765 116.477 3
 -11 -2 17 88.2834 126.98 6
 -11 2 17 -29.3964 103.215 6
 11 -2 -16 3585.96 653.942 2
 -11 -2 16 4054.03 418.976 3
 -11 -2 16 3657.59 420.737 6
 -11 2 16 3145.04 376.209 6
 11 -2 -15 22701.8 1590.8 2
 -11 -2 15 23173.9 941.739 3
 -11 2 15 22967 944.105 6
 -11 -2 15 23159.2 993.178 6
 11 -2 -14 1757.37 442.247 2
 -11 -2 14 2138.34 279.684 3
 -11 2 14 1845.81 255.412 6
 -11 -2 14 1907.29 281.47 6
 11 -2 -13 331.172 209.901 2
 11 -2 -12 805.813 273.28 2
 11 2 -11 3346.06 491.232 2
 11 -2 -11 3019.77 500.062 2
 11 -2 -10 443.571 198.512 2
 11 2 -10 489.775 219.36 2
 11 -2 -9 5845.63 650.003 2
 11 2 -9 6337.52 589.112 2
 11 -2 -8 5829.24 626.624 2
 11 2 -8 6082.8 549.104 2
 11 -2 -7 288.075 145.913 2
 11 2 -7 247.744 145.807 2
 11 2 -6 1200.38 213.552 2
 11 -2 -6 1028.41 280.311 2
 11 -2 -5 18233.7 1056.39 2
 11 2 -5 18862.9 727.058 2
 11 -2 -4 18080.7 1062.21 2
 11 2 -4 18319.1 635.773 2
 11 -2 -3 1689.02 328.078 2
 -11 -2 3 2102.42 300.391 1
 11 2 -3 1935.23 186.299 2
 11 -2 -2 1642.97 320.843 2
 -11 -2 2 1913.27 277.294 1
 11 2 -2 2372.81 169.729 2
 -11 -2 1 19705.1 913.244 1
 11 2 -1 18923.3 395.2 2
 -11 -2 0 628.849 215.96 1
 11 2 0 471.064 53.3302 2
 11 2 1 1791.82 116.961 2
 -11 -2 -1 1960.6 323.708 1
 -11 -2 -2 60180.1 1825.06 1
 -11 -2 -3 19683.6 1057.25 1
 -11 -2 -4 67427.5 2028.74 1
 -11 -2 -5 2278.88 416.422 1
 -11 -2 -6 403.661 192.315 1
 -11 -2 -7 12903.2 999.975 1
 -11 -2 -8 849.037 297.044 1
 -11 -2 -9 2719.63 493.468 1
 -11 -2 -10 2779.57 513.879 1
 -11 -2 -11 682.37 291.813 1
 -11 -2 -12 2433.12 260.47 4
 -11 -2 -12 1923.12 449.703 1
 -11 2 -12 2379.51 297.014 8
 -11 -2 -12 2513.34 269.655 8
 -11 -2 -13 107.546 146.613 1
 -11 2 -13 15.3852 117.426 8
 -11 -2 -13 10.5377 94.7783 8
 -11 -2 -14 692.359 245.311 1
 -11 2 -14 1002.13 230.029 8
 -11 -2 -14 1425.57 269.881 8
 -11 -2 -15 478.204 228.082 1
 -11 -2 -15 806.493 194.459 8
 -11 2 -16 3175.83 397.822 8
 -11 -2 -16 2481.56 340.17 8
 -11 2 -17 4237.61 466.729 8
 -11 -2 -17 4146.48 449.638 8
 -11 -2 -18 2802.51 393.525 8
 -11 2 -18 2960.53 392.622 8
 -11 2 -19 -10.818 117.6 8
 -11 -2 -19 134.321 149.707 8
 -11 -2 -20 -65.2486 116.997 8
 -11 2 -20 90.1033 135.905 8
 -11 2 -21 1947.29 300.573 8
 -11 2 -22 -74.121 109.795 8
 -11 2 -23 553.409 134.531 8
 -11 -3 25 131.928 71.9374 6
 -11 -3 24 -21.8238 88.6402 6
 -11 -3 23 1738.55 277.185 6
 -11 -3 22 857.92 206.652 6
 -11 -3 21 2117.21 331.479 6
 -11 -3 20 -124.814 129.07 3
 -11 3 20 -71.5663 117.598 6
 -11 -3 20 18.7469 93.9988 6
 -11 -3 19 7671.84 629.67 3
 -11 -3 19 7818.5 640.191 6
 -11 3 19 8331.29 583.578 6
 -11 -3 18 -95.356 156.867 3
 -11 -3 18 85.9003 124.426 6
 -11 3 18 31.155 83.5538 6
 -11 -3 17 1215.5 255.779 3
 -11 -3 17 1107.74 243.527 6
 -11 3 17 1057.69 210.201 6
 11 -3 -16 9099.17 990.289 2
 -11 -3 16 8883.7 639.611 3
 -11 -3 16 9093.87 643.209 6
 -11 3 16 9191.07 596.855 6
 -11 -3 15 17.0575 101.141 3
 -11 3 15 -24.0918 70.845 6
 -11 -3 15 90.3422 104.264 6
 -11 -3 15 28.6706 69.1871 7
 11 -3 -14 118.678 180.637 2
 -11 -3 14 498.011 149.318 3
 -11 3 14 614.779 156.778 6
 -11 -3 14 545.906 144.514 6
 -11 -3 14 416.368 117.327 7
 -11 -3 13 10040.1 577.585 3
 11 -3 -13 9763.11 971.266 2
 -11 -3 13 9564.2 498.453 7
 -11 -3 13 10181.9 570.23 6
 11 -3 -12 392.381 219.203 2
 11 -3 -11 4453.81 624.093 2
 11 -3 -10 914.336 280.176 2
 11 -3 -9 224.782 166.234 2
 11 -3 -8 683.982 230.498 2
 11 -3 -7 3927.26 551.486 2
 11 -3 -6 14115.6 1000.1 2
 11 -3 -5 3118.02 487.565 2
 11 -3 -4 2030.84 399.86 2
 -11 -3 4 2790.31 327.811 1
 -11 -3 3 27014.6 989.506 1
 11 -3 -3 25945.5 1360.25 2
 -11 -3 2 17422.5 835.427 1
 11 -3 -2 15072.8 1020.51 2
 -11 -3 1 10464.5 684.904 1
 -11 -3 0 15086.1 865.487 1
 -11 -3 -1 8826.55 705.664 1
 -11 -3 -2 2042.04 383.606 1
 -11 -3 -3 13737.8 922.991 1
 -11 -3 -4 134.616 153.118 1
 -11 -3 -5 14540.8 1039.31 1
 -11 -3 -6 322.137 217.028 1
 -11 -3 -7 4755.49 649.524 1
 -11 -3 -8 3192.72 552.894 1
 -11 -3 -9 2430.96 508.755 1
 -11 -3 -10 1134.44 355.562 1
 -11 3 -10 894.135 187.356 8
 -11 -3 -11 8863.77 948.572 1
 -11 3 -11 9639.88 587.552 8
 -11 -3 -12 2914.79 567.029 1
 -11 3 -12 3510.37 371.392 8
 -11 -3 -13 -14.6002 136.588 1
 -11 -3 -13 71.6271 90.6815 8
 -11 3 -13 7.05697 96.9505 8
 -11 -3 -14 1784.87 459.216 1
 -11 3 -14 1799.83 300.561 8
 -11 -3 -14 1230.74 237.589 8
 -11 3 -15 1661.59 282.809 8
 -11 -3 -15 1271.46 246.764 8
 -11 -3 -16 7008.94 577.331 8
 -11 3 -16 8084.84 632.897 8
 -11 -3 -17 3167.18 396.834 8
 -11 3 -17 4258.48 466.964 8
 -11 3 -18 1717.07 308.521 8
 -11 3 -19 -49.3809 118.209 8
 -11 3 -20 851.429 201.385 8
 -11 3 -21 209.115 120.564 8
 -11 3 -22 402.982 129.584 8
 -11 3 -23 518.405 104.399 8
 -11 -4 24 599.708 118.313 6
 -11 -4 23 2714.49 271.596 6
 -11 -4 22 45.059 75.6599 6
 -11 -4 21 281.161 119.337 6
 -11 -4 20 594.31 193.886 3
 -11 -4 20 907.572 235.844 6
 -11 -4 19 148.451 133.433 3
 -11 -4 19 240.862 133.276 6
 -11 -4 18 376.632 139.391 3
 -11 -4 18 248.483 100.134 6
 -11 -4 18 503.107 147.399 7
 -11 -4 17 2438.81 362.453 3
 -11 -4 17 2719.45 319.729 7
 -11 -4 17 2445.22 341.935 6
 -11 -4 16 943.595 220.054 3
 -11 -4 16 1017.97 233.864 6
 -11 -4 16 553.524 144.876 7
 -11 -4 15 29915.1 1136.7 3
 11 -4 -15 30898.4 1756.72 2
 -11 -4 15 29285.1 1052.31 7
 -11 -4 15 28150.2 1071.23 6
 11 -4 -14 1217.23 375.995 2
 -11 -4 14 811.72 210.355 3
 -11 -4 14 804.369 187.291 7
 -11 -4 14 512.862 165.445 6
 -11 -4 13 19929.7 850.123 3
 11 -4 -13 17860.8 1335.56 2
 -11 -4 13 18290.3 811.424 7
 -11 -4 13 17380.2 739.014 6
 -11 -4 12 5761.22 451.111 3
 11 -4 -12 5998.79 751.49 2
 -11 -4 12 6449.5 475.026 7
 11 -4 -11 841.075 265.27 2
 -11 -4 11 1016.23 180.374 3
 -11 -4 11 822.481 160.406 7
 11 -4 -10 8.21435 134.814 2
 11 -4 -9 20.2795 133.406 2
 11 -4 -8 2376.15 452.729 2
 11 -4 -7 5927.28 680.247 2
 11 -4 -6 1051.96 282.608 2
 11 -4 -5 5510.92 668.429 2
 11 -4 -4 1350.96 345.228 2
 11 -4 -3 562.35 214.83 2
 -11 -4 3 683.362 164.938 1
 -11 -4 2 6542.73 543.461 1
 11 -4 -2 5952.84 707.74 2
 11 -4 -1 14813.5 1074.61 2
 -11 -4 1 17268.8 897.156 1
 -11 -4 0 14828.2 885.939 1
 -11 -4 -1 23914.5 1200.46 1
 -11 -4 -2 6828.97 669.478 1
 -11 -4 -3 8373.14 759.78 1
 -11 -4 -4 533.311 238.835 1
 -11 -4 -5 6983.27 769.452 1
 -11 -4 -6 639.171 277.976 1
 -11 -4 -7 2420.18 482.435 1
 -11 -4 -8 12218.5 1088.63 1
 -11 -4 -9 6679.37 821.127 1
 -11 4 -9 7539.68 518.329 8
 -11 -4 -10 1476.32 426.623 1
 -11 4 -10 1292.64 242.657 8
 -11 -4 -11 -190.464 287.521 1
 -11 4 -11 -80.2772 146.066 8
 -11 -4 -12 419.952 288.741 1
 -11 4 -12 161.883 87.8166 8
 -11 4 -13 114.549 95.1185 8
 -11 4 -14 4870.78 477.073 8
 -11 4 -15 2800.35 373.436 8
 -11 4 -16 503.08 187.271 8
 -11 4 -17 175.267 112.849 8
 -11 4 -18 12837.7 746.761 8
 -11 4 -19 1370.79 241.936 8
 -11 4 -20 2288.54 283.044 8
 -11 4 -21 116.896 93.4556 8
 -11 4 -22 74.5708 72.4272 8
 -11 -5 22 659.498 125.473 6
 -11 -5 21 835.168 160.55 6
 -11 -5 20 100.174 120.79 3
 -11 -5 20 89.6383 69.1521 6
 -11 -5 19 3582.81 406.609 3
 -11 -5 19 3813.25 335.933 7
 -11 -5 19 4042.62 377.428 6
 -11 -5 18 -15.6558 103.596 3
 -11 -5 18 150.444 85.4931 6
 -11 -5 18 176.496 119.169 7
 -11 -5 17 2366.04 346.824 3
 -11 -5 17 2260.1 303.693 7
 -11 -5 17 1837.43 274.289 6
 -11 -5 16 3659.31 417.857 3
 -11 -5 16 4251.48 418.896 7
 -11 -5 16 3894.25 375.567 6
 -11 -5 15 1861.34 302.113 3
 -11 -5 15 2103.96 312.069 7
 -11 -5 15 1643.47 243.05 6
 -11 -5 14 2276.24 316.125 3
 -11 -5 14 3033.48 365.878 7
 -11 -5 13 18095.3 852.066 3
 -11 -5 13 16349.4 837.544 7
 11 -5 -13 16692.8 1199.48 2
 -11 -5 12 2429.25 315.47 3
 11 -5 -12 1552.75 378.13 2
 -11 -5 12 2390.97 334.515 7
 11 -5 -11 331.297 245.721 2
 -11 -5 11 305.482 128.503 3
 -11 -5 11 265.37 146.409 7
 -11 -5 10 3770.57 362.725 3
 -11 -5 10 3092.31 353.075 7
 11 -5 -10 3140.19 532.527 2
 -11 -5 9 4498.97 354.792 3
 11 -5 -9 3763.42 574.776 2
 -11 -5 9 4213.78 407.715 7
 11 -5 -8 829.253 286.334 2
 -11 -5 8 885.043 176.28 7
 11 -5 -7 3191.36 510.75 2
 11 -5 -6 399.277 192.802 2
 11 -5 -5 2298.28 460.388 2
 11 -5 -4 552.393 222.452 2
 11 -5 -3 1207.03 365.231 2
 11 -5 -2 1948.58 435.602 2
 -11 -5 1 10300.6 704.169 1
 11 -5 -1 9625.55 928.406 2
 11 -5 0 264.812 229.585 2
 -11 -5 0 406.767 183.745 1
 -11 -5 -1 5482.24 601.086 1
 -11 -5 -2 44.5874 118.357 1
 -11 -5 -3 14521.2 1038.18 1
 -11 -5 -4 -93.8255 170.701 1
 -11 -5 -5 2946.35 503.364 1
 11 -5 6 1079.84 181.136 3
 -11 -5 -6 2037.54 452.385 1
 11 -5 7 8958.44 507.907 3
 -11 -5 -7 9059.83 933.181 1
 11 -5 8 8398.08 502.68 3
 -11 5 -8 7586.34 541.41 8
 -11 -5 -8 8447.22 926.911 1
 11 -5 9 1560.54 227.53 3
 -11 5 -9 1406.4 237.695 8
 -11 -5 -9 1270.94 383.368 1
 11 -5 10 -3.95376 69.5293 3
 -11 5 -10 82.0746 116.58 8
 11 -5 11 9925.52 561.013 3
 -11 5 -11 9303.39 634.084 8
 11 -5 12 61.2802 118.288 3
 -11 5 -12 146.495 151.816 8
 -11 5 -13 1484.22 290.176 8
 -11 5 -14 857.234 211.918 8
 -11 5 -15 4756.27 455.197 8
 -11 5 -16 1273.34 259.571 8
 -11 5 -17 1380.51 245.234 8
 -11 5 -18 261.668 136.265 8
 -11 5 -19 -139.73 105.838 8
 -11 5 -20 201.345 94.4046 8
 -11 5 -21 839.664 126.888 8
 -11 -6 20 -20.7695 97.43 3
 -11 -6 20 49.8216 56.676 7
 -11 -6 19 1244.73 216.467 3
 -11 -6 19 1603.25 219.238 7
 -11 -6 18 68.7303 96.0702 3
 -11 -6 18 -74.8848 79.2025 7
 -11 -6 17 39.8794 90.4166 3
 -11 -6 17 99.302 118.69 7
 -11 -6 16 82.5288 90.4424 3
 -11 -6 16 327.603 144.045 7
 -11 -6 15 438.561 154.074 3
 -11 -6 15 692.349 187.713 7
 -11 -6 14 762.479 210.189 3
 -11 -6 14 1405.56 265.04 7
 -11 -6 13 90.3871 84.5812 3
 -11 -6 13 -12.3204 125.95 7
 -11 -6 12 4256.26 425.046 3
 -11 -6 12 4875.94 499.434 7
 -11 -6 11 1621.36 258.439 3
 -11 -6 11 1470.02 286.251 7
 -11 -6 10 3476.42 361.227 3
 -11 -6 10 2663.22 365.033 7
 11 -6 -10 2110.25 405.149 2
 -11 -6 9 23898.5 1013.66 7
 11 -6 -9 22704.5 1323.4 2
 -11 -6 8 7123.82 470.455 3
 -11 -6 8 6153.5 507.684 7
 11 -6 -8 5435.66 670.194 2
 -11 -6 7 7372.97 452.36 3
 11 -6 -7 7012.08 745.197 2
 -11 -6 7 6686.13 514.975 7
 11 -6 -6 126.737 140.799 2
 -11 -6 6 324.972 114.515 3
 -11 -6 6 218.171 128.859 7
 11 -6 -5 965.272 323.104 2
 -11 -6 5 1119.65 209.723 7
 11 -6 -4 10599.7 973.638 2
 -11 -6 4 11528.8 620.486 7
 11 -6 -3 558.372 271.525 2
 -11 -6 3 651.935 146.91 7
 -11 -6 2 2955.69 289.452 7
 11 -6 -2 2889.03 561.463 2
 11 -6 -1 4952.65 709.486 2
 11 -6 0 5006.75 721.565 2
 11 -6 1 1234.1 393.374 2
 11 -6 2 207.117 192.138 2
 -11 -6 -2 1069.13 280.949 1
 11 -6 3 8155.27 543.317 3
 -11 -6 -3 8093.99 772.647 1
 11 -6 4 9753.9 611.788 3
 -11 -6 -4 10222 920.682 1
 -11 -6 -5 -71.0302 143.791 1
 11 -6 5 -156.956 151.226 3
 11 -6 6 -142.285 142.023 3
 -11 -6 -6 268.007 208.19 1
 -11 -6 -7 1879.07 430.162 1
 11 -6 7 1023.53 203.809 3
 11 -6 8 3063.3 357.269 3
 -11 6 -8 3062.14 367.964 8
 -11 -6 -8 2882.61 542.696 1
 11 -6 9 649.872 171.333 3
 -11 6 -9 722.766 189.484 8
 11 -6 10 714.432 186.453 3
 -11 6 -10 835.054 221.515 8
 11 -6 11 226.938 110.459 3
 -11 6 -11 123.237 153.021 8
 11 -6 12 5414.98 439.613 3
 -11 6 -12 5826.81 516.254 8
 11 -6 13 1620.77 237.14 3
 -11 6 -13 1803.16 290.059 8
 11 -6 14 1108.96 182.629 3
 -11 6 -14 1132.95 225.463 8
 -11 6 -15 279.992 121.284 8
 -11 6 -16 1788.37 260.984 8
 -11 6 -17 102.606 84.1529 8
 -11 6 -18 -4.67399 68.1869 8
 -11 6 -19 98.2135 71.2365 8
 -11 -7 19 121.395 72.0083 3
 -11 -7 19 172.539 69.7342 7
 -11 -7 18 -8.36842 77.9673 3
 -11 -7 18 12.421 63.0267 7
 -11 -7 17 1935.25 270.337 3
 -11 -7 17 2097.45 269.924 7
 -11 -7 16 266.436 136.463 3
 -11 -7 16 553.166 164.021 7
 -11 -7 15 1757.99 273.678 3
 -11 -7 15 2426.84 324.561 7
 -11 -7 14 77.6771 110.352 3
 -11 -7 14 72.0039 102.171 7
 -11 -7 13 2568.38 336.963 3
 -11 -7 13 2922.68 390.13 7
 -11 -7 12 1063.83 228.319 3
 -11 -7 12 1146.14 264.109 7
 -11 -7 11 3093.6 357.212 3
 -11 -7 11 3103.66 394.368 7
 -11 -7 10 1058.97 217.657 3
 -11 -7 10 1071.71 244.339 7
 -11 -7 9 1525.89 248.116 3
 -11 -7 9 1915.57 320.552 7
 -11 -7 8 89.903 91.0961 3
 -11 -7 8 -16.8003 108.167 7
 -11 -7 7 1234.7 208.761 3
 -11 -7 7 782.303 194.229 7
 -11 -7 6 262.516 103.923 3
 -11 -7 6 287.708 158.242 7
 -11 -7 5 518.505 153.789 7
 -11 -7 4 8.86283 84.321 7
 -11 -7 3 1605.22 248.883 7
 -11 -7 2 1337.28 220.071 7
 -11 -7 1 16026 673.777 7
 11 -7 1 1038.11 218.638 3
 11 -7 2 2279.25 325.203 3
 11 -7 3 395.981 151.847 3
 11 -7 4 1417.76 265.21 3
 11 -7 5 3492.62 393.522 3
 11 -7 6 1777.89 282.429 3
 11 -7 7 -39.0986 112.484 3
 -11 7 -7 -116.051 154.435 8
 11 -7 8 12.1984 107.493 3
 -11 7 -8 -101.519 126.046 8
 11 -7 9 547.291 181.714 3
 -11 7 -9 344.442 137.806 8
 11 -7 10 56.5621 100.564 3
 -11 7 -10 140.066 109.904 8
 11 -7 11 879.576 210.17 3
 -11 7 -11 962.465 215.601 8
 11 -7 12 2372.88 291.127 3
 -11 7 -12 2241.78 296.607 8
 11 -7 13 1930.97 245.383 3
 -11 7 -13 2215.2 289.793 8
 11 -7 14 854.881 156.894 3
 -11 7 -14 1242.49 208.262 8
 11 -7 15 103.882 70.9465 3
 -11 7 -15 334.246 111.315 8
 -11 7 -16 -111.058 85.752 8
 -11 7 -17 667.887 112.645 8
 -11 -8 18 -48.4894 58.2674 3
 -11 -8 18 56.5185 61.4175 7
 -11 -8 17 -99.222 76.5742 3
 -11 -8 17 -60.4773 68.0256 7
 -11 -8 16 229.317 98.2325 3
 -11 -8 16 379.112 125.474 7
 -11 -8 15 -33.0105 86.8667 3
 -11 -8 15 -8.53035 87.4135 7
 -11 -8 14 560.916 147.879 3
 -11 -8 14 802.628 197.933 7
 -11 -8 13 21.5422 79.1427 3
 -11 -8 13 71.1929 109.613 7
 -11 -8 12 2580.41 299.563 3
 -11 -8 12 2403.22 328.178 7
 -11 -8 11 10308.1 572.022 3
 -11 -8 11 11024.5 705.649 7
 -11 -8 10 661.089 165.617 3
 -11 -8 10 634.319 192.183 7
 -11 -8 9 15300.3 702.988 3
 -11 -8 9 16347.2 863.501 7
 -11 -8 8 1473.54 229.167 3
 -11 -8 8 1562.98 283.028 7
 -11 -8 7 289.03 108.626 3
 -11 -8 7 293.725 122.728 7
 -11 -8 6 1288.79 240.23 7
 -11 -8 5 1680.92 282.17 7
 -11 -8 4 27.2616 76.9461 7
 -11 -8 3 285.937 118.711 7
 11 -8 -2 5830.41 536.431 3
 -11 -8 2 5690.26 417.9 7
 11 -8 -1 801.034 199.327 3
 11 -8 0 3239.56 399.992 3
 11 -8 1 1432.69 285.4 3
 11 -8 2 2726.47 371.695 3
 11 -8 3 3489.52 424.261 3
 11 -8 4 414.017 164.302 3
 11 -8 5 1308.69 260.631 3
 11 -8 6 3834.74 428.27 3
 -11 8 -6 3846.87 396.089 8
 11 -8 7 204.07 159.135 3
 -11 8 -7 152.382 119.493 8
 11 -8 8 -0.29373 100.357 3
 -11 8 -8 251.915 126.852 8
 11 -8 9 3960.52 416.66 3
 -11 8 -9 4112.94 379.548 8
 11 -8 10 57.1098 104.213 3
 -11 8 -10 145.391 113.509 8
 11 -8 11 11.3063 90.5775 3
 -11 8 -11 74.3632 80.82 8
 11 -8 12 142.17 93.4276 3
 -11 8 -12 174.278 103.531 8
 11 -8 13 325.503 102.557 3
 -11 8 -13 346.328 101.01 8
 11 -8 14 32.8966 49.7607 3
 -11 8 -14 131.628 71.938 8
 -11 8 -15 731.528 99.2809 8
 -11 -9 16 266.904 62.603 7
 -11 -9 15 1158.76 129.469 3
 -11 -9 15 2068.8 192.744 7
 -11 -9 14 172.022 65.3021 3
 -11 -9 14 460.409 113.88 7
 -11 -9 13 79.8369 53.3585 3
 -11 -9 13 -34.8215 84.3881 7
 -11 -9 12 333.07 95.3993 3
 -11 -9 12 552.804 139.61 7
 11 -9 -11 3053.66 246.097 3
 -11 -9 11 3002.19 256.734 3
 -11 -9 11 3249.58 318.75 7
 11 -9 -10 72.6855 83.909 3
 -11 -9 10 -96.4624 82.7558 3
 -11 -9 10 -41.102 78.2672 7
 -11 -9 9 111.261 71.0381 3
 -11 -9 9 187.821 101.308 7
 11 -9 -8 1485.29 229.596 3
 -11 -9 8 1446.54 188.202 3
 -11 -9 8 1105.19 202.395 7
 11 -9 -7 2698.57 312.877 3
 -11 -9 7 2648.25 296.881 7
 11 -9 -6 1832.89 274.263 3
 -11 -9 6 1759.64 245.986 7
 11 -9 -5 3073.47 353.645 3
 -11 -9 5 2923.18 301.958 7
 -11 -9 4 17.1432 67.9559 7
 11 -9 -4 115.521 134.472 3
 11 -9 -3 1466.85 271.822 3
 11 -9 -2 936.888 229.187 3
 11 -9 -1 7174.27 572.634 3
 11 -9 0 9419.44 644.871 3
 11 -9 1 241.499 132.889 3
 11 -9 2 2454.31 333.647 3
 11 -9 3 992.797 232.647 3
 11 -9 4 6112.52 514.708 3
 -11 9 -4 6737.9 461.056 8
 11 -9 5 1827.32 291.848 3
 -11 9 -5 1801.08 221.091 8
 11 -9 6 317.732 158.918 3
 -11 9 -6 363.494 132.301 8
 11 -9 7 122.099 127.058 3
 -11 9 -7 158.528 89.2356 8
 11 -9 8 466.473 141.725 3
 -11 9 -8 318.003 93.7705 8
 11 -9 9 101.033 103.551 3
 -11 9 -9 156.28 75.1669 8
 11 -9 10 784.712 149.586 3
 -11 9 -10 743.023 117.214 8
 11 -9 11 316.827 91.8396 3
 -11 9 -11 114.628 56.2171 8
 11 -9 12 -3.54493 55.7568 3
 -11 -10 11 45.0132 41.9188 7
 -11 -10 10 -13.2525 49.8434 7
 -11 -10 9 152.297 68.6509 7
 -11 -10 8 158.267 64.0845 7
 11 -10 -8 90.324 64.7932 3
 11 -10 -7 1812 191.29 3
 -11 -10 7 1863.59 167.586 7
 11 -10 -6 29.2632 63.9916 3
 11 -10 -5 103.067 87.8864 3
 11 -10 -4 2174.83 240.291 3
 11 -10 -3 34.9123 100.183 3
 11 -10 -2 1563.87 226.225 3
 11 -10 -1 195.556 119.987 3
 11 -10 0 895.356 185.416 3
 11 -10 1 761.544 176.302 3
 -11 10 -1 1987.42 193.008 8
 11 -10 2 2254.19 269.785 3
 -11 10 -2 1760.06 175.551 8
 11 -10 3 -51.3394 91.4954 3
 -11 10 -3 164.241 76.8448 8
 11 -10 4 299.106 130.485 3
 11 -10 5 2525.86 255.642 3
 11 -10 6 1060.02 156.938 3
 11 -10 7 437.561 103.604 3
 11 -10 8 5973.12 311.88 3
 11 -10 9 200.711 70.8286 3
 -12 0 26 945.95 132.713 6
 -12 0 25 121.858 95.0699 6
 -12 0 24 578.656 155.841 6
 -12 0 23 -88.1852 103.405 6
 -12 0 22 -6.41925 94.1298 6
 -12 0 21 8.09265 108.691 6
 -12 0 20 1024.64 266.724 6
 -12 0 19 217.311 143.721 6
 -12 0 18 2588.92 386.336 6
 -12 0 17 -79.2888 125.767 6
 12 0 -16 639.539 328.882 2
 -12 0 16 779.349 186.639 6
 12 0 -15 -103.766 151.543 2
 -12 0 15 14.1044 99.6656 6
 12 0 -14 17605.6 1346.31 2
 -12 0 14 17390 809.492 6
 12 0 -13 -2.12468 133.13 2
 12 0 -12 499.5 225.033 2
 12 0 -11 -17.4386 145.918 2
 12 0 -10 143728 3132.26 2
 12 0 -9 81.6727 121.889 2
 12 0 -8 20909.5 1089.46 2
 12 0 -7 53.9191 123.877 2
 12 0 -6 140299 2536.25 2
 12 0 -5 0.92352 97.3228 2
 12 0 -4 75897.6 1727.52 2
 12 0 -3 9.65475 95.0116 2
 12 0 -2 42507.2 1282.9 2
 12 0 -1 38.3896 74.2375 2
 -12 0 0 664.612 228.338 1
 -12 0 -1 -12.9268 123.168 1
 -12 0 -2 108848 2384.7 1
 -12 0 -3 -12.4864 127.439 1
 -12 0 -4 242.806 173.456 1
 -12 0 -5 40.0768 144.892 1
 -12 0 -6 65788.2 2024.78 1
 -12 0 -7 -118.638 172.779 1
 -12 0 -8 3040.06 474.391 1
 -12 0 -9 20.3868 115.092 1
 -12 0 -10 3133.88 494.174 1
 -12 0 -11 -433.015 202.613 1
 -12 0 -12 -47.7489 143.555 1
 -12 0 -12 182.443 107.332 8
 -12 0 -13 175.448 150.748 1
 -12 0 -13 -69.5479 90.5855 8
 -12 0 -14 15305.5 763.78 8
 -12 0 -15 -186.548 145.588 8
 -12 0 -16 4575.03 469.76 8
 -12 0 -17 -34.719 96.647 8
 -12 0 -18 2725.02 384.045 8
 -12 0 -19 -62.2238 106.861 8
 -12 0 -20 1964.17 301.355 8
 -12 0 -21 13.9266 126.145 8
 -12 0 -22 -34.731 101.875 8
 -12 0 -23 -182.108 116.929 8
 -12 -1 26 888.492 132.301 6
 -12 1 25 1254.56 169.427 6
 -12 -1 25 1269.51 208.156 6
 -12 -1 24 -88.6643 108.695 6
 -12 1 24 -13.125 70.7965 6
 -12 1 23 396.254 149.524 6
 -12 -1 23 224.814 135.685 6
 -12 -1 22 326.032 164.986 6
 -12 1 22 -141.223 150.631 6
 -12 1 21 1268.55 258.85 6
 -12 -1 21 1335.37 290.277 6
 -12 1 20 5601.18 546.009 6
 -12 -1 20 5018.97 544.963 6
 -12 1 19 1406.17 287.519 6
 -12 -1 19 1053.23 255.132 6
 -12 -1 18 1536.17 297.997 6
 -12 1 18 1380.06 278.599 6
 12 -1 -17 6225.43 870.089 2
 -12 -1 17 4809.11 494.777 6
 -12 1 17 5021.25 491.575 6
 12 -1 -16 1956.95 513.11 2
 -12 -1 16 2302.92 316.851 3
 -12 1 16 2021.03 311.656 6
 -12 -1 16 2364.51 337.402 6
 12 1 -15 2360.3 501.559 2
 12 -1 -15 3074.45 595.253 2
 -12 -1 15 2763.07 335.344 3
 -12 1 15 3135.09 378.37 6
 -12 -1 15 3104.86 369.827 6
 12 -1 -14 2759.99 538.362 2
 12 1 -14 2504.39 512.457 2
 -12 -1 14 3334.86 344.91 3
 -12 1 14 3136.46 341.117 6
 -12 -1 14 3073.64 344.506 6
 12 -1 -13 -2.9027 133.817 2
 12 1 -13 -19.9191 142.055 2
 12 -1 -12 -20.7866 126.065 2
 12 1 -12 -58.6376 161.887 2
 12 -1 -11 6225.15 722.845 2
 12 1 -11 6763.55 711.953 2
 12 -1 -10 9583.72 856.179 2
 12 1 -10 10522 829.66 2
 12 -1 -9 235.394 117.111 2
 12 1 -9 295.587 193.558 2
 12 -1 -8 3476.81 481.613 2
 12 1 -8 3351.91 420.006 2
 12 -1 -7 128.502 135.717 2
 12 1 -7 248.681 140.621 2
 12 -1 -6 4289.06 500.109 2
 12 1 -6 4185.13 405.033 2
 12 -1 -5 21917.9 1073.6 2
 12 1 -5 19541.4 818.074 2
 12 -1 -4 4192.11 483.33 2
 12 1 -4 3753.68 337.272 2
 12 -1 -3 1349.09 272.806 2
 12 1 -3 1600.76 226.953 2
 -12 -1 2 18056.1 945.957 1
 12 -1 -2 17681.6 964.515 2
 12 1 -2 18294.4 682.546 2
 12 1 -1 1265.8 180.416 2
 -12 -1 1 1455.61 281.706 1
 -12 -1 0 61763.3 1724.4 1
 12 1 0 73438.1 1371.79 2
 -12 -1 -1 7319.7 623.892 1
 -12 -1 -2 2010.42 361.191 1
 -12 -1 -3 13534.4 900.576 1
 -12 1 -3 11400 840.193 1
 -12 -1 -4 3488.6 491.948 1
 -12 1 -4 3224.52 473.668 1
 -12 -1 -5 2473.5 422.566 1
 -12 1 -5 1946.87 347.127 1
 -12 -1 -6 14553.6 1025.6 1
 -12 1 -6 12565.7 877.45 1
 -12 1 -7 275.002 175.05 1
 -12 -1 -7 571.127 228.984 1
 -12 1 -8 358.506 178.486 1
 -12 -1 -8 233.317 163.403 1
 -12 1 -9 256.321 156.813 1
 -12 -1 -9 110.276 151.412 1
 -12 1 -10 2128.57 381.503 1
 -12 -1 -10 789.507 290.094 1
 -12 1 -11 318.409 158.244 1
 -12 -1 -11 -3.49724 103.98 1
 -12 -1 -12 -37.0912 107.076 1
 -12 -1 -12 43.335 73.3549 8
 -12 -1 -13 12382.4 1053.38 1
 -12 -1 -13 14235.7 683.828 8
 -12 1 -13 13544.7 705.068 8
 -12 -1 -14 360.487 192.788 1
 -12 -1 -14 111.236 106.147 8
 -12 1 -14 209.008 121.072 8
 -12 1 -15 148.016 150.85 8
 -12 -1 -15 178.331 140.511 8
 -12 -1 -16 6363.38 542.315 8
 -12 1 -16 6693 566.921 8
 -12 1 -17 1832.72 292.609 8
 -12 -1 -17 1504.74 297.448 8
 -12 1 -18 299.872 155.123 8
 -12 -1 -18 22.3014 112.966 8
 -12 -1 -19 2735.45 383.196 8
 -12 1 -19 2635.71 366.691 8
 -12 -1 -20 2071.62 313.19 8
 -12 1 -20 2344.43 338.006 8
 -12 -1 -21 491.917 159.015 8
 -12 1 -21 537.662 180.844 8
 -12 -1 -22 -125.801 112.391 8
 -12 1 -22 63.8687 91.4771 8
 -12 1 -23 252.325 101.255 8
 12 -1 23 213.737 59.1948 6
 -12 -2 26 126.661 64.8328 6
 -12 -2 25 -3.02298 62.0722 6
 -12 -2 24 490.146 151.55 6
 -12 2 24 717.723 133.708 6
 -12 2 23 899.233 179.28 6
 -12 -2 23 494.214 166.335 6
 -12 -2 22 1542.42 293.649 6
 -12 2 22 1425.83 238.213 6
 -12 -2 21 3435.04 433.75 6
 -12 2 21 3916.1 410.171 6
 -12 2 20 997.177 223.232 6
 -12 -2 20 1269.14 286.492 6
 -12 -2 19 181.764 120.713 6
 -12 2 19 130.87 123.787 6
 -12 -2 18 3060.18 391.757 3
 -12 2 18 3238.53 394.758 6
 -12 -2 18 3059.6 409.291 6
 -12 -2 17 2679.3 362.324 3
 -12 2 17 2796.44 361.847 6
 -12 -2 17 2988.97 390.336 6
 12 -2 -16 11688.8 1180.15 2
 -12 -2 16 11744.8 724.939 3
 -12 2 16 11929.2 740.311 6
 -12 -2 16 12557.9 766.349 6
 12 -2 -15 965.815 348.601 2
 -12 -2 15 780.739 198.955 3
 -12 2 15 734.696 193.566 6
 -12 -2 15 464.337 180.878 6
 12 -2 -14 894.246 310.651 2
 -12 -2 14 964.194 204.824 3
 -12 2 14 971.451 182.62 6
 -12 -2 14 947.578 201.985 6
 -12 -2 13 5001.6 397.896 3
 12 -2 -13 4991.54 714.115 2
 12 -2 -12 17.7124 184.575 2
 12 -2 -11 958.916 308.195 2
 12 2 -11 1115.99 279.749 2
 12 -2 -10 217.233 143.35 2
 12 2 -10 -26.9182 117.188 2
 12 -2 -9 1238.08 320.354 2
 12 2 -9 921.989 251.507 2
 12 -2 -8 5592.96 639.861 2
 12 2 -8 6405.28 561.143 2
 12 -2 -7 4322.34 559.847 2
 12 2 -7 4225.41 418.686 2
 12 -2 -6 56301.8 1920.4 2
 12 2 -6 57088.2 1409.57 2
 12 -2 -5 175.825 142.31 2
 12 2 -5 234.749 103.943 2
 12 -2 -4 2953.97 457.086 2
 12 2 -4 2907.18 269.134 2
 12 -2 -3 513.987 225.914 2
 12 2 -3 589.606 113.498 2
 -12 -2 3 591.581 182.797 1
 -12 -2 2 6623.47 538.774 1
 12 -2 -2 6605.21 645.954 2
 12 2 -2 7007.07 302.673 2
 -12 -2 1 1555.23 284.038 1
 12 2 -1 1581.21 129.508 2
 -12 -2 0 1207.87 254.021 1
 12 2 0 1135.59 104.784 2
 -12 -2 -1 2055.37 350.612 1
 -12 -2 -2 1458.72 319.653 1
 -12 -2 -3 5636.58 607.451 1
 -12 -2 -4 35670 1581.84 1
 -12 -2 -5 14719.2 1027.04 1
 -12 -2 -6 437.954 236.464 1
 -12 -2 -7 18117 1231.05 1
 -12 -2 -8 7594.87 835.745 1
 -12 -2 -9 65.161 128.725 1
 -12 -2 -10 883.75 319.603 1
 -12 -2 -11 1204.58 196.9 4
 -12 2 -11 1030.95 181.111 8
 -12 -2 -11 824.619 308.802 1
 -12 -2 -12 13636.8 619.788 4
 -12 -2 -12 13025.9 612.735 8
 -12 2 -12 14756.1 723.95 8
 -12 -2 -13 11081.9 1090.19 1
 -12 2 -13 11508.6 673.272 8
 -12 -2 -13 10423.9 592.308 8
 -12 -2 -14 41004.5 1969.4 1
 -12 2 -14 43279.6 1355.22 8
 -12 -2 -14 43263 1284.25 8
 -12 2 -15 1181.27 253.631 8
 -12 -2 -15 1186.84 235.717 8
 -12 2 -16 41.9215 113.14 8
 -12 -2 -16 -26.5304 107 8
 -12 -2 -17 874.998 217.36 8
 -12 2 -17 808.223 218.9 8
 -12 2 -18 323.551 139.434 8
 -12 -2 -18 266.822 159.742 8
 -12 -2 -19 3140.34 387.421 8
 -12 2 -19 3369.45 408.918 8
 -12 -2 -20 -103.864 130.593 8
 -12 2 -20 -53.0237 103.95 8
 -12 2 -21 121.099 105.801 8
 -12 2 -22 1325.54 208.725 8
 -12 2 -23 102.154 65.3278 8
 -12 -3 25 317.171 90.2511 6
 -12 -3 24 580.847 146.682 6
 -12 -3 23 528.114 151.219 6
 -12 -3 22 8558.07 601.731 6
 -12 -3 21 1392.2 267.403 6
 -12 3 21 1182.46 190.544 6
 -12 -3 20 4305.9 478.154 6
 -12 3 20 5538.96 457.611 6
 -12 -3 19 504.676 177.22 3
 -12 3 19 234.098 109.936 6
 -12 -3 19 364.804 161.807 6
 -12 3 18 193.614 112.111 6
 -12 -3 18 124.443 101.116 6
 -12 -3 17 287.036 140.077 3
 -12 3 17 242.713 113.149 6
 -12 -3 17 329.719 178.801 6
 12 -3 -16 3667.54 659.047 2
 -12 -3 16 5300.3 495.93 3
 -12 3 16 4829.23 442.993 6
 -12 -3 16 4693.85 464.435 6
 12 -3 -15 289.281 239.566 2
 -12 -3 15 -178.989 139.468 3
 -12 -3 15 45.853 96.4202 6
 -12 3 15 277.65 117.274 6
 -12 -3 15 94.9724 81.0022 7
 -12 -3 14 7921.14 549.518 3
 12 -3 -14 7266.89 893.179 2
 -12 -3 14 7528.73 464.719 7
 -12 3 14 7071.22 494.213 6
 -12 -3 14 7410.52 538.66 6
 12 -3 -13 529.955 228.335 2
 -12 -3 13 464.559 155.449 3
 -12 3 13 413.812 118.279 6
 -12 -3 13 510.116 121.773 7
 -12 -3 13 369.879 113.888 6
 -12 -3 12 4474.77 369.344 3
 12 -3 -12 4962.25 691.123 2
 12 -3 -11 943.487 315.908 2
 12 -3 -10 4434.71 618.421 2
 12 -3 -9 -59.7757 185.764 2
 12 -3 -8 2880.84 479.838 2
 12 -3 -7 2484.68 442.206 2
 12 -3 -6 12330.2 963.662 2
 12 -3 -5 1858.91 389.465 2
 12 -3 -4 57026.9 2072.27 2
 12 -3 -3 402.098 213.968 2
 -12 -3 3 581.93 163.742 1
 12 -3 -2 540.311 227.709 2
 -12 -3 2 628.134 193.002 1
 -12 -3 1 4311.9 464.191 1
 -12 -3 0 573.963 193.906 1
 -12 -3 -1 1281.2 291.972 1
 -12 -3 -2 2158.05 388.016 1
 -12 -3 -3 143.386 141.021 1
 -12 -3 -4 4423.59 573.889 1
 -12 -3 -5 6325.27 712.206 1
 -12 -3 -6 93.0369 180.675 1
 -12 -3 -7 179.926 214.325 1
 -12 -3 -8 128.743 179.473 1
 -12 -3 -9 504.02 269.308 1
 -12 -3 -10 410.247 139.167 4
 -12 -3 -10 259.136 231.936 1
 -12 3 -10 259.808 102.042 8
 -12 -3 -11 -89.4715 208.689 1
 -12 3 -11 59.1647 83.6704 8
 -12 -3 -12 1039.75 360.932 1
 -12 3 -12 1917.7 285.057 8
 -12 -3 -13 1456.99 432.211 1
 -12 3 -13 1349.32 247.3 8
 -12 -3 -14 22885.1 931.72 8
 -12 3 -14 23815.2 1039.95 8
 -12 3 -15 493.365 183.234 8
 -12 -3 -15 209.515 100.965 8
 -12 3 -16 104.145 146.718 8
 -12 -3 -16 -142.438 119.592 8
 -12 3 -17 1499.73 287.451 8
 -12 -3 -17 938.506 214.958 8
 -12 3 -18 1055.8 254.54 8
 -12 3 -19 207.462 142.419 8
 -12 3 -20 735.067 195.778 8
 -12 3 -21 479.131 160.443 8
 -12 3 -22 298.073 99.1332 8
 -12 3 -23 -129.777 65.9095 8
 -12 -4 24 373.344 91.4875 6
 -12 -4 23 192.505 88.6912 6
 -12 -4 22 219.448 99.9419 6
 -12 -4 21 546.237 146.775 6
 -12 -4 20 11298.3 719.242 3
 -12 -4 20 11368.4 681.508 6
 -12 -4 19 1768.67 304.416 3
 -12 -4 19 2031.34 302.769 6
 -12 -4 18 201.026 129.924 3
 -12 -4 18 338.289 132.357 7
 -12 -4 18 277.736 124.92 6
 -12 -4 17 3445.83 415.697 3
 -12 -4 17 3528.76 356.015 7
 -12 -4 17 2872.31 369.052 6
 -12 -4 16 1177.4 253.065 3
 -12 -4 16 1166.44 229.087 6
 -12 -4 16 1307.44 225.441 7
 -12 -4 15 324.548 139.751 3
 -12 -4 15 419.192 186.865 6
 -12 -4 15 292.161 153.288 7
 12 -4 -14 1514.77 423.334 2
 -12 -4 14 1178.83 232.596 3
 -12 -4 14 1320.27 237.909 7
 -12 -4 14 1501.89 240.311 6
 12 -4 -13 929.101 338.25 2
 -12 -4 13 866.82 184.498 3
 -12 -4 13 1013.81 184.592 6
 -12 -4 13 678.475 158.355 7
 -12 -4 12 4235.11 385.28 3
 12 -4 -12 3671.47 607.316 2
 -12 -4 12 3987.93 383.074 7
 -12 -4 11 118.224 91.3246 3
 -12 -4 11 34.5222 81.9556 7
 12 -4 -10 216.529 160.643 2
 -12 -4 10 489.379 148.655 7
 12 -4 -9 485.236 229.332 2
 12 -4 -8 71.2463 160.278 2
 12 -4 -7 1604.66 382.909 2
 12 -4 -6 4747.72 637.477 2
 12 -4 -5 268.61 164.534 2
 12 -4 -4 39.4398 130.885 2
 -12 -4 3 9778.05 636.484 1
 12 -4 -3 9773.91 926.59 2
 -12 -4 2 8153.22 629.389 1
 12 -4 -2 7885.18 862.845 2
 -12 -4 1 6387.06 575.413 1
 12 -4 -1 5286.26 672.258 2
 -12 -4 0 829.601 231.556 1
 -12 -4 -1 124.159 152.868 1
 -12 -4 -2 7071.65 700.255 1
 -12 -4 -3 4349.68 578.182 1
 -12 -4 -4 874.859 285.442 1
 -12 -4 -5 2547.03 481.498 1
 -12 -4 -6 180.221 179.364 1
 -12 -4 -7 -37.968 127.212 1
 -12 -4 -8 4119.21 660.406 1
 -12 4 -8 4596.86 393.506 8
 -12 -4 -9 3042.64 569.063 1
 -12 4 -9 3949.36 392.502 8
 -12 -4 -10 968.135 350.464 1
 -12 4 -10 666.146 191.323 8
 -12 -4 -11 4667.61 747.171 1
 -12 4 -11 4018.04 415.26 8
 -12 -4 -12 910.866 371.259 1
 -12 4 -12 442.314 167.071 8
 -12 4 -13 -82.2141 133.217 8
 -12 4 -14 235.286 157.239 8
 -12 4 -15 4302.75 457.413 8
 -12 4 -16 366.136 147.729 8
 -12 4 -17 -68.066 134.342 8
 -12 4 -18 56.1696 117.564 8
 -12 4 -19 153.599 118.566 8
 -12 4 -20 2031.78 262.529 8
 -12 4 -21 229.564 110.025 8
 -12 4 -22 38.4017 55.414 8
 -12 -5 22 448.071 107.473 6
 -12 -5 21 485.859 118.76 6
 -12 -5 20 1290.98 240.892 3
 -12 -5 20 1434.62 208.114 6
 -12 -5 19 177.027 130.053 3
 -12 -5 19 223.85 103.301 7
 -12 -5 18 1183.84 258.233 3
 -12 -5 18 1556.15 239.419 6
 -12 -5 18 1285.6 216.651 7
 -12 -5 17 184.378 129.266 3
 -12 -5 17 12.7037 61.3691 6
 -12 -5 17 15.5397 75.9003 7
 -12 -5 16 4103.22 483.915 3
 -12 -5 16 3881.26 400.407 7
 -12 -5 16 3978.28 377.289 6
 -12 -5 15 167.387 137.394 3
 -12 -5 15 250.416 119.798 7
 -12 -5 14 624.211 178.023 3
 -12 -5 14 959.476 217.106 7
 12 -5 -13 103.257 150.906 2
 -12 -5 13 475.624 155.659 3
 -12 -5 13 690.198 187.042 7
 -12 -5 12 35508.5 1144.08 3
 12 -5 -12 32466.9 1695.85 2
 -12 -5 12 31745 1159.94 7
 12 -5 -11 1228.47 349.587 2
 -12 -5 11 1243.45 214.985 3
 -12 -5 11 1557.14 280.457 7
 12 -5 -10 176.843 211.894 2
 -12 -5 10 216.748 102.48 3
 -12 -5 10 344.915 139.506 7
 -12 -5 9 2445.44 267.403 3
 -12 -5 9 2383.12 302.889 7
 12 -5 -9 2473.81 473.443 2
 -12 -5 8 1790.84 216.787 3
 12 -5 -8 1565.37 393.984 2
 -12 -5 8 2094.51 280.337 7
 12 -5 -7 1295.34 338.954 2
 -12 -5 7 1399.01 223.09 7
 12 -5 -6 472.931 215.117 2
 12 -5 -5 384.327 195.854 2
 12 -5 -4 801.089 299.819 2
 12 -5 -3 1903.16 443.819 2
 12 -5 -2 310.134 210.626 2
 -12 -5 1 5455.1 525.684 1
 12 -5 -1 4549.18 695.877 2
 12 -5 0 500.831 270.928 2
 -12 -5 0 610.551 221.587 1
 -12 -5 -1 199.637 137.459 1
 -12 -5 -2 2768.57 472.301 1
 -12 -5 -3 444.97 199.828 1
 -12 -5 -4 -84.7873 112.214 1
 12 -5 5 115.645 92.4845 3
 -12 -5 -5 318.033 197.141 1
 -12 -5 -6 400.097 193.406 1
 12 -5 6 298.088 97.3793 3
 -12 -5 -7 1227.05 374.413 1
 12 -5 7 1142.39 174.651 3
 12 -5 8 976.176 186.737 3
 -12 5 -8 1189.27 221.974 8
 -12 -5 -8 1065.54 356.928 1
 12 -5 9 2227.78 274.078 3
 -12 5 -9 2318.54 318.919 8
 -12 -5 -9 2186.88 498.677 1
 12 -5 10 2279.29 273.921 3
 -12 5 -10 2387.12 334.849 8
 -12 -5 -10 2414.84 543.987 1
 12 -5 11 -37.5273 70.7049 3
 -12 5 -11 106.576 106.35 8
 -12 5 -12 283.071 187.627 8
 -12 5 -13 3909.97 431.887 8
 -12 5 -14 44.076 111.284 8
 -12 5 -15 2380.65 332.671 8
 -12 5 -16 -58.7292 111.832 8
 -12 5 -17 134.879 120.053 8
 -12 5 -18 3578.18 350.906 8
 -12 5 -19 165.471 98.4606 8
 -12 5 -20 556.708 124.562 8
 -12 5 -21 1045.44 128.026 8
 -12 -6 20 58.9993 83.9615 3
 -12 -6 20 183.182 78.1317 7
 -12 -6 19 -38.9806 86.3188 3
 -12 -6 19 146.68 104.632 7
 -12 -6 18 -20.1392 107.97 3
 -12 -6 18 75.879 76.6775 7
 -12 -6 17 134.03 106.742 3
 -12 -6 17 153.594 114.155 7
 -12 -6 16 1020.3 230.253 3
 -12 -6 16 1057.12 228.409 7
 -12 -6 15 67.5635 93.8745 3
 -12 -6 15 35.2554 114.145 7
 -12 -6 14 9241 636.07 3
 -12 -6 14 8830.43 648.942 7
 -12 -6 13 249.68 123.462 3
 -12 -6 13 471.797 177.701 7
 -12 -6 12 30505.3 1093.61 3
 -12 -6 12 28886.5 1179.79 7
 -12 -6 11 2930.64 341.764 3
 -12 -6 11 2922.33 381.445 7
 -12 -6 10 32007.2 1066.08 3
 12 -6 -10 32043.5 1600.5 2
 -12 -6 10 33634.2 1245.96 7
 12 -6 -9 189.291 157.382 2
 -12 -6 9 241.391 136 3
 -12 -6 9 185.194 138.564 7
 -12 -6 8 9837.45 537.456 3
 -12 -6 8 9222.97 636.907 7
 12 -6 -8 7788.14 796.982 2
 -12 -6 7 4652.04 355.348 3
 12 -6 -7 3656.45 538.028 2
 -12 -6 7 4167 414.756 7
 -12 -6 6 172.737 80.3949 3
 -12 -6 6 -10.5184 85.5252 7
 12 -6 -5 416.397 207.759 2
 -12 -6 5 293.169 125.486 7
 12 -6 -4 1213.51 342.579 2
 -12 -6 4 1598.06 237.43 7
 12 -6 -3 2056.59 483.326 2
 -12 -6 3 1968.86 254 7
 12 -6 -2 414.761 233.748 2
 -12 -6 2 524.511 137.199 7
 12 -6 -1 178.699 180.829 2
 -12 -6 1 146.741 77.9701 7
 12 -6 0 2721.07 559.935 2
 12 -6 1 2004.33 465.812 2
 12 -6 2 18505.8 1379.35 2
 12 -6 3 3547.02 365.536 3
 -12 -6 -3 3790.88 543.061 1
 12 -6 4 9141.25 587.273 3
 -12 -6 -4 9618 892.231 1
 12 -6 5 483.716 132.985 3
 -12 -6 -5 658.053 235.536 1
 12 -6 6 929.287 180.299 3
 -12 -6 -6 1848.81 419.172 1
 12 -6 7 3485.68 375.167 3
 -12 -6 -7 3317.65 560.708 1
 12 -6 8 1606.58 251.572 3
 -12 6 -8 2369.95 332.422 8
 12 -6 9 1301.38 238.145 3
 -12 6 -9 1204.71 242.57 8
 12 -6 10 5716.86 457.875 3
 -12 6 -10 6266.4 535.513 8
 12 -6 11 4741.49 414.055 3
 -12 6 -11 4908.19 483.78 8
 12 -6 12 633.117 174.111 3
 -12 6 -12 851.167 226.775 8
 12 -6 13 671.876 150.951 3
 -12 6 -13 662.618 195.154 8
 -12 6 -14 598.83 166.036 8
 -12 6 -15 745.158 193.918 8
 -12 6 -16 1757.56 252.032 8
 -12 6 -17 970.746 180.214 8
 -12 6 -18 1031.9 160.285 8
 -12 6 -19 117.644 68.6418 8
 -12 -7 19 471.183 112.186 3
 -12 -7 19 629.104 110.401 7
 -12 -7 18 233.684 109.628 3
 -12 -7 18 345.52 102.106 7
 -12 -7 17 72.1102 86.4436 3
 -12 -7 17 103.475 98.8512 7
 -12 -7 16 983.842 211.535 3
 -12 -7 16 1086.98 216.967 7
 -12 -7 15 52.1347 105.948 3
 -12 -7 15 -66.2766 111.865 7
 -12 -7 14 1151.35 227.39 3
 -12 -7 14 1344.89 266.092 7
 -12 -7 13 421.303 155.651 3
 -12 -7 13 780.672 219.389 7
 -12 -7 12 4702.04 433.266 3
 -12 -7 12 4655.27 481.4 7
 -12 -7 11 439.066 148.301 3
 -12 -7 11 690.717 199.169 7
 -12 -7 10 5939.22 465.591 3
 -12 -7 10 5528.26 533.132 7
 -12 -7 9 7147.83 506.024 3
 -12 -7 9 7083.51 589.632 7
 -12 -7 8 1289.42 220.995 3
 -12 -7 8 1258.18 247.039 7
 -12 -7 7 42.0879 66.989 3
 -12 -7 7 1.71915 98.5137 7
 -12 -7 6 919.223 247.46 7
 -12 -7 5 1038.7 214.493 7
 -12 -7 4 13460.1 735.406 7
 -12 -7 3 832.606 185.087 7
 -12 -7 2 9730.65 571.697 7
 -12 -7 1 2495.23 285.738 7
 12 -7 0 14245 1126.25 2
 12 -7 1 1721.73 281.007 3
 12 -7 2 1604.49 280.495 3
 12 -7 3 574.009 177.042 3
 12 -7 4 1743.02 277.936 3
 12 -7 5 2081.81 299.486 3
 12 -7 6 445.987 165.516 3
 12 -7 7 347.983 140.398 3
 -12 7 -7 648.77 193.298 8
 12 -7 8 865.676 228.456 3
 -12 7 -8 1031.18 208.499 8
 12 -7 9 4458.57 434.153 3
 -12 7 -9 4787.24 460.086 8
 12 -7 10 960.593 210.538 3
 -12 7 -10 993.961 229.839 8
 12 -7 11 1150.03 207.3 3
 -12 7 -11 1522.95 260.672 8
 12 -7 12 1872.55 250.478 3
 -12 7 -12 2120.25 303.317 8
 12 -7 13 1975.62 237.532 3
 -12 7 -13 2145.77 277.824 8
 12 -7 14 50.7309 75.0024 3
 -12 7 -14 44.2109 84.0339 8
 -12 7 -15 328.483 109.438 8
 -12 7 -16 495.894 109.426 8
 -12 7 -17 278.896 81.3283 8
 -12 -8 18 56.3342 51.5505 3
 -12 -8 18 192.671 62.2457 7
 -12 -8 17 367.814 99.2011 3
 -12 -8 17 610.542 126.049 7
 -12 -8 16 828.019 150.644 3
 -12 -8 16 1055.31 175.502 7
 -12 -8 15 234.483 121.03 3
 -12 -8 15 185.349 111.911 7
 -12 -8 14 79.1177 76.0361 3
 -12 -8 14 250.501 138.465 7
 -12 -8 13 2177.07 260.115 3
 -12 -8 13 2008.35 288.98 7
 -12 -8 12 545.274 159.816 3
 -12 -8 12 897.424 221.544 7
 -12 -8 11 -23.5677 93.4974 3
 -12 -8 11 217.365 142.807 7
 -12 -8 10 2759.07 303.439 3
 -12 -8 10 2792.56 362.065 7
 -12 -8 9 5053.48 398.461 3
 -12 -8 9 4999.2 474.2 7
 -12 -8 8 3199.47 308.419 3
 -12 -8 8 2967.69 370.233 7
 -12 -8 7 456.678 172.998 7
 -12 -8 6 1265.01 242.341 7
 -12 -8 5 -45.6644 88.8825 7
 -12 -8 4 592.595 148.993 7
 -12 -8 3 3672.49 366.779 7
 12 -8 -2 9535.69 697.401 3
 -12 -8 2 8419.41 506.051 7
 12 -8 -1 9245.42 671.678 3
 12 -8 0 7091.4 586.428 3
 12 -8 1 346.276 195.538 3
 12 -8 2 10977.9 738.557 3
 12 -8 3 238.811 149.026 3
 12 -8 4 1570.15 290.398 3
 12 -8 5 401.189 164.757 3
 12 -8 6 330.001 169.484 3
 -12 8 -6 422.36 132.477 8
 12 -8 7 2068.36 318.175 3
 -12 8 -7 2361.47 308.113 8
 12 -8 8 241.97 142.462 3
 -12 8 -8 552.111 167.455 8
 12 -8 9 -64.1918 94.3994 3
 -12 8 -9 119.614 107.744 8
 12 -8 10 912.314 194.14 3
 -12 8 -10 1357.18 216.339 8
 12 -8 11 650.65 163.158 3
 -12 8 -11 949.658 178.419 8
 12 -8 12 15.9585 75.4374 3
 -12 8 -12 18.8857 73.7165 8
 12 -8 13 -7.03079 54.4831 3
 -12 8 -13 65.1114 66.8481 8
 12 -8 14 291.006 64.79 3
 -12 8 -14 431.671 97.3574 8
 -12 -9 15 559.813 99.4532 7
 -12 -9 14 371.352 85.4182 3
 -12 -9 14 486.203 113.581 7
 -12 -9 13 -46.0655 58.703 3
 -12 -9 13 53.034 70.6909 7
 -12 -9 12 1184.24 154.645 3
 12 -9 -12 1393.15 151.023 3
 -12 -9 12 1631.96 218.859 7
 12 -9 -11 935.111 139.297 3
 -12 -9 11 807.435 135.977 3
 -12 -9 11 718.825 154.317 7
 12 -9 -10 22.1036 80.574 3
 -12 -9 10 85.4717 75.9834 3
 -12 -9 10 -127.564 89.2329 7
 12 -9 -9 418.672 127.103 3
 -12 -9 9 447.421 138.851 7
 12 -9 -8 1276.13 209.975 3
 -12 -9 8 1075.54 193.399 7
 -12 -9 7 94.2334 104.667 7
 12 -9 -7 7.27589 86.4611 3
 12 -9 -6 4012.45 391.082 3
 -12 -9 6 4149.12 354.478 7
 -12 -9 5 395.549 130.778 7
 12 -9 -5 38.4532 93.0814 3
 12 -9 -4 2521.4 328.22 3
 -12 -9 4 2111.86 242.217 7
 12 -9 -3 524.309 168.007 3
 12 -9 -2 2303.91 324.184 3
 12 -9 -1 1959.76 304.85 3
 12 -9 0 143.861 153.078 3
 12 -9 1 1500.47 263.269 3
 12 -9 2 136.639 111.949 3
 12 -9 3 236.875 147.989 3
 12 -9 4 306.797 153.425 3
 -12 9 -4 281.526 113.576 8
 12 -9 5 171.117 136.075 3
 -12 9 -5 182.769 128.041 8
 12 -9 6 1062.15 215.961 3
 -12 9 -6 1708.69 221.141 8
 12 -9 7 1178.22 219.676 3
 -12 9 -7 1242.88 186.493 8
 12 -9 8 113.747 91.397 3
 -12 9 -8 0.18558 74.2198 8
 12 -9 9 -52.8682 76.1614 3
 -12 9 -9 -2.31851 60.1353 8
 12 -9 10 555.593 118.432 3
 -12 9 -10 715.685 124.951 8
 12 -9 11 380.631 98.2703 3
 -12 9 -11 302.26 65.7034 8
 12 -9 12 119.979 49.1277 3
 -12 -10 10 -62.3459 51.9022 7
 -12 -10 9 882.149 115.984 7
 12 -10 -9 874.514 99.3076 3
 -12 -10 8 -20.194 58.0044 7
 12 -10 -8 107.029 65.4471 3
 -12 -10 7 1287.16 130.422 7
 12 -10 -7 1323.37 167.154 3
 12 -10 -6 615.591 125.257 3
 12 -10 -5 129.203 98.44 3
 12 -10 -4 1489.24 198.497 3
 12 -10 -3 478.357 141.541 3
 12 -10 -2 557.499 140.257 3
 12 -10 -1 314.532 116.665 3
 12 -10 0 235.637 112.953 3
 12 -10 1 103.377 92.1017 3
 -12 10 -1 -69.377 67.224 8
 12 -10 2 475.276 130.29 3
 -12 10 -2 332.98 84.2674 8
 12 -10 3 153.2 100.492 3
 -12 10 -3 240.513 85.3701 8
 12 -10 4 1002.94 177.856 3
 -12 10 -4 775.392 107.636 8
 12 -10 5 2769.23 258.925 3
 12 -10 6 671.681 123.02 3
 12 -10 7 0.56919 71.8331 3
 12 -10 8 2088.54 179.914 3
 -13 0 26 284.726 82.0313 6
 -13 0 25 51.7386 93.5545 6
 -13 0 24 1259.15 220.783 6
 -13 0 23 15.3435 103.346 6
 -13 0 22 1.41169 113.275 6
 -13 0 21 35.6846 126.443 6
 -13 0 20 3538.56 447.959 6
 -13 0 19 61.8991 110.512 6
 -13 0 18 836.883 226.661 6
 13 0 -17 -476.358 303.84 2
 -13 0 17 -62.7779 90.5685 6
 13 0 -16 8197.99 967.969 2
 -13 0 16 8437.01 645.665 6
 13 0 -15 -527.865 271.921 2
 -13 0 15 83.7043 86.129 6
 13 0 -14 8331.59 920.62 2
 -13 0 14 8464.26 580.004 6
 13 0 -13 -36.1225 126.94 2
 13 0 -12 1150.45 335.617 2
 13 0 -11 97.0432 134.742 2
 13 0 -10 3030.83 478.735 2
 13 0 -9 33.9504 143.334 2
 13 0 -8 16434.3 984.52 2
 13 0 -7 20.8745 102.632 2
 13 0 -6 35018.3 1294.22 2
 13 0 -5 -6.93211 92.2625 2
 13 0 -4 48960.1 1446.02 2
 13 0 -3 -7.31744 95.7315 2
 13 0 -2 12373.8 720.123 2
 13 0 -1 -140.258 123.22 2
 -13 0 0 58294.4 1875.85 1
 -13 0 -1 -82.0852 155.947 1
 -13 0 -2 1831.34 339.814 1
 -13 0 -3 9.01579 142.922 1
 -13 0 -4 16.9699 162.235 1
 -13 0 -5 -6.42975 116.861 1
 -13 0 -6 7002.44 713.084 1
 -13 0 -7 42.1053 151.356 1
 -13 0 -8 405.193 144.233 1
 -13 0 -9 -7.11319 189.599 1
 -13 0 -10 1669.15 372.273 1
 -13 0 -11 -30.9454 153.302 1
 -13 0 -12 96.655 127.327 1
 -13 0 -12 102.004 105.06 8
 -13 0 -13 -320.869 182.616 1
 -13 0 -13 -26.8892 109.087 8
 -13 0 -14 2623.68 328.66 8
 -13 0 -15 -156.628 128.639 8
 -13 0 -16 605.951 201.431 8
 -13 0 -17 42.4232 124.945 8
 -13 0 -18 585.511 199.629 8
 -13 0 -19 -107.304 130.281 8
 -13 0 -20 55.8725 102.036 8
 -13 0 -21 -64.9741 114.591 8
 -13 0 -22 141.041 108.979 8
 -13 -1 26 208.265 85.93 6
 -13 1 25 402.516 110.846 6
 -13 -1 25 322.176 128.84 6
 -13 1 24 726.486 162.982 6
 -13 -1 24 968.06 215.12 6
 -13 1 23 83.6419 97.965 6
 -13 -1 23 -23.7444 119.742 6
 -13 -1 22 673.497 217.324 6
 -13 1 22 469.13 169.473 6
 -13 1 21 292.689 141.003 6
 -13 -1 21 541.685 196.053 6
 -13 -1 20 413.762 201.119 6
 -13 1 20 456.426 165.776 6
 -13 -1 19 8.5867 100.41 6
 -13 1 19 76.2852 107.138 6
 -13 -1 18 1576.31 293.352 6
 -13 1 18 1779.46 311.454 6
 13 -1 -17 3607.87 664.648 2
 -13 1 17 3697.24 431.346 6
 -13 -1 17 3606.24 438.243 6
 13 -1 -16 2050.86 516.611 2
 -13 1 16 1752.08 295.55 6
 -13 -1 16 2066.56 320.801 6
 13 -1 -15 -50.4691 246.167 2
 13 1 -15 -39.2388 218.127 2
 -13 -1 15 66.1431 103.948 3
 -13 1 15 41.854 109.809 6
 -13 -1 15 93.2651 121.734 6
 13 -1 -14 165.324 179.387 2
 13 1 -14 306.895 239.273 2
 -13 -1 14 158.38 100.813 3
 -13 1 14 390.432 114.352 6
 -13 -1 14 161.316 97.9319 6
 13 1 -13 417.181 198.952 2
 13 -1 -13 512.541 235.38 2
 13 -1 -12 3771.65 603.427 2
 13 1 -12 4333.58 606.724 2
 13 -1 -11 989.481 297.397 2
 13 1 -11 1007.22 297.988 2
 13 -1 -10 588.666 271.238 2
 13 1 -10 665.387 240.023 2
 13 -1 -9 299.394 175.97 2
 13 1 -9 416.669 192.748 2
 13 -1 -8 15389.6 996.933 2
 13 1 -8 15986.2 905.705 2
 13 -1 -7 4006.68 503.665 2
 13 1 -7 3933.87 431.26 2
 13 -1 -6 443.266 193.095 2
 13 1 -6 140.984 105.285 2
 13 -1 -5 137.967 159.595 2
 13 1 -5 86.0375 103.377 2
 13 -1 -4 -12.2694 151.459 2
 13 1 -4 20.1585 79.6389 2
 13 -1 -3 12980.5 851.594 2
 13 1 -3 13312.2 632.841 2
 -13 -1 2 4667.52 518.4 1
 13 -1 -2 3992.76 478.753 2
 13 1 -2 4399.78 352.69 2
 -13 -1 1 8408.63 686.506 1
 13 1 -1 8431.41 491.379 2
 -13 -1 0 1887.44 327.263 1
 13 1 0 1954.98 243.778 2
 -13 -1 -1 1083.81 257.588 1
 -13 -1 -2 10959.4 828.459 1
 -13 -1 -3 8716.34 766.556 1
 -13 1 -3 9001.94 772.783 1
 -13 -1 -4 15712.8 1052.73 1
 -13 1 -4 15004.1 999.897 1
 -13 -1 -5 33327.5 1523.54 1
 -13 1 -5 28941.4 1390.37 1
 -13 -1 -6 152.977 174.354 1
 -13 1 -6 84.0493 144.781 1
 -13 1 -7 90.088 146.473 1
 -13 -1 -7 330.011 228.825 1
 -13 1 -8 917.117 251.773 1
 -13 -1 -8 858.547 296.674 1
 -13 -1 -9 6751.78 764.818 1
 -13 1 -9 5251.08 603.543 1
 -13 -1 -10 -101.687 141.504 1
 -13 1 -10 -158.088 122.972 1
 -13 1 -11 164.934 102.479 8
 -13 -1 -11 229.822 173.161 1
 -13 1 -11 202.253 137.723 1
 -13 -1 -12 11933.5 555.922 4
 -13 1 -12 11757.3 628.909 8
 -13 -1 -12 12148.3 583.918 8
 -13 -1 -12 11186.2 1034.78 1
 -13 -1 -13 13570.4 602.866 4
 -13 -1 -13 12430.2 1056.4 1
 -13 1 -13 14496.1 736.406 8
 -13 -1 -13 13574.9 678.295 8
 -13 -1 -14 4526.16 615.53 1
 -13 1 -14 5289.42 468.355 8
 -13 -1 -14 5149.08 462.342 8
 -13 1 -15 8987.1 628.431 8
 -13 -1 -15 8525.94 606.726 8
 -13 1 -16 133.462 128.359 8
 -13 -1 -16 94.7111 115.535 8
 -13 1 -17 1729.32 293.247 8
 -13 -1 -17 1176.72 240.846 8
 -13 1 -18 1046.44 248.127 8
 -13 -1 -18 983.266 230.63 8
 -13 -1 -19 277.057 158.589 8
 -13 1 -19 175.728 129.595 8
 -13 -1 -20 517.91 177.701 8
 -13 1 -20 899.669 210.504 8
 -13 -1 -21 258.793 127.209 8
 -13 1 -21 59.2017 104.776 8
 -13 1 -22 2845.23 292.307 8
 -13 1 -23 1648.88 192.107 8
 -13 -2 26 584.308 98.5708 6
 -13 -2 25 397.233 117.903 6
 -13 -2 24 1312.5 221.05 6
 -13 2 24 1349.42 178.286 6
 -13 -2 23 -30.5383 125.749 6
 -13 2 23 -86.0123 88.1636 6
 -13 -2 22 59.8099 110.203 6
 -13 2 22 42.3209 75.0348 6
 -13 -2 21 729.351 220.928 6
 -13 2 21 599.56 172.19 6
 -13 -2 20 1110.29 267.776 6
 -13 2 20 1365.5 257.592 6
 -13 2 19 80.6647 120.972 6
 -13 -2 19 136.391 134.581 6
 -13 -2 18 2168.61 332.226 3
 -13 2 18 1849.49 312.949 6
 -13 -2 18 2017.29 340.229 6
 -13 -2 17 751.55 206.676 3
 -13 2 17 712.4 198.582 6
 -13 -2 17 621.343 196.709 6
 13 -2 -16 7518.89 929.682 2
 -13 -2 16 7103.42 565.43 3
 -13 2 16 6826.33 566.595 6
 -13 -2 16 7126.16 586.555 6
 13 -2 -15 3876.94 673.04 2
 -13 -2 15 4241.67 422.113 3
 -13 -2 15 4562.74 449.464 6
 -13 2 15 4898.77 466.798 6
 13 -2 -14 4676.6 706.761 2
 -13 -2 14 4664.13 417.125 3
 -13 2 14 4953.78 437.63 6
 -13 -2 14 4643.84 433.827 6
 13 -2 -13 -93.547 209.909 2
 -13 -2 13 169.674 95.2668 3
 -13 2 13 47.9024 105.152 6
 -13 -2 13 115.559 99.8212 6
 13 2 -12 5258.86 669.649 2
 13 -2 -12 6330.84 776.729 2
 13 -2 -11 -11.7376 128.715 2
 13 2 -11 62.8575 138.501 2
 13 -2 -10 199.954 185.839 2
 13 2 -10 -43.8855 96.287 2
 13 -2 -9 1783.54 385.262 2
 13 2 -9 2844.47 404.963 2
 13 -2 -8 2779.74 467.726 2
 13 2 -8 2781.57 387.392 2
 13 -2 -7 515.092 232.296 2
 13 2 -7 693.841 190.707 2
 13 -2 -6 108.098 128.646 2
 13 2 -6 396.279 155.477 2
 13 -2 -5 14546.8 1011.85 2
 13 2 -5 14346.9 652.3 2
 13 -2 -4 678.276 245.362 2
 13 2 -4 627.547 134.795 2
 -13 -2 3 98825.1 2230.34 1
 13 -2 -3 100781 2637.17 2
 13 2 -3 98677.1 1343.89 2
 -13 -2 2 10410 724.433 1
 13 -2 -2 10270.5 843.83 2
 13 2 -2 10549.5 392.359 2
 -13 -2 1 27690.7 1202.88 1
 -13 -2 0 5554.93 562.638 1
 -13 -2 -1 4869.29 532.111 1
 -13 -2 -2 11216.9 834.422 1
 -13 -2 -3 17413.3 1108.9 1
 -13 -2 -4 27248.5 1426.95 1
 -13 -2 -5 11396.3 952.098 1
 -13 -2 -6 109.492 128.275 1
 -13 -2 -7 3227.16 548.972 1
 -13 -2 -8 522.34 283.641 1
 -13 -2 -9 1434.1 403.587 1
 -13 -2 -10 185.416 169.477 1
 -13 -2 -11 950.124 185.698 4
 -13 2 -11 753.222 172.235 8
 -13 -2 -11 400.025 245.087 1
 -13 -2 -12 19.0152 81.3624 4
 -13 2 -12 -52.7929 112.277 8
 -13 -2 -13 1161.29 216.783 4
 -13 -2 -13 612.487 269.351 1
 -13 2 -13 651.155 177.289 8
 -13 -2 -13 1010.03 207.003 8
 -13 -2 -14 828.741 295.645 1
 -13 2 -14 1158.57 237.959 8
 -13 -2 -14 1331.65 249.363 8
 -13 2 -15 671.387 194.233 8
 -13 -2 -15 535.511 168.673 8
 -13 2 -16 4335.58 466.876 8
 -13 -2 -16 4615.34 459.232 8
 -13 2 -17 -5.74065 103.454 8
 -13 -2 -17 21.82 110.31 8
 -13 2 -18 502.559 168.336 8
 -13 -2 -18 707.842 198.087 8
 -13 2 -19 384.283 188.287 8
 -13 -2 -19 360.095 164.774 8
 -13 -2 -20 -161.873 125.769 8
 -13 2 -20 7.5327 98.4223 8
 -13 2 -21 12.5569 86.4321 8
 -13 2 -22 130.318 103.932 8
 -13 2 -23 -162.605 87.8508 8
 -13 -3 25 -35.7177 53.5103 6
 -13 -3 24 3009.83 289.454 6
 -13 -3 23 -36.5927 89.4871 6
 -13 -3 22 883.969 208.262 6
 -13 -3 21 723.272 195.137 6
 -13 3 21 738.063 168.367 6
 -13 -3 20 1165.3 249.33 6
 -13 3 20 1003.4 205.141 6
 -13 -3 19 1377.94 267.57 3
 -13 3 19 2014.05 294.349 6
 -13 -3 19 1708.31 305.047 6
 -13 -3 18 6796.47 588.997 3
 -13 -3 18 7129.33 611.777 6
 -13 3 18 7138.39 554.574 6
 -13 -3 17 3529.94 429.536 3
 -13 3 17 4100 425.848 6
 -13 -3 17 4088.83 451.905 6
 -13 -3 16 772.836 198.894 3
 -13 3 16 1052.77 233.091 6
 -13 -3 16 776.601 212.905 6
 13 -3 -15 732.068 321.81 2
 -13 -3 15 382.573 136.612 3
 -13 -3 15 663.534 150.048 7
 -13 3 15 566.426 148.28 6
 -13 -3 15 539.646 178.696 6
 13 -3 -14 326.204 227.238 2
 -13 -3 14 17.6323 85.5525 3
 -13 -3 14 -6.83053 83.6723 6
 -13 -3 14 75.5395 70.1397 7
 -13 3 14 70.4694 103.568 6
 -13 -3 13 4784.82 418.892 3
 13 -3 -13 5139.8 718.635 2
 -13 -3 13 5048.72 382.837 7
 -13 3 13 4489.43 392.446 6
 -13 -3 13 4763.91 408.383 6
 13 -3 -12 881.985 318.889 2
 -13 -3 12 926.427 181.616 3
 -13 -3 12 1450.12 208.066 7
 13 -3 -11 189.606 213.874 2
 13 -3 -10 557.89 262.001 2
 13 -3 -9 3361.69 534.194 2
 13 -3 -8 1075.23 324.568 2
 13 -3 -7 19644.3 1257.05 2
 13 -3 -6 9761.45 880.935 2
 13 -3 -5 36805.4 1741.42 2
 13 -3 -4 5092.66 658.047 2
 -13 -3 3 14892.9 854.819 1
 13 -3 -3 13568.8 1071.03 2
 13 -3 -2 874.291 277.036 2
 -13 -3 2 1464.82 270.263 1
 -13 -3 1 31.039 111.453 1
 -13 -3 0 7132.13 644.661 1
 -13 -3 -1 4930.37 544.343 1
 -13 -3 -2 500.25 183.311 1
 -13 -3 -3 4229.79 577.135 1
 -13 -3 -4 3378.8 522.238 1
 -13 -3 -5 8133.36 822.332 1
 -13 -3 -6 -76.1504 131.834 1
 -13 -3 -7 1039.51 336.597 1
 -13 -3 -8 1685.2 450.364 1
 -13 -3 -9 1133.16 207.172 4
 -13 3 -9 1062.59 194.284 8
 -13 -3 -9 988.277 360.802 1
 -13 -3 -10 1078.83 223.599 4
 -13 -3 -10 796.247 337.857 1
 -13 3 -10 297.304 125.364 8
 -13 -3 -11 788.489 353.911 1
 -13 3 -11 358.887 123.924 8
 -13 -3 -12 746.925 311.155 1
 -13 3 -12 529.949 182.89 8
 -13 -3 -13 452.585 231.698 1
 -13 3 -13 501.752 186.749 8
 -13 3 -14 -96.5626 104.106 8
 -13 3 -15 1838.47 309.978 8
 -13 -3 -15 1787 278.601 8
 -13 -3 -16 6196.79 511.334 8
 -13 3 -16 7392.1 598.668 8
 -13 3 -17 670.864 191.956 8
 -13 -3 -17 3664.88 393.417 8
 -13 3 -18 293.289 158.303 8
 -13 3 -19 1500.35 264.441 8
 -13 3 -20 77.1068 123.571 8
 -13 3 -21 1730.83 231.11 8
 -13 3 -22 299.855 104.699 8
 -13 -4 24 590.719 119.965 6
 -13 -4 23 384.019 95.3689 6
 -13 -4 22 11.5623 69.9458 6
 -13 -4 21 1177.18 222.347 6
 -13 -4 20 313.321 153.223 3
 -13 -4 20 549.211 175.445 6
 -13 -4 19 405.586 175.665 3
 -13 -4 19 262.662 123.673 6
 -13 -4 18 176.661 141.25 3
 -13 -4 18 188.139 98.8662 6
 -13 -4 18 235.187 88.5514 7
 -13 -4 17 4653.03 488.611 3
 -13 -4 17 5223.05 425.81 7
 -13 -4 17 4496.51 449.893 6
 -13 -4 16 9044.6 660.569 3
 -13 -4 16 10223.8 622.986 7
 -13 -4 16 8957.38 624.538 6
 -13 -4 15 12834.7 757.396 3
 -13 -4 15 12075.3 680.793 7
 -13 -4 15 11274.7 679.305 6
 13 -4 -14 1246.38 368.491 2
 -13 -4 14 1124.74 219.148 3
 -13 -4 14 1198.13 216.396 6
 -13 -4 14 1426.84 251.192 7
 -13 -4 13 15120.5 761.803 3
 13 -4 -13 14233.1 1223.71 2
 -13 -4 13 13413.8 655.299 6
 13 -4 -12 177.212 189.234 2
 -13 -4 12 -100.159 125.292 3
 -13 -4 12 139.718 84.7837 7
 13 -4 -11 991.451 272.137 2
 -13 -4 11 894.675 178.797 3
 -13 -4 11 861.219 181.745 7
 -13 -4 10 11646 558.095 3
 13 -4 -10 11099.6 1019.52 2
 -13 -4 10 11121.1 605.566 7
 13 -4 -9 3245 549.058 2
 13 -4 -8 1717.46 403.586 2
 13 -4 -7 837.74 272.008 2
 13 -4 -6 2710.82 491.728 2
 13 -4 -5 133.419 123.899 2
 13 -4 -4 2975.64 543.506 2
 -13 -4 3 3948.32 429.698 1
 13 -4 -3 3003.16 544.018 2
 13 -4 -2 -220.112 265.449 2
 -13 -4 2 217.728 154.685 1
 -13 -4 1 7692.68 655.661 1
 13 -4 -1 7205.53 814.958 2
 -13 -4 0 -49.4663 100.783 1
 -13 -4 -1 674.36 236.328 1
 -13 -4 -2 363.127 219.269 1
 -13 -4 -3 15.1061 125.19 1
 -13 -4 -4 3628.42 562.795 1
 -13 -4 -5 228.636 217.917 1
 -13 -4 -6 12653.2 1091.17 1
 -13 -4 -7 3661.09 603.875 1
 -13 -4 -8 2953.21 567.638 1
 -13 4 -8 3001.15 331.835 8
 -13 -4 -9 3898.88 654.09 1
 -13 4 -9 3926.33 392.908 8
 -13 -4 -10 2110.04 505.226 1
 -13 4 -10 2536.25 318.619 8
 -13 -4 -11 10812.6 1145.02 1
 -13 4 -11 10786.9 677.152 8
 -13 4 -12 942.373 222.019 8
 -13 4 -13 2731.09 373.545 8
 -13 4 -14 404.915 173.724 8
 -13 4 -15 -119.334 159.945 8
 -13 4 -16 159.99 114.869 8
 -13 4 -17 8135.38 595.973 8
 -13 4 -18 740.377 190.888 8
 -13 4 -19 -178.09 111.253 8
 -13 4 -20 1287.57 208.438 8
 -13 4 -21 107.578 82.2175 8
 -13 -5 22 345.772 85.4366 6
 -13 -5 21 345.145 104.017 6
 -13 -5 20 1248.73 229.475 3
 -13 -5 20 1385.09 202.359 6
 -13 -5 19 157.402 123.143 3
 -13 -5 19 -27.5096 99.4767 6
 -13 -5 19 191.418 98.2509 7
 -13 -5 18 89.3638 115.961 3
 -13 -5 18 15.6711 102.075 7
 -13 -5 18 -70.0886 76.4581 6
 -13 -5 17 151.975 104.318 3
 -13 -5 17 45.6882 103.936 7
 -13 -5 17 90.4819 93.9685 6
 -13 -5 16 3062.66 392.215 3
 -13 -5 16 3553.81 379.304 7
 -13 -5 15 -84.2239 93.7089 3
 -13 -5 15 126.314 86.5658 7
 -13 -5 14 3191.76 375.589 3
 -13 -5 14 3167.21 377.16 7
 -13 -5 13 6432.98 521.599 3
 -13 -5 13 6293.37 533.03 7
 -13 -5 12 -30.9246 96.7276 3
 -13 -5 12 82.588 109.079 7
 13 -5 -11 228.976 196.012 2
 -13 -5 11 237.886 122.377 3
 -13 -5 11 573.279 192.424 7
 -13 -5 10 2862.86 319.269 3
 13 -5 -10 2916.43 552.013 2
 -13 -5 10 3055.6 361.052 7
 13 -5 -9 189.819 179.654 2
 -13 -5 9 249.034 123.84 3
 -13 -5 9 53.5043 110.874 7
 -13 -5 8 2215.23 237.381 3
 13 -5 -8 2357.16 468.39 2
 -13 -5 8 2467.65 308.117 7
 13 -5 -7 904.872 303.499 2
 -13 -5 7 958.537 193.269 7
 13 -5 -6 111.348 155.038 2
 -13 -5 6 -24.0656 83.2648 7
 13 -5 -5 1012.79 331.593 2
 13 -5 -4 922.113 293.156 2
 13 -5 -3 703.498 287.479 2
 13 -5 -2 567.697 230.964 2
 13 -5 -1 214.316 150.85 2
 13 -5 0 2563.29 532.698 2
 -13 -5 0 2471.07 392.649 1
 -13 -5 -1 656.436 223.671 1
 -13 -5 -2 920.508 310.519 1
 -13 -5 -3 1666.97 402.268 1
 13 -5 4 78.5347 92.2748 3
 -13 -5 -4 -74.7414 128.798 1
 13 -5 5 69.6522 99.7757 3
 -13 -5 -5 203.03 168.824 1
 13 -5 6 1284.7 192.927 3
 -13 -5 -6 1339.41 400.828 1
 13 -5 7 4103.5 347.998 3
 -13 -5 -7 4158.34 684.336 1
 13 -5 8 9080.91 518.249 3
 -13 5 -8 9314.87 622.557 8
 -13 -5 -8 10423.4 1074.45 1
 13 -5 9 10895.9 571.767 3
 -13 5 -9 11865 711.479 8
 -13 -5 -9 12694.8 1191.26 1
 13 -5 10 37.2687 80.0458 3
 -13 5 -10 -47.5101 98.9638 8
 -13 5 -11 8742.08 638.841 8
 -13 5 -12 74.457 109.259 8
 -13 5 -13 638.228 204.329 8
 -13 5 -14 1034.55 235.193 8
 -13 5 -15 582.181 198.878 8
 -13 5 -16 113.159 97.6063 8
 -13 5 -17 1281.29 232.393 8
 -13 5 -18 147.86 113.3 8
 -13 5 -19 303.349 113.995 8
 -13 5 -20 54.8772 70.9417 8
 -13 -6 21 747.017 113.178 5
 -13 -6 20 -64.4275 67.4468 7
 -13 -6 19 1649.41 249.534 3
 -13 -6 19 1661.29 207.985 7
 -13 -6 18 1123.28 225.659 3
 -13 -6 18 1162.69 199.971 7
 -13 -6 17 -12.2932 111.774 3
 -13 -6 17 38.8575 94.9336 7
 -13 -6 16 77.6361 96.3015 3
 -13 -6 16 5.69839 85.4322 7
 -13 -6 15 213.799 142.489 3
 -13 -6 15 619.837 197.766 7
 -13 -6 14 -71.6709 129.963 3
 -13 -6 14 318.147 188.187 7
 -13 -6 13 -98.5572 133.397 3
 -13 -6 13 132.566 121.704 7
 -13 -6 12 7662.97 559.279 3
 -13 -6 12 8338.02 642.501 7
 -13 -6 11 4745.74 425.183 3
 -13 -6 11 3983.78 450.32 7
 -13 -6 10 7615.03 527.081 3
 -13 -6 10 6762.48 571.001 7
 -13 -6 9 105.645 117.548 3
 -13 -6 9 172.369 102 7
 -13 -6 8 3567.69 321.28 3
 13 -6 -8 2528.43 470 2
 -13 -6 8 3468.75 402.878 7
 -13 -6 7 58.2856 75.2179 3
 -13 -6 7 130.016 92.7999 7
 13 -6 -6 12.1258 230.684 2
 -13 -6 6 -28.0796 92.584 7
 13 -6 -5 6364.02 780.5 2
 -13 -6 5 7021.59 523.887 7
 13 -6 -4 206.581 223.724 2
 -13 -6 4 299.61 101.066 7
 13 -6 -3 1249.54 429.28 2
 -13 -6 3 1336.72 219.963 7
 13 -6 -2 5733.65 793.522 2
 -13 -6 2 5043.21 394.449 7
 13 -6 -1 29.349 201.601 2
 -13 -6 1 122.391 98.0594 7
 -13 -6 0 768.619 151.35 7
 13 -6 0 462.44 298.263 2
 13 -6 1 701.168 289.644 2
 13 -6 2 173.937 162.752 2
 13 -6 3 16230.2 790.418 3
 -13 -6 -3 17907.4 1165.73 1
 13 -6 4 4354.8 404.074 3
 -13 -6 -4 4482.59 627.225 1
 13 -6 5 13461 718.241 3
 -13 -6 -5 19784 1330.99 1
 13 -6 6 3574.73 373.254 3
 -13 -6 -6 3549.94 614.441 1
 13 -6 7 27792 1033.43 3
 -13 -6 -7 29720.3 1689.06 1
 13 -6 8 21.3992 107.036 3
 -13 6 -8 133.008 123.732 8
 13 -6 9 929.826 186.485 3
 -13 6 -9 1023.87 246.669 8
 13 -6 10 26.4975 94.5734 3
 -13 6 -10 46.5837 133.775 8
 13 -6 11 3234.67 336.682 3
 -13 6 -11 3470.92 405.917 8
 13 -6 12 -15.3506 73.6067 3
 -13 6 -12 5.63575 107.974 8
 -13 6 -13 362.196 168.039 8
 -13 6 -14 330.747 139.023 8
 -13 6 -15 -83.6142 91.324 8
 -13 6 -16 190.484 94.1922 8
 -13 6 -17 121.611 100.375 8
 -13 6 -18 122.085 88.3269 8
 -13 6 -19 133.053 62.9369 8
 -13 -7 19 39.7052 66.4975 3
 -13 -7 19 69.0182 56.3214 7
 -13 -7 18 567.105 137.275 3
 -13 -7 18 708.037 140.732 7
 -13 -7 17 223.149 109.971 3
 -13 -7 17 121.545 91.0475 7
 -13 -7 16 610.345 174.647 3
 -13 -7 16 566.013 161.393 7
 -13 -7 15 1287.69 230.763 3
 -13 -7 15 1437.2 266.193 7
 -13 -7 14 -47.7196 93.5886 3
 -13 -7 14 -66.3252 124.462 7
 -13 -7 13 25.0868 100.562 3
 -13 -7 13 142.991 103.364 7
 -13 -7 12 77.3416 82.9337 3
 -13 -7 12 146.353 142.801 7
 -13 -7 11 4852.47 416.501 3
 -13 -7 11 703.079 188.516 7
 -13 -7 10 219.596 106.279 3
 -13 -7 10 64.6734 108.355 7
 -13 -7 9 1306.85 224.415 3
 -13 -7 9 920.795 214.837 7
 -13 -7 8 190.607 105.273 3
 -13 -7 8 7.31192 94.3499 7
 -13 -7 7 11199.9 551.682 3
 -13 -7 7 10586.2 692.938 7
 -13 -7 6 78.3944 108.989 7
 -13 -7 5 6923.59 539.035 7
 -13 -7 4 407.164 157.575 7
 -13 -7 3 171.458 113.054 7
 -13 -7 2 7765.14 516.837 7
 -13 -7 1 12850.6 617.114 7
 13 -7 1 18172.8 913.457 3
 13 -7 2 148.631 128.864 3
 13 -7 3 6927.88 569.144 3
 13 -7 4 1611.68 279.77 3
 13 -7 5 -87.3933 146.02 3
 13 -7 6 916.304 217.483 3
 13 -7 7 167.506 132.046 3
 -13 7 -7 -128.189 148.754 8
 13 -7 8 2557.92 334.956 3
 -13 7 -8 2201.94 326.217 8
 13 -7 9 1228.66 235.962 3
 -13 7 -9 1040.96 231.327 8
 13 -7 10 183.626 137.266 3
 -13 7 -10 106.883 111.673 8
 13 -7 11 -55.7295 96.1284 3
 -13 7 -11 123.898 118.739 8
 13 -7 12 569.582 146.387 3
 -13 7 -12 536.776 166.489 8
 13 -7 13 43.2423 74.5599 3
 -13 7 -13 38.9353 99.7642 8
 -13 7 -14 146.336 100.566 8
 -13 7 -15 471.284 128.605 8
 -13 7 -16 157.355 80.1808 8
 -13 7 -17 85.3207 52.7701 8
 -13 -8 18 211.106 61.1913 7
 -13 -8 17 450.86 107.878 3
 -13 -8 17 258.453 81.343 7
 -13 -8 16 489.483 119.011 3
 -13 -8 16 777.077 151.556 7
 -13 -8 15 -89.3877 85.1819 3
 -13 -8 15 -114.872 89.1209 7
 -13 -8 14 565.061 135.904 3
 -13 -8 14 632.342 169.487 7
 -13 -8 13 488.601 125.229 3
 -13 -8 13 751.392 194.473 7
 -13 -8 12 11310.3 557.628 3
 -13 -8 12 12015 697.673 7
 -13 -8 11 12.0665 78.7725 3
 -13 -8 11 10.3876 98.8034 7
 -13 -8 10 374.313 120.717 3
 -13 -8 10 360.282 152.055 7
 -13 -8 9 129.537 78.8039 3
 -13 -8 9 -11.6281 87.361 7
 -13 -8 8 6144.1 408.647 3
 -13 -8 8 4996.08 473.187 7
 -13 -8 7 1550.93 267.091 7
 -13 -8 6 899.581 200.05 7
 -13 -8 5 7496.91 544.72 7
 -13 -8 4 1027.04 204.946 7
 -13 -8 3 4095.99 382.275 7
 -13 -8 2 520.488 153.613 7
 13 -8 -2 1192.94 293.521 3
 13 -8 -1 9175.26 660.568 3
 13 -8 0 566.942 220.491 3
 13 -8 1 3837.42 438.781 3
 13 -8 2 593.417 169.788 3
 13 -8 3 50.9675 121.489 3
 13 -8 4 -36.2424 135.56 3
 13 -8 5 846.555 228.755 3
 13 -8 6 168.782 144.672 3
 -13 8 -6 131.784 94.647 8
 13 -8 7 1874.7 302.776 3
 -13 8 -7 1851.8 272.244 8
 13 -8 8 92.7057 109.903 3
 -13 8 -8 175.34 112.357 8
 13 -8 9 626.228 164.761 3
 -13 8 -9 770.412 177.047 8
 13 -8 10 2329.58 274.125 3
 -13 8 -10 2746.75 302.114 8
 13 -8 11 135.399 86.6819 3
 -13 8 -11 15.1971 73.3004 8
 13 -8 12 92.3923 68.9485 3
 -13 8 -12 150.295 89.7888 8
 13 -8 13 49.0484 57.7358 3
 -13 8 -13 114.995 79.8353 8
 -13 8 -14 775.721 116.902 8
 -13 -9 15 -92.1946 56.6761 7
 -13 -9 14 811.129 130.468 7
 -13 -9 13 1518.42 147.582 3
 -13 -9 13 1959.95 215.501 7
 -13 -9 12 279.591 76.6144 3
 -13 -9 12 310.16 122.988 7
 13 -9 -12 227.645 77.6469 3
 -13 -9 11 306.389 85.3671 3
 -13 -9 11 120.18 81.5179 7
 13 -9 -11 117.954 68.7573 3
 13 -9 -10 3011.1 272.028 3
 -13 -9 10 2951.47 303.372 7
 -13 -9 9 364.58 123.149 7
 13 -9 -9 662.527 225.863 3
 13 -9 -8 3256.62 327.894 3
 -13 -9 8 3304.77 322.363 7
 13 -9 -7 6844.2 485.374 3
 -13 -9 7 7154.69 466.299 7
 13 -9 -6 2293.61 297.536 3
 -13 -9 6 2219.99 263.222 7
 -13 -9 5 707.252 145.526 7
 13 -9 -5 422.78 144.906 3
 -13 -9 4 -13.7104 88.416 7
 13 -9 -4 143.465 129.22 3
 13 -9 -3 403.35 170.488 3
 13 -9 -2 2946.39 363.532 3
 13 -9 -1 965.269 236.013 3
 13 -9 0 1079.72 243.033 3
 13 -9 1 -34.1108 132.473 3
 13 -9 2 -4.81487 104.454 3
 13 -9 3 2080.15 292.478 3
 13 -9 4 75.3001 119.712 3
 -13 9 -4 29.4273 85.5492 8
 13 -9 5 7179.58 526.726 3
 -13 9 -5 7580.71 464.577 8
 13 -9 6 49.4478 114.739 3
 -13 9 -6 -44.8011 72.228 8
 13 -9 7 -100.182 105.076 3
 -13 9 -7 -43.137 83.1203 8
 13 -9 8 -130.184 100.298 3
 -13 9 -8 109.28 79.3555 8
 13 -9 9 107.858 101.275 3
 -13 9 -9 150.356 81.1194 8
 13 -9 10 572.278 112.838 3
 -13 9 -10 587.94 108.119 8
 13 -9 11 1085.2 125.969 3
 -13 9 -11 1570.71 132.605 8
 -13 -10 9 659.13 90.495 7
 13 -10 -9 572.073 81.3568 3
 -13 -10 8 661.135 99.8101 7
 13 -10 -8 696.09 108.33 3
 -13 -10 7 734.811 96.0102 7
 13 -10 -7 935.998 139.891 3
 13 -10 -6 202.983 84.495 3
 13 -10 -5 1573.33 193.343 3
 13 -10 -4 341.853 110.908 3
 13 -10 -3 63.1678 80.3558 3
 13 -10 -2 266.489 114.888 3
 13 -10 -1 1635.97 224.217 3
 13 -10 0 1721.11 228.665 3
 13 -10 1 1227.08 192.751 3
 -13 10 -1 1544.98 172.143 8
 13 -10 2 290.181 102.082 3
 -13 10 -2 344.243 90.9967 8
 13 -10 3 2793.41 270.225 3
 -13 10 -3 3029.61 218.451 8
 13 -10 4 63.0566 79.7768 3
 -13 10 -4 -14.9748 50.8991 8
 13 -10 5 2632.35 235.906 3
 -13 10 -5 2376.94 163.378 8
 13 -10 6 -37.4197 61.3753 3
 13 -10 7 330.127 86.0627 3
 13 -10 8 217.363 56.8078 3
 -14 0 26 32.4323 47.5241 6
 -14 0 25 -58.2729 58.2186 6
 -14 0 24 -18.0447 62.5737 5
 -14 0 24 80.7364 81.8541 6
 -14 0 23 70.158 100.62 6
 -14 0 22 269.916 145.678 6
 -14 0 21 28.9019 101.071 6
 -14 0 20 420.207 165.002 6
 -14 0 19 47.8092 103.557 6
 -14 0 18 108.195 103.89 6
 14 0 -17 -684.663 298.556 2
 -14 0 17 127.331 138.847 6
 14 0 -16 1830.6 494.827 2
 -14 0 16 1789.04 309.007 6
 14 0 -15 -32.2778 223.078 2
 -14 0 15 -114.745 114.118 6
 14 0 -14 1026.64 341.105 2
 -14 0 14 851.294 199.015 6
 14 0 -13 -267.063 262.955 2
 14 0 -12 1495.09 371.166 2
 14 0 -11 33.8726 135.471 2
 14 0 -10 4148.39 556.898 2
 14 0 -9 -76.2904 107.001 2
 14 0 -8 26852.9 1271.19 2
 14 0 -7 101.618 127.5 2
 14 0 -6 2073.17 342.968 2
 14 0 -5 107.543 128.044 2
 14 0 -4 9093.9 651.672 2
 14 0 -3 -35.1979 97.8078 2
 14 0 -2 3210.54 392.425 2
 14 0 -1 -46.0284 119.234 2
 -14 0 0 2152.5 407.464 1
 -14 0 -1 132.8 155.33 1
 -14 0 -2 100639 2583.28 1
 -14 0 -3 43.1968 147.078 1
 -14 0 -4 4611.2 591.287 1
 -14 0 -5 130.351 172.8 1
 -14 0 -6 575.24 232.234 1
 -14 0 -7 8.9646 103.887 1
 -14 0 -8 298.341 179.22 1
 -14 0 -9 -124.969 137.29 1
 -14 0 -10 9.40847 165.712 1
 -14 0 -11 -131.223 71.0793 8
 -14 0 -11 -230.741 166.438 1
 -14 0 -12 1931.38 230.706 4
 -14 0 -12 1242.49 349.107 1
 -14 0 -12 2038.67 262.481 8
 -14 0 -13 -0.60982 76.6385 8
 -14 0 -14 15089.7 774.223 8
 -14 0 -15 -86.8146 129.939 8
 -14 0 -16 446.148 175.685 8
 -14 0 -17 25.4301 108.826 8
 -14 0 -18 429.551 177.385 8
 -14 0 -19 -82.6474 118.761 8
 -14 0 -20 2512.72 322.841 8
 -14 0 -21 -81.3384 117.583 8
 -14 0 -22 -14.3315 87.8878 8
 -14 -1 26 1338.77 152.249 6
 -14 -1 25 707.25 107.18 5
 -14 1 25 1096.01 157.023 6
 -14 1 24 150.725 92.0262 6
 -14 -1 24 149.557 101.522 6
 -14 -1 23 695.981 194.646 6
 -14 1 23 400.223 144.868 6
 -14 1 22 107.068 99.8583 6
 -14 -1 22 72.0468 120.593 6
 -14 1 21 1537.86 288.669 6
 -14 -1 21 1727.33 317.952 6
 -14 1 20 252.848 144.906 6
 -14 -1 20 505.18 199.28 6
 -14 -1 19 -16.7794 108.904 6
 -14 1 19 -151.767 167.218 6
 -14 1 18 1371.05 278.875 6
 -14 -1 18 1554.88 299.256 6
 -14 1 17 626.358 208.365 6
 -14 -1 17 933.13 249.024 6
 14 -1 -16 3388.43 656.512 2
 -14 1 16 3162.13 395.308 6
 -14 -1 16 3339.31 413.11 6
 14 -1 -15 274.962 197.865 2
 14 1 -15 -50.3019 201.807 2
 -14 1 15 245.354 110.234 6
 -14 -1 15 303.027 142.393 6
 14 -1 -14 625.674 288.687 2
 14 1 -14 788.251 280.618 2
 -14 -1 14 529.126 141.384 3
 -14 1 14 709.147 181.413 6
 -14 -1 14 462.409 176.78 6
 14 -1 -13 572.324 317.104 2
 14 1 -13 218.383 205.654 2
 -14 -1 13 316.619 121.288 3
 -14 1 13 412.765 107.533 6
 -14 -1 13 360.161 117.627 6
 14 -1 -12 1603.88 399.518 2
 14 1 -12 1567.27 376.395 2
 14 -1 -11 206.872 154.977 2
 14 1 -11 492.205 201.709 2
 14 -1 -10 9956.35 900.258 2
 14 1 -10 10426.8 841.247 2
 14 1 -9 1871.43 349.978 2
 14 -1 -9 1952.96 406.622 2
 14 -1 -8 1404.8 346.963 2
 14 1 -8 1214.94 258.053 2
 14 -1 -7 27199.1 1318.69 2
 14 1 -7 28254 1148.21 2
 14 -1 -6 6347.01 634.645 2
 14 1 -6 6486.71 537.057 2
 14 -1 -5 186.534 150.452 2
 14 1 -5 277.023 117.359 2
 14 -1 -4 8059.89 707.43 2
 14 1 -4 7430.65 504.115 2
 14 -1 -3 1387.37 288.03 2
 14 1 -3 1284.39 219.612 2
 14 -1 -2 8738.9 725.791 2
 14 1 -2 10253 560.948 2
 -14 -1 1 18517.3 1077.6 1
 14 1 -1 19698.5 786.937 2
 -14 -1 0 21609.4 1152.73 1
 14 1 0 24961.4 911.926 2
 -14 -1 -1 1090.13 282.738 1
 -14 -1 -2 1044.24 300.787 1
 -14 -1 -3 3879.81 539.127 1
 -14 -1 -4 6137.88 688.868 1
 -14 1 -4 7301.18 724.159 1
 -14 -1 -5 7955.62 784.691 1
 -14 1 -5 7590.98 743.166 1
 -14 -1 -6 282.71 162.252 1
 -14 1 -6 450.728 253.213 1
 -14 -1 -7 1548.62 367.35 1
 -14 1 -7 1179.87 321.823 1
 -14 -1 -8 2087.89 463.184 1
 -14 1 -8 2011.48 404.079 1
 -14 -1 -9 1838.39 415.659 1
 -14 1 -9 1472.36 342.194 1
 -14 -1 -10 -96.5938 175.413 1
 -14 1 -10 37.69 106.455 1
 -14 -1 -11 212.302 112.479 4
 -14 1 -11 265.404 103.468 8
 -14 1 -11 200.368 153.171 1
 -14 -1 -11 87.2193 132.645 1
 -14 -1 -12 813.633 166.507 4
 -14 -1 -12 482.34 122.438 8
 -14 1 -12 1149.22 221.597 8
 -14 -1 -12 813.026 287.67 1
 -14 -1 -13 357.239 119.442 4
 -14 -1 -13 588.333 155.372 8
 -14 1 -13 776.828 190.382 8
 -14 -1 -13 329.667 205.946 1
 -14 -1 -14 6870.6 453.043 4
 -14 -1 -14 6601.37 759.829 1
 -14 1 -14 8040.33 575.981 8
 -14 -1 -14 7891.99 553.22 8
 -14 1 -15 2190.82 326.889 8
 -14 -1 -15 1832.3 294.465 8
 -14 1 -16 216.1 116.546 8
 -14 -1 -16 181.048 111.845 8
 -14 1 -17 -12.8853 100.938 8
 -14 -1 -17 11.2447 91.8626 8
 -14 -1 -18 5468.58 504.745 8
 -14 1 -18 6061.96 528.241 8
 -14 -1 -19 334.507 146.058 8
 -14 1 -19 796.589 219.084 8
 -14 -1 -20 519.279 135.401 8
 -14 1 -20 700.182 181.262 8
 -14 -1 -21 1296.75 208.216 8
 -14 1 -21 1237.27 220.58 8
 -14 1 -22 -69.3672 92.2534 8
 -14 1 -23 1084.77 145.784 8
 -14 -2 25 461.001 102.118 5
 -14 -2 25 558.012 119.633 6
 -14 -2 24 59.2539 95.108 6
 -14 2 24 -69.2924 69.9478 6
 -14 2 23 -66.253 74.0823 6
 -14 -2 23 -73.2191 91.898 6
 -14 -2 22 139.761 122.243 6
 -14 2 22 222.808 113.391 6
 -14 -2 21 409.84 166.575 6
 -14 2 21 465.555 162.26 6
 -14 -2 20 1343.13 277.865 6
 -14 2 20 1530.89 283.261 6
 -14 -2 19 199.453 147.352 6
 -14 2 19 2.69863 103.025 6
 -14 2 18 135.335 85.4392 6
 -14 -2 18 87.0206 103.93 6
 -14 -2 17 2148.95 330.337 3
 -14 2 17 1883.48 307.823 6
 -14 -2 17 2103.4 338.612 6
 14 -2 -16 3404.14 659.567 2
 -14 -2 16 3430.41 404.97 3
 -14 2 16 3514.32 413.741 6
 -14 -2 16 4028.81 444.096 6
 14 -2 -15 5186.04 774.785 2
 -14 -2 15 5241.2 466.65 3
 -14 2 15 3730.37 408.638 6
 -14 -2 15 5982.94 516.484 6
 14 -2 -14 -312.28 295.794 2
 -14 -2 14 -98.6512 103.512 3
 -14 2 14 107.231 90.7492 6
 -14 -2 14 -64.775 125.214 6
 14 -2 -13 -85.5258 212.391 2
 -14 -2 13 29.3605 81.6057 3
 -14 -2 13 124.952 100.602 6
 -14 2 13 12.6281 73.3175 6
 14 -2 -12 851.392 330.715 2
 14 2 -12 1019.46 308.194 2
 14 -2 -11 895.073 305.817 2
 14 2 -11 771.187 246.422 2
 14 -2 -10 4397.39 618.358 2
 14 2 -10 4340.03 524.107 2
 14 -2 -9 1865.81 378.73 2
 14 2 -9 1803.04 331.126 2
 14 -2 -8 4286.1 599.775 2
 14 2 -8 3307.81 397.266 2
 14 -2 -7 15073.7 1072.65 2
 14 2 -7 16836.7 844.865 2
 14 -2 -6 947.923 278.495 2
 14 2 -6 565.701 167.258 2
 14 -2 -5 18980.4 1190.64 2
 14 2 -5 20300.8 783.163 2
 14 -2 -4 853.908 282.84 2
 14 2 -4 804.269 155.261 2
 -14 -2 3 39735.8 1489.87 1
 14 -2 -3 39433.8 1700.8 2
 14 2 -3 40086.3 883.965 2
 -14 -2 2 4922.82 539.198 1
 14 -2 -2 5083.75 616.519 2
 -14 -2 1 44.8574 103.867 1
 -14 -2 0 20067.4 1111.9 1
 -14 -2 -1 521.432 220.311 1
 -14 -2 -2 1179.48 314.191 1
 -14 -2 -3 1191.79 316.166 1
 -14 -2 -4 3656.74 561.58 1
 -14 -2 -5 4728.9 632.489 1
 -14 -2 -6 18221.1 1267.2 1
 -14 -2 -7 5157.08 690.136 1
 -14 -2 -8 1648.18 419.105 1
 -14 -2 -9 1228.63 363.721 1
 -14 -2 -10 17254.6 706.9 4
 -14 2 -10 17248.4 732.378 8
 -14 -2 -10 16906.6 1328.1 1
 -14 -2 -11 576.39 148.983 4
 -14 2 -11 816.743 165.178 8
 -14 -2 -11 748.571 293.655 1
 -14 -2 -12 3628.7 361.906 4
 -14 2 -12 3378.92 357.523 8
 -14 -2 -12 3201.93 595.772 1
 -14 -2 -13 8548.47 548.209 4
 -14 -2 -13 9260.69 973.414 1
 -14 2 -13 8179.6 586.434 8
 -14 -2 -13 8588.98 533.321 8
 -14 2 -14 106.218 139.103 8
 -14 -2 -14 -4.35603 105.516 8
 -14 2 -15 7835.25 598.938 8
 -14 -2 -15 6036.61 509.731 8
 -14 -2 -16 6329.2 525.646 8
 -14 2 -16 6782.63 576.945 8
 -14 2 -17 60.5201 117.956 8
 -14 -2 -17 299.013 123.682 8
 -14 -2 -18 29.3616 136.727 8
 -14 2 -18 -33.8847 118.344 8
 -14 2 -19 261.484 151.403 8
 -14 -2 -19 125.109 106.67 8
 -14 2 -20 247.959 129.34 8
 -14 2 -21 1541.88 231.215 8
 -14 2 -22 299.677 108.55 8
 -14 -3 25 1767.24 172.747 6
 -14 -3 25 1696.85 161.885 5
 -14 -3 24 143.233 95.9504 6
 -14 -3 23 -64.2677 90.1779 6
 -14 -3 22 444.6 155.114 6
 -14 3 22 527.618 126.039 6
 -14 3 21 405.915 123.369 6
 -14 -3 21 477.253 173.128 6
 -14 -3 20 137 133.796 6
 -14 3 20 39.9941 80.9188 6
 -14 -3 19 175.433 140.466 6
 -14 3 19 141.553 118.545 6
 -14 -3 18 55.6883 108.757 3
 -14 -3 18 -49.165 143.87 6
 -14 3 18 73.7628 82.1127 6
 -14 -3 17 54.0457 115.417 3
 -14 -3 17 184.781 152.051 6
 -14 3 17 -26.8045 116.404 6
 -14 -3 16 343.986 154.98 3
 -14 -3 16 202.484 134.486 6
 -14 3 16 592.629 188.891 6
 14 -3 -15 84.1739 165.68 2
 -14 -3 15 -132.846 117.164 3
 -14 3 15 -104.461 96.8379 6
 -14 -3 15 113.239 105.235 7
 -14 -3 15 237.988 129.144 6
 14 -3 -14 964.97 346.173 2
 -14 -3 14 958.771 202.891 3
 -14 -3 14 1065.16 219.54 6
 -14 3 14 1363.02 245.825 6
 -14 -3 14 960.421 178.308 7
 -14 -3 13 5726.56 459.599 3
 14 -3 -13 5809.05 771.502 2
 -14 -3 13 5699.84 412.235 7
 -14 -3 13 6266.26 541.912 6
 -14 3 13 5279.14 437.302 6
 14 -3 -12 683.893 238.424 2
 -14 -3 12 464.344 126.908 3
 -14 -3 12 663.087 161.239 6
 -14 -3 12 771.638 153.595 7
 -14 3 12 624.898 159.581 6
 14 -3 -11 1495.08 387.724 2
 14 -3 -10 48.355 123.293 2
 14 -3 -9 1995.44 466.761 2
 14 -3 -8 2807.52 510.516 2
 14 -3 -7 1835.48 412.886 2
 14 -3 -6 8420.24 852.066 2
 14 -3 -5 3345.95 548.433 2
 14 -3 -4 671.97 279.713 2
 -14 -3 3 16858.8 955.843 1
 14 -3 -3 15461.9 1163.2 2
 -14 -3 2 6383.96 581.73 1
 14 -3 -2 6792.54 766.294 2
 14 -3 -1 -48.8575 163.615 2
 -14 -3 1 511.514 208.87 1
 -14 -3 0 7322.57 681.128 1
 -14 -3 -1 457.501 190.465 1
 -14 -3 -2 23300.8 1304.48 1
 -14 -3 -3 8026.9 794.187 1
 -14 -3 -4 5112.43 652.043 1
 -14 -3 -5 900.948 284.646 1
 -14 -3 -6 -14.6521 133.458 1
 -14 -3 -7 24.3333 167.648 1
 -14 -3 -8 475.203 269.522 1
 -14 -3 -9 1676.68 250.064 4
 -14 3 -9 1924.37 269.327 8
 -14 -3 -9 1418.6 424.127 1
 -14 -3 -10 6420.38 487.942 4
 -14 -3 -10 5938.27 844.477 1
 -14 3 -10 5602.4 452.898 8
 -14 -3 -11 2971.85 617.612 1
 -14 3 -11 3640.13 377.033 8
 -14 -3 -12 1547.1 446.605 1
 -14 3 -12 2063.68 295.81 8
 -14 3 -13 8243.23 609.656 8
 -14 3 -14 597.736 192.039 8
 -14 3 -15 2092.02 335.342 8
 -14 3 -16 226.125 136.009 8
 -14 3 -17 1338.72 264.417 8
 -14 3 -18 214.675 150.159 8
 -14 3 -19 34.0365 118.991 8
 -14 3 -20 2057.31 273.613 8
 -14 3 -21 668.694 145.465 8
 -14 3 -22 165.87 78.5147 8
 -14 -4 24 34.5066 51.1964 5
 -14 -4 24 24.6502 41.2341 6
 -14 -4 23 -85.9411 65.7073 6
 -14 -4 22 -3.23346 76.51 6
 -14 -4 21 361.279 134.433 6
 -14 -4 20 2004.73 284.895 6
 -14 -4 19 2705.37 366.284 3
 -14 -4 19 2943.27 350.178 6
 -14 -4 18 507.774 176.095 3
 -14 -4 18 469.569 158.539 6
 -14 -4 18 551.746 148.308 7
 -14 -4 17 172.316 117.651 3
 -14 -4 17 155.78 113.533 6
 -14 -4 17 228.537 109.758 7
 -14 -4 16 1380.67 268.651 3
 -14 -4 16 1372.93 252.992 6
 -14 -4 16 1663.3 255.883 7
 -14 -4 15 2845.77 363.937 3
 -14 -4 15 2664.88 328.817 7
 -14 -4 15 2479.6 325.586 6
 14 -4 -14 1543.07 406.825 2
 -14 -4 14 947.644 220.728 3
 -14 -4 14 1074.37 201.752 6
 -14 -4 14 1655.17 266.798 7
 -14 -4 13 3995.58 397.76 3
 14 -4 -13 4504.15 721.393 2
 -14 -4 13 3037.04 344.794 7
 -14 -4 13 3967.47 363.329 6
 14 -4 -12 325.642 229.322 2
 -14 -4 12 609.047 167.316 3
 -14 -4 12 732.945 188.144 7
 -14 -4 11 4886.47 397.421 3
 14 -4 -11 4643.94 664.5 2
 -14 -4 11 5465.88 454.155 7
 14 -4 -10 1289.82 358.161 2
 -14 -4 10 1253.85 221.379 7
 -14 -4 9 2532.01 295.047 7
 14 -4 -9 2565.17 489.085 2
 14 -4 -8 73.4742 118.457 2
 14 -4 -7 1797.47 418.782 2
 14 -4 -6 13777.4 1149.25 2
 14 -4 -5 -39.5203 194.246 2
 14 -4 -4 9945.41 983.612 2
 -14 -4 3 17722.9 963.113 1
 14 -4 -3 16677.6 1265.12 2
 -14 -4 2 4179.97 494.295 1
 14 -4 -2 4156.65 641.046 2
 -14 -4 1 6045.53 605.762 1
 14 -4 -1 5954.94 750.343 2
 -14 -4 0 5158.5 576.876 1
 -14 -4 -1 3499.8 495.735 1
 -14 -4 -2 1101.14 309.655 1
 -14 -4 -3 9038.28 864.05 1
 -14 -4 -4 579.471 252.838 1
 -14 -4 -5 129.265 187.211 1
 -14 -4 -6 1982.99 258.601 4
 -14 -4 -6 2131 472.883 1
 -14 -4 -7 1829.76 462.297 1
 -14 -4 -8 20121.3 1488.79 1
 -14 4 -8 18572.6 825.819 8
 -14 -4 -9 1019.75 381.214 1
 -14 4 -9 1809.78 276.724 8
 -14 -4 -10 2046.95 548.792 1
 -14 4 -10 2227.52 313.1 8
 -14 -4 -11 603.779 284.08 1
 -14 4 -11 452.715 149.727 8
 -14 4 -12 4641.57 463.174 8
 -14 4 -13 1153.01 234.131 8
 -14 4 -14 260.582 137.777 8
 -14 4 -15 1131.64 245.286 8
 -14 4 -16 1308.11 257.92 8
 -14 4 -17 369.384 154.539 8
 -14 4 -18 924.861 207.302 8
 -14 4 -19 95.4756 104.422 8
 -14 4 -20 2797.07 278.16 8
 -14 4 -21 50.0044 65.3075 8
 -14 -5 23 4164.42 251.779 5
 -14 -5 21 1829.77 190.5 6
 -14 -5 20 440.271 113.932 6
 -14 -5 19 199.448 129.303 3
 -14 -5 19 173.951 116.231 7
 -14 -5 19 76.1082 63.2726 6
 -14 -5 18 277.346 131.176 3
 -14 -5 18 201.226 109.326 6
 -14 -5 18 180.422 88.8934 7
 -14 -5 17 53.7873 111.683 3
 -14 -5 17 -117.505 88.692 7
 -14 -5 17 87.2543 62.6309 6
 -14 -5 16 1341.5 270.003 3
 -14 -5 16 1356.86 248.673 7
 -14 -5 15 77.4548 102.677 3
 -14 -5 15 33.2017 92.9404 7
 -14 -5 14 106.674 111.976 3
 -14 -5 14 214.165 135.954 7
 -14 -5 13 33260.8 1152.44 3
 -14 -5 13 34222.3 1230.18 7
 14 -5 -12 510.004 244.862 2
 -14 -5 12 638.728 193.603 3
 -14 -5 12 940.833 243.14 7
 -14 -5 11 6656.93 485.635 3
 14 -5 -11 6187.74 811.733 2
 -14 -5 11 6104.1 516.678 7
 -14 -5 10 38.1528 81.4222 3
 -14 -5 10 81.4944 90.1107 7
 -14 -5 9 6360.1 431.362 3
 14 -5 -9 6615.37 799.057 2
 -14 -5 9 6752.3 529.866 7
 14 -5 -8 1644.6 408.544 2
 -14 -5 8 1743.56 219.42 3
 -14 -5 8 1567.93 258.304 7
 14 -5 -7 2206.14 489.749 2
 -14 -5 7 2279.66 300.627 7
 14 -5 -6 -100.29 174.6 2
 -14 -5 6 10.3874 76.6681 7
 14 -5 -5 770.002 291.563 2
 -14 -5 5 1396.53 220.236 7
 14 -5 -4 1176.88 353.089 2
 14 -5 -3 103.786 216.991 2
 14 -5 -2 199.096 261.676 2
 14 -5 -1 1089.3 362.046 2
 -14 -5 0 6225.61 647.106 1
 14 -5 0 4963.67 778.42 2
 -14 -5 -1 123.676 122.394 1
 -14 -5 -2 4018.8 593.496 1
 -14 -5 -3 5056.87 680.121 1
 14 -5 4 3309.1 310.421 3
 -14 -5 -4 3433.83 581.132 1
 14 -5 5 3519.52 312.851 3
 -14 -5 -5 2970.46 543.988 1
 14 -5 6 -30.47 112.05 3
 -14 -5 -6 699.875 311.12 1
 14 -5 7 2486.29 260.923 3
 -14 -5 -7 3247.59 633.869 1
 14 -5 8 402.762 143.531 3
 -14 5 -8 516.567 155.319 8
 -14 -5 -8 512.035 353.746 1
 14 -5 9 2947.74 293.007 3
 -14 5 -9 2864.67 358.749 8
 -14 -5 -9 3457.8 642.996 1
 -14 5 -10 4200.09 442.939 8
 -14 5 -11 -9.08231 110.86 8
 -14 5 -12 -114.486 137.968 8
 -14 5 -13 49.6775 104.393 8
 -14 5 -14 339.947 135.53 8
 -14 5 -15 169.336 135.241 8
 -14 5 -16 17.0746 118.422 8
 -14 5 -17 1815.9 264.981 8
 -14 5 -18 -34.2432 97.5677 8
 -14 5 -19 316.394 110.226 8
 -14 5 -20 1019.39 142.559 8
 -14 -6 21 230.89 70.4324 5
 -14 -6 20 23.7252 71.9175 5
 -14 -6 20 0.27954 53.4932 7
 -14 -6 19 853.902 186.194 3
 -14 -6 19 813.652 153.375 7
 -14 -6 18 -56.6965 102.707 3
 -14 -6 18 -13.0538 75.9206 7
 -14 -6 17 463.365 146.57 3
 -14 -6 17 563.894 149.332 7
 -14 -6 16 120.654 93.7373 3
 -14 -6 16 97.5604 84.6329 7
 -14 -6 15 1499.68 268.165 3
 -14 -6 15 1939.07 305.733 7
 -14 -6 14 -51.5473 93.7061 3
 -14 -6 14 22.3696 127.5 7
 -14 -6 13 29.9552 84.9264 3
 -14 -6 13 177.406 118.213 7
 -14 -6 12 168.372 126.546 3
 -14 -6 12 380.964 172.491 7
 -14 -6 11 519.224 155.514 3
 -14 -6 11 1197.14 259.242 7
 -14 -6 10 121.233 102.315 3
 -14 -6 10 -106.775 92.5004 7
 14 -6 -9 1522.98 393.283 2
 -14 -6 9 1199.13 213.898 3
 -14 -6 9 1533.25 278.593 7
 -14 -6 8 114.951 92.9387 3
 -14 -6 8 180.266 139.401 7
 14 -6 -7 2435.39 479.047 2
 -14 -6 7 2996.87 352.798 7
 14 -6 -6 1942.58 427.881 2
 -14 -6 6 2655.6 336.737 7
 14 -6 -5 391.408 240.213 2
 -14 -6 5 466.011 153.801 7
 14 -6 -4 742.388 286.118 2
 -14 -6 4 1016.65 202.708 7
 14 -6 -3 -44.026 134.192 2
 -14 -6 3 374.35 110.865 7
 14 -6 -2 518.087 268.76 2
 -14 -6 2 1045.76 211.693 7
 -14 -6 1 8461.21 506.697 7
 14 -6 -1 8721.78 988.329 2
 -14 -6 0 11449.1 551.907 7
 14 -6 0 11173.2 1166.89 2
 14 -6 1 1480.51 386.702 2
 14 -6 2 753.733 341.227 2
 14 -6 3 280.807 186.797 2
 -14 -6 -3 853.245 230.545 1
 14 -6 3 593.436 168.277 3
 14 -6 4 752.003 164.462 3
 -14 -6 -4 1181.88 322.678 1
 14 -6 5 28.2387 122.607 3
 -14 -6 -5 54.7021 124.627 1
 14 -6 6 264.911 115.027 3
 -14 -6 -6 451.36 189.136 1
 14 -6 7 277.769 133.034 3
 14 -6 8 10664.3 634.146 3
 -14 6 -8 11481.9 730.64 8
 14 -6 9 186.417 128.423 3
 -14 6 -9 292.272 164.627 8
 14 -6 10 59.6026 82.8727 3
 -14 6 -10 -148.662 133.953 8
 14 -6 11 230.113 104.488 3
 -14 6 -11 444.425 190.066 8
 -14 6 -12 908.866 234.19 8
 -14 6 -13 4048.82 416.817 8
 -14 6 -14 589.353 183.601 8
 -14 6 -15 1386.95 234.974 8
 -14 6 -16 -33.7957 82.9653 8
 -14 6 -17 63.7371 85.2547 8
 -14 6 -18 69.4857 68.0019 8
 -14 -7 19 889.237 122.522 7
 -14 -7 18 -13.1202 73.7903 3
 -14 -7 18 -71.7723 71.68 7
 -14 -7 17 2002.72 251.416 3
 -14 -7 17 2373.13 261.291 7
 -14 -7 16 894.662 191.017 3
 -14 -7 16 1266.56 227.776 7
 -14 -7 15 2154.17 283.515 3
 -14 -7 15 2392.02 312.318 7
 -14 -7 14 12.9368 96.4445 3
 -14 -7 14 174.171 118.513 7
 -14 -7 13 -13.7835 84.7955 3
 -14 -7 13 197.408 148.888 7
 -14 -7 12 -107.331 105.49 3
 -14 -7 12 141.103 133.898 7
 -14 -7 11 3872.41 375.099 3
 -14 -7 11 3954.2 444.189 7
 -14 -7 10 1961.91 264.838 3
 -14 -7 10 2169.09 325.108 7
 -14 -7 9 10097 562.086 3
 -14 -7 9 9265.68 675.07 7
 -14 -7 8 840.433 164.058 3
 -14 -7 8 804.099 206.902 7
 -14 -7 7 1307.06 255.983 7
 -14 -7 6 8260.15 598.01 7
 -14 -7 5 -108.808 105.503 7
 -14 -7 4 1315.38 233.777 7
 -14 -7 3 4975.27 441.418 7
 -14 -7 2 6987.19 501.885 7
 -14 -7 1 4477.47 381.694 7
 14 -7 1 1238.97 247.105 3
 14 -7 2 4960.98 470.072 3
 14 -7 3 -10.4933 100.384 3
 14 -7 4 5597.78 499.749 3
 14 -7 5 -28.2106 140.72 3
 14 -7 6 479.124 179.468 3
 14 -7 7 114.74 105.341 3
 -14 7 -7 56.1122 103.087 8
 14 -7 8 544.209 164.009 3
 -14 7 -8 594.126 165.141 8
 14 -7 9 2333.47 302.488 3
 -14 7 -9 2420.89 327.129 8
 14 -7 10 298.425 114.207 3
 -14 7 -10 302.314 147.39 8
 14 -7 11 4532.15 370.537 3
 -14 7 -11 4918.7 443.535 8
 14 -7 12 801.508 149.232 3
 -14 7 -12 723.826 182.726 8
 -14 7 -13 319.344 132.346 8
 -14 7 -14 563.974 148.894 8
 -14 7 -15 267.83 105.245 8
 -14 7 -16 336.493 94.6534 8
 -14 7 -17 369.357 75.359 8
 -14 -8 17 1543.91 158.844 3
 -14 -8 17 2196.1 195.483 7
 -14 -8 16 96.1134 65.2319 3
 -14 -8 16 176.204 72.8988 7
 -14 -8 15 87.0516 68.6364 3
 -14 -8 15 414.916 136.765 7
 -14 -8 14 14.5605 64.2469 3
 -14 -8 14 40.4042 106.409 7
 -14 -8 13 -115.757 91.5555 3
 -14 -8 13 -46.8313 86.4938 7
 -14 -8 12 153.069 80.4658 3
 -14 -8 12 121.313 100.787 7
 -14 -8 11 1371.83 200.415 3
 -14 -8 11 1621.77 266.675 7
 -14 -8 10 648.221 145.919 3
 -14 -8 10 791.728 206.587 7
 -14 -8 9 461.48 121.801 3
 -14 -8 9 708.889 195.19 7
 -14 -8 8 5.92748 84.0269 7
 -14 -8 7 3893.7 410.037 7
 -14 -8 6 296.367 116.332 7
 -14 -8 5 6924.83 521.568 7
 -14 -8 4 2447.63 305.95 7
 -14 -8 3 -65.9398 104.6 7
 14 -8 -2 2635.86 393.766 3
 -14 -8 2 2035.28 260.625 7
 14 -8 -1 11060.3 741.127 3
 14 -8 0 4460.85 473.237 3
 14 -8 1 2871.33 382.198 3
 14 -8 2 362.366 158.952 3
 14 -8 3 1156.53 246.077 3
 14 -8 4 183.217 161.141 3
 14 -8 5 802.427 233.149 3
 14 -8 6 1567.95 271.541 3
 -14 8 -6 1833.48 281.625 8
 14 -8 7 49.7208 123.095 3
 -14 8 -7 97.0164 105.642 8
 14 -8 8 157.245 130.118 3
 -14 8 -8 151.743 114.393 8
 14 -8 9 271.243 111.032 3
 -14 8 -9 366.068 134.8 8
 14 -8 10 203.941 89.5878 3
 -14 8 -10 176.755 100.491 8
 14 -8 11 52.6756 63.5718 3
 -14 8 -11 36.2991 76.8878 8
 14 -8 12 149.887 65.4535 3
 -14 8 -12 156.605 95.8449 8
 -14 8 -13 15.5037 55.9451 8
 -14 8 -14 273.047 72.9741 8
 -14 -9 15 557.409 91.2187 7
 -14 -9 14 167.284 73.5134 7
 -14 -9 13 1802.27 198.499 7
 14 -9 -12 2013.25 185.67 3
 -14 -9 12 2126.83 237.151 7
 -14 -9 11 536.005 141.579 7
 14 -9 -11 443.713 118.688 3
 -14 -9 10 521.584 143.919 7
 14 -9 -10 602.605 130.961 3
 -14 -9 9 93.0573 86.2036 7
 14 -9 -9 20.2137 77.9464 3
 -14 -9 8 95.1212 90.7644 7
 14 -9 -8 -116.567 110.439 3
 -14 -9 7 1798.29 233.958 7
 14 -9 -7 1812.17 255.817 3
 -14 -9 6 -26.0138 75.3542 7
 14 -9 -6 110.201 87.988 3
 14 -9 -5 3688.66 381.291 3
 -14 -9 5 3107.09 296.182 7
 -14 -9 4 42.5793 77.0856 7
 14 -9 -4 165.615 158.586 3
 14 -9 -3 11878.4 699.057 3
 14 -9 -2 495.257 165.862 3
 14 -9 -1 1231.94 254.839 3
 14 -9 0 4604.76 456.325 3
 14 -9 1 1539.79 260.399 3
 14 -9 2 39.0263 128.142 3
 14 -9 3 112.129 146.136 3
 14 -9 4 116.714 131.117 3
 -14 9 -4 150.72 102.588 8
 14 -9 5 333.916 127.72 3
 -14 9 -5 711.64 161.925 8
 14 -9 6 36.8902 82.9236 3
 -14 9 -6 77.2301 87.4897 8
 14 -9 7 251.63 105.32 3
 -14 9 -7 222.339 87.0798 8
 14 -9 8 567.481 131.877 3
 -14 9 -8 567.124 117.368 8
 14 -9 9 158.128 81.7659 3
 -14 9 -9 187.705 73.1256 8
 14 -9 10 -88.9755 68.2019 3
 -14 9 -10 10.0816 43.4695 8
 -14 -10 8 -19.3526 33.8152 7
 14 -10 -8 8.01124 45.5773 3
 14 -10 -7 943.306 140.257 3
 14 -10 -6 366.621 103.858 3
 14 -10 -5 3231.27 267.109 3
 14 -10 -4 152.29 94.9261 3
 14 -10 -3 106.688 69.9859 3
 14 -10 -2 226.61 112.612 3
 14 -10 -1 114.533 112.524 3
 14 -10 0 2274.46 249.843 3
 -14 10 0 1853.6 191.359 8
 14 -10 1 1275.25 193.292 3
 -14 10 -1 1280.31 155.484 8
 14 -10 2 266.393 96.4639 3
 -14 10 -2 329.136 84.6283 8
 14 -10 3 304.857 102 3
 -14 10 -3 340.498 85.149 8
 14 -10 4 204.974 91.3483 3
 -14 10 -4 286.497 72.5661 8
 14 -10 5 -19.3372 65.4258 3
 -14 10 -5 -5.61466 38.4566 8
 14 -10 6 2070.61 182.027 3
 14 -10 7 1033.45 120.292 3
 -15 0 25 -41.9505 56.346 6
 -15 0 24 958.274 132.576 5
 -15 0 24 989.016 186.935 6
 -15 0 23 45.3942 86.2054 6
 -15 0 22 280.134 149.123 6
 -15 0 21 -139.097 143.753 6
 -15 0 20 -40.7141 117.138 6
 -15 0 19 18.9658 110.625 6
 -15 0 18 627.635 193.611 6
 -15 0 17 226.121 163.853 6
 15 0 -16 472.134 213.794 2
 -15 0 16 493.021 142.382 6
 15 0 -15 -80.1455 159.856 2
 -15 0 15 2.27212 105.242 6
 15 0 -14 20181.1 1423.48 2
 -15 0 14 18707 913.737 6
 15 0 -13 -162.761 166.022 2
 -15 0 13 89.786 79.1263 6
 15 0 -12 11928.4 1031.76 2
 15 0 -11 -86.736 174.495 2
 15 0 -10 3924.19 545.857 2
 15 0 -9 -112.894 148.104 2
 15 0 -8 11544.7 846.18 2
 15 0 -7 37.1854 138.228 2
 15 0 -6 208347 3314.8 2
 15 0 -5 -4.91764 109.702 2
 15 0 -4 28848.2 1174.66 2
 15 0 -3 67.8334 93.1078 2
 15 0 -2 1742.32 309.372 2
 15 0 -1 12.0485 103.96 2
 -15 0 -1 -27.0598 175.702 1
 -15 0 -2 16329.4 1117 1
 -15 0 -3 -47.1921 124.985 1
 -15 0 -4 89402.5 2583.48 1
 -15 0 -5 -13.9821 129.379 1
 -15 0 -6 384.462 212.155 1
 -15 0 -7 -6.0583 151.576 1
 -15 0 -8 10688.4 971.991 1
 -15 0 -9 -60.4251 111.043 1
 -15 0 -10 2101.51 427.537 1
 -15 0 -11 6.97031 79.5553 4
 -15 0 -11 68.7702 74.4681 8
 -15 0 -11 -70.5062 186.438 1
 -15 0 -12 5566.95 393.721 4
 -15 0 -12 6350.3 453.319 8
 -15 0 -12 5394.61 666.686 1
 -15 0 -13 71.635 84.4086 4
 -15 0 -13 -142.053 111.652 8
 -15 0 -14 1264.58 239.888 8
 -15 0 -15 -183.561 153.446 8
 -15 0 -16 133.803 117.506 8
 -15 0 -17 327.477 163.975 8
 -15 0 -18 717.495 196.688 8
 -15 0 -19 19.3926 121.186 8
 -15 0 -20 141.4 115.243 8
 -15 0 -21 -232.095 123.799 8
 -15 0 -22 5880.62 354.031 8
 -15 -1 26 625.118 101.548 6
 -15 -1 25 80.5793 42.3869 5
 -15 -1 25 16.9128 54.9678 6
 -15 1 25 -76.1373 71.9728 6
 -15 1 24 46.4558 68.5042 6
 -15 -1 24 74.0817 91.0929 6
 -15 -1 23 1614.21 275.685 6
 -15 1 23 1577.07 248.182 6
 -15 -1 22 6.79007 102.59 6
 -15 1 22 29.1669 110.537 6
 -15 -1 21 -39.5167 129.805 6
 -15 1 21 -81.1972 132.991 6
 -15 1 20 363.443 149.897 6
 -15 -1 20 198.967 129.231 6
 -15 1 19 779.496 222.377 6
 -15 -1 19 513.919 204.697 6
 -15 1 18 6677.96 606.641 6
 -15 -1 18 7128.09 635.291 6
 -15 -1 17 9435.13 720.513 6
 -15 1 17 9649.17 715.648 6
 15 -1 -16 5572.89 836.531 2
 -15 1 16 5641.8 535.466 6
 -15 -1 16 5526.73 533.184 6
 15 -1 -15 531.258 303.132 2
 15 1 -15 315.26 149.435 2
 -15 -1 15 270.402 149.748 6
 -15 1 15 590.569 171.857 6
 15 -1 -14 42.6594 145.748 2
 15 1 -14 -107.039 176.821 2
 -15 1 14 -75.0563 121.408 6
 -15 -1 14 65.776 92.041 6
 15 -1 -13 2622.91 513.778 2
 15 1 -13 1733.58 398.101 2
 -15 -1 13 2243.81 285.689 3
 -15 -1 13 2214.16 294.498 6
 -15 1 13 2680.18 333.703 6
 15 -1 -12 250.069 212.85 2
 15 1 -12 195.098 157.627 2
 15 -1 -11 265.272 203.163 2
 15 1 -11 -115.521 166.527 2
 15 -1 -10 19930.7 1292.98 2
 15 1 -10 17993.6 1098.16 2
 15 -1 -9 3571.28 523.949 2
 15 1 -9 3157.92 439.508 2
 15 -1 -8 3355.33 489.715 2
 15 1 -8 3432 431.157 2
 15 -1 -7 1330.33 327.345 2
 15 1 -7 1359.55 276.044 2
 15 -1 -6 54375.6 1886.88 2
 15 1 -6 54145.8 1541.78 2
 15 -1 -5 -1.34625 121.848 2
 15 1 -5 -15.1154 77.6284 2
 15 -1 -4 -13.061 134.435 2
 15 1 -4 105.873 78.2397 2
 15 -1 -3 17321.7 1040.89 2
 15 1 -3 17897.6 783.034 2
 15 -1 -2 2417.88 419.429 2
 15 1 -2 2743.15 310.148 2
 -15 -1 1 3887.3 529.59 1
 15 -1 -1 3383.82 454.379 2
 15 1 -1 3645.85 358.349 2
 -15 -1 0 16656.2 1071.6 1
 15 1 0 18964.3 815.938 2
 15 1 1 817.687 170.309 2
 -15 -1 -1 858.126 271.509 1
 -15 -1 -2 136769 3137.31 1
 -15 -1 -3 1172.43 343.244 1
 -15 -1 -4 159.949 195.165 1
 -15 1 -4 18.9362 158.161 1
 -15 -1 -5 2834.98 524.124 1
 -15 1 -5 2585.56 456.528 1
 -15 -1 -6 4041.22 609.464 1
 -15 1 -6 4610.41 637.552 1
 -15 -1 -7 117.918 143.971 1
 -15 1 -7 395.329 244.114 1
 -15 -1 -8 94.9406 167.556 1
 -15 1 -8 1248.67 394.344 1
 -15 1 -9 614.752 251.231 1
 -15 -1 -9 941.526 330.675 1
 -15 -1 -10 693.439 152.618 4
 -15 1 -10 525.286 138.823 8
 -15 -1 -10 110.08 143.271 1
 -15 1 -10 233.112 218.399 1
 -15 1 -11 4452.54 334.921 4
 -15 -1 -11 4341.01 357.439 4
 -15 -1 -11 3883.08 322.104 8
 -15 1 -11 4723.91 391.953 8
 -15 -1 -11 4124.44 652.636 1
 -15 -1 -12 246.79 105.083 4
 -15 1 -12 79.2668 107.994 8
 -15 -1 -12 -86.2093 112.742 8
 -15 -1 -12 303.802 209.212 1
 -15 -1 -13 4414.73 379.87 4
 -15 1 -13 4736.55 433.654 8
 -15 -1 -13 4294.75 380.278 8
 -15 -1 -13 3676.08 578.242 1
 -15 -1 -14 1154.14 209.07 4
 -15 1 -14 1212.89 239.239 8
 -15 -1 -14 1003.35 213.086 8
 -15 1 -15 297.448 137.956 8
 -15 -1 -15 253.472 149.052 8
 -15 -1 -16 3110.88 372.784 8
 -15 1 -16 3244.28 381.813 8
 -15 1 -17 761.325 207.692 8
 -15 -1 -17 773.919 190.749 8
 -15 1 -18 52.8306 99.1546 8
 -15 -1 -18 230.292 139.075 8
 -15 1 -19 273.25 150.93 8
 -15 -1 -19 39.8601 107.54 8
 -15 -1 -20 -19.78 89.6734 8
 -15 1 -20 119.859 105.272 8
 -15 -1 -21 326.646 111.986 8
 -15 1 -21 354.347 126.935 8
 -15 1 -22 -55.3656 70.4546 8
 -15 -2 25 107.245 64.279 5
 -15 -2 25 59.8118 56.6535 6
 -15 2 24 3165.15 253.962 6
 -15 -2 24 3205.5 320.564 6
 -15 -2 23 90.9903 107.065 6
 -15 2 23 64.1047 84.754 6
 -15 -2 22 -19.7722 94.3507 6
 -15 2 22 130.295 120.748 6
 -15 2 21 16.6053 107.911 6
 -15 -2 21 -99.8045 120.236 6
 -15 -2 20 2052.18 334.51 6
 -15 2 20 2086.83 332.21 6
 -15 2 19 361.094 162.89 6
 -15 -2 19 348.815 156.484 6
 -15 2 18 2894.96 392.135 6
 -15 -2 18 2528.59 377.137 6
 -15 2 17 1769.09 309.674 6
 -15 -2 17 1911.29 327.094 6
 15 -2 -16 175.242 172.626 2
 -15 2 16 463.428 166.694 6
 -15 -2 16 214.956 97.7611 6
 15 -2 -15 9792.81 1063.45 2
 -15 -2 15 9839.68 652.937 3
 -15 -2 15 8986.43 644.138 6
 -15 -2 14 699.142 180.676 3
 -15 2 14 425.934 129.938 6
 -15 -2 14 512.877 181.036 6
 -15 -2 13 132.573 86.75 3
 -15 2 13 238.167 97.4539 6
 -15 -2 13 320.988 125.352 6
 15 2 -12 165.048 137.75 2
 -15 -2 12 -20.2063 56.9977 3
 -15 2 12 181.479 100.907 6
 15 -2 -11 4.91835 167.552 2
 15 2 -11 356.756 166.291 2
 15 -2 -10 887.32 301.274 2
 15 2 -10 621.639 212.544 2
 15 -2 -9 987.358 290.535 2
 15 2 -9 972.607 247.155 2
 15 -2 -8 -86.6919 134.182 2
 15 2 -8 88.7221 79.4996 2
 15 -2 -7 458.597 225.599 2
 15 2 -7 212.811 122.66 2
 15 -2 -6 3914.78 547.707 2
 15 2 -6 3613.36 373.2 2
 15 -2 -5 23479.5 1352.31 2
 15 2 -5 23406.3 839.908 2
 15 -2 -4 14796.5 1081.51 2
 15 -2 -3 250.192 192.627 2
 -15 -2 2 3960.32 514.373 1
 15 -2 -2 4129.82 585.121 2
 15 -2 -1 -217.717 169.257 2
 -15 -2 1 127.023 130.485 1
 -15 -2 0 2670.94 426.542 1
 -15 -2 -1 27564.5 1404.67 1
 -15 -2 -2 4974.18 618.721 1
 -15 -2 -3 2946.75 496.143 1
 -15 -2 -4 59080.7 2216.26 1
 -15 -2 -5 4723.31 653.672 1
 -15 -2 -6 350.145 234.572 1
 -15 -2 -7 1209.62 363.033 1
 -15 -2 -8 713.667 307.921 1
 -15 -2 -9 250.218 122.192 4
 -15 2 -9 65.8686 91.5398 8
 -15 -2 -9 209.39 166.377 1
 -15 -2 -10 2717.77 304.257 4
 -15 2 -10 2175.05 277.613 8
 -15 -2 -10 2382.59 525.789 1
 -15 -2 -11 2384.65 305.383 4
 -15 2 -11 2327.86 311.002 8
 -15 -2 -11 2453.95 543.165 1
 -15 -2 -12 1115.04 209.034 4
 -15 2 -12 1227.65 227.159 8
 -15 -2 -12 1141.36 404.144 1
 -15 -2 -13 94.6346 148.009 1
 -15 2 -13 -99.9257 122.236 8
 -15 -2 -14 933.952 195.71 8
 -15 2 -14 1157.44 243.078 8
 -15 -2 -15 3750.63 387.782 8
 -15 2 -15 4366.97 450.9 8
 -15 2 -16 115.647 137.237 8
 -15 -2 -16 83.7365 93.155 8
 -15 2 -17 922.595 238.913 8
 -15 -2 -17 734.418 181.195 8
 -15 2 -18 280.355 163.164 8
 -15 -2 -18 320.502 239.376 8
 -15 2 -19 3305.65 368.904 8
 -15 -2 -19 2624.06 300.148 8
 -15 2 -20 155.062 121.888 8
 -15 2 -21 3155.31 298.269 8
 -15 2 -22 315.946 92.4276 8
 -15 -3 25 114.078 54.0415 5
 -15 -3 25 -49.7626 50.2713 6
 -15 -3 24 761.269 149.482 6
 -15 -3 23 -19.2244 72.7475 6
 -15 -3 22 72.9209 91.7799 6
 -15 3 22 127.783 73.3966 6
 -15 -3 21 323.729 138.525 6
 -15 3 21 439.277 146.07 6
 -15 3 20 227.492 139.974 6
 -15 -3 20 93.9805 87.7167 6
 -15 -3 19 770.728 208.226 6
 -15 3 19 1048.38 213.492 6
 -15 -3 18 -7.09855 124.058 3
 -15 -3 18 175.746 132.541 6
 -15 3 18 157.666 114.705 6
 -15 -3 17 260.169 133.189 3
 -15 -3 17 195.412 114.08 6
 -15 -3 16 91.7361 110.94 3
 -15 -3 16 411.067 137.922 7
 -15 -3 16 341.088 154.329 6
 -15 3 16 482.579 173.291 6
 15 -3 -15 1426.45 405.108 2
 -15 -3 15 905.782 220.166 3
 -15 -3 15 652.624 167.36 6
 -15 3 15 930.324 222.313 6
 -15 -3 15 1106.83 193.78 7
 15 -3 -14 578.201 280.599 2
 -15 -3 14 608.361 180.648 3
 -15 -3 14 553.03 157.831 6
 -15 3 14 628.115 204.271 6
 -15 -3 14 614.064 160.027 7
 15 -3 -13 961.091 362.351 2
 -15 -3 13 634.485 162.667 3
 -15 -3 13 411.902 134.41 6
 -15 3 13 1021.68 219.054 6
 -15 -3 13 756.485 157.124 7
 -15 -3 12 5765.74 450.259 3
 15 -3 -12 6217.53 793.329 2
 -15 -3 12 5795.1 420.894 7
 -15 3 12 5702.35 455.23 6
 -15 -3 12 5320.09 412.63 6
 15 -3 -11 366.588 261.557 2
 -15 -3 11 160.18 103.164 3
 -15 3 11 255.098 122.884 6
 -15 -3 11 286.43 91.1405 7
 15 -3 -10 951.418 317.445 2
 15 -3 -9 2090.1 443.495 2
 15 -3 -8 19527.2 1337.57 2
 15 -3 -7 10493.9 974.678 2
 15 -3 -6 678.026 256.584 2
 15 -3 -5 -4.99295 129.532 2
 15 -3 -4 11941.8 1039.31 2
 -15 -3 3 7813.02 682.281 1
 15 -3 -3 8613.53 891.601 2
 15 -3 -2 -33.8911 189.511 2
 -15 -3 2 -45.7531 117.175 1
 15 -3 -1 95.0932 126.462 2
 -15 -3 1 74.5321 95.9332 1
 -15 -3 0 1015.62 308.07 1
 -15 -3 -1 17304.5 1111.06 1
 -15 -3 -2 31.3882 108.643 1
 -15 -3 -3 599.668 234.774 1
 -15 -3 -4 3257.7 548.399 1
 -15 -3 -5 2475.06 478.093 1
 -15 -3 -6 12.9344 161.755 1
 -15 -3 -7 489.136 308.994 1
 -15 -3 -8 191.494 94.8152 4
 -15 3 -8 342.031 150.403 8
 -15 -3 -8 65.3753 224.357 1
 -15 -3 -9 2844.04 350.989 4
 -15 3 -9 2613.88 301.31 8
 -15 -3 -9 3421.02 616.382 1
 -15 -3 -10 -17.9458 99.3593 4
 -15 3 -10 162.729 112.55 8
 -15 -3 -10 -198.953 248.202 1
 -15 3 -11 926.734 199.502 8
 -15 -3 -11 425.382 252.099 1
 -15 3 -12 3645.19 396.205 8
 -15 -3 -12 3205.84 602.03 1
 -15 3 -13 3855.8 433.645 8
 -15 3 -14 318.541 156.514 8
 -15 3 -15 2328.62 335.05 8
 -15 3 -16 3994.87 444.149 8
 -15 3 -17 933.257 213.931 8
 -15 3 -18 131.25 136.214 8
 -15 3 -19 3223.11 350.695 8
 -15 3 -20 356.087 131.264 8
 -15 3 -21 15.8333 74.1721 8
 -15 3 -22 737.758 119.611 8
 -15 -4 24 33.5753 62.5508 5
 -15 -4 23 240.615 84.4948 6
 -15 -4 22 393.611 112.669 6
 -15 -4 21 225.11 103.175 6
 -15 -4 20 3202.48 343.982 6
 -15 -4 19 905.315 217.966 3
 -15 -4 19 822.847 184.622 6
 -15 -4 18 1921.53 315.777 3
 -15 -4 18 2054.73 250.325 7
 -15 -4 18 1746.57 277.205 6
 -15 -4 17 1194.77 256.637 3
 -15 -4 17 1796.79 256.467 7
 -15 -4 17 1428.71 249.09 6
 -15 -4 16 1213.46 255.906 3
 -15 -4 16 845.942 203.67 6
 -15 -4 16 1248.8 229.097 7
 -15 4 16 1548.67 241.976 6
 -15 -4 15 1029.09 232.76 3
 -15 -4 15 772.337 195.79 6
 -15 -4 15 1159.32 219.044 7
 -15 4 15 1158.22 220.659 6
 -15 -4 14 5516.08 482.109 3
 -15 -4 14 5292.69 488.875 7
 -15 4 14 4712.24 426.356 6
 -15 -4 14 5076.78 431.688 6
 15 -4 -13 871.048 320.347 2
 -15 -4 13 671.893 190.365 3
 -15 -4 13 859.786 177.298 6
 -15 -4 13 1037.32 216.567 7
 -15 4 13 1011.43 191.275 6
 15 -4 -12 757.817 303.16 2
 -15 -4 12 580.75 161.763 3
 -15 -4 12 928.931 206.702 7
 -15 4 12 827.425 184.467 6
 -15 -4 11 3793.78 350.858 3
 15 -4 -11 3876.93 635.48 2
 -15 -4 11 3804.57 389.364 7
 -15 4 11 3630.85 335.551 6
 15 -4 -10 -31.7586 124.768 2
 -15 -4 10 -49.8624 94.7065 3
 -15 4 10 77.2356 73.4224 6
 15 -4 -9 -414.271 222.532 2
 -15 -4 9 24.5552 72.5979 7
 15 -4 -8 116.891 136.722 2
 -15 -4 8 74.9687 80.3362 7
 15 -4 -7 1511.95 413.308 2
 15 -4 -6 4474.9 672.689 2
 15 -4 -5 309.403 160.754 2
 15 -4 -4 6969.33 842.889 2
 15 -4 -3 2938.69 569.718 2
 -15 -4 3 2441.24 382.995 1
 -15 -4 2 16615.7 997.861 1
 15 -4 -2 15779.9 1278.2 2
 -15 -4 1 7308.4 680.297 1
 15 -4 -1 7095.45 845.464 2
 -15 -4 0 13913.4 973.675 1
 15 -4 0 12614 1119.69 2
 -15 -4 -1 11660.5 926.955 1
 -15 -4 -2 907.172 267.868 1
 -15 -4 -3 1228.6 322.779 1
 -15 -4 -4 1859.14 406.239 1
 -15 -4 -5 3693 350.31 4
 -15 -4 -5 3167.49 567.678 1
 -15 -4 -6 1969.53 270.252 4
 -15 -4 -6 2797.03 554.994 1
 -15 -4 -7 273.978 188.485 1
 -15 4 -8 -118.766 132.179 8
 -15 -4 -8 83.4862 249.388 1
 -15 4 -9 4133.48 411.03 8
 -15 -4 -9 4305.52 719.461 1
 -15 4 -10 92.921 104.607 8
 -15 -4 -10 58.3664 138.764 1
 -15 4 -11 25.9939 123.184 8
 -15 4 -12 3792.93 430.919 8
 -15 4 -13 940.707 230.039 8
 -15 4 -14 -95.5765 156.026 8
 -15 4 -15 146.282 144.734 8
 -15 4 -16 389.464 164.163 8
 -15 4 -17 335.991 135.758 8
 -15 4 -18 406.59 144.966 8
 -15 4 -19 416.451 139.122 8
 -15 4 -20 209.795 94.025 8
 -15 4 -21 141.938 68.7486 8
 -15 -5 23 327.152 80.4755 5
 -15 -5 22 1768.89 194.679 5
 -15 -5 20 -92.3479 69.2374 6
 -15 -5 19 320.878 136.625 3
 -15 -5 19 161.669 82.9692 7
 -15 -5 19 322.963 105.811 6
 -15 -5 18 3316.93 389.742 3
 -15 -5 18 3552.33 332.645 7
 -15 -5 17 3183.95 389.972 3
 -15 -5 17 3113.42 332.753 7
 -15 -5 16 3621.89 413.42 3
 -15 -5 16 3559.31 386.213 7
 -15 -5 15 1.96754 111.641 3
 -15 -5 15 -95.5482 100.507 7
 -15 -5 14 1333.17 258.827 3
 -15 -5 14 1497.12 274.61 7
 -15 -5 13 890.169 215.212 3
 -15 -5 13 1085.51 243.128 7
 -15 -5 12 181.05 104.651 3
 -15 -5 12 217.256 134.891 7
 -15 -5 11 173.143 97.9186 3
 -15 -5 11 227.456 146.162 7
 -15 -5 10 1816.78 245.36 3
 -15 -5 10 2331 329.18 7
 15 -5 -10 1824.3 442.602 2
 -15 -5 9 2990.77 293.086 3
 -15 -5 9 3342.14 383.218 7
 15 -5 -9 2999.4 561.466 2
 -15 -5 8 2712.16 258.799 3
 15 -5 -8 2632.53 518.425 2
 -15 -5 8 2552.02 327.747 7
 15 -5 -7 8220.08 913.069 2
 -15 -5 7 7100.32 528.971 7
 15 -5 -6 2592.88 498.722 2
 -15 -5 6 2319.2 299.924 7
 15 -5 -5 1452.89 429.2 2
 -15 -5 5 1967.87 270.191 7
 15 -5 -4 1073.19 389.24 2
 -15 -5 4 1422.38 224.01 7
 15 -5 -3 258.611 220.225 2
 -15 -5 3 139.943 113.372 7
 15 -5 -2 6121.54 826.122 2
 15 -5 -1 -331.198 234.463 2
 15 -5 0 3496.6 639.562 2
 -15 -5 0 4140.17 541.619 1
 15 -5 1 1262.17 376.226 2
 -15 -5 -1 884.29 237.729 1
 -15 -5 -2 1054.12 327.268 1
 -15 -5 -3 -96.2611 127.054 1
 15 -5 4 232.996 67.3022 3
 -15 -5 -4 553.766 226.661 1
 15 -5 5 -163.798 109.078 3
 -15 -5 -5 -268.584 204.664 1
 15 -5 6 464.61 105.447 3
 -15 -5 -6 427.463 260.495 1
 15 -5 7 551.553 141.929 3
 -15 -5 -7 556.501 296.152 1
 15 -5 8 1976.46 243.822 3
 -15 5 -8 2251.34 323.84 8
 -15 -5 -8 1686.77 432.013 1
 -15 5 -9 118.926 123.1 8
 -15 5 -10 433.51 192.135 8
 -15 5 -11 77.2667 128.456 8
 -15 5 -12 1608.72 290.829 8
 -15 5 -13 19.1461 116.776 8
 -15 5 -14 166.889 107.857 8
 -15 5 -15 70.8714 129.554 8
 -15 5 -16 63.4081 116.303 8
 -15 5 -17 737.695 168.613 8
 -15 5 -18 111.969 84.4625 8
 -15 5 -19 1254.74 176.129 8
 -15 5 -20 1712.52 162.821 8
 -15 -6 21 248.499 63.6238 5
 -15 -6 20 1306.29 134.568 7
 -15 -6 20 1570.76 184.19 5
 -15 -6 19 236.871 104.863 5
 -15 -6 19 299.706 120.414 3
 -15 -6 18 1130.19 215.011 3
 -15 -6 18 1295.94 203.723 7
 -15 -6 17 94.293 113.63 3
 -15 -6 17 74.9448 88.0998 7
 -15 -6 16 1635.78 272.46 3
 -15 -6 16 1698 262.146 7
 -15 -6 15 -29.6503 111.008 3
 -15 -6 15 167.926 135.037 7
 -15 -6 14 2271.65 308.708 3
 -15 -6 14 2434.57 353.215 7
 -15 -6 13 157.091 116.246 3
 -15 -6 13 347.359 172.706 7
 -15 -6 12 600.938 157.841 3
 -15 -6 12 648.429 209.74 7
 -15 -6 11 250.25 85.4318 3
 -15 -6 11 149.487 111.962 7
 -15 -6 10 410.809 132.535 3
 -15 -6 10 477.064 166.405 7
 -15 -6 9 2040.89 258.963 3
 -15 -6 9 1916.77 303.793 7
 -15 -6 8 11792.5 558.267 3
 -15 -6 8 11347.5 729.383 7
 15 -6 -7 1593.01 382.439 2
 -15 -6 7 1375.84 259.289 7
 15 -6 -6 540.393 251.852 2
 -15 -6 6 183.198 111.623 7
 15 -6 -5 1560.35 435.985 2
 -15 -6 5 1695.66 272.058 7
 -15 -6 4 10064.8 628.526 7
 15 -6 -4 8922.59 948.492 2
 -15 -6 3 2093.24 299.927 7
 15 -6 -3 1279.79 371.84 2
 -15 -6 2 22.9314 88.3475 7
 15 -6 -2 -388.996 249.46 2
 -15 -6 1 1127.17 197.906 7
 15 -6 -1 1372.65 435.605 2
 -15 -6 0 486.979 117.462 7
 15 -6 0 -39.0099 148.456 2
 15 -6 1 62.3178 262.076 2
 15 -6 2 2794.5 584.747 2
 15 -6 3 -352.049 212.355 2
 15 -6 3 -3.48181 105.164 3
 15 -6 4 3280.12 353.431 3
 -15 -6 -4 3303.95 555.933 1
 -15 -6 -5 1180.98 324.61 1
 15 -6 5 120.495 114.149 3
 15 -6 6 795.495 176.343 3
 15 -6 7 5095.21 435.496 3
 15 -6 8 79.8228 91.2002 3
 -15 6 -8 161.467 131.708 8
 15 -6 9 696.463 173.704 3
 -15 6 -9 734.497 201.635 8
 15 -6 10 4398.89 370.272 3
 -15 6 -10 5081.06 490.126 8
 -15 6 -11 446.165 185.462 8
 -15 6 -12 1101.88 245.181 8
 -15 6 -13 438.175 163.942 8
 -15 6 -14 430.324 151.966 8
 -15 6 -15 -26.2113 92.6298 8
 -15 6 -16 97.8835 83.77 8
 -15 6 -17 457.617 118.818 8
 -15 6 -18 223.004 79.4524 8
 -15 -7 19 32.4287 52.9073 7
 -15 -7 18 79.3408 78.8338 3
 -15 -7 18 96.4867 53.3423 7
 -15 -7 17 -9.62557 66.0516 3
 -15 -7 17 -21.4592 89.6567 7
 -15 -7 16 49.2227 73.9818 3
 -15 -7 16 170.143 97.6293 7
 -15 -7 15 76.3548 79.9494 3
 -15 -7 15 43.9689 84.4632 7
 -15 -7 14 3106.5 326.719 3
 -15 -7 14 3316.32 381.346 7
 -15 -7 13 -103.645 125.181 3
 -15 -7 13 -93.4639 132.158 7
 -15 -7 12 -110.759 110.64 3
 -15 -7 12 227.7 159.988 7
 -15 -7 11 -24.9016 75.0549 3
 -15 -7 11 -15.1119 105.179 7
 -15 -7 10 136.766 101.818 3
 -15 -7 10 40.7527 105.257 7
 -15 -7 9 2899.29 297.034 3
 -15 -7 9 2825.93 380.926 7
 -15 -7 8 2957.63 381.701 7
 -15 -7 7 829.016 213.775 7
 -15 -7 6 1287.3 251.973 7
 -15 -7 5 146.084 102.269 7
 -15 -7 4 8472.4 577.049 7
 -15 -7 3 209.822 118.06 7
 -15 -7 2 5312.04 446.843 7
 -15 -7 1 18.3992 92.1847 7
 15 -7 1 1005.9 247.89 3
 15 -7 2 3702.6 416.075 3
 15 -7 3 62.6611 106.359 3
 15 -7 4 3313.89 391.434 3
 15 -7 5 327.235 120.856 3
 15 -7 6 1565.43 442.986 3
 15 -7 7 231.295 136.739 3
 -15 7 -7 317.202 136.815 8
 15 -7 8 586.436 174.167 3
 -15 7 -8 761.634 215.114 8
 15 -7 9 826.375 181.45 3
 -15 7 -9 871.56 207.675 8
 15 -7 10 -132.267 120.589 3
 -15 7 -10 -44.3843 107.944 8
 15 -7 11 9832.61 512.202 3
 -15 7 -11 12016 669.278 8
 -15 7 -12 210.882 127.265 8
 -15 7 -13 257.986 107.094 8
 -15 7 -14 8.40831 79.7856 8
 -15 7 -15 -11.0257 61.826 8
 -15 7 -16 75.6301 58.1785 8
 -15 -8 17 237.417 68.4066 7
 -15 -8 16 169.681 73.0309 3
 -15 -8 16 150.043 79.778 7
 -15 -8 15 196.955 87.6744 3
 -15 -8 15 92.8667 96.5612 7
 -15 -8 14 657.355 146.589 3
 -15 -8 14 1071.3 202.196 7
 -15 -8 13 6.93035 58.0841 3
 -15 -8 13 118.669 123.135 7
 -15 -8 12 422.543 119.493 3
 -15 -8 12 398.654 166.065 7
 -15 -8 11 351.694 105.173 3
 -15 -8 11 753.518 187.503 7
 -15 -8 10 -26.2367 100.214 7
 -15 -8 9 2310.23 315.955 7
 -15 -8 8 1049.92 226.787 7
 -15 -8 7 670.223 186.696 7
 -15 -8 6 5483.48 467.053 7
 -15 -8 5 1161.62 219.585 7
 -15 -8 4 412.356 136.914 7
 -15 -8 3 418.944 134.403 7
 -15 -8 2 182.767 113.884 7
 15 -8 -2 28.4936 115.433 3
 15 -8 -1 121.764 122.859 3
 15 -8 0 164.924 146.229 3
 15 -8 1 4805.3 487.425 3
 15 -8 2 4089.95 437.322 3
 15 -8 3 208.495 102.255 3
 15 -8 4 3077.78 377.734 3
 15 -8 5 290.724 142.607 3
 -15 8 -5 332.482 141.919 8
 15 -8 6 -53.5089 99.3376 3
 -15 8 -6 -33.6433 123.657 8
 15 -8 7 -67.567 95.763 3
 -15 8 -7 -39.8658 111.806 8
 15 -8 8 21.1024 86.3718 3
 -15 8 -8 101.223 96.7454 8
 15 -8 9 572.959 138.016 3
 -15 8 -9 793.861 174.537 8
 15 -8 10 0.18832 70.9343 3
 -15 8 -10 20.6987 76.2493 8
 15 -8 11 1.57339 65.6511 3
 -15 8 -11 26.4401 76.5466 8
 15 -8 12 906.033 113.547 3
 -15 8 -12 1189.81 167.958 8
 -15 8 -13 2882.19 224.557 8
 -15 8 -14 478.989 79.464 8
 -15 -9 14 216.821 73.2911 7
 15 -9 -13 2252.11 155.174 3
 -15 -9 13 3045.97 243.735 7
 -15 -9 12 704.314 135.364 7
 15 -9 -12 869.14 122.034 3
 -15 -9 11 442.753 125.233 7
 15 -9 -11 390.072 102.294 3
 -15 -9 10 264.534 112.2 7
 15 -9 -10 620.557 144.591 3
 -15 -9 9 -44.5746 74.2577 7
 15 -9 -9 -19.6873 77.6624 3
 -15 -9 8 290.779 110.485 7
 15 -9 -8 305.191 123.856 3
 -15 -9 7 106.577 87.5427 7
 15 -9 -7 67.2366 114.089 3
 -15 -9 6 -91.5975 88.8863 7
 15 -9 -6 23.2823 92.0171 3
 -15 -9 5 51.2131 67.748 7
 15 -9 -5 -52.4141 92.7149 3
 -15 -9 4 118.165 81.1668 7
 15 -9 -4 181.98 145.401 3
 15 -9 -3 98.0679 109.278 3
 15 -9 -2 148.185 137.269 3
 15 -9 -1 2053.66 301.965 3
 15 -9 0 1042.84 227.608 3
 15 -9 1 1555.97 259.334 3
 15 -9 2 496.287 159.9 3
 15 -9 3 80.8494 120.039 3
 -15 9 -3 371.326 136.211 8
 15 -9 4 46.7628 82.8518 3
 -15 9 -4 -78.0875 99.6868 8
 15 -9 5 1718.96 245.509 3
 -15 9 -5 1933.08 241.611 8
 15 -9 6 952.879 173.341 3
 -15 9 -6 1049.95 177.622 8
 15 -9 7 67.1095 77.1955 3
 -15 9 -7 115.305 70.0174 8
 15 -9 8 333.7 95.5476 3
 -15 9 -8 311.125 96.7948 8
 15 -9 9 -115.76 83.7408 3
 -15 9 -9 30.5316 61.01 8
 15 -9 10 1468.43 131.667 3
 -15 9 -10 2142 168.048 8
 15 -10 -8 201.388 70.3392 3
 15 -10 -7 -7.29282 66.9186 3
 15 -10 -6 470.274 107.116 3
 15 -10 -5 731.215 126.011 3
 15 -10 -4 191.498 89.6659 3
 15 -10 -3 101.549 93.0295 3
 15 -10 -2 498.518 131.848 3
 15 -10 -1 226.362 107.411 3
 15 -10 0 128.075 86.8266 3
 -15 10 0 34.6725 64.9335 8
 15 -10 1 282.863 106.246 3
 -15 10 -1 319.773 85.7157 8
 15 -10 2 2476.81 241.904 3
 -15 10 -2 2333.94 193.011 8
 15 -10 3 2490.99 228.947 3
 -15 10 -3 1770.38 159.161 8
 15 -10 4 285.513 87.4981 3
 -15 10 -4 168.604 62.0782 8
 15 -10 5 176.192 81.3631 3
 15 -10 6 14.1934 47.5381 3
 -16 0 25 -60.6352 59.3748 6
 -16 0 24 3900.61 351.856 6
 -16 0 23 -10.1583 65.4218 5
 -16 0 23 -102.762 128.516 6
 -16 0 22 3153.05 393.377 6
 -16 0 21 -150.85 142.865 6
 -16 0 20 84.0511 123.271 6
 -16 0 19 -40.6855 135.806 6
 -16 0 18 5691.76 578.06 6
 -16 0 17 44.2004 98.6 6
 16 0 -16 22376.7 1559.81 2
 -16 0 16 20443.1 1037.98 6
 16 0 -15 -150 254.366 2
 -16 0 15 -51.9822 109.42 6
 16 0 -14 127.374 136.824 2
 -16 0 14 623.316 164.752 6
 16 0 -13 155.612 155.297 2
 -16 0 13 -98.2627 124.498 6
 16 0 -12 8389.32 866.396 2
 16 0 -11 -170.431 250.053 2
 16 0 -10 202.367 223.129 2
 16 0 -9 -169.8 136.738 2
 16 0 -8 27784.2 1341.3 2
 16 0 -7 115.66 100.99 2
 16 0 -6 37773.4 1446.58 2
 16 0 -5 -24.2496 142.312 2
 16 0 -4 128.899 116.565 2
 16 0 -3 -3.18314 95.2175 2
 16 0 -2 290.079 147.62 2
 16 0 -1 -129.518 149.889 2
 16 0 0 7451.53 619.23 2
 -16 0 -1 -359.017 209.555 1
 -16 0 -2 33082.6 1656.6 1
 -16 0 -3 -51.4977 124.861 1
 -16 0 -4 16230.5 1148.13 1
 -16 0 -5 -59.7695 152.725 1
 -16 0 -6 -78.4277 144.935 1
 -16 0 -7 27.683 132.58 1
 -16 0 -8 374.737 252.614 1
 -16 0 -9 14.3019 138.277 1
 -16 0 -10 643.293 159.677 4
 -16 0 -10 399.946 117.113 8
 -16 0 -10 616.529 253.431 1
 -16 0 -11 -248.464 115.27 4
 -16 0 -11 117.926 101.624 8
 -16 0 -11 -58.2151 128.58 1
 -16 0 -12 3746.6 339.958 4
 -16 0 -12 2891.11 314.643 8
 -16 0 -12 3112.07 513.644 1
 -16 0 -13 47.3057 111.509 4
 -16 0 -13 -63.2155 122.183 8
 -16 0 -14 78.4622 107.062 8
 -16 0 -15 161.745 92.8315 8
 -16 0 -16 15843.5 808.93 8
 -16 0 -17 114.877 126.002 8
 -16 0 -18 -46.0912 121.945 8
 -16 0 -19 66.8057 116.339 8
 -16 0 -20 2802.4 301.264 8
 -16 0 -21 41.1974 74.2391 8
 -16 -1 25 193.405 59.3383 5
 -16 -1 25 117.133 72.3889 6
 -16 1 25 91.8332 59.5296 6
 -16 -1 24 59.1831 72.8373 5
 -16 1 24 -50.6686 65.4555 6
 -16 -1 24 -87.998 96.2619 6
 -16 -1 23 77.2505 123.346 6
 -16 1 23 61.5655 89.3136 6
 -16 -1 22 341.921 162.964 6
 -16 1 22 174.809 104.818 6
 -16 1 21 249.592 153.299 6
 -16 -1 21 314.466 171.181 6
 -16 1 20 97.9021 122.561 6
 -16 -1 20 85.3283 112.108 6
 -16 1 19 1371.07 282.779 6
 -16 -1 19 1080.1 259.45 6
 -16 -1 18 11856.7 814.126 6
 -16 1 18 11223 791.003 6
 -16 1 17 1013.68 239.372 6
 -16 -1 17 994.784 245.119 6
 16 -1 -16 852.27 330.356 2
 -16 1 16 692.595 193.819 6
 -16 -1 16 742.288 205.29 6
 16 -1 -15 335.978 237.475 2
 -16 1 15 282.717 149.296 6
 -16 -1 15 356.626 157.167 6
 16 -1 -14 13305.6 1190.46 2
 16 1 -14 15180 1231.65 2
 -16 1 14 13452.9 789.209 6
 -16 -1 14 13242.9 764.109 6
 16 -1 -13 4809.72 694.669 2
 16 1 -13 5613.25 735.985 2
 -16 -1 13 5605.32 481.44 6
 -16 1 13 4811.65 453.552 6
 16 -1 -12 147.888 160.815 2
 16 1 -12 41.4135 162.765 2
 -16 1 12 48.4513 72.787 6
 16 -1 -11 2150.54 454.066 2
 16 1 -11 1354.13 307.448 2
 16 -1 -10 26831.5 1512.05 2
 16 1 -10 25622.4 1342.2 2
 16 -1 -9 2377.67 452.206 2
 16 1 -9 2672.35 424.159 2
 16 -1 -8 1075.8 296.575 2
 16 1 -8 734 217.879 2
 16 -1 -7 3223.44 492.654 2
 16 1 -7 3194.58 410.054 2
 16 -1 -6 19816 1168.9 2
 16 1 -6 18473 907.942 2
 16 -1 -5 5684.64 620.57 2
 16 1 -5 5309.56 468.393 2
 16 -1 -4 1012.38 302.579 2
 16 1 -4 832.541 198.196 2
 16 -1 -3 3754.75 523.038 2
 16 1 -3 4115.66 408.225 2
 16 -1 -2 757.682 249.488 2
 16 1 -2 897.678 193.385 2
 -16 -1 1 2580.3 458.243 1
 16 -1 -1 2398.51 411.415 2
 16 1 -1 2733.63 330.898 2
 -16 -1 0 12288.7 990.777 1
 16 1 0 12925.6 697.244 2
 -16 -1 -1 22742.7 1313.39 1
 16 1 1 24758.4 978.447 2
 -16 -1 -2 6806.8 730.748 1
 -16 -1 -3 23151.7 1360.14 1
 -16 -1 -4 13914.3 1092.05 1
 -16 -1 -5 27487.3 1539.93 1
 -16 1 -5 29710.3 1593.98 1
 -16 -1 -6 5406.32 714.892 1
 -16 1 -6 5490.32 720.615 1
 -16 1 -7 1447.6 388.642 1
 -16 -1 -7 1893.88 444.261 1
 -16 1 -8 1002.6 326.004 1
 -16 -1 -8 885.778 300.763 1
 -16 -1 -9 315.379 100.628 4
 -16 1 -9 140.795 198.038 1
 -16 -1 -9 330.554 245.748 1
 -16 1 -10 1298.11 187.278 4
 -16 -1 -10 1473.38 212.592 4
 -16 1 -10 1407.68 211.598 8
 -16 1 -10 1164.3 323.866 1
 -16 -1 -10 681.942 279.032 1
 -16 1 -11 891.826 158.65 4
 -16 -1 -11 986.072 199.23 4
 -16 1 -11 688.341 154.708 8
 -16 1 -12 10357.1 524.774 4
 -16 -1 -12 9116.58 560.428 4
 -16 -1 -12 10430.1 547.972 8
 -16 1 -12 10294.9 623.384 8
 -16 -1 -12 9617.12 990.879 1
 -16 -1 -13 225.055 119.152 4
 -16 -1 -13 221.295 112.076 8
 -16 1 -13 221.998 142.343 8
 -16 -1 -13 261.771 173.367 1
 -16 -1 -14 682.26 172.184 4
 -16 1 -14 571.128 170.904 8
 -16 -1 -14 524.385 165.659 8
 -16 -1 -15 7863.14 560.637 8
 -16 1 -15 8407.47 602.488 8
 -16 1 -16 267.592 142.773 8
 -16 -1 -16 162.816 115.66 8
 -16 -1 -17 3394.89 375.097 8
 -16 1 -17 2989.09 370.289 8
 -16 -1 -18 1068.78 217.164 8
 -16 1 -18 1465.86 252.524 8
 -16 -1 -19 17.4731 114.988 8
 -16 1 -19 150.921 123.948 8
 -16 -1 -20 -76.9282 102.82 8
 -16 1 -20 35.6709 92.1069 8
 -16 1 -21 4300.58 333.347 8
 -16 1 -22 138.523 71.4768 8
 -16 -2 25 99.0592 64.5401 5
 -16 -2 25 -11.4134 49.7667 6
 -16 -2 24 210.986 96.1789 5
 -16 2 24 190.341 90.8503 6
 -16 -2 24 83.1742 70.4445 6
 -16 -2 23 1433.64 243.932 6
 -16 2 23 1760.44 231.883 6
 -16 -2 22 271.454 125.261 6
 -16 2 22 223.776 108.851 6
 -16 2 21 -21.9007 86.4816 6
 -16 -2 21 -51.2027 108.391 6
 -16 -2 20 -48.5491 94.3066 6
 -16 2 20 179.69 111.41 6
 -16 2 19 260.595 146.348 6
 -16 -2 19 285.881 124.272 6
 -16 2 18 769.058 217.505 6
 -16 -2 18 433.454 152.047 6
 -16 -2 17 1089.45 245.693 6
 -16 2 17 864.82 228.507 6
 -16 -2 16 6948.2 574.533 3
 -16 -2 16 8109.95 643.07 6
 -16 2 16 6093.3 557.291 6
 16 -2 -15 412.207 256.806 2
 -16 -2 15 382.045 155.61 3
 -16 2 15 400.676 143.82 6
 -16 -2 15 441.2 182.13 6
 16 -2 -14 -187.726 201.676 2
 -16 -2 14 -10.8647 85.2095 3
 -16 -2 14 16.0136 80.0219 6
 -16 2 14 -15.5232 81.5292 6
 -16 -2 13 90.3395 111.418 3
 16 -2 -13 242.344 266.961 2
 16 2 -13 -253.08 167.517 2
 -16 -2 13 229.604 82.7329 7
 -16 2 13 236.676 122.836 6
 -16 -2 13 207.802 115.872 6
 16 2 -12 107.866 186.435 2
 -16 2 12 9.03489 118.856 6
 -16 -2 12 90.5166 87.1494 6
 16 -2 -11 1675.87 403.841 2
 16 2 -11 1636.97 351.906 2
 16 -2 -10 -6.8204 139.423 2
 16 2 -10 424.132 178.422 2
 16 -2 -9 463.981 244.872 2
 16 2 -9 95.3947 85.3964 2
 16 -2 -8 12839.8 1041.89 2
 16 2 -8 13191 813.978 2
 16 -2 -7 4847.7 631.664 2
 16 2 -7 5155.02 482.787 2
 16 -2 -6 1338 336.719 2
 16 -2 -5 836.864 272.148 2
 16 -2 -4 18112.9 1225.4 2
 16 -2 -3 15719.9 1165.29 2
 16 -2 -2 1918.11 400.711 2
 -16 -2 2 1499.67 325.101 1
 -16 -2 1 7386.8 736.074 1
 16 -2 -1 6023.09 698.288 2
 -16 -2 0 8059.47 771.209 1
 -16 -2 -1 2513.53 451.159 1
 -16 -2 -2 7211.39 770.923 1
 -16 -2 -3 17079.9 1184.35 1
 -16 -2 -4 11097.2 993.144 1
 -16 -2 -5 752.404 314.015 1
 -16 -2 -6 48.2447 157.844 1
 -16 -2 -7 3956.03 674.523 1
 -16 -2 -8 -21.263 114.843 4
 -16 -2 -8 147.699 172.251 1
 -16 -2 -9 6282.08 455.95 4
 -16 2 -9 6008.5 393.892 4
 -16 2 -9 5815.7 429.715 8
 -16 -2 -9 6527.76 856.384 1
 -16 -2 -10 2934.93 350.101 4
 -16 2 -10 2701.72 267.268 4
 -16 2 -10 2487.12 311.225 8
 -16 -2 -10 2499.87 524.557 1
 -16 -2 -11 1566.32 254.673 4
 -16 2 -11 2140.64 287.859 8
 -16 -2 -11 2008.17 481.786 1
 -16 -2 -12 5740.76 471.477 4
 -16 2 -12 6149.5 500.093 8
 -16 -2 -12 5458.69 769.479 1
 -16 -2 -13 10491 628.039 4
 -16 2 -13 10881.8 677.931 8
 -16 2 -14 625.346 192.708 8
 -16 2 -15 -143.19 132.564 8
 -16 -2 -15 -5.91555 88.5318 8
 -16 2 -16 753.263 207.762 8
 -16 -2 -16 753.249 161.501 8
 -16 2 -17 3891.79 419.6 8
 -16 -2 -17 3722.05 373.131 8
 -16 2 -18 427.925 163.918 8
 -16 -2 -18 426.107 139.441 8
 -16 2 -19 443.033 161.577 8
 -16 2 -20 184.731 104.75 8
 -16 2 -21 2.09231 73.8306 8
 -16 2 -22 41.8379 55.8113 8
 -16 -3 24 319.718 97.4229 5
 -16 -3 24 204.332 92.2605 6
 -16 -3 23 450.285 124.12 6
 -16 3 22 1005.31 158.568 6
 -16 -3 22 1047.33 209.513 6
 -16 -3 21 84.2432 86.3697 6
 -16 3 21 4.9049 73.1719 6
 -16 -3 20 316.06 139.667 6
 -16 3 20 423.942 148.668 6
 -16 3 19 -9.6122 81.515 6
 -16 -3 19 -59.1685 93.2683 6
 -16 3 18 3217.56 390.45 6
 -16 -3 18 2882.06 375.812 6
 -16 -3 17 1478.53 294.981 3
 -16 -3 17 1679.16 291.892 6
 -16 3 17 1329.68 248.751 6
 -16 -3 16 -37.632 121.893 3
 -16 -3 16 67.0718 86.9498 7
 -16 -3 16 -37.3996 114.049 6
 -16 -3 15 4024.79 419.26 3
 -16 -3 15 4418.14 376.349 7
 -16 -3 15 4271.19 437.137 6
 -16 3 15 4265.25 447.104 6
 -16 -3 14 7497.07 553.96 3
 16 -3 -14 8380.61 957.472 2
 -16 -3 14 7775.65 513.122 7
 -16 -3 14 7093.88 556.756 6
 -16 3 14 7222.97 570.107 6
 -16 -3 13 9150.44 597.971 3
 16 -3 -13 9482.81 1016.19 2
 -16 -3 13 9161.5 547.839 7
 -16 3 13 8756.57 614.135 6
 -16 -3 13 9194.2 586.893 6
 -16 -3 12 5606.94 450.551 3
 16 -3 -12 5083.8 729.885 2
 -16 -3 12 6046.81 447.111 7
 -16 3 12 6241.73 502.44 6
 -16 -3 12 5884.68 438.482 6
 -16 -3 11 5262.56 395.604 3
 16 -3 -11 5784.29 765.584 2
 -16 -3 11 5408.49 415.55 7
 -16 -3 11 5484.05 400.155 6
 -16 3 11 5442.76 445.078 6
 16 -3 -10 -87.3541 132.427 2
 -16 -3 10 224.622 121.496 7
 16 -3 -9 26074.3 1558.63 2
 16 -3 -8 742.426 293.318 2
 16 -3 -7 2296.24 472.5 2
 16 -3 -6 -120.438 197.83 2
 16 -3 -5 9900.19 962.753 2
 16 -3 -4 1396.18 391.312 2
 -16 -3 3 13185.4 922.904 1
 16 -3 -3 13457.7 1151.8 2
 -16 -3 2 8388.81 759.968 1
 16 -3 -2 7932.01 872.128 2
 -16 -3 1 24177.6 1274.32 1
 16 -3 -1 24096.8 1513.37 2
 -16 -3 0 835.248 259.313 1
 -16 -3 -1 37602.9 1697.18 1
 -16 -3 -2 1524.74 362.822 1
 -16 -3 -3 7161.91 787.221 1
 -16 -3 -4 4736.75 661.905 1
 -16 -3 -5 2580.76 504.144 1
 -16 -3 -6 4072.94 655.659 1
 -16 -3 -7 5818.85 445.975 4
 -16 3 -7 4929.09 388.18 8
 -16 -3 -7 6290.93 821.762 1
 -16 -3 -8 4800.75 424.999 4
 -16 3 -8 4607.16 399.456 8
 -16 -3 -8 4281.94 694.477 1
 -16 -3 -9 1459.47 254.303 4
 -16 3 -9 1416.15 236.061 8
 -16 -3 -9 1301.52 429.263 1
 -16 -3 -10 126.462 131.918 4
 -16 3 -10 205.455 144.508 8
 -16 -3 -10 -68.6957 156.689 1
 -16 -3 -11 740.139 195.978 4
 -16 3 -11 618.644 184.246 8
 -16 -3 -11 927.65 319.328 1
 -16 3 -12 80.5781 90.8614 8
 -16 3 -13 879.113 220.085 8
 -16 3 -14 826.032 212.219 8
 -16 3 -15 582.764 183.68 8
 -16 3 -16 551.589 183.821 8
 -16 3 -17 170.465 130.034 8
 -16 3 -18 1260.21 237.234 8
 -16 3 -19 328.265 141.919 8
 -16 3 -20 438.34 137.122 8
 -16 3 -21 97.1031 74.9706 8
 -16 -4 24 520.101 88.0561 5
 -16 -4 23 937.906 145.825 5
 -16 -4 23 830.048 125.297 6
 -16 -4 22 272.678 96.3294 6
 -16 -4 21 -79.8313 78.5711 6
 -16 -4 20 2096.76 284.794 6
 -16 -4 19 33.6134 95.709 6
 -16 -4 18 674.71 211.515 3
 -16 -4 18 336.025 119.146 7
 -16 -4 18 371.999 127.342 6
 -16 -4 17 4145.8 453.248 3
 -16 -4 17 4120.05 372.175 7
 -16 -4 17 4201.36 417.198 6
 -16 4 17 3999.24 385.68 6
 -16 -4 16 3607.9 430.668 3
 -16 -4 16 3713.03 376.842 7
 -16 -4 16 3414.37 387.694 6
 -16 4 16 3514.97 374.355 6
 -16 -4 15 953.703 231.091 3
 -16 -4 15 1229.73 233.173 6
 -16 4 15 1087.49 203.251 6
 -16 -4 15 1143.01 216.194 7
 -16 -4 14 -6.65654 99.0571 3
 -16 4 14 119.625 116.847 6
 -16 -4 14 19.2478 86.1225 6
 -16 -4 14 131.257 128.731 7
 -16 -4 13 4567.68 417.363 3
 16 -4 -13 3957.57 637.275 2
 -16 -4 13 4524.88 420.466 7
 -16 4 13 4537.51 421.441 6
 -16 -4 13 4241.26 376.371 6
 16 -4 -12 1590.55 427.489 2
 -16 -4 12 1113.7 213.217 3
 -16 4 12 1416.78 220.967 6
 -16 -4 12 1508.86 237.666 7
 16 -4 -11 8293.14 925.674 2
 -16 -4 11 8780.46 585.328 7
 -16 4 11 7624.24 517.11 6
 16 -4 -10 599.379 293.366 2
 -16 -4 10 385.789 126.152 3
 -16 -4 10 785.57 200.553 7
 16 -4 -9 1143.07 378.509 2
 -16 -4 9 711.697 144.043 3
 -16 -4 9 834.443 187.988 7
 16 -4 -8 286.323 219.005 2
 -16 -4 8 375.69 148.481 7
 16 -4 -7 234.018 214.646 2
 -16 -4 7 28.8172 78.0796 7
 16 -4 -6 658.209 315.581 2
 16 -4 -5 1522.98 399.369 2
 16 -4 -4 231.228 213.85 2
 16 -4 -3 121.448 196.586 2
 -16 -4 3 106.934 109.818 1
 16 -4 -2 740.444 285.482 2
 -16 -4 2 881.095 245.931 1
 16 -4 -1 2221.31 490.566 2
 -16 -4 1 2093.17 390.743 1
 -16 -4 0 20912.6 1252.67 1
 16 -4 0 18044.4 1370.46 2
 -16 -4 -1 2241.46 414.561 1
 -16 -4 -2 3264.51 526.583 1
 -16 -4 -3 7238.27 800.649 1
 -16 -4 -4 5030.25 390.849 4
 -16 -4 -4 5409 712.696 1
 -16 -4 -5 3773.02 367.882 4
 -16 -4 -5 3052.39 568.54 1
 -16 -4 -6 1518.71 244.852 4
 -16 -4 -6 2030.72 460.799 1
 -16 -4 -7 -51.6932 234.742 1
 -16 4 -8 -50.3324 123.02 8
 -16 -4 -8 -293.019 247.183 1
 -16 4 -9 143.482 105.584 8
 -16 -4 -9 -15.4334 121.969 1
 -16 4 -10 882.896 219.758 8
 -16 4 -11 1864.08 312.125 8
 -16 4 -12 100.705 128.417 8
 -16 4 -13 3812.02 434.541 8
 -16 4 -14 2605.36 357.017 8
 -16 4 -15 132.69 107.684 8
 -16 4 -16 149.245 140.53 8
 -16 4 -17 1389.24 247.835 8
 -16 4 -18 -10.8259 93.365 8
 -16 4 -19 108.778 90.2224 8
 -16 4 -20 582.858 121.809 8
 -16 -5 22 572.713 112.419 5
 -16 -5 19 738.184 140.62 7
 -16 -5 18 -20.7281 116.817 3
 -16 -5 18 -82.9199 87.5379 7
 -16 -5 17 1017.8 245.222 3
 -16 -5 17 951.195 194.271 7
 -16 -5 16 743.177 195.896 3
 -16 -5 16 954.62 209.372 7
 -16 -5 15 364.291 160.235 3
 -16 -5 15 -108.835 127.794 7
 -16 -5 14 3965.3 424.39 3
 -16 -5 14 4216.48 433.221 7
 -16 -5 13 759.58 187.87 3
 -16 -5 13 1049.79 239.314 7
 -16 -5 12 -123.116 114.886 3
 -16 -5 12 90.0394 101.961 7
 16 -5 -11 344.432 224.437 2
 -16 -5 11 19.6742 86.3822 3
 -16 -5 11 135.8 159.388 7
 16 -5 -10 555.115 260.445 2
 -16 -5 10 484.341 139.477 3
 -16 -5 10 568.691 193.496 7
 -16 -5 9 654.332 133.958 3
 -16 -5 9 915.796 219.08 7
 16 -5 -8 183.966 187.662 2
 -16 -5 8 -32.6257 73.6802 5
 -16 -5 8 -26.5376 94.1223 7
 16 -5 -7 288.833 192.07 2
 -16 -5 7 297.532 110.789 7
 16 -5 -6 586.096 278.96 2
 -16 -5 6 797.197 190.186 7
 16 -5 -5 4493.58 689.619 2
 -16 -5 5 4883.51 425.691 7
 16 -5 -4 433.506 249.112 2
 -16 -5 4 963.843 206.594 7
 -16 -5 3 5944.69 442.123 7
 16 -5 -3 6745.96 890.486 2
 -16 -5 2 2.82594 79.241 7
 16 -5 -2 3.59819 241.748 2
 -16 -5 1 -161.797 87.9001 7
 16 -5 -1 40.5491 145.004 2
 -16 -5 0 99.9753 80.7391 7
 16 -5 0 -182.928 185.709 2
 -16 -5 0 100.815 171.821 1
 -16 -5 -1 823.837 159.421 7
 16 -5 1 752.973 306.144 2
 -16 -5 -1 1018.89 292.952 1
 -16 -5 -2 5075.9 660.889 1
 -16 -5 -3 11909.9 1042.94 1
 -16 -5 -4 183.368 175.054 1
 16 -5 4 -144.82 123.236 3
 16 -5 5 8532.71 505.416 3
 -16 -5 -5 9937.29 991.076 1
 -16 -5 -6 -202.995 155.945 1
 16 -5 6 -64.8562 94.6665 3
 16 -5 7 3411.48 307.322 3
 -16 -5 -7 3834.36 636.941 1
 -16 5 -8 -29.5398 111.696 8
 -16 5 -9 3168.07 396.013 8
 -16 5 -10 5670.18 513.978 8
 -16 5 -11 2012.16 322.767 8
 -16 5 -12 1783.24 287.436 8
 -16 5 -13 2680.99 357.668 8
 -16 5 -14 -5.58639 110.782 8
 -16 5 -15 44.8362 110.916 8
 -16 5 -16 99.8721 107.12 8
 -16 5 -17 156.021 123.235 8
 -16 5 -18 991.54 168.987 8
 -16 5 -19 152.902 81.8498 8
 -16 -6 20 563.772 107.664 5
 -16 -6 19 127.857 76.3835 5
 -16 -6 19 193.74 73.9085 7
 -16 -6 18 1318.84 203.669 5
 -16 -6 18 1301.78 233.959 3
 -16 -6 18 1449.68 208.191 7
 -16 -6 17 -24.1743 72.957 5
 -16 -6 17 70.783 89.2136 3
 -16 -6 17 -2.95964 90.0794 7
 -16 -6 16 1111.36 225.349 3
 -16 -6 16 1394.88 245.675 7
 -16 -6 15 279.912 148.013 3
 -16 -6 15 582.781 176.503 7
 -16 -6 14 116.054 88.7628 3
 -16 -6 14 352 154.422 7
 -16 -6 13 1788.1 271.995 3
 -16 -6 13 2469.8 353.795 7
 -16 -6 12 954.974 192.445 5
 -16 -6 12 547.731 158.257 3
 -16 -6 12 718.77 205.921 7
 -16 -6 11 -99.2247 107.69 3
 -16 -6 11 34.7472 61.8744 5
 -16 -6 11 -14.7932 99.487 7
 -16 -6 10 156.378 103.686 3
 -16 -6 10 393.607 161.283 7
 -16 -6 9 105.695 75.1209 3
 -16 -6 9 45.7915 113.551 7
 -16 -6 8 530.962 196.919 7
 16 -6 -7 6426.54 757.422 2
 -16 -6 7 6214.41 532.797 7
 16 -6 -6 722.469 280.497 2
 -16 -6 6 1608.89 272.848 7
 16 -6 -5 94.5344 156.995 2
 -16 -6 5 421.133 155.21 7
 16 -6 -4 3.7079 251.234 2
 -16 -6 4 -24.7317 97.5966 7
 -16 -6 3 16.5568 99.517 7
 16 -6 -3 405.866 245.077 2
 -16 -6 2 3542.31 358.225 7
 16 -6 -2 2752.89 583.748 2
 -16 -6 1 235.776 112.366 7
 16 -6 -1 -54.5282 171.599 2
 -16 -6 0 544.117 139.606 7
 16 -6 0 372.686 311.542 2
 16 -6 1 -237.738 214.246 2
 16 -6 2 -111.335 189.018 2
 16 -6 3 13138.9 706.51 3
 16 -6 3 10174.1 1100.99 2
 16 -6 4 11232.8 655.381 3
 16 -6 5 14940.9 750.087 3
 16 -6 6 -215.933 154.039 3
 16 -6 7 268.629 144.714 3
 -16 6 -7 198.955 154.464 8
 16 -6 8 10096.1 589.638 3
 -16 6 -8 10490 714.513 8
 16 -6 9 669.602 161.323 3
 -16 6 -9 619.594 218.556 8
 -16 6 -10 480.796 187.833 8
 -16 6 -11 -54.9764 117.235 8
 -16 6 -12 1414.76 263.069 8
 -16 6 -13 147.298 122.668 8
 -16 6 -14 129.744 92.8592 8
 -16 6 -15 256.945 131.909 8
 -16 6 -16 45.8232 89.5356 8
 -16 6 -17 346.556 98.828 8
 -16 6 -18 249.424 76.8915 8
 -16 -7 19 470.147 81.8162 7
 -16 -7 18 387.813 89.9349 7
 -16 -7 17 982.283 167.081 3
 -16 -7 17 1156.18 175.279 7
 -16 -7 16 156.931 90.4998 3
 -16 -7 16 242.321 119.918 7
 -16 -7 15 92.9021 83.5609 3
 -16 -7 15 58.6302 85.0797 7
 -16 -7 14 1037.25 193.945 3
 -16 -7 14 1141.08 228.569 7
 -16 -7 13 152.275 98.5796 3
 -16 -7 13 23.9158 113.905 7
 -16 -7 12 5359.59 412.422 3
 -16 -7 12 5438.45 505.005 7
 -16 -7 11 147.395 94.6745 3
 -16 -7 11 81.196 135.629 7
 -16 -7 10 41.1454 70.8163 3
 -16 -7 10 124.305 127.622 7
 -16 -7 9 2143.65 334.923 7
 -16 -7 8 3085.79 394.069 7
 -16 -7 7 2252.35 332.385 7
 -16 -7 6 337.715 167.692 7
 -16 -7 5 3461.65 389.175 7
 -16 -7 4 2012.74 289.975 7
 -16 -7 3 2641.21 324.066 7
 -16 -7 2 -1.52455 68.3654 7
 -16 -7 1 11132 609.052 7
 16 -7 1 2377.4 335.253 3
 16 -7 2 3522.66 394.807 3
 16 -7 3 2541.29 345.507 3
 16 -7 4 626.683 195.907 3
 16 -7 5 5148.1 462.21 3
 16 -7 6 404.61 151.73 3
 -16 7 -6 294.179 127.357 8
 16 -7 7 1802.49 250.545 3
 -16 7 -7 1900.06 300.255 8
 16 -7 8 379.635 141.267 3
 -16 7 -8 351.053 153.827 8
 16 -7 9 4139.35 356.957 3
 -16 7 -9 4471.42 439.706 8
 16 -7 10 1330.13 198.055 3
 -16 7 -10 1602.34 272.157 8
 16 -7 11 1088.79 158.78 3
 -16 7 -11 1508.6 246.657 8
 -16 7 -12 3896.29 359.633 8
 -16 7 -13 1403.64 215.995 8
 -16 7 -14 260.803 107.244 8
 -16 7 -15 31.9072 61.9412 8
 -16 7 -16 -84.8271 61.6849 8
 -16 -8 17 -37.8864 52.7021 7
 -16 -8 16 -16.3863 61.0798 7
 -16 -8 15 3436.83 242.794 3
 -16 -8 15 4488.82 334.309 7
 -16 -8 14 237.735 91.8948 3
 -16 -8 14 5.50985 68.539 7
 -16 -8 13 35.881 69.9262 3
 -16 -8 13 132.002 105.286 7
 -16 -8 12 452.969 111.413 3
 -16 -8 12 616.159 173.813 7
 -16 -8 11 1840.13 280.214 7
 -16 -8 10 2586.22 331.65 7
 -16 -8 9 8488.02 589.218 7
 -16 -8 8 288.632 153.733 7
 -16 -8 7 740.053 188.692 7
 -16 -8 6 438.001 147.666 7
 -16 -8 5 3598.39 367.874 7
 -16 -8 4 122.012 75.5015 7
 -16 -8 3 5277.65 427.676 7
 -16 -8 2 368.865 140.406 7
 16 -8 -2 407.173 202.112 3
 16 -8 -1 9364.92 665.829 3
 16 -8 0 0.64936 109.616 3
 16 -8 1 54.7129 120.209 3
 16 -8 2 244.47 152.405 3
 16 -8 3 72.4525 123.228 3
 16 -8 4 120.329 131.319 3
 16 -8 5 -268.918 133.142 3
 -16 8 -5 36.4283 108.654 8
 16 -8 6 229.621 129.487 3
 -16 8 -6 14.5503 118.603 8
 16 -8 7 1748.19 241.42 3
 -16 8 -7 1914.23 279.577 8
 16 -8 8 -24.5476 83.0648 3
 -16 8 -8 195.974 102.749 8
 16 -8 9 152.786 84.5334 3
 -16 8 -9 319.296 127.536 8
 16 -8 10 159.308 76.135 3
 -16 8 -10 143.546 72.6855 8
 16 -8 11 172.889 69.3572 3
 -16 8 -11 103.763 78.9088 8
 -16 8 -12 391.719 111.962 8
 -16 8 -13 1913.37 175.074 8
 -16 -9 14 1437.89 144.528 7
 -16 -9 13 304.431 90.8731 7
 -16 -9 12 167.931 85.6581 7
 16 -9 -12 39.6043 55.6229 3
 -16 -9 11 784.811 143.836 7
 16 -9 -11 1142.81 156.983 3
 16 -9 -10 2588.88 246.513 3
 -16 -9 10 2992.01 332.694 7
 -16 -9 9 218.344 138.009 7
 16 -9 -9 83.71 87.7494 3
 -16 -9 8 438.452 116.604 7
 16 -9 -8 904.135 172.489 3
 16 -9 -7 5252.08 418.519 3
 -16 -9 7 5153.13 364.367 7
 -16 -9 6 465.561 134.517 7
 16 -9 -6 522.026 149.854 3
 16 -9 -5 3228.39 343.54 3
 -16 -9 5 2737.76 268.829 7
 -16 -9 4 -71.4223 114.056 7
 16 -9 -4 200.311 132.353 3
 16 -9 -3 3487.66 369.581 3
 16 -9 -2 1074.84 222.235 3
 16 -9 -1 4032.2 393.944 3
 16 -9 0 204.299 133.072 3
 16 -9 1 1370.61 234.126 3
 16 -9 2 203.77 108.454 3
 16 -9 3 186.434 107.4 3
 -16 9 -3 185.5 101.953 8
 16 -9 4 -62.7802 76.2582 3
 -16 9 -4 12.9879 93.6053 8
 16 -9 5 2980.38 290.342 3
 -16 9 -5 3554.41 308.865 8
 16 -9 6 346.402 111.835 3
 -16 9 -6 273.012 93.433 8
 16 -9 7 948.498 152.135 3
 -16 9 -7 1143.35 165.197 8
 16 -9 8 218.343 85.48 3
 -16 9 -8 131.823 70.6781 8
 16 -9 9 181.837 47.6121 3
 -16 9 -9 567.842 105.28 8
 -16 9 -10 82.9767 53.7906 8
 16 -10 -8 2859.79 188.426 3
 16 -10 -7 146.495 71.3406 3
 16 -10 -6 67.9672 52.8401 3
 16 -10 -5 625.396 120.359 3
 16 -10 -4 160.281 82.5743 3
 16 -10 -3 874.059 150.508 3
 16 -10 -2 1557.92 193.436 3
 16 -10 -1 132.644 86.8175 3
 16 -10 0 68.7273 86.0494 3
 -16 10 0 236.14 82.877 8
 16 -10 1 130.494 73.6264 3
 -16 10 -1 160.798 65.2026 8
 16 -10 2 1748.77 189.348 3
 -16 10 -2 1716.57 160.846 8
 16 -10 3 1126.35 150.074 3
 -16 10 -3 953.856 110.982 8
 16 -10 4 3954.61 247.263 3
 16 -10 5 1742.27 156.199 3
 -17 0 25 -132.902 65.0899 6
 -17 0 24 25.0723 73.8346 6
 -17 0 23 242.9 90.6512 5
 -17 0 23 68.5547 111.929 6
 -17 0 22 305.205 130.999 5
 -17 0 22 232.886 139.645 6
 -17 0 21 -145.572 156.197 6
 -17 0 20 174.345 156.477 6
 -17 0 19 26.1803 128.168 6
 -17 0 18 621.172 193.482 6
 -17 0 17 -208.355 143.282 6
 17 0 -16 7646.7 904.134 2
 -17 0 16 7249.17 632.344 6
 17 0 -15 -53.5107 169.905 2
 -17 0 15 14.2522 98.4081 6
 17 0 -14 351.189 114.724 2
 -17 0 14 604.927 176.692 6
 17 0 -13 -57.8098 134.682 2
 -17 0 13 -48.1159 98.899 6
 17 0 -12 541.671 228.47 2
 -17 0 12 640.576 178.037 6
 17 0 -11 31.5054 111.743 2
 17 0 -10 610.702 204.555 2
 17 0 -9 42.1781 120.537 2
 17 0 -8 105.151 117.609 2
 17 0 -7 177.209 160.25 2
 17 0 -6 702.518 219.87 2
 17 0 -5 58.6589 118.149 2
 17 0 -4 148.124 119.641 2
 17 0 -3 13.9431 111.041 2
 17 0 -2 2841.51 405.597 2
 17 0 -1 -51.2852 134.061 2
 17 0 0 19533.7 1035.21 2
 -17 0 -2 -5.51568 163.007 1
 -17 0 -3 -9.49195 150.8 1
 -17 0 -4 1934.9 457.429 1
 -17 0 -5 47.181 143.947 1
 -17 0 -6 25254.2 1537.03 1
 -17 0 -7 134.11 188.211 1
 -17 0 -8 1578.08 390.437 1
 -17 0 -9 162.02 120.721 4
 -17 0 -9 -123.887 130.005 1
 -17 0 -10 5026.56 398.506 4
[truncated: 316,652 more chars]
